# Supplementary material for: EGR2 is an epigenomic regulator of phagocytosis and antifungal immunity in alveolar macrophages
Source: JCI Insight. 2024 Sep 10;9(17):e164009. doi: 10.1172/jci.insight.164009 (PMC11385099; doi:10.1172/jci.insight.164009)
Supplement: Supplemental table 1 [file jciinsight-9-164009-s050.xls]

## Sheet: Fig1A
S. Table related to Figure 1A
Gene	Fetal Mo	Matured AM	Pre AM
Rara	0.508271	0.386044	0.203032
Rbl1	0.113708	0.12979	0.0267491
Atad2	0.182406	0.212976	0.0261686
Hat1	0.198049	0.166945	0.0683307
Lsr	0.0230897	0.470997	0.216635
Lrrfip1	0.246435	0.360533	0.312341
Trerf1	-0.0112385	0.0213631	0.011408
Vdr	0.113239	0.405863	0.481886
Baz1a	0.493895	1.18219	1.18333
Lmo4	0.124793	0.697032	0.687062
Runx2	0.162997	0.298429	0.321764
Wwtr1	-0.25518	-0.170881	-0.0863879
Ctnnb1	-0.653664	-0.406837	0.0190173
Lima1	-0.239733	-0.000365257	0.215392
Chd5	0.0125363	0.0535991	0.0973195
Creb5	-0.0193501	0.018351	0.122162
Egr2	0.0264173	0.463054	0.779629
Hmgn2	-0.00793803	0.139686	0.27524
Maff	-0.106693	0.0241149	0.503245
Ncoa4	0.00141974	0.0393942	0.184081
Lyz2	3.77504	3.61332	2.3915
Pparg	0.451122	1.14842	1.24024
Lyz2	3.77504	3.61332	2.3915
Pparg	0.451122	1.14842	1.24024
