# Supplementary material for: EGR2 is an epigenomic regulator of phagocytosis and antifungal immunity in alveolar macrophages
Source: JCI Insight. 2024 Sep 10;9(17):e164009. doi: 10.1172/jci.insight.164009 (PMC11385099; doi:10.1172/jci.insight.164009)
Supplement: Supplemental table 10 [file jciinsight-9-164009-s051.xls]

## Sheet: 394_WT_vs_Egr2KO_repressed
TermID	Term	Enrichment	logP	Genes in Term	Target Genes in Term	Fraction of Targets in Term	Total Target Genes	Total Genes	Entrez Gene IDs	Gene Symbols
mmu05322	Systemic lupus erythematosus	1.93733349387602e-08	-17.7593682040446	142	15	0.107913669064748	139	8001	319184,319177,319187,319183,68024,319178,319186,319180,319185,319181,319171,319156,319188,319182,14998	Hist1h2bk,Hist1h2ba,Hist1h2bn,Hist1h2bj,Hist1h2bc,Hist1h2bb,Hist1h2bm,Hist1h2bf,Hist1h2bl,Hist1h2bg,Hist1h2ap,Hist1h4d,Hist1h2bp,Hist1h2bh,H2-DMa
ko05322	Systemic lupus erythematosus	1.93733349387602e-08	-17.7593682040446	142	15	0.107913669064748	139	8001	319184,319177,319187,319183,68024,319178,319186,319180,319185,319181,319171,319156,319188,319182,14998	Hist1h2bk,Hist1h2ba,Hist1h2bn,Hist1h2bj,Hist1h2bc,Hist1h2bb,Hist1h2bm,Hist1h2bf,Hist1h2bl,Hist1h2bg,Hist1h2ap,Hist1h4d,Hist1h2bp,Hist1h2bh,H2-DMa
mmu05034	Alcoholism	3.01727883389295e-07	-15.0137402741395	199	16	0.115107913669065	139	8001	319183,68024,319178,208647,319185,319156,319188,319182,319184,319187,319177,319186,319180,319181,14697,319171	Hist1h2bj,Hist1h2bc,Hist1h2bb,Creb3l2,Hist1h2bl,Hist1h4d,Hist1h2bp,Hist1h2bh,Hist1h2bk,Hist1h2bn,Hist1h2ba,Hist1h2bm,Hist1h2bf,Hist1h2bg,Gnb5,Hist1h2ap
ko05034	Alcoholism	3.01727883389295e-07	-15.0137402741395	199	16	0.115107913669065	139	8001	319183,68024,319178,208647,319185,319156,319188,319182,319184,319187,319177,319186,319180,319181,14697,319171	Hist1h2bj,Hist1h2bc,Hist1h2bb,Creb3l2,Hist1h2bl,Hist1h4d,Hist1h2bp,Hist1h2bh,Hist1h2bk,Hist1h2bn,Hist1h2ba,Hist1h2bm,Hist1h2bf,Hist1h2bg,Gnb5,Hist1h2ap
mmu05203	Viral carcinogenesis	5.04663394200157e-07	-14.49937417605	233	17	0.122302158273381	139	8001	319183,68024,319178,208647,319185,319156,319188,319182,242341,319184,319187,319177,13654,319186,319180,319181,16195	Hist1h2bj,Hist1h2bc,Hist1h2bb,Creb3l2,Hist1h2bl,Hist1h4d,Hist1h2bp,Hist1h2bh,Atp6v0d2,Hist1h2bk,Hist1h2bn,Hist1h2ba,Egr2,Hist1h2bm,Hist1h2bf,Hist1h2bg,Il6st
ko05203	Viral carcinogenesis	5.04663394200157e-07	-14.49937417605	233	17	0.122302158273381	139	8001	319183,68024,319178,208647,319185,319156,319188,319182,242341,319184,319187,319177,13654,319186,319180,319181,16195	Hist1h2bj,Hist1h2bc,Hist1h2bb,Creb3l2,Hist1h2bl,Hist1h4d,Hist1h2bp,Hist1h2bh,Atp6v0d2,Hist1h2bk,Hist1h2bn,Hist1h2ba,Egr2,Hist1h2bm,Hist1h2bf,Hist1h2bg,Il6st
mmu05323	Rheumatoid arthritis	0.000567541290867572	-7.47419705201753	83	7	0.0503597122302158	139	8001	16414,13039,16408,24099,14998,242341,14254	Itgb2,Ctsl,Itgal,Tnfsf13b,H2-DMa,Atp6v0d2,Flt1
ko05323	Rheumatoid arthritis	0.000567541290867572	-7.47419705201753	83	7	0.0503597122302158	139	8001	16414,13039,16408,24099,14998,242341,14254	Itgb2,Ctsl,Itgal,Tnfsf13b,H2-DMa,Atp6v0d2,Flt1
mmu00760	Nicotinate and nicotinamide metabolism	0.00300735731851735	-5.80669355313034	35	4	0.0287769784172662	139	8001	18605,67993,12182,223646	Enpp1,Nudt12,Bst1,Naprt
ko00760	Nicotinate and nicotinamide metabolism	0.00300735731851735	-5.80669355313034	35	4	0.0287769784172662	139	8001	18605,67993,223646,12182	Enpp1,Nudt12,Naprt,Bst1
ko04971	Gastric acid secretion	0.00909250569086927	-4.70030475521724	74	5	0.0359712230215827	139	8001	22350,12325,104111,110895,16518	Ezr,Camk2g,Adcy3,Slc9a4,Kcnj2
mmu04971	Gastric acid secretion	0.00909250569086927	-4.70030475521724	74	5	0.0359712230215827	139	8001	22350,12325,104111,110895,16518	Ezr,Camk2g,Adcy3,Slc9a4,Kcnj2
mmu_M00098	Acylglycerol degradation	0.0123073392352126	-4.39755950876031	10	2	0.0143884892086331	139	8001	23945.7	Mgll,Lipf
M00098	Acylglycerol degradation	0.0123073392352126	-4.39755950876031	10	2	0.0143884892086331	139	8001	23945.7	Mgll,Lipf
mmu05150	Staphylococcus aureus infection	0.0123970370518566	-4.39029778235455	52	4	0.0287769784172662	139	8001	16414,16408,14289,14998	Itgb2,Itgal,Fpr2,H2-DMa
ko05150	Staphylococcus aureus infection	0.0123970370518566	-4.39029778235455	52	4	0.0287769784172662	139	8001	16414,16408,14289,14998	Itgb2,Itgal,Fpr2,H2-DMa
mmu00430	Taurine and hypotaurine metabolism	0.0148724234592789	-4.2082465553751	11	2	0.0143884892086331	139	8001	211488	Ado,Csad
ko00430	Taurine and hypotaurine metabolism	0.0148724234592789	-4.2082465553751	11	2	0.0143884892086331	139	8001	211488	Ado,Csad
mmu01100	Metabolic pathways	0.0249250633449639	-3.69188142171464	1309	32	0.23021582733813	139	8001	108682,330260,19378,14347,101502,223646,71911,56421,67717,50935,242341,211488,228550,54384,67993,11655,23945,246277,16329,53625,16993,12182,237928,192166,99010,80286,69574,70059,18806,241062,15488,18605	Gpt2,Pon2,Aldh1a2,Fut7,Hsd3b7,Naprt,Bdh1,Pfkp,Lipf,St6galnac6,Atp6v0d2,Ado,Itpka,Mtmr7,Nudt12,Alas1,Mgll,Csad,Inpp1,B3gnt2,Lta4h,Bst1,Phospho1,Sardh,Lpcat4,Tusc3,Cmbl,Degs2,Pld2,Pgap1,Hsd17b4,Enpp1
ko00120	Primary bile acid biosynthesis	0.0306649024035722	-3.48463652257444	16	2	0.0143884892086331	139	8001	15488.1	Hsd17b4,Hsd3b7
mmu00120	Primary bile acid biosynthesis	0.0306649024035722	-3.48463652257444	16	2	0.0143884892086331	139	8001	15488.1	Hsd17b4,Hsd3b7
mmu04725	Cholinergic synapse	0.0451366691296516	-3.09806030008824	112	5	0.0359712230215827	139	8001	12325,14697,104111,208647,16518	Camk2g,Gnb5,Adcy3,Creb3l2,Kcnj2
mmu_M00297	DNA-PK complex	0.0512245740023487	-2.97153590109773	3	1	0.00719424460431655	139	8001	22596	Xrcc5
M00297	DNA-PK complex	0.0512245740023487	-2.97153590109773	3	1	0.00719424460431655	139	8001	22596	Xrcc5
ko04670	Leukocyte transendothelial migration	0.0559184697678765	-2.88386054609702	119	5	0.0359712230215827	139	8001	22350,12737,16414,53624,16408	Ezr,Cldn1,Itgb2,Cldn7,Itgal
mmu04670	Leukocyte transendothelial migration	0.0559184697678765	-2.88386054609702	119	5	0.0359712230215827	139	8001	12737,22350,16414,53624,16408	Cldn1,Ezr,Itgb2,Cldn7,Itgal
mmu04146	Peroxisome	0.0559952550969625	-2.8824883222482	83	4	0.0287769784172662	139	8001	19299,56273,15488,67993	Abcd3,Pex14,Hsd17b4,Nudt12
ko04146	Peroxisome	0.0559952550969625	-2.8824883222482	83	4	0.0287769784172662	139	8001	19299,56273,15488,67993	Abcd3,Pex14,Hsd17b4,Nudt12
ko04610	Complement and coagulation cascades	0.0643915963353905	-2.74277214607309	87	4	0.0287769784172662	139	8001	16414,14071,14068,16411	Itgb2,F9,F7,Itgax
mmu04610	Complement and coagulation cascades	0.0643915963353905	-2.74277214607309	87	4	0.0287769784172662	139	8001	16414,14071,16411,14068	Itgb2,F9,Itgax,F7
mmu04142	Lysosome	0.0644565774363575	-2.7417634999344	124	5	0.0359712230215827	139	8001	13039,53599,11777,242341,71665	Ctsl,Cd164,Ap3s1,Atp6v0d2,Fuca1
ko04142	Lysosome	0.0644565774363575	-2.7417634999344	124	5	0.0359712230215827	139	8001	13039,53599,11777,242341,71665	Ctsl,Cd164,Ap3s1,Atp6v0d2,Fuca1
ko04514	Cell adhesion molecules (CAMs)	0.0737323334888931	-2.60731385837123	169	6	0.0431654676258993	139	8001	12737,16414,53624,17136,16408,14998	Cldn1,Itgb2,Cldn7,Mag,Itgal,H2-DMa
mmu04514	Cell adhesion molecules (CAMs)	0.0737323334888931	-2.60731385837123	169	6	0.0431654676258993	139	8001	12737,16414,53624,17136,16408,14998	Cldn1,Itgb2,Cldn7,Mag,Itgal,H2-DMa
mmu04923	Regulation of lipolysis in adipocytes	0.0762296290139908	-2.57400505966058	57	3	0.0215827338129496	139	8001	67469,23945,104111	Abhd5,Mgll,Adcy3
mmu00601	Glycosphingolipid biosynthesis - lacto and neolacto series	0.0793157702756058	-2.53431830156822	27	2	0.0143884892086331	139	8001	14347.5	Fut7,B3gnt2
ko00601	Glycosphingolipid biosynthesis - lacto and neolacto series	0.0793157702756058	-2.53431830156822	27	2	0.0143884892086331	139	8001	14347.5	Fut7,B3gnt2
ko04966	Collecting duct acid secretion	0.0793157702756058	-2.53431830156822	27	2	0.0143884892086331	139	8001	20499.2	Slc12a7,Atp6v0d2
mmu04966	Collecting duct acid secretion	0.0793157702756058	-2.53431830156822	27	2	0.0143884892086331	139	8001	20499.2	Slc12a7,Atp6v0d2
ko04015	Rap1 signaling pathway	0.0803739944731875	-2.52106460694507	215	7	0.0503597122302158	139	8001	16414,54519,14166,16408,217692,104111,14254	Itgb2,Apbb1ip,Fgf11,Itgal,Sipa1l1,Adcy3,Flt1
mmu04015	Rap1 signaling pathway	0.0803739944731875	-2.52106460694507	215	7	0.0503597122302158	139	8001	16414,54519,14166,16408,217692,104111,14254	Itgb2,Apbb1ip,Fgf11,Itgal,Sipa1l1,Adcy3,Flt1
mmu00564	Glycerophospholipid metabolism	0.0805750960490246	-2.51856565923636	94	4	0.0287769784172662	139	8001	74182,99010,237928,18806	Gpcpd1,Lpcat4,Phospho1,Pld2
ko00564	Glycerophospholipid metabolism	0.0805750960490246	-2.51856565923636	94	4	0.0287769784172662	139	8001	74182,99010,237928,18806	Gpcpd1,Lpcat4,Phospho1,Pld2
mmu04211	Longevity regulating pathway	0.0830379704633297	-2.48845730033373	95	4	0.0287769784172662	139	8001	19016,108097,104111,208647	Pparg,Prkab2,Adcy3,Creb3l2
ko05152	Tuberculosis	0.0894158078916709	-2.41445779037936	178	6	0.0431654676258993	139	8001	16414,12325,16411,14998,242341,56644	Itgb2,Camk2g,Itgax,H2-DMa,Atp6v0d2,Clec7a
mmu05152	Tuberculosis	0.0894158078916709	-2.41445779037936	178	6	0.0431654676258993	139	8001	16414,12325,16411,14998,242341,56644	Itgb2,Camk2g,Itgax,H2-DMa,Atp6v0d2,Clec7a
ko04710	Circadian rhythm	0.100530942593348	-2.29728971236935	31	2	0.0143884892086331	139	8001	108097	Prkab2,Arntl
mmu04710	Circadian rhythm	0.100530942593348	-2.29728971236935	31	2	0.0143884892086331	139	8001	108097	Prkab2,Arntl
ko04145	Phagosome	0.100811302552152	-2.29450480113723	184	6	0.0431654676258993	139	8001	16414,13039,108078,14998,242341,56644	Itgb2,Ctsl,Olr1,H2-DMa,Atp6v0d2,Clec7a
mmu04145	Phagosome	0.100811302552152	-2.29450480113723	184	6	0.0431654676258993	139	8001	16414,13039,108078,14998,242341,56644	Itgb2,Ctsl,Olr1,H2-DMa,Atp6v0d2,Clec7a
ko04130	SNARE interactions in vesicular transport	0.111666164093852	-2.19224153648738	33	2	0.0143884892086331	139	8001	53620.6	Vamp5,Stx6
mmu04130	SNARE interactions in vesicular transport	0.111666164093852	-2.19224153648738	33	2	0.0143884892086331	139	8001	53620.6	Vamp5,Stx6
M00072	N-glycosylation by oligosaccharyltransferase	0.115493111673598	-2.1585443899884	7	1	0.00719424460431655	139	8001	80286	Tusc3
mmu_M00072	N-glycosylation by oligosaccharyltransferase	0.115493111673598	-2.1585443899884	7	1	0.00719424460431655	139	8001	80286	Tusc3
mmu00562	Inositol phosphate metabolism	0.121729364054081	-2.10595502580758	70	3	0.0215827338129496	139	8001	228550,16329,54384	Itpka,Inpp1,Mtmr7
ko00562	Inositol phosphate metabolism	0.121729364054081	-2.10595502580758	70	3	0.0215827338129496	139	8001	228550,16329,54384	Itpka,Inpp1,Mtmr7
M00131	Inositol phosphate metabolism, Ins(1,3,4,5)P4 => Ins(1,3,4)P3 => myo-inositol	0.145987261188265	-1.92423591321566	9	1	0.00719424460431655	139	8001	16329	Inpp1
mmu_M00131	Inositol phosphate metabolism, Ins(1,3,4,5)P4 => Ins(1,3,4)P3 => myo-inositol	0.145987261188265	-1.92423591321566	9	1	0.00719424460431655	139	8001	16329	Inpp1
mmu00260	Glycine, serine and threonine metabolism	0.152811847887027	-1.87854786672801	40	2	0.0143884892086331	139	8001	11655.2	Alas1,Sardh
ko00260	Glycine, serine and threonine metabolism	0.152811847887027	-1.87854786672801	40	2	0.0143884892086331	139	8001	11655.2	Alas1,Sardh
mmu04672	Intestinal immune network for IgA production	0.17124666078297	-1.76465030110746	43	2	0.0143884892086331	139	8001	24099.1	Tnfsf13b,H2-DMa
ko04672	Intestinal immune network for IgA production	0.17124666078297	-1.76465030110746	43	2	0.0143884892086331	139	8001	24099.1	Tnfsf13b,H2-DMa
mmu04962	Vasopressin-regulated water reabsorption	0.17124666078297	-1.76465030110746	43	2	0.0143884892086331	139	8001	104111	Adcy3,Creb3l2
ko04962	Vasopressin-regulated water reabsorption	0.17124666078297	-1.76465030110746	43	2	0.0143884892086331	139	8001	104111	Adcy3,Creb3l2
ko04810	Regulation of actin cytoskeleton	0.173339147830918	-1.75250521145903	216	6	0.0431654676258993	139	8001	22350,16414,14166,14268,16408,16411	Ezr,Itgb2,Fgf11,Fn1,Itgal,Itgax
mmu04810	Regulation of actin cytoskeleton	0.173339147830918	-1.75250521145903	216	6	0.0431654676258993	139	8001	22350,16414,14166,14268,16408,16411	Ezr,Itgb2,Fgf11,Fn1,Itgal,Itgax
mmu04512	ECM-receptor interaction	0.174767011657067	-1.74430155406798	83	3	0.0215827338129496	139	8001	12505,14268,15366	Cd44,Fn1,Hmmr
ko04512	ECM-receptor interaction	0.174767011657067	-1.74430155406798	83	3	0.0215827338129496	139	8001	12505,14268,15366	Cd44,Fn1,Hmmr
ko00130	Ubiquinone and other terpenoid-quinone biosynthesis	0.175437402088	-1.74047298296208	11	1	0.00719424460431655	139	8001	69568	Vkorc1l1
mmu00130	Ubiquinone and other terpenoid-quinone biosynthesis	0.175437402088	-1.74047298296208	11	1	0.00719424460431655	139	8001	69568	Vkorc1l1
M00404	COPII complex	0.175437402088	-1.74047298296208	11	1	0.00719424460431655	139	8001	69608	Sec24d
mmu_M00404	COPII complex	0.175437402088	-1.74047298296208	11	1	0.00719424460431655	139	8001	69608	Sec24d
mmu00072	Synthesis and degradation of ketone bodies	0.175437402088	-1.74047298296208	11	1	0.00719424460431655	139	8001	71911	Bdh1
ko00072	Synthesis and degradation of ketone bodies	0.175437402088	-1.74047298296208	11	1	0.00719424460431655	139	8001	71911	Bdh1
ko00565	Ether lipid metabolism	0.177472516251859	-1.72893952007301	44	2	0.0143884892086331	139	8001	99010.2	Lpcat4,Pld2
mmu00565	Ether lipid metabolism	0.177472516251859	-1.72893952007301	44	2	0.0143884892086331	139	8001	99010.2	Lpcat4,Pld2
mmu04911	Insulin secretion	0.183443175209696	-1.69585033132752	85	3	0.0215827338129496	139	8001	12325,104111,208647	Camk2g,Adcy3,Creb3l2
mmu04152	AMPK signaling pathway	0.186176255694172	-1.68106144271006	129	4	0.0287769784172662	139	8001	19016,108097,56421,208647	Pparg,Prkab2,Pfkp,Creb3l2
ko04152	AMPK signaling pathway	0.186176255694172	-1.68106144271006	129	4	0.0287769784172662	139	8001	19016,108097,56421,208647	Pparg,Prkab2,Pfkp,Creb3l2
mmu04925	Aldosterone synthesis and secretion	0.187824243199368	-1.67224863002097	86	3	0.0215827338129496	139	8001	12325,104111,208647	Camk2g,Adcy3,Creb3l2
ko04925	Aldosterone synthesis and secretion	0.187824243199368	-1.67224863002097	86	3	0.0215827338129496	139	8001	12325,104111,208647	Camk2g,Adcy3,Creb3l2
mmu05416	Viral myocarditis	0.196667047642038	-1.62624309358945	88	3	0.0215827338129496	139	8001	16414,16408,14998	Itgb2,Itgal,H2-DMa
ko04912	GnRH signaling pathway	0.20112668335198	-1.60382030402417	89	3	0.0215827338129496	139	8001	12325,104111,18806	Camk2g,Adcy3,Pld2
mmu04912	GnRH signaling pathway	0.20112668335198	-1.60382030402417	89	3	0.0215827338129496	139	8001	12325,104111,18806	Camk2g,Adcy3,Pld2
M00403	HRD1/SEL1 ERAD complex	0.20387902724449	-1.59022846473764	13	1	0.00719424460431655	139	8001	20338	Sel1l
M00094	Ceramide biosynthesis	0.20387902724449	-1.59022846473764	13	1	0.00719424460431655	139	8001	70059	Degs2
mmu03450	Non-homologous end-joining	0.20387902724449	-1.59022846473764	13	1	0.00719424460431655	139	8001	22596	Xrcc5
mmu_M00415	Fatty acid biosynthesis, elongation, endoplasmic reticulum	0.20387902724449	-1.59022846473764	13	1	0.00719424460431655	139	8001	170439	Elovl6
ko03450	Non-homologous end-joining	0.20387902724449	-1.59022846473764	13	1	0.00719424460431655	139	8001	22596	Xrcc5
mmu_M00094	Ceramide biosynthesis	0.20387902724449	-1.59022846473764	13	1	0.00719424460431655	139	8001	70059	Degs2
M00415	Fatty acid biosynthesis, elongation, endoplasmic reticulum	0.20387902724449	-1.59022846473764	13	1	0.00719424460431655	139	8001	170439	Elovl6
mmu_M00403	HRD1/SEL1 ERAD complex	0.20387902724449	-1.59022846473764	13	1	0.00719424460431655	139	8001	20338	Sel1l
ko04728	Dopaminergic synapse	0.203932885270245	-1.58996433304156	134	4	0.0287769784172662	139	8001	11865,12325,14697,208647	Arntl,Camk2g,Gnb5,Creb3l2
mmu04728	Dopaminergic synapse	0.203932885270245	-1.58996433304156	134	4	0.0287769784172662	139	8001	11865,12325,14697,208647	Arntl,Camk2g,Gnb5,Creb3l2
mmu05144	Malaria	0.209068342754496	-1.56509408164445	49	2	0.0143884892086331	139	8001	16414.2	Itgb2,Itgal
ko05144	Malaria	0.209068342754496	-1.56509408164445	49	2	0.0143884892086331	139	8001	16414.2	Itgb2,Itgal
ko00533	Glycosaminoglycan biosynthesis - keratan sulfate	0.217732409219838	-1.52448845080741	14	1	0.00719424460431655	139	8001	53625	B3gnt2
mmu00533	Glycosaminoglycan biosynthesis - keratan sulfate	0.217732409219838	-1.52448845080741	14	1	0.00719424460431655	139	8001	53625	B3gnt2
M00695	cAMP signaling	0.231346431393188	-1.463838988891	15	1	0.00719424460431655	139	8001	104111	Adcy3
mmu_M00695	cAMP signaling	0.231346431393188	-1.463838988891	15	1	0.00719424460431655	139	8001	104111	Adcy3
mmu00604	Glycosphingolipid biosynthesis - ganglio series	0.231346431393188	-1.463838988891	15	1	0.00719424460431655	139	8001	50935	St6galnac6
ko00604	Glycosphingolipid biosynthesis - ganglio series	0.231346431393188	-1.463838988891	15	1	0.00719424460431655	139	8001	50935	St6galnac6
mmu04713	Circadian entrainment	0.242226114323623	-1.41788363235578	98	3	0.0215827338129496	139	8001	12325,14697,104111	Camk2g,Gnb5,Adcy3
mmu04070	Phosphatidylinositol signaling system	0.242226114323623	-1.41788363235578	98	3	0.0215827338129496	139	8001	228550,16329,54384	Itpka,Inpp1,Mtmr7
ko04713	Circadian entrainment	0.242226114323623	-1.41788363235578	98	3	0.0215827338129496	139	8001	12325,14697,104111	Camk2g,Gnb5,Adcy3
ko04070	Phosphatidylinositol signaling system	0.242226114323623	-1.41788363235578	98	3	0.0215827338129496	139	8001	228550,16329,54384	Itpka,Inpp1,Mtmr7
ko04916	Melanogenesis	0.25155101421113	-1.38010947020587	100	3	0.0215827338129496	139	8001	12325,104111,208647	Camk2g,Adcy3,Creb3l2
mmu04916	Melanogenesis	0.25155101421113	-1.38010947020587	100	3	0.0215827338129496	139	8001	12325,104111,208647	Camk2g,Adcy3,Creb3l2
M00099	Sphingosine biosynthesis	0.257872751301747	-1.3552890277383	17	1	0.00719424460431655	139	8001	70059	Degs2
mmu_M00099	Sphingosine biosynthesis	0.257872751301747	-1.3552890277383	17	1	0.00719424460431655	139	8001	70059	Degs2
ko00910	Nitrogen metabolism	0.257872751301747	-1.3552890277383	17	1	0.00719424460431655	139	8001	56078	Car5b
mmu00910	Nitrogen metabolism	0.257872751301747	-1.3552890277383	17	1	0.00719424460431655	139	8001	56078	Car5b
ko04922	Glucagon signaling pathway	0.260929043634547	-1.34350677209018	102	3	0.0215827338129496	139	8001	108097,12325,208647	Prkab2,Camk2g,Creb3l2
ko04659	Th17 cell differentiation	0.260929043634547	-1.34350677209018	102	3	0.0215827338129496	139	8001	50931,16195,14998	Il27ra,Il6st,H2-DMa
ko04723	Retrograde endocannabinoid signaling	0.260929043634547	-1.34350677209018	102	3	0.0215827338129496	139	8001	23945,14697,104111	Mgll,Gnb5,Adcy3
mmu04723	Retrograde endocannabinoid signaling	0.260929043634547	-1.34350677209018	102	3	0.0215827338129496	139	8001	23945,14697,104111	Mgll,Gnb5,Adcy3
mmu04922	Glucagon signaling pathway	0.260929043634547	-1.34350677209018	102	3	0.0215827338129496	139	8001	108097,12325,208647	Prkab2,Camk2g,Creb3l2
mmu04659	Th17 cell differentiation	0.260929043634547	-1.34350677209018	102	3	0.0215827338129496	139	8001	50931,16195,14998	Il27ra,Il6st,H2-DMa
mmu00770	Pantothenate and CoA biosynthesis	0.270793052860583	-1.30640039240683	18	1	0.00719424460431655	139	8001	18605	Enpp1
mmu00511	Other glycan degradation	0.270793052860583	-1.30640039240683	18	1	0.00719424460431655	139	8001	71665	Fuca1
ko00770	Pantothenate and CoA biosynthesis	0.270793052860583	-1.30640039240683	18	1	0.00719424460431655	139	8001	18605	Enpp1
ko00511	Other glycan degradation	0.270793052860583	-1.30640039240683	18	1	0.00719424460431655	139	8001	71665	Fuca1
ko00561	Glycerolipid metabolism	0.273516627417298	-1.29639286402362	59	2	0.0143884892086331	139	8001	23945.7	Mgll,Lipf
mmu00561	Glycerolipid metabolism	0.273516627417298	-1.29639286402362	59	2	0.0143884892086331	139	8001	23945.7	Mgll,Lipf
ko00220	Arginine biosynthesis	0.283490004587646	-1.26057841362231	19	1	0.00719424460431655	139	8001	108682	Gpt2
mmu01210	2-Oxocarboxylic acid metabolism	0.283490004587646	-1.26057841362231	19	1	0.00719424460431655	139	8001	108682	Gpt2
ko01210	2-Oxocarboxylic acid metabolism	0.283490004587646	-1.26057841362231	19	1	0.00719424460431655	139	8001	108682	Gpt2
mmu00220	Arginine biosynthesis	0.283490004587646	-1.26057841362231	19	1	0.00719424460431655	139	8001	108682	Gpt2
ko05146	Amoebiasis	0.289309581999081	-1.24025794622438	108	3	0.0215827338129496	139	8001	16414,66222,14268	Itgb2,Serpinb1a,Fn1
mmu05146	Amoebiasis	0.289309581999081	-1.24025794622438	108	3	0.0215827338129496	139	8001	16414,66222,14268	Itgb2,Serpinb1a,Fn1
mmu05205	Proteoglycans in cancer	0.291063955804024	-1.23421225656333	207	5	0.0359712230215827	139	8001	22350,12505,13039,14268,12325	Ezr,Cd44,Ctsl,Fn1,Camk2g
ko05205	Proteoglycans in cancer	0.291063955804024	-1.23421225656333	207	5	0.0359712230215827	139	8001	22350,12505,13039,14268,12325	Ezr,Cd44,Ctsl,Fn1,Camk2g
mmu04066	HIF-1 signaling pathway	0.294066457137583	-1.22394949250205	109	3	0.0215827338129496	139	8001	12325,21857,14254	Camk2g,Timp1,Flt1
ko00532	Glycosaminoglycan biosynthesis - chondroitin sulfate / dermatan sulfate	0.295967439979468	-1.21750583077789	20	1	0.00719424460431655	139	8001	59031	Chst12
mmu00532	Glycosaminoglycan biosynthesis - chondroitin sulfate / dermatan sulfate	0.295967439979468	-1.21750583077789	20	1	0.00719424460431655	139	8001	59031	Chst12
ko04921	Oxytocin signaling pathway	0.29862907118438	-1.20855304032945	159	4	0.0287769784172662	139	8001	108097,12325,104111,16518	Prkab2,Camk2g,Adcy3,Kcnj2
mmu04921	Oxytocin signaling pathway	0.29862907118438	-1.20855304032945	159	4	0.0287769784172662	139	8001	108097,12325,104111,16518	Prkab2,Camk2g,Adcy3,Kcnj2
mmu04931	Insulin resistance	0.303595616445531	-1.19205867215011	111	3	0.0215827338129496	139	8001	108097,244416,208647	Prkab2,Ppp1r3b,Creb3l2
ko04213	Longevity regulating pathway - multiple species	0.305801549055648	-1.18481891991581	64	2	0.0143884892086331	139	8001	108097	Prkab2,Adcy3
mmu04213	Longevity regulating pathway - multiple species	0.305801549055648	-1.18481891991581	64	2	0.0143884892086331	139	8001	108097	Prkab2,Adcy3
mmu_M00352	Spliceosome, U2-snRNP	0.308229127220344	-1.17691185303298	21	1	0.00719424460431655	139	8001	20639	Snrpb2
M00352	Spliceosome, U2-snRNP	0.308229127220344	-1.17691185303298	21	1	0.00719424460431655	139	8001	20639	Snrpb2
ko04060	Cytokine-cytokine receptor interaction	0.30998522052076	-1.17123065837895	264	6	0.0431654676258993	139	8001	20305,57914,16195,24099,56708,14254	Ccl6,Crlf2,Il6st,Tnfsf13b,Clcf1,Flt1
mmu04060	Cytokine-cytokine receptor interaction	0.30998522052076	-1.17123065837895	264	6	0.0431654676258993	139	8001	20305,57914,16195,24099,56708,14254	Ccl6,Crlf2,Il6st,Tnfsf13b,Clcf1,Flt1
ko04724	Glutamatergic synapse	0.317915847009475	-1.14596856326888	114	3	0.0215827338129496	139	8001	14697,104111,18806	Gnb5,Adcy3,Pld2
mmu04724	Glutamatergic synapse	0.317915847009475	-1.14596856326888	114	3	0.0215827338129496	139	8001	14697,104111,18806	Gnb5,Adcy3,Pld2
mmu05140	Leishmaniasis	0.318652350477427	-1.14365458088806	66	2	0.0143884892086331	139	8001	16414.1	Itgb2,H2-DMa
ko05140	Leishmaniasis	0.318652350477427	-1.14365458088806	66	2	0.0143884892086331	139	8001	16414.1	Itgb2,H2-DMa
ko00514	Other types of O-glycan biosynthesis	0.32027877024062	-1.13856350542345	22	1	0.00719424460431655	139	8001	381694	B3glct
mmu_M00130	Inositol phosphate metabolism, PI=> PIP2 => Ins(1,4,5)P3 => Ins(1,3,4,5)P4	0.32027877024062	-1.13856350542345	22	1	0.00719424460431655	139	8001	228550	Itpka
M00130	Inositol phosphate metabolism, PI=> PIP2 => Ins(1,4,5)P3 => Ins(1,3,4,5)P4	0.32027877024062	-1.13856350542345	22	1	0.00719424460431655	139	8001	228550	Itpka
mmu00514	Other types of O-glycan biosynthesis	0.32027877024062	-1.13856350542345	22	1	0.00719424460431655	139	8001	381694	B3glct
mmu04114	Oocyte meiosis	0.327471261639044	-1.11635497847763	116	3	0.0215827338129496	139	8001	12877,12325,104111	Cpeb1,Camk2g,Adcy3
ko04114	Oocyte meiosis	0.327471261639044	-1.11635497847763	116	3	0.0215827338129496	139	8001	12877,12325,104111	Cpeb1,Camk2g,Adcy3
mmu04141	Protein processing in endoplasmic reticulum	0.330172596532517	-1.10813974145329	167	4	0.0287769784172662	139	8001	69608,223455,20338,80286	Sec24d,March6,Sel1l,Tusc3
ko04141	Protein processing in endoplasmic reticulum	0.330172596532517	-1.10813974145329	167	4	0.0287769784172662	139	8001	69608,223455,20338,80286	Sec24d,March6,Sel1l,Tusc3
mmu05031	Amphetamine addiction	0.331448096924647	-1.10428405197769	68	2	0.0143884892086331	139	8001	12325.2	Camk2g,Creb3l2
ko05031	Amphetamine addiction	0.331448096924647	-1.10428405197769	68	2	0.0143884892086331	139	8001	12325.2	Camk2g,Creb3l2
mmu_M00160	V-type ATPase, eukaryotes	0.343756424837008	-1.06782193974109	24	1	0.00719424460431655	139	8001	242341	Atp6v0d2
M00160	V-type ATPase, eukaryotes	0.343756424837008	-1.06782193974109	24	1	0.00719424460431655	139	8001	242341	Atp6v0d2
mmu00563	Glycosylphosphatidylinositol (GPI)-anchor biosynthesis	0.355191532892771	-1.0350981057249	25	1	0.00719424460431655	139	8001	241062	Pgap1
mmu05310	Asthma	0.355191532892771	-1.0350981057249	25	1	0.00719424460431655	139	8001	14998	H2-DMa
ko00563	Glycosylphosphatidylinositol (GPI)-anchor biosynthesis	0.355191532892771	-1.0350981057249	25	1	0.00719424460431655	139	8001	241062	Pgap1
ko05310	Asthma	0.355191532892771	-1.0350981057249	25	1	0.00719424460431655	139	8001	14998	H2-DMa
mmu04918	Thyroid hormone synthesis	0.363123821861995	-1.01301139582323	73	2	0.0143884892086331	139	8001	104111	Adcy3,Creb3l2
ko04918	Thyroid hormone synthesis	0.363123821861995	-1.01301139582323	73	2	0.0143884892086331	139	8001	104111	Adcy3,Creb3l2
ko04320	Dorso-ventral axis formation	0.366428791773719	-1.00395106910098	26	1	0.00719424460431655	139	8001	12877	Cpeb1
mmu04320	Dorso-ventral axis formation	0.366428791773719	-1.00395106910098	26	1	0.00719424460431655	139	8001	12877	Cpeb1
mmu04392	Hippo signaling pathway -multiple species	0.366428791773719	-1.00395106910098	26	1	0.00719424460431655	139	8001	101543	Wtip
ko04392	Hippo signaling pathway -multiple species	0.366428791773719	-1.00395106910098	26	1	0.00719424460431655	139	8001	101543	Wtip
mmu05202	Transcriptional misregulation in cancer	0.369843592929675	-0.994675084527609	177	4	0.0287769784172662	139	8001	19016,18514,19126,14254	Pparg,Pbx1,Prom1,Flt1
ko05202	Transcriptional misregulation in cancer	0.369843592929675	-0.994675084527609	177	4	0.0287769784172662	139	8001	19016,18514,19126,14254	Pparg,Pbx1,Prom1,Flt1
mmu04014	Ras signaling pathway	0.370244446638808	-0.993591824896593	230	5	0.0359712230215827	139	8001	56392,14166,14697,14254,18806	Shoc2,Fgf11,Gnb5,Flt1,Pld2
mmu_M00001	Glycolysis (Embden-Meyerhof pathway), glucose => pyruvate	0.377471600298645	-0.974259944120018	27	1	0.00719424460431655	139	8001	56421	Pfkp
mmu00062	Fatty acid elongation	0.377471600298645	-0.974259944120018	27	1	0.00719424460431655	139	8001	170439	Elovl6
ko00650	Butanoate metabolism	0.377471600298645	-0.974259944120018	27	1	0.00719424460431655	139	8001	71911	Bdh1
M00001	Glycolysis (Embden-Meyerhof pathway), glucose => pyruvate	0.377471600298645	-0.974259944120018	27	1	0.00719424460431655	139	8001	56421	Pfkp
mmu00650	Butanoate metabolism	0.377471600298645	-0.974259944120018	27	1	0.00719424460431655	139	8001	71911	Bdh1
ko00062	Fatty acid elongation	0.377471600298645	-0.974259944120018	27	1	0.00719424460431655	139	8001	170439	Elovl6
mmu01040	Biosynthesis of unsaturated fatty acids	0.388323299271911	-0.945917040769053	28	1	0.00719424460431655	139	8001	170439	Elovl6
ko01040	Biosynthesis of unsaturated fatty acids	0.388323299271911	-0.945917040769053	28	1	0.00719424460431655	139	8001	170439	Elovl6
ko04020	Calcium signaling pathway	0.393613699934854	-0.932385307664722	183	4	0.0287769784172662	139	8001	228550,94045,12325,104111	Itpka,P2rx5,Camk2g,Adcy3
mmu04020	Calcium signaling pathway	0.393613699934854	-0.932385307664722	183	4	0.0287769784172662	139	8001	228550,94045,12325,104111	Itpka,P2rx5,Camk2g,Adcy3
ko04970	Salivary secretion	0.394230387016072	-0.930819801957742	78	2	0.0143884892086331	139	8001	104111	Adcy3,Bst1
mmu04970	Salivary secretion	0.394230387016072	-0.930819801957742	78	2	0.0143884892086331	139	8001	104111	Adcy3,Bst1
mmu01230	Biosynthesis of amino acids	0.394230387016072	-0.930819801957742	78	2	0.0143884892086331	139	8001	108683	Gpt2,Pfkp
ko01230	Biosynthesis of amino acids	0.394230387016072	-0.930819801957742	78	2	0.0143884892086331	139	8001	108683	Gpt2,Pfkp
mmu05216	Thyroid cancer	0.398987172517605	-0.918826011687752	29	1	0.00719424460431655	139	8001	19016	Pparg
ko05216	Thyroid cancer	0.398987172517605	-0.918826011687752	29	1	0.00719424460431655	139	8001	19016	Pparg
ko00052	Galactose metabolism	0.429883841644425	-0.844240242498391	32	1	0.00719424460431655	139	8001	56421	Pfkp
mmu00030	Pentose phosphate pathway	0.429883841644425	-0.844240242498391	32	1	0.00719424460431655	139	8001	56421	Pfkp
mmu00052	Galactose metabolism	0.429883841644425	-0.844240242498391	32	1	0.00719424460431655	139	8001	56421	Pfkp
ko00030	Pentose phosphate pathway	0.429883841644425	-0.844240242498391	32	1	0.00719424460431655	139	8001	56421	Pfkp
mmu04530	Tight junction	0.431403774645859	-0.840710795306761	138	3	0.0215827338129496	139	8001	12737,53624,12695	Cldn1,Cldn7,Patj
ko04530	Tight junction	0.431403774645859	-0.840710795306761	138	3	0.0215827338129496	139	8001	12737,53624,12695	Cldn1,Cldn7,Patj
mmu03320	PPAR signaling pathway	0.436585760752937	-0.828770449340108	85	2	0.0143884892086331	139	8001	19016.1	Pparg,Olr1
ko03320	PPAR signaling pathway	0.436585760752937	-0.828770449340108	85	2	0.0143884892086331	139	8001	19016.1	Pparg,Olr1
ko00500	Starch and sucrose metabolism	0.439828144064864	-0.821371210037482	33	1	0.00719424460431655	139	8001	18605	Enpp1
mmu00500	Starch and sucrose metabolism	0.439828144064864	-0.821371210037482	33	1	0.00719424460431655	139	8001	18605	Enpp1
mmu04062	Chemokine signaling pathway	0.444582428462325	-0.810619800360086	196	4	0.0287769784172662	139	8001	20305,14697,14191,104111	Ccl6,Gnb5,Fgr,Adcy3
ko04062	Chemokine signaling pathway	0.444582428462325	-0.810619800360086	196	4	0.0287769784172662	139	8001	20305,14697,14191,104111	Ccl6,Gnb5,Fgr,Adcy3
ko04727	GABAergic synapse	0.454251700143841	-0.789103828963623	88	2	0.0143884892086331	139	8001	14697.1	Gnb5,Adcy3
mmu04727	GABAergic synapse	0.454251700143841	-0.789103828963623	88	2	0.0143884892086331	139	8001	14697.1	Gnb5,Adcy3
ko04024	cAMP signaling pathway	0.456181519530673	-0.78486447953004	199	4	0.0287769784172662	139	8001	12325,104111,208647,18806	Camk2g,Adcy3,Creb3l2,Pld2
mmu04024	cAMP signaling pathway	0.456181519530673	-0.78486447953004	199	4	0.0287769784172662	139	8001	12325,104111,208647,18806	Camk2g,Adcy3,Creb3l2,Pld2
ko00051	Fructose and mannose metabolism	0.459203026154395	-0.778262843941014	35	1	0.00719424460431655	139	8001	56421	Pfkp
mmu00051	Fructose and mannose metabolism	0.459203026154395	-0.778262843941014	35	1	0.00719424460431655	139	8001	56421	Pfkp
mmu04914	Progesterone-mediated oocyte maturation	0.460070666038007	-0.776375179475865	89	2	0.0143884892086331	139	8001	12877.1	Cpeb1,Adcy3
ko04914	Progesterone-mediated oocyte maturation	0.460070666038007	-0.776375179475865	89	2	0.0143884892086331	139	8001	12877.1	Cpeb1,Adcy3
ko04612	Antigen processing and presentation	0.471600743922008	-0.7516225328774	91	2	0.0143884892086331	139	8001	13039.1	Ctsl,H2-DMa
mmu04612	Antigen processing and presentation	0.471600743922008	-0.7516225328774	91	2	0.0143884892086331	139	8001	13039.1	Ctsl,H2-DMa
mmu05032	Morphine addiction	0.477310847523323	-0.739587328383109	92	2	0.0143884892086331	139	8001	14697.1	Gnb5,Adcy3
ko05032	Morphine addiction	0.477310847523323	-0.739587328383109	92	2	0.0143884892086331	139	8001	14697.1	Gnb5,Adcy3
ko00250	Alanine, aspartate and glutamate metabolism	0.477912436742274	-0.738327750003063	37	1	0.00719424460431655	139	8001	108682	Gpt2
mmu00250	Alanine, aspartate and glutamate metabolism	0.477912436742274	-0.738327750003063	37	1	0.00719424460431655	139	8001	108682	Gpt2
ko04640	Hematopoietic cell lineage	0.494215947640188	-0.704782716340453	95	2	0.0143884892086331	139	8001	12505.1	Cd44,H2-DMa
mmu04640	Hematopoietic cell lineage	0.494215947640188	-0.704782716340453	95	2	0.0143884892086331	139	8001	12505.1	Cd44,H2-DMa
ko04261	Adrenergic signaling in cardiomyocytes	0.494627900243935	-0.703949515773021	152	3	0.0215827338129496	139	8001	12325,104111,208647	Camk2g,Adcy3,Creb3l2
mmu04261	Adrenergic signaling in cardiomyocytes	0.494627900243935	-0.703949515773021	152	3	0.0215827338129496	139	8001	12325,104111,208647	Camk2g,Adcy3,Creb3l2
mmu04390	Hippo signaling pathway	0.503384643996751	-0.686400701321582	154	3	0.0215827338129496	139	8001	16414,101543,12695	Itgb2,Wtip,Patj
ko04390	Hippo signaling pathway	0.503384643996751	-0.686400701321582	154	3	0.0215827338129496	139	8001	16414,101543,12695	Itgb2,Wtip,Patj
mmu04960	Aldosterone-regulated sodium reabsorption	0.504778232538093	-0.683636089647442	40	1	0.00719424460431655	139	8001	65962	Slc9a3r2
ko04960	Aldosterone-regulated sodium reabsorption	0.504778232538093	-0.683636089647442	40	1	0.00719424460431655	139	8001	65962	Slc9a3r2
ko04975	Fat digestion and absorption	0.504778232538093	-0.683636089647442	40	1	0.00719424460431655	139	8001	67717	Lipf
mmu04975	Fat digestion and absorption	0.504778232538093	-0.683636089647442	40	1	0.00719424460431655	139	8001	67717	Lipf
ko04915	Estrogen signaling pathway	0.510774893247371	-0.671826307857564	98	2	0.0143884892086331	139	8001	104111	Adcy3,Creb3l2
mmu04915	Estrogen signaling pathway	0.510774893247371	-0.671826307857564	98	2	0.0143884892086331	139	8001	104111	Adcy3,Creb3l2
ko00860	Porphyrin and chlorophyll metabolism	0.513424863071749	-0.666651583451738	41	1	0.00719424460431655	139	8001	11655	Alas1
mmu00860	Porphyrin and chlorophyll metabolism	0.513424863071749	-0.666651583451738	41	1	0.00719424460431655	139	8001	11655	Alas1
mmu05231	Choline metabolism in cancer	0.526978603389857	-0.640595332043268	101	2	0.0143884892086331	139	8001	74182.2	Gpcpd1,Pld2
ko05231	Choline metabolism in cancer	0.526978603389857	-0.640595332043268	101	2	0.0143884892086331	139	8001	74182.2	Gpcpd1,Pld2
ko04630	Jak-STAT signaling pathway	0.533412815088587	-0.628459642234887	161	3	0.0215827338129496	139	8001	50931,57914,16195	Il27ra,Crlf2,Il6st
mmu04630	Jak-STAT signaling pathway	0.533412815088587	-0.628459642234887	161	3	0.0215827338129496	139	8001	50931,57914,16195	Il27ra,Crlf2,Il6st
ko04064	NF-kappa B signaling pathway	0.537580068030346	-0.620677566296933	103	2	0.0143884892086331	139	8001	111173	Erc1,Tnfsf13b
ko04972	Pancreatic secretion	0.537580068030346	-0.620677566296933	103	2	0.0143884892086331	139	8001	104111	Adcy3,Bst1
mmu04064	NF-kappa B signaling pathway	0.537580068030346	-0.620677566296933	103	2	0.0143884892086331	139	8001	111173	Erc1,Tnfsf13b
mmu04972	Pancreatic secretion	0.537580068030346	-0.620677566296933	103	2	0.0143884892086331	139	8001	104111	Adcy3,Bst1
ko02010	ABC transporters	0.554460406883918	-0.58975987801622	46	1	0.00719424460431655	139	8001	19299	Abcd3
mmu02010	ABC transporters	0.554460406883918	-0.58975987801622	46	1	0.00719424460431655	139	8001	19299	Abcd3
ko05166	HTLV-I infection	0.55542279910434	-0.588025655070182	285	5	0.0359712230215827	139	8001	16414,16408,104111,14998,13654	Itgb2,Itgal,Adcy3,H2-DMa,Egr2
mmu05166	HTLV-I infection	0.55542279910434	-0.588025655070182	285	5	0.0359712230215827	139	8001	16414,16408,104111,14998,13654	Itgb2,Itgal,Adcy3,H2-DMa,Egr2
mmu00600	Sphingolipid metabolism	0.56989542084763	-0.562302407183764	48	1	0.00719424460431655	139	8001	70059	Degs2
ko00600	Sphingolipid metabolism	0.56989542084763	-0.562302407183764	48	1	0.00719424460431655	139	8001	70059	Degs2
mmu05030	Cocaine addiction	0.56989542084763	-0.562302407183764	48	1	0.00719424460431655	139	8001	208647	Creb3l2
ko05030	Cocaine addiction	0.56989542084763	-0.562302407183764	48	1	0.00719424460431655	139	8001	208647	Creb3l2
mmu00510	N-Glycan biosynthesis	0.577412651639503	-0.549198100598302	49	1	0.00719424460431655	139	8001	80286	Tusc3
ko00510	N-Glycan biosynthesis	0.577412651639503	-0.549198100598302	49	1	0.00719424460431655	139	8001	80286	Tusc3
mmu00983	Drug metabolism - other enzymes	0.592057996165633	-0.524150682400534	51	1	0.00719424460431655	139	8001	234671	Ces2c
ko00983	Drug metabolism - other enzymes	0.592057996165633	-0.524150682400534	51	1	0.00719424460431655	139	8001	234671	Ces2c
mmu04360	Axon guidance	0.59806444296298	-0.514056766685503	177	3	0.0215827338129496	139	8001	20351,50780,12325	Sema4a,Rgs3,Camk2g
ko04360	Axon guidance	0.59806444296298	-0.514056766685503	177	3	0.0215827338129496	139	8001	20351,50780,12325	Sema4a,Rgs3,Camk2g
mmu01212	Fatty acid metabolism	0.59919056703384	-0.512175589503443	52	1	0.00719424460431655	139	8001	170439	Elovl6
ko01212	Fatty acid metabolism	0.59919056703384	-0.512175589503443	52	1	0.00719424460431655	139	8001	170439	Elovl6
ko00230	Purine metabolism	0.60190879418031	-0.507649349835181	178	3	0.0215827338129496	139	8001	18605,104111,66355	Enpp1,Adcy3,Gmpr
mmu00230	Purine metabolism	0.60190879418031	-0.507649349835181	178	3	0.0215827338129496	139	8001	18605,104111,66355	Enpp1,Adcy3,Gmpr
mmu01200	Carbon metabolism	0.61182662493381	-0.49130632919655	118	2	0.0143884892086331	139	8001	108683	Gpt2,Pfkp
ko01200	Carbon metabolism	0.61182662493381	-0.49130632919655	118	2	0.0143884892086331	139	8001	108683	Gpt2,Pfkp
mmu04650	Natural killer cell mediated cytotoxicity	0.625548695636955	-0.469126101366845	121	2	0.0143884892086331	139	8001	16414.2	Itgb2,Itgal
ko04650	Natural killer cell mediated cytotoxicity	0.625548695636955	-0.469126101366845	121	2	0.0143884892086331	139	8001	16414.2	Itgb2,Itgal
mmu04611	Platelet activation	0.634488238420277	-0.454936528768175	123	2	0.0143884892086331	139	8001	54519.1	Apbb1ip,Adcy3
mmu04071	Sphingolipid signaling pathway	0.638895666559512	-0.448014114055299	124	2	0.0143884892086331	139	8001	70059.2	Degs2,Pld2
ko04071	Sphingolipid signaling pathway	0.638895666559512	-0.448014114055299	124	2	0.0143884892086331	139	8001	70059.2	Degs2,Pld2
mmu04913	Ovarian steroidogenesis	0.639459079759759	-0.447132647876447	58	1	0.00719424460431655	139	8001	104111	Adcy3
ko04913	Ovarian steroidogenesis	0.639459079759759	-0.447132647876447	58	1	0.00719424460431655	139	8001	104111	Adcy3
mmu05134	Legionellosis	0.639459079759759	-0.447132647876447	58	1	0.00719424460431655	139	8001	16414	Itgb2
ko05134	Legionellosis	0.639459079759759	-0.447132647876447	58	1	0.00719424460431655	139	8001	16414	Itgb2
mmu04010	MAPK signaling pathway	0.64267160836405	-0.44212140314617	252	4	0.0287769784172662	139	8001	320139,14166,240672,26411	Ptpn7,Fgf11,Dusp5,Map4k1
ko04010	MAPK signaling pathway	0.64267160836405	-0.44212140314617	252	4	0.0287769784172662	139	8001	14166,320139,240672,26411	Fgf11,Ptpn7,Dusp5,Map4k1
ko05321	Inflammatory bowel disease (IBD)	0.645768432384353	-0.437314303264353	59	1	0.00719424460431655	139	8001	14998	H2-DMa
mmu05321	Inflammatory bowel disease (IBD)	0.645768432384353	-0.437314303264353	59	1	0.00719424460431655	139	8001	14998	H2-DMa
ko00310	Lysine degradation	0.645768432384353	-0.437314303264353	59	1	0.00719424460431655	139	8001	67956	Kmt5a
mmu00310	Lysine degradation	0.645768432384353	-0.437314303264353	59	1	0.00719424460431655	139	8001	67956	Kmt5a
mmu04750	Inflammatory mediator regulation of TRP channels	0.651869677497443	-0.427910618173272	127	2	0.0143884892086331	139	8001	12325.1	Camk2g,Adcy3
ko04750	Inflammatory mediator regulation of TRP channels	0.651869677497443	-0.427910618173272	127	2	0.0143884892086331	139	8001	12325.1	Camk2g,Adcy3
mmu04270	Vascular smooth muscle contraction	0.660313222046185	-0.41504097768074	129	2	0.0143884892086331	139	8001	54598.1	Calcrl,Adcy3
ko04270	Vascular smooth muscle contraction	0.660313222046185	-0.41504097768074	129	2	0.0143884892086331	139	8001	54598.1	Calcrl,Adcy3
mmu04721	Synaptic vesicle cycle	0.664046236454112	-0.409403498715958	62	1	0.00719424460431655	139	8001	242341	Atp6v0d2
ko04721	Synaptic vesicle cycle	0.664046236454112	-0.409403498715958	62	1	0.00719424460431655	139	8001	242341	Atp6v0d2
mmu04380	Osteoclast differentiation	0.672672418659135	-0.396496815743815	132	2	0.0143884892086331	139	8001	19016.2	Pparg,Lilra5
ko04380	Osteoclast differentiation	0.672672418659135	-0.396496815743815	132	2	0.0143884892086331	139	8001	19016.2	Pparg,Lilra5
mmu05330	Allograft rejection	0.675708073143937	-0.391994140672478	64	1	0.00719424460431655	139	8001	14998	H2-DMa
ko05330	Allograft rejection	0.675708073143937	-0.391994140672478	64	1	0.00719424460431655	139	8001	14998	H2-DMa
ko03040	Spliceosome	0.676711103275239	-0.390510827905699	133	2	0.0143884892086331	139	8001	20639.2	Snrpb2,U2af1l4
mmu03040	Spliceosome	0.676711103275239	-0.390510827905699	133	2	0.0143884892086331	139	8001	20639.2	Snrpb2,U2af1l4
mmu05332	Graft-versus-host disease	0.681387369832016	-0.383624309541945	65	1	0.00719424460431655	139	8001	14998	H2-DMa
ko05332	Graft-versus-host disease	0.681387369832016	-0.383624309541945	65	1	0.00719424460431655	139	8001	14998	H2-DMa
ko04510	Focal adhesion	0.683590141153777	-0.380396749796458	201	3	0.0215827338129496	139	8001	14268,64099,14254	Fn1,Parvg,Flt1
mmu04510	Focal adhesion	0.683590141153777	-0.380396749796458	201	3	0.0215827338129496	139	8001	64099,14268,14254	Parvg,Fn1,Flt1
ko00010	Glycolysis / Gluconeogenesis	0.686967908585638	-0.375467700244385	66	1	0.00719424460431655	139	8001	56421	Pfkp
mmu00010	Glycolysis / Gluconeogenesis	0.686967908585638	-0.375467700244385	66	1	0.00719424460431655	139	8001	56421	Pfkp
mmu05230	Central carbon metabolism in cancer	0.686967908585638	-0.375467700244385	66	1	0.00719424460431655	139	8001	56421	Pfkp
ko05230	Central carbon metabolism in cancer	0.686967908585638	-0.375467700244385	66	1	0.00719424460431655	139	8001	56421	Pfkp
mmu05214	Glioma	0.686967908585638	-0.375467700244385	66	1	0.00719424460431655	139	8001	12325	Camk2g
ko05214	Glioma	0.686967908585638	-0.375467700244385	66	1	0.00719424460431655	139	8001	12325	Camk2g
ko05160	Hepatitis C	0.688586281156291	-0.373114651081445	136	2	0.0143884892086331	139	8001	12737.5	Cldn1,Cldn7
mmu05160	Hepatitis C	0.688586281156291	-0.373114651081445	136	2	0.0143884892086331	139	8001	12737.5	Cldn1,Cldn7
mmu04720	Long-term potentiation	0.692451394495313	-0.367517231838389	67	1	0.00719424460431655	139	8001	12325	Camk2g
ko04720	Long-term potentiation	0.692451394495313	-0.367517231838389	67	1	0.00719424460431655	139	8001	12325	Camk2g
ko04622	RIG-I-like receptor signaling pathway	0.697839503428531	-0.359766140440984	68	1	0.00719424460431655	139	8001	270151	Nlrx1
mmu04622	RIG-I-like receptor signaling pathway	0.697839503428531	-0.359766140440984	68	1	0.00719424460431655	139	8001	270151	Nlrx1
ko04940	Type I diabetes mellitus	0.708336150541998	-0.344836509063877	70	1	0.00719424460431655	139	8001	14998	H2-DMa
mmu04940	Type I diabetes mellitus	0.708336150541998	-0.344836509063877	70	1	0.00719424460431655	139	8001	14998	H2-DMa
mmu05218	Melanoma	0.713447898762488	-0.337645866788266	71	1	0.00719424460431655	139	8001	14166	Fgf11
ko04976	Bile secretion	0.713447898762488	-0.337645866788266	71	1	0.00719424460431655	139	8001	104111	Adcy3
mmu04976	Bile secretion	0.713447898762488	-0.337645866788266	71	1	0.00719424460431655	139	8001	104111	Adcy3
ko05218	Melanoma	0.713447898762488	-0.337645866788266	71	1	0.00719424460431655	139	8001	14166	Fgf11
mmu04910	Insulin signaling pathway	0.714913458367773	-0.335593780861598	143	2	0.0143884892086331	139	8001	108097	Prkab2,Ppp1r3b
ko04910	Insulin signaling pathway	0.714913458367773	-0.335593780861598	143	2	0.0143884892086331	139	8001	108097	Prkab2,Ppp1r3b
ko04920	Adipocytokine signaling pathway	0.718470690947994	-0.330630366295082	72	1	0.00719424460431655	139	8001	108097	Prkab2
mmu04924	Renin secretion	0.718470690947994	-0.330630366295082	72	1	0.00719424460431655	139	8001	16518	Kcnj2
ko04924	Renin secretion	0.718470690947994	-0.330630366295082	72	1	0.00719424460431655	139	8001	16518	Kcnj2
mmu04920	Adipocytokine signaling pathway	0.718470690947994	-0.330630366295082	72	1	0.00719424460431655	139	8001	108097	Prkab2
mmu04072	Phospholipase D signaling pathway	0.722087474730211	-0.325608991292096	145	2	0.0143884892086331	139	8001	104111	Adcy3,Pld2
ko04072	Phospholipase D signaling pathway	0.722087474730211	-0.325608991292096	145	2	0.0143884892086331	139	8001	104111	Adcy3,Pld2
mmu05161	Hepatitis B	0.722087474730211	-0.325608991292096	145	2	0.0143884892086331	139	8001	208647	Creb3l2,Egr2
mmu04151	PI3K-Akt signaling pathway	0.722309205173267	-0.325301969754477	345	5	0.0359712230215827	139	8001	14166,14268,14697,208647,14254	Fgf11,Fn1,Gnb5,Creb3l2,Flt1
ko04151	PI3K-Akt signaling pathway	0.722309205173267	-0.325301969754477	345	5	0.0359712230215827	139	8001	14166,14268,14697,208647,14254	Fgf11,Fn1,Gnb5,Creb3l2,Flt1
ko05168	Herpes simplex infection	0.72691212046144	-0.318949688450562	215	3	0.0215827338129496	139	8001	67933,11865,14998	Hcfc2,Arntl,H2-DMa
mmu05168	Herpes simplex infection	0.72691212046144	-0.318949688450562	215	3	0.0215827338129496	139	8001	67933,11865,14998	Hcfc2,Arntl,H2-DMa
mmu05133	Pertussis	0.733020570141236	-0.310581514540762	75	1	0.00719424460431655	139	8001	16414	Itgb2
ko05133	Pertussis	0.733020570141236	-0.310581514540762	75	1	0.00719424460431655	139	8001	16414	Itgb2
mmu04080	Neuroactive ligand-receptor interaction	0.735552560325256	-0.307133279460956	285	4	0.0287769784172662	139	8001	233571,94045,54598,14289	P2ry6,P2rx5,Calcrl,Fpr2
ko04080	Neuroactive ligand-receptor interaction	0.735552560325256	-0.307133279460956	285	4	0.0287769784172662	139	8001	233571,94045,14289,54598	P2ry6,P2rx5,Fpr2,Calcrl
ko04144	Endocytosis	0.738062889278374	-0.303726242187972	286	4	0.0287769784172662	139	8001	230597,259300,14254,18806	Zfyve9,Ehd2,Flt1,Pld2
mmu04144	Endocytosis	0.738062889278374	-0.303726242187972	286	4	0.0287769784172662	139	8001	230597,259300,14254,18806	Zfyve9,Ehd2,Flt1,Pld2
ko05169	Epstein-Barr virus infection	0.74401886883739	-0.295688883130061	221	3	0.0215827338129496	139	8001	12505,16408,14191	Cd44,Itgal,Fgr
mmu05169	Epstein-Barr virus infection	0.74401886883739	-0.295688883130061	221	3	0.0215827338129496	139	8001	12505,16408,14191	Cd44,Itgal,Fgr
mmu05132	Salmonella infection	0.746823619634221	-0.291926240023849	78	1	0.00719424460431655	139	8001	69582	Plekhm2
ko04260	Cardiac muscle contraction	0.746823619634221	-0.291926240023849	78	1	0.00719424460431655	139	8001	236794	Slc9a6
ko05132	Salmonella infection	0.746823619634221	-0.291926240023849	78	1	0.00719424460431655	139	8001	69582	Plekhm2
mmu04260	Cardiac muscle contraction	0.746823619634221	-0.291926240023849	78	1	0.00719424460431655	139	8001	236794	Slc9a6
ko05100	Bacterial invasion of epithelial cells	0.746823619634221	-0.291926240023849	78	1	0.00719424460431655	139	8001	14268	Fn1
mmu05100	Bacterial invasion of epithelial cells	0.746823619634221	-0.291926240023849	78	1	0.00719424460431655	139	8001	14268	Fn1
ko05320	Autoimmune thyroid disease	0.751265310522743	-0.285996413276839	79	1	0.00719424460431655	139	8001	14998	H2-DMa
mmu05320	Autoimmune thyroid disease	0.751265310522743	-0.285996413276839	79	1	0.00719424460431655	139	8001	14998	H2-DMa
ko03018	RNA degradation	0.759917909850082	-0.274544864890778	81	1	0.00719424460431655	139	8001	56421	Pfkp
mmu03018	RNA degradation	0.759917909850082	-0.274544864890778	81	1	0.00719424460431655	139	8001	56421	Pfkp
ko05410	Hypertrophic cardiomyopathy (HCM)	0.772339583929061	-0.258330950118473	84	1	0.00719424460431655	139	8001	108097	Prkab2
mmu05410	Hypertrophic cardiomyopathy (HCM)	0.772339583929061	-0.258330950118473	84	1	0.00719424460431655	139	8001	108097	Prkab2
ko04350	TGF-beta signaling pathway	0.776336653254267	-0.25316902136337	85	1	0.00719424460431655	139	8001	230597	Zfyve9
mmu05222	Small cell lung cancer	0.776336653254267	-0.25316902136337	85	1	0.00719424460431655	139	8001	14268	Fn1
mmu04350	TGF-beta signaling pathway	0.776336653254267	-0.25316902136337	85	1	0.00719424460431655	139	8001	230597	Zfyve9
ko05222	Small cell lung cancer	0.776336653254267	-0.25316902136337	85	1	0.00719424460431655	139	8001	14268	Fn1
mmu04540	Gap junction	0.780264041480761	-0.248122901862756	86	1	0.00719424460431655	139	8001	104111	Adcy3
ko04540	Gap junction	0.780264041480761	-0.248122901862756	86	1	0.00719424460431655	139	8001	104111	Adcy3
ko04012	ErbB signaling pathway	0.784122954726059	-0.243189440920541	87	1	0.00719424460431655	139	8001	12325	Camk2g
mmu04658	Th1 and Th2 cell differentiation	0.784122954726059	-0.243189440920541	87	1	0.00719424460431655	139	8001	14998	H2-DMa
mmu04012	ErbB signaling pathway	0.784122954726059	-0.243189440920541	87	1	0.00719424460431655	139	8001	12325	Camk2g
ko04658	Th1 and Th2 cell differentiation	0.784122954726059	-0.243189440920541	87	1	0.00719424460431655	139	8001	14998	H2-DMa
mmu04742	Taste transduction	0.787914578338278	-0.238365598124313	88	1	0.00719424460431655	139	8001	16529	Kcnk5
ko04742	Taste transduction	0.787914578338278	-0.238365598124313	88	1	0.00719424460431655	139	8001	16529	Kcnk5
mmu05414	Dilated cardiomyopathy	0.791640077328409	-0.233648438278082	89	1	0.00719424460431655	139	8001	104111	Adcy3
ko04666	Fc gamma R-mediated phagocytosis	0.791640077328409	-0.233648438278082	89	1	0.00719424460431655	139	8001	18806	Pld2
mmu04666	Fc gamma R-mediated phagocytosis	0.791640077328409	-0.233648438278082	89	1	0.00719424460431655	139	8001	18806	Pld2
ko05414	Dilated cardiomyopathy	0.791640077328409	-0.233648438278082	89	1	0.00719424460431655	139	8001	104111	Adcy3
ko00830	Retinol metabolism	0.791640077328409	-0.233648438278082	89	1	0.00719424460431655	139	8001	19378	Aldh1a2
mmu00830	Retinol metabolism	0.791640077328409	-0.233648438278082	89	1	0.00719424460431655	139	8001	19378	Aldh1a2
mmu00590	Arachidonic acid metabolism	0.791640077328409	-0.233648438278082	89	1	0.00719424460431655	139	8001	16993	Lta4h
ko05215	Prostate cancer	0.791640077328409	-0.233648438278082	89	1	0.00719424460431655	139	8001	208647	Creb3l2
ko00590	Arachidonic acid metabolism	0.791640077328409	-0.233648438278082	89	1	0.00719424460431655	139	8001	16993	Lta4h
mmu05215	Prostate cancer	0.791640077328409	-0.233648438278082	89	1	0.00719424460431655	139	8001	208647	Creb3l2
ko04974	Protein digestion and absorption	0.795300596705676	-0.22903512672928	90	1	0.00719424460431655	139	8001	16529	Kcnk5
mmu04974	Protein digestion and absorption	0.795300596705676	-0.22903512672928	90	1	0.00719424460431655	139	8001	16529	Kcnk5
mmu05164	Influenza A	0.799611367106694	-0.223629460465575	170	2	0.0143884892086331	139	8001	270151	Nlrx1,H2-DMa
ko05164	Influenza A	0.799611367106694	-0.223629460465575	170	2	0.0143884892086331	139	8001	270151	Nlrx1,H2-DMa
mmu04022	cGMP-PKG signaling pathway	0.807510012612762	-0.21379982444175	173	2	0.0143884892086331	139	8001	104111	Adcy3,Creb3l2
ko04022	cGMP-PKG signaling pathway	0.807510012612762	-0.21379982444175	173	2	0.0143884892086331	139	8001	104111	Adcy3,Creb3l2
ko01522	Endocrine resistance	0.812667214101894	-0.207433583981003	95	1	0.00719424460431655	139	8001	104111	Adcy3
mmu01522	Endocrine resistance	0.812667214101894	-0.207433583981003	95	1	0.00719424460431655	139	8001	104111	Adcy3
mmu_M00177	Ribosome, eukaryotes	0.822376539309344	-0.195556911792539	98	1	0.00719424460431655	139	8001	66211	Rpl3l
M00177	Ribosome, eukaryotes	0.822376539309344	-0.195556911792539	98	1	0.00719424460431655	139	8001	66211	Rpl3l
mmu05200	Pathways in cancer	0.823423457795201	-0.1942846811097	395	5	0.0359712230215827	139	8001	19016,14166,14268,14697,104111	Pparg,Fgf11,Fn1,Gnb5,Adcy3
ko04620	Toll-like receptor signaling pathway	0.83158607034819	-0.184420473561621	101	1	0.00719424460431655	139	8001	170744	Tlr8
mmu04620	Toll-like receptor signaling pathway	0.83158607034819	-0.184420473561621	101	1	0.00719424460431655	139	8001	170744	Tlr8
ko04933	AGE-RAGE signaling pathway in diabetic complications	0.834549302778472	-0.180863457004142	102	1	0.00719424460431655	139	8001	14268	Fn1
mmu04933	AGE-RAGE signaling pathway in diabetic complications	0.834549302778472	-0.180863457004142	102	1	0.00719424460431655	139	8001	14268	Fn1
mmu00240	Pyrimidine metabolism	0.840321357602227	-0.173970891731396	104	1	0.00719424460431655	139	8001	18605	Enpp1
ko00240	Pyrimidine metabolism	0.840321357602227	-0.173970891731396	104	1	0.00719424460431655	139	8001	18605	Enpp1
ko04668	TNF signaling pathway	0.853891608170607	-0.157951015765765	109	1	0.00719424460431655	139	8001	208647	Creb3l2
mmu04668	TNF signaling pathway	0.853891608170607	-0.157951015765765	109	1	0.00719424460431655	139	8001	208647	Creb3l2
mmu05016	Huntington's disease	0.855477988503885	-0.156094915374367	194	2	0.0143884892086331	139	8001	19016.2	Pparg,Creb3l2
ko05016	Huntington's disease	0.855477988503885	-0.156094915374367	194	2	0.0143884892086331	139	8001	19016.2	Pparg,Creb3l2
ko05145	Toxoplasmosis	0.863918192616757	-0.146277199132285	113	1	0.00719424460431655	139	8001	14998	H2-DMa
mmu05145	Toxoplasmosis	0.863918192616757	-0.146277199132285	113	1	0.00719424460431655	139	8001	14998	H2-DMa
mmu04919	Thyroid hormone signaling pathway	0.873261320716582	-0.135520431489639	117	1	0.00719424460431655	139	8001	56421	Pfkp
ko04722	Neurotrophin signaling pathway	0.886094897351827	-0.120931226492095	123	1	0.00719424460431655	139	8001	12325	Camk2g
mmu04722	Neurotrophin signaling pathway	0.886094897351827	-0.120931226492095	123	1	0.00719424460431655	139	8001	12325	Camk2g
mmu04726	Serotonergic synapse	0.902965239047778	-0.102071221269803	132	1	0.00719424460431655	139	8001	14697	Gnb5
mmu00190	Oxidative phosphorylation	0.906363268656254	-0.0983150945199118	134	1	0.00719424460431655	139	8001	242341	Atp6v0d2
mmu04068	FoxO signaling pathway	0.906363268656254	-0.0983150945199118	134	1	0.00719424460431655	139	8001	108097	Prkab2
ko00190	Oxidative phosphorylation	0.906363268656254	-0.0983150945199118	134	1	0.00719424460431655	139	8001	242341	Atp6v0d2
ko04210	Apoptosis	0.912808903647385	-0.0912287262669162	138	1	0.00719424460431655	139	8001	13039	Ctsl
mmu04210	Apoptosis	0.912808903647385	-0.0912287262669162	138	1	0.00719424460431655	139	8001	13039	Ctsl
mmu04550	Signaling pathways regulating pluripotency of stem cells	0.915864530343653	-0.0878868178831347	140	1	0.00719424460431655	139	8001	16195	Il6st
ko04550	Signaling pathways regulating pluripotency of stem cells	0.915864530343653	-0.0878868178831347	140	1	0.00719424460431655	139	8001	16195	Il6st
mmu05012	Parkinson's disease	0.921660434439782	-0.0815784156264946	144	1	0.00719424460431655	139	8001	66725	Lrrk2
ko05224	Breast cancer	0.924407935706394	-0.0786018159082511	146	1	0.00719424460431655	139	8001	14166	Fgf11
mmu04310	Wnt signaling pathway	0.924407935706394	-0.0786018159082511	146	1	0.00719424460431655	139	8001	12325	Camk2g
ko04310	Wnt signaling pathway	0.924407935706394	-0.0786018159082511	146	1	0.00719424460431655	139	8001	12325	Camk2g
mmu05224	Breast cancer	0.924407935706394	-0.0786018159082511	146	1	0.00719424460431655	139	8001	14166	Fgf11
ko04932	Non-alcoholic fatty liver disease (NAFLD)	0.933292066879661	-0.0690370865219272	153	1	0.00719424460431655	139	8001	108097	Prkab2
mmu04932	Non-alcoholic fatty liver disease (NAFLD)	0.933292066879661	-0.0690370865219272	153	1	0.00719424460431655	139	8001	108097	Prkab2
mmu04621	NOD-like receptor signaling pathway	0.949894844928643	-0.0514039900628878	169	1	0.00719424460431655	139	8001	270151	Nlrx1
ko04621	NOD-like receptor signaling pathway	0.949894844928643	-0.0514039900628878	169	1	0.00719424460431655	139	8001	270151	Nlrx1
ko03010	Ribosome	0.956585103693684	-0.044385519994252	177	1	0.00719424460431655	139	8001	66211	Rpl3l
mmu03010	Ribosome	0.956585103693684	-0.044385519994252	177	1	0.00719424460431655	139	8001	66211	Rpl3l
ko05206	MicroRNAs in cancer	0.958494474978783	-0.0423914807501055	280	2	0.0143884892086331	139	8001	22350.1	Ezr,Cd44
mmu05206	MicroRNAs in cancer	0.958494474978783	-0.0423914807501055	280	2	0.0143884892086331	139	8001	22350.1	Ezr,Cd44
mmu04740	Olfactory transduction	0.999999984737656	-1.52623443300673e-08	1121	2	0.0143884892086331	139	8001	12325.1	Camk2g,Adcy3
ko04740	Olfactory transduction	0.999999984737656	-1.52623443300673e-08	1121	2	0.0143884892086331	139	8001	12325.1	Camk2g,Adcy3
M00143	NADH dehydrogenase (ubiquinone) Fe-S protein/flavoprotein complex, mitochondria	0.999999999979258	-2.07420009107196e-11	11	0	0	139	8001
mmu_M00032	Lysine degradation, lysine => saccharopine => acetoacetyl-CoA	0.999999999979258	-2.07420009107196e-11	11	0	0	139	8001
mmu00920	Sulfur metabolism	0.999999999979258	-2.07420009107196e-11	11	0	0	139	8001
M00351	Spliceosome, U1-snRNP	0.999999999979258	-2.07420009107196e-11	11	0	0	139	8001
ko00920	Sulfur metabolism	0.999999999979258	-2.07420009107196e-11	11	0	0	139	8001
mmu_M00052	Pyrimidine ribonucleotide biosynthesis, UMP => UDP/UTP,CDP/CTP	0.999999999979258	-2.07420009107196e-11	11	0	0	139	8001
mmu_M00143	NADH dehydrogenase (ubiquinone) Fe-S protein/flavoprotein complex, mitochondria	0.999999999979258	-2.07420009107196e-11	11	0	0	139	8001
mmu_M00076	Dermatan sulfate degradation	0.999999999979258	-2.07420009107196e-11	11	0	0	139	8001
M00076	Dermatan sulfate degradation	0.999999999979258	-2.07420009107196e-11	11	0	0	139	8001
mmu_M00678	Hedgehog signaling	0.999999999979258	-2.07420009107196e-11	11	0	0	139	8001
mmu_M00035	Methionine degradation	0.999999999979258	-2.07420009107196e-11	11	0	0	139	8001
M00095	C5 isoprenoid biosynthesis, mevalonate pathway	0.999999999979258	-2.07420009107196e-11	11	0	0	139	8001
M00678	Hedgehog signaling	0.999999999979258	-2.07420009107196e-11	11	0	0	139	8001
M00412	ESCRT-III complex	0.999999999979258	-2.07420009107196e-11	11	0	0	139	8001
M00052	Pyrimidine ribonucleotide biosynthesis, UMP => UDP/UTP,CDP/CTP	0.999999999979258	-2.07420009107196e-11	11	0	0	139	8001
mmu_M00412	ESCRT-III complex	0.999999999979258	-2.07420009107196e-11	11	0	0	139	8001
M00035	Methionine degradation	0.999999999979258	-2.07420009107196e-11	11	0	0	139	8001
mmu_M00095	C5 isoprenoid biosynthesis, mevalonate pathway	0.999999999979258	-2.07420009107196e-11	11	0	0	139	8001
mmu_M00351	Spliceosome, U1-snRNP	0.999999999979258	-2.07420009107196e-11	11	0	0	139	8001
M00034	Methionine salvage pathway	0.999999999979258	-2.07420009107196e-11	11	0	0	139	8001
mmu_M00034	Methionine salvage pathway	0.999999999979258	-2.07420009107196e-11	11	0	0	139	8001
M00032	Lysine degradation, lysine => saccharopine => acetoacetyl-CoA	0.999999999979258	-2.07420009107196e-11	11	0	0	139	8001
M00014	Glucuronate pathway (uronate pathway)	0.999999999980118	-1.98817370902898e-11	26	0	0	139	8001
mmu_M00014	Glucuronate pathway (uronate pathway)	0.999999999980118	-1.98817370902898e-11	26	0	0	139	8001
ko01523	Antifolate resistance	0.999999999982694	-1.73057218587761e-11	30	0	0	139	8001
ko03060	Protein export	0.999999999982694	-1.73057218587761e-11	30	0	0	139	8001
mmu03060	Protein export	0.999999999982694	-1.73057218587761e-11	30	0	0	139	8001
mmu01523	Antifolate resistance	0.999999999982694	-1.73057218587761e-11	30	0	0	139	8001
mmu03020	RNA polymerase	0.999999999982694	-1.73057218587761e-11	30	0	0	139	8001
ko03020	RNA polymerase	0.999999999982694	-1.73057218587761e-11	30	0	0	139	8001
M00400	p97-Ufd1-Npl4 complex	0.999999999984893	-1.51074002356224e-11	3	0	0	139	8001
mmu_M00108	C21-Steroid hormone biosynthesis, progesterone => corticosterone/aldosterone	0.999999999984893	-1.51074002356224e-11	3	0	0	139	8001
mmu_M00408	ESCRT-0 complex	0.999999999984893	-1.51074002356224e-11	3	0	0	139	8001
mmu00471	D-Glutamine and D-glutamate metabolism	0.999999999984893	-1.51074002356224e-11	3	0	0	139	8001
ko00785	Lipoic acid metabolism	0.999999999984893	-1.51074002356224e-11	3	0	0	139	8001
M00288	RPA complex	0.999999999984893	-1.51074002356224e-11	3	0	0	139	8001
mmu_M00020	Serine biosynthesis, glycerate-3P => serine	0.999999999984893	-1.51074002356224e-11	3	0	0	139	8001
mmu_M00100	Sphingosine degradation	0.999999999984893	-1.51074002356224e-11	3	0	0	139	8001
M00046	Pyrimidine degradation, uracil => beta-alanine, thymine => 3-aminoisobutanoate	0.999999999984893	-1.51074002356224e-11	3	0	0	139	8001
M00151	Cytochrome bc1 complex respiratory unit	0.999999999984893	-1.51074002356224e-11	3	0	0	139	8001
M00392	Ski complex	0.999999999984893	-1.51074002356224e-11	3	0	0	139	8001
M00108	C21-Steroid hormone biosynthesis, progesterone => corticosterone/aldosterone	0.999999999984893	-1.51074002356224e-11	3	0	0	139	8001
mmu_M00288	RPA complex	0.999999999984893	-1.51074002356224e-11	3	0	0	139	8001
mmu_M00151	Cytochrome bc1 complex respiratory unit	0.999999999984893	-1.51074002356224e-11	3	0	0	139	8001
mmu_M00392	Ski complex	0.999999999984893	-1.51074002356224e-11	3	0	0	139	8001
M00020	Serine biosynthesis, glycerate-3P => serine	0.999999999984893	-1.51074002356224e-11	3	0	0	139	8001
ko00471	D-Glutamine and D-glutamate metabolism	0.999999999984893	-1.51074002356224e-11	3	0	0	139	8001
M00082	Fatty acid biosynthesis, initiation	0.999999999984893	-1.51074002356224e-11	3	0	0	139	8001
mmu00785	Lipoic acid metabolism	0.999999999984893	-1.51074002356224e-11	3	0	0	139	8001
mmu_M00051	Uridine monophosphate biosynthesis, glutamine (+ PRPP) => UMP	0.999999999984893	-1.51074002356224e-11	3	0	0	139	8001
mmu_M00046	Pyrimidine degradation, uracil => beta-alanine, thymine => 3-aminoisobutanoate	0.999999999984893	-1.51074002356224e-11	3	0	0	139	8001
mmu_M00082	Fatty acid biosynthesis, initiation	0.999999999984893	-1.51074002356224e-11	3	0	0	139	8001
M00408	ESCRT-0 complex	0.999999999984893	-1.51074002356224e-11	3	0	0	139	8001
M00291	MRN complex	0.999999999984893	-1.51074002356224e-11	3	0	0	139	8001
mmu_M00400	p97-Ufd1-Npl4 complex	0.999999999984893	-1.51074002356224e-11	3	0	0	139	8001
mmu_M00291	MRN complex	0.999999999984893	-1.51074002356224e-11	3	0	0	139	8001
M00100	Sphingosine degradation	0.999999999984893	-1.51074002356224e-11	3	0	0	139	8001
mmu_M00132	Inositol phosphate metabolism, Ins(1,3,4)P3 => phytate	0.999999999984893	-1.51074002356224e-11	3	0	0	139	8001
M00410	ESCRT-II complex	0.999999999984893	-1.51074002356224e-11	3	0	0	139	8001
ko00780	Biotin metabolism	0.999999999984893	-1.51074002356224e-11	3	0	0	139	8001
mmu_M00069	Glycosphingolipid biosynthesis, ganglio series, LacCer => GT3	0.999999999984893	-1.51074002356224e-11	3	0	0	139	8001
M00051	Uridine monophosphate biosynthesis, glutamine (+ PRPP) => UMP	0.999999999984893	-1.51074002356224e-11	3	0	0	139	8001
mmu_M00118	Glutathione biosynthesis, glutamate => glutathione	0.999999999984893	-1.51074002356224e-11	3	0	0	139	8001
M00069	Glycosphingolipid biosynthesis, ganglio series, LacCer => GT3	0.999999999984893	-1.51074002356224e-11	3	0	0	139	8001
mmu_M00410	ESCRT-II complex	0.999999999984893	-1.51074002356224e-11	3	0	0	139	8001
M00132	Inositol phosphate metabolism, Ins(1,3,4)P3 => phytate	0.999999999984893	-1.51074002356224e-11	3	0	0	139	8001
M00118	Glutathione biosynthesis, glutamate => glutathione	0.999999999984893	-1.51074002356224e-11	3	0	0	139	8001
mmu00780	Biotin metabolism	0.999999999984893	-1.51074002356224e-11	3	0	0	139	8001
ko00520	Amino sugar and nucleotide sugar metabolism	0.999999999985158	-1.48416701672035e-11	49	0	0	139	8001
ko04330	Notch signaling pathway	0.999999999985158	-1.48416701672035e-11	49	0	0	139	8001
mmu04330	Notch signaling pathway	0.999999999985158	-1.48416701672035e-11	49	0	0	139	8001
ko00071	Fatty acid degradation	0.999999999985158	-1.48416701672035e-11	49	0	0	139	8001
mmu00520	Amino sugar and nucleotide sugar metabolism	0.999999999985158	-1.48416701672035e-11	49	0	0	139	8001
mmu00071	Fatty acid degradation	0.999999999985158	-1.48416701672035e-11	49	0	0	139	8001
ko00790	Folate biosynthesis	0.999999999985725	-1.42752644346002e-11	14	0	0	139	8001
M00055	N-glycan precursor biosynthesis	0.999999999985725	-1.42752644346002e-11	14	0	0	139	8001
M00389	APC/C complex	0.999999999985725	-1.42752644346002e-11	14	0	0	139	8001
mmu00790	Folate biosynthesis	0.999999999985725	-1.42752644346002e-11	14	0	0	139	8001
M00011	Citrate cycle, second carbon oxidation, 2-oxoglutarate => oxaloacetate	0.999999999985725	-1.42752644346002e-11	14	0	0	139	8001
mmu_M00389	APC/C complex	0.999999999985725	-1.42752644346002e-11	14	0	0	139	8001
M00147	NADH dehydrogenase (ubiquinone) 1 beta subcomplex	0.999999999985725	-1.42752644346002e-11	14	0	0	139	8001
mmu_M00011	Citrate cycle, second carbon oxidation, 2-oxoglutarate => oxaloacetate	0.999999999985725	-1.42752644346002e-11	14	0	0	139	8001
ko00061	Fatty acid biosynthesis	0.999999999985725	-1.42752644346002e-11	14	0	0	139	8001
mmu_M00055	N-glycan precursor biosynthesis	0.999999999985725	-1.42752644346002e-11	14	0	0	139	8001
mmu_M00147	NADH dehydrogenase (ubiquinone) 1 beta subcomplex	0.999999999985725	-1.42752644346002e-11	14	0	0	139	8001
mmu00061	Fatty acid biosynthesis	0.999999999985725	-1.42752644346002e-11	14	0	0	139	8001
mmu00300	Lysine biosynthesis	0.999999999986529	-1.3470614435105e-11	2	0	0	139	8001
mmu_M00294	DNA polymerase gamma complex	0.999999999986529	-1.3470614435105e-11	2	0	0	139	8001
M00103	Cholecalciferol biosynthesis	0.999999999986529	-1.3470614435105e-11	2	0	0	139	8001
M00338	Cysteine biosynthesis, homocysteine + serine => cysteine	0.999999999986529	-1.3470614435105e-11	2	0	0	139	8001
mmu_M00103	Cholecalciferol biosynthesis	0.999999999986529	-1.3470614435105e-11	2	0	0	139	8001
mmu_M00338	Cysteine biosynthesis, homocysteine + serine => cysteine	0.999999999986529	-1.3470614435105e-11	2	0	0	139	8001
mmu_M00067	Sulfoglycolipids biosynthesis, ceramide/1-alkyl-2-acylglycerol => sulfatide/seminolipid	0.999999999986529	-1.3470614435105e-11	2	0	0	139	8001
mmu_M00066	Lactosylceramide biosynthesis	0.999999999986529	-1.3470614435105e-11	2	0	0	139	8001
M00083	Fatty acid biosynthesis, elongation	0.999999999986529	-1.3470614435105e-11	2	0	0	139	8001
M00293	DNA polymerase zeta complex	0.999999999986529	-1.3470614435105e-11	2	0	0	139	8001
mmu_M00554	Nucleotide sugar biosynthesis, galactose => UDP-galactose	0.999999999986529	-1.3470614435105e-11	2	0	0	139	8001
M00106	Conjugated bile acid biosynthesis, cholate => taurocholate/glycocholate	0.999999999986529	-1.3470614435105e-11	2	0	0	139	8001
M00066	Lactosylceramide biosynthesis	0.999999999986529	-1.3470614435105e-11	2	0	0	139	8001
M00399	Cap binding complex	0.999999999986529	-1.3470614435105e-11	2	0	0	139	8001
mmu_M00068	Glycosphingolipid biosynthesis, globo-series, LacCer => Gb4Cer	0.999999999986529	-1.3470614435105e-11	2	0	0	139	8001
ko00300	Lysine biosynthesis	0.999999999986529	-1.3470614435105e-11	2	0	0	139	8001
M00067	Sulfoglycolipids biosynthesis, ceramide/1-alkyl-2-acylglycerol => sulfatide/seminolipid	0.999999999986529	-1.3470614435105e-11	2	0	0	139	8001
M00068	Glycosphingolipid biosynthesis, globo-series, LacCer => Gb4Cer	0.999999999986529	-1.3470614435105e-11	2	0	0	139	8001
mmu_M00399	Cap binding complex	0.999999999986529	-1.3470614435105e-11	2	0	0	139	8001
M00554	Nucleotide sugar biosynthesis, galactose => UDP-galactose	0.999999999986529	-1.3470614435105e-11	2	0	0	139	8001
mmu_M00083	Fatty acid biosynthesis, elongation	0.999999999986529	-1.3470614435105e-11	2	0	0	139	8001
mmu_M00106	Conjugated bile acid biosynthesis, cholate => taurocholate/glycocholate	0.999999999986529	-1.3470614435105e-11	2	0	0	139	8001
M00294	DNA polymerase gamma complex	0.999999999986529	-1.3470614435105e-11	2	0	0	139	8001
mmu_M00293	DNA polymerase zeta complex	0.999999999986529	-1.3470614435105e-11	2	0	0	139	8001
M00087	beta-Oxidation	0.999999999988453	-1.15472733861479e-11	13	0	0	139	8001
M00036	Leucine degradation, leucine => acetoacetate + acetyl-CoA	0.999999999988453	-1.15472733861479e-11	13	0	0	139	8001
mmu_M00087	beta-Oxidation	0.999999999988453	-1.15472733861479e-11	13	0	0	139	8001
mmu_M00036	Leucine degradation, leucine => acetoacetate + acetyl-CoA	0.999999999988453	-1.15472733861479e-11	13	0	0	139	8001
mmu_M00353	Spliceosome, Prp19/CDC5L complex	0.999999999988453	-1.15472733861479e-11	13	0	0	139	8001
mmu_M00002	Glycolysis, core module involving three-carbon compounds	0.999999999988453	-1.15472733861479e-11	13	0	0	139	8001
mmu_M00180	RNA polymerase II, eukaryotes	0.999999999988453	-1.15472733861479e-11	13	0	0	139	8001
M00353	Spliceosome, Prp19/CDC5L complex	0.999999999988453	-1.15472733861479e-11	13	0	0	139	8001
M00180	RNA polymerase II, eukaryotes	0.999999999988453	-1.15472733861479e-11	13	0	0	139	8001
mmu_M00182	RNA polymerase I, eukaryotes	0.999999999988453	-1.15472733861479e-11	13	0	0	139	8001
M00182	RNA polymerase I, eukaryotes	0.999999999988453	-1.15472733861479e-11	13	0	0	139	8001
M00692	Cell cycle - G1/S transition	0.999999999988453	-1.15472733861479e-11	13	0	0	139	8001
mmu_M00692	Cell cycle - G1/S transition	0.999999999988453	-1.15472733861479e-11	13	0	0	139	8001
M00002	Glycolysis, core module involving three-carbon compounds	0.999999999988453	-1.15472733861479e-11	13	0	0	139	8001
ko05204	Chemical carcinogenesis	0.999999999988931	-1.10686591752423e-11	93	0	0	139	8001
mmu05204	Chemical carcinogenesis	0.999999999988931	-1.10686591752423e-11	93	0	0	139	8001
mmu00330	Arginine and proline metabolism	0.999999999989054	-1.09456122222037e-11	50	0	0	139	8001
ko00330	Arginine and proline metabolism	0.999999999989054	-1.09456122222037e-11	50	0	0	139	8001
mmu00591	Linoleic acid metabolism	0.999999999989054	-1.09456122222037e-11	50	0	0	139	8001
ko04930	Type II diabetes mellitus	0.999999999989054	-1.09456122222037e-11	50	0	0	139	8001
ko00591	Linoleic acid metabolism	0.999999999989054	-1.09456122222037e-11	50	0	0	139	8001
mmu04930	Type II diabetes mellitus	0.999999999989054	-1.09456122222037e-11	50	0	0	139	8001
mmu_M00049	Adenine ribonucleotide biosynthesis, IMP => ADP,ATP	0.999999999990528	-9.4721157478359e-12	20	0	0	139	8001
M00049	Adenine ribonucleotide biosynthesis, IMP => ADP,ATP	0.999999999990528	-9.4721157478359e-12	20	0	0	139	8001
mmu_M00679	BMP signaling	0.999999999990528	-9.4721157478359e-12	20	0	0	139	8001
M00679	BMP signaling	0.999999999990528	-9.4721157478359e-12	20	0	0	139	8001
ko05211	Renal cell carcinoma	0.999999999990681	-9.31865052541419e-12	67	0	0	139	8001
mmu05211	Renal cell carcinoma	0.999999999990681	-9.31865052541419e-12	67	0	0	139	8001
ko00982	Drug metabolism - cytochrome P450	0.999999999990681	-9.31865052541419e-12	67	0	0	139	8001
mmu00982	Drug metabolism - cytochrome P450	0.999999999990681	-9.31865052541419e-12	67	0	0	139	8001
mmu00640	Propanoate metabolism	0.999999999992216	-7.7837758928727e-12	31	0	0	139	8001
ko00640	Propanoate metabolism	0.999999999992216	-7.7837758928727e-12	31	0	0	139	8001
mmu04664	Fc epsilon RI signaling pathway	0.999999999992393	-7.60655291851925e-12	70	0	0	139	8001
ko04664	Fc epsilon RI signaling pathway	0.999999999992393	-7.60655291851925e-12	70	0	0	139	8001
mmu_M00688	MAPK (JNK) signaling	0.999999999992414	-7.58560075109087e-12	21	0	0	139	8001
M00688	MAPK (JNK) signaling	0.999999999992414	-7.58560075109087e-12	21	0	0	139	8001
mmu00531	Glycosaminoglycan degradation	0.999999999992414	-7.58560075109087e-12	21	0	0	139	8001
ko00531	Glycosaminoglycan degradation	0.999999999992414	-7.58560075109087e-12	21	0	0	139	8001
M00152	Cytochrome bc1 complex	0.999999999992707	-7.29310932279988e-12	10	0	0	139	8001
M00101	Cholesterol biosynthesis, squalene 2,3-epoxide => cholesterol	0.999999999992707	-7.29310932279988e-12	10	0	0	139	8001
M00694	cGMP signaling	0.999999999992707	-7.29310932279988e-12	10	0	0	139	8001
M00296	BER complex	0.999999999992707	-7.29310932279988e-12	10	0	0	139	8001
M00077	Chondroitin sulfate degradation	0.999999999992707	-7.29310932279988e-12	10	0	0	139	8001
mmu_M00077	Chondroitin sulfate degradation	0.999999999992707	-7.29310932279988e-12	10	0	0	139	8001
M00681	Activin signaling	0.999999999992707	-7.29310932279988e-12	10	0	0	139	8001
mmu_M00152	Cytochrome bc1 complex	0.999999999992707	-7.29310932279988e-12	10	0	0	139	8001
mmu_M00296	BER complex	0.999999999992707	-7.29310932279988e-12	10	0	0	139	8001
M00406	TREX complex	0.999999999992707	-7.29310932279988e-12	10	0	0	139	8001
mmu_M00101	Cholesterol biosynthesis, squalene 2,3-epoxide => cholesterol	0.999999999992707	-7.29310932279988e-12	10	0	0	139	8001
mmu_M00059	Glycosaminoglycan biosynthesis, heparan sulfate backbone	0.999999999992707	-7.29310932279988e-12	10	0	0	139	8001
M00413	FA core complex	0.999999999992707	-7.29310932279988e-12	10	0	0	139	8001
M00059	Glycosaminoglycan biosynthesis, heparan sulfate backbone	0.999999999992707	-7.29310932279988e-12	10	0	0	139	8001
mmu_M00413	FA core complex	0.999999999992707	-7.29310932279988e-12	10	0	0	139	8001
M00010	Citrate cycle, first carbon oxidation, oxaloacetate => 2-oxoglutarate	0.999999999992707	-7.29310932279988e-12	10	0	0	139	8001
M00693	Cell cycle - G2/M transition	0.999999999992707	-7.29310932279988e-12	10	0	0	139	8001
mmu_M00391	Exosome, eukaryotes	0.999999999992707	-7.29310932279988e-12	10	0	0	139	8001
M00290	Holo-TFIIH complex	0.999999999992707	-7.29310932279988e-12	10	0	0	139	8001
mmu_M00290	Holo-TFIIH complex	0.999999999992707	-7.29310932279988e-12	10	0	0	139	8001
mmu_M00681	Activin signaling	0.999999999992707	-7.29310932279988e-12	10	0	0	139	8001
mmu_M00693	Cell cycle - G2/M transition	0.999999999992707	-7.29310932279988e-12	10	0	0	139	8001
M00391	Exosome, eukaryotes	0.999999999992707	-7.29310932279988e-12	10	0	0	139	8001
mmu_M00694	cGMP signaling	0.999999999992707	-7.29310932279988e-12	10	0	0	139	8001
mmu_M00010	Citrate cycle, first carbon oxidation, oxaloacetate => 2-oxoglutarate	0.999999999992707	-7.29310932279988e-12	10	0	0	139	8001
mmu_M00406	TREX complex	0.999999999992707	-7.29310932279988e-12	10	0	0	139	8001
mmu_M00676	PI3K-Akt signaling	0.999999999992987	-7.01262230797969e-12	15	0	0	139	8001
mmu_M00686	Toll-like receptor signaling	0.999999999992987	-7.01262230797969e-12	15	0	0	139	8001
M00340	Proteasome, 20S core particle	0.999999999992987	-7.01262230797969e-12	15	0	0	139	8001
mmu00730	Thiamine metabolism	0.999999999992987	-7.01262230797969e-12	15	0	0	139	8001
ko00730	Thiamine metabolism	0.999999999992987	-7.01262230797969e-12	15	0	0	139	8001
M00686	Toll-like receptor signaling	0.999999999992987	-7.01262230797969e-12	15	0	0	139	8001
mmu_M00683	Hippo signaling	0.999999999992987	-7.01262230797969e-12	15	0	0	139	8001
M00683	Hippo signaling	0.999999999992987	-7.01262230797969e-12	15	0	0	139	8001
mmu_M00340	Proteasome, 20S core particle	0.999999999992987	-7.01262230797969e-12	15	0	0	139	8001
M00676	PI3K-Akt signaling	0.999999999992987	-7.01262230797969e-12	15	0	0	139	8001
mmu00410	beta-Alanine metabolism	0.999999999993391	-6.60883260754713e-12	33	0	0	139	8001
ko00410	beta-Alanine metabolism	0.999999999993391	-6.60883260754713e-12	33	0	0	139	8001
mmu05014	Amyotrophic lateral sclerosis (ALS)	0.999999999993591	-6.40914932268714e-12	52	0	0	139	8001
ko05014	Amyotrophic lateral sclerosis (ALS)	0.999999999993591	-6.40914932268714e-12	52	0	0	139	8001
mmu05213	Endometrial cancer	0.999999999993591	-6.40914932268714e-12	52	0	0	139	8001
ko05213	Endometrial cancer	0.999999999993591	-6.40914932268714e-12	52	0	0	139	8001
ko03430	Mismatch repair	0.999999999993687	-6.31326363620234e-12	22	0	0	139	8001
ko04964	Proximal tubule bicarbonate reclamation	0.999999999993687	-6.31326363620234e-12	22	0	0	139	8001
mmu04964	Proximal tubule bicarbonate reclamation	0.999999999993687	-6.31326363620234e-12	22	0	0	139	8001
mmu_M00430	Exon junction complex (EJC)	0.999999999993687	-6.31326363620234e-12	22	0	0	139	8001
mmu03430	Mismatch repair	0.999999999993687	-6.31326363620234e-12	22	0	0	139	8001
M00689	MAPK (p38) signaling	0.999999999993687	-6.31326363620234e-12	22	0	0	139	8001
M00430	Exon junction complex (EJC)	0.999999999993687	-6.31326363620234e-12	22	0	0	139	8001
mmu_M00689	MAPK (p38) signaling	0.999999999993687	-6.31326363620234e-12	22	0	0	139	8001
ko00270	Cysteine and methionine metabolism	0.99999999999372	-6.28035821823266e-12	48	0	0	139	8001
mmu00270	Cysteine and methionine metabolism	0.99999999999372	-6.28035821823266e-12	48	0	0	139	8001
mmu_M00355	Spliceosome, 35S U5-snRNP	0.999999999993954	-6.0462730325225e-12	36	0	0	139	8001
ko05143	African trypanosomiasis	0.999999999993954	-6.0462730325225e-12	36	0	0	139	8001
ko05340	Primary immunodeficiency	0.999999999993954	-6.0462730325225e-12	36	0	0	139	8001
M00355	Spliceosome, 35S U5-snRNP	0.999999999993954	-6.0462730325225e-12	36	0	0	139	8001
mmu05340	Primary immunodeficiency	0.999999999993954	-6.0462730325225e-12	36	0	0	139	8001
mmu05143	African trypanosomiasis	0.999999999993954	-6.0462730325225e-12	36	0	0	139	8001
M00388	ECS complex	0.999999999994238	-5.76189838140555e-12	12	0	0	139	8001
mmu_M00004	Pentose phosphate pathway (Pentose phosphate cycle)	0.999999999994238	-5.76189838140555e-12	12	0	0	139	8001
mmu_M00388	ECS complex	0.999999999994238	-5.76189838140555e-12	12	0	0	139	8001
mmu_M00050	Guanine ribonucleotide biosynthesis IMP => GDP,GTP	0.999999999994238	-5.76189838140555e-12	12	0	0	139	8001
M00004	Pentose phosphate pathway (Pentose phosphate cycle)	0.999999999994238	-5.76189838140555e-12	12	0	0	139	8001
M00050	Guanine ribonucleotide biosynthesis IMP => GDP,GTP	0.999999999994238	-5.76189838140555e-12	12	0	0	139	8001
mmu00480	Glutathione metabolism	0.999999999994927	-5.07347328865288e-12	59	0	0	139	8001
ko00480	Glutathione metabolism	0.999999999994927	-5.07347328865288e-12	59	0	0	139	8001
mmu05217	Basal cell carcinoma	0.999999999994978	-5.02152056148772e-12	55	0	0	139	8001
ko05217	Basal cell carcinoma	0.999999999994978	-5.02152056148772e-12	55	0	0	139	8001
mmu_M00120	Coenzyme A biosynthesis, pantothenate => CoA	0.999999999995269	-4.73059946278293e-12	7	0	0	139	8001
M00549	Nucleotide sugar biosynthesis, glucose => UDP-glucose	0.999999999995269	-4.73059946278293e-12	7	0	0	139	8001
mmu_M00396	Lsm 2-8 complex	0.999999999995269	-4.73059946278293e-12	7	0	0	139	8001
mmu_M00401	Sec61 complex	0.999999999995269	-4.73059946278293e-12	7	0	0	139	8001
M00092	Phosphatidylethanolamine (PE) biosynthesis, ethanolamine => PE	0.999999999995269	-4.73059946278293e-12	7	0	0	139	8001
M00401	Sec61 complex	0.999999999995269	-4.73059946278293e-12	7	0	0	139	8001
mmu_M00691	DNA damage-induced cell cycle checkpoints	0.999999999995269	-4.73059946278293e-12	7	0	0	139	8001
mmu_M00424	Shelterin complex	0.999999999995269	-4.73059946278293e-12	7	0	0	139	8001
mmu_M00092	Phosphatidylethanolamine (PE) biosynthesis, ethanolamine => PE	0.999999999995269	-4.73059946278293e-12	7	0	0	139	8001
mmu_M00142	NADH:ubiquinone oxidoreductase, mitochondria	0.999999999995269	-4.73059946278293e-12	7	0	0	139	8001
M00691	DNA damage-induced cell cycle checkpoints	0.999999999995269	-4.73059946278293e-12	7	0	0	139	8001
mmu_M00549	Nucleotide sugar biosynthesis, glucose => UDP-glucose	0.999999999995269	-4.73059946278293e-12	7	0	0	139	8001
M00397	Lsm 1-7 complex	0.999999999995269	-4.73059946278293e-12	7	0	0	139	8001
M00107	Steroid hormone biosynthesis, cholesterol => prognenolone => progesterone	0.999999999995269	-4.73059946278293e-12	7	0	0	139	8001
M00142	NADH:ubiquinone oxidoreductase, mitochondria	0.999999999995269	-4.73059946278293e-12	7	0	0	139	8001
M00396	Lsm 2-8 complex	0.999999999995269	-4.73059946278293e-12	7	0	0	139	8001
M00120	Coenzyme A biosynthesis, pantothenate => CoA	0.999999999995269	-4.73059946278293e-12	7	0	0	139	8001
mmu_M00397	Lsm 1-7 complex	0.999999999995269	-4.73059946278293e-12	7	0	0	139	8001
M00424	Shelterin complex	0.999999999995269	-4.73059946278293e-12	7	0	0	139	8001
mmu_M00107	Steroid hormone biosynthesis, cholesterol => prognenolone => progesterone	0.999999999995269	-4.73059946278293e-12	7	0	0	139	8001
M00037	Melatonin biosynthesis, tryptophan => serotonin => melatonin	0.999999999995274	-4.72574799935195e-12	5	0	0	139	8001
mmu_M00079	Keratan sulfate degradation	0.999999999995274	-4.72574799935195e-12	5	0	0	139	8001
mmu_M00405	THC complex	0.999999999995274	-4.72574799935195e-12	5	0	0	139	8001
M00405	THC complex	0.999999999995274	-4.72574799935195e-12	5	0	0	139	8001
mmu_M00128	Ubiquinone biosynthesis, eukaryotes, 4-hydroxybenzoate => ubiquinone	0.999999999995274	-4.72574799935195e-12	5	0	0	139	8001
M00079	Keratan sulfate degradation	0.999999999995274	-4.72574799935195e-12	5	0	0	139	8001
M00006	Pentose phosphate pathway, oxidative phase, glucose 6P => ribulose 5P	0.999999999995274	-4.72574799935195e-12	5	0	0	139	8001
mmu_M00037	Melatonin biosynthesis, tryptophan => serotonin => melatonin	0.999999999995274	-4.72574799935195e-12	5	0	0	139	8001
mmu_M00289	RF-C complex	0.999999999995274	-4.72574799935195e-12	5	0	0	139	8001
mmu_M00307	Pyruvate oxidation, pyruvate => acetyl-CoA	0.999999999995274	-4.72574799935195e-12	5	0	0	139	8001
mmu_M00070	Glycosphingolipid biosynthesis, lacto-series, LacCer => Lc4Cer	0.999999999995274	-4.72574799935195e-12	5	0	0	139	8001
M00289	RF-C complex	0.999999999995274	-4.72574799935195e-12	5	0	0	139	8001
M00381	SCF-SKP2 complex	0.999999999995274	-4.72574799935195e-12	5	0	0	139	8001
M00057	Glycosaminoglycan biosynthesis, linkage tetrasaccharide	0.999999999995274	-4.72574799935195e-12	5	0	0	139	8001
mmu_M00387	SCF-FBW7 complex	0.999999999995274	-4.72574799935195e-12	5	0	0	139	8001
M00070	Glycosphingolipid biosynthesis, lacto-series, LacCer => Lc4Cer	0.999999999995274	-4.72574799935195e-12	5	0	0	139	8001
M00384	Cul3-SPOP complex	0.999999999995274	-4.72574799935195e-12	5	0	0	139	8001
M00042	Catecholamine biosynthesis, tyrosine => dopamine => noradrenaline => adrenaline	0.999999999995274	-4.72574799935195e-12	5	0	0	139	8001
M00307	Pyruvate oxidation, pyruvate => acetyl-CoA	0.999999999995274	-4.72574799935195e-12	5	0	0	139	8001
M00387	SCF-FBW7 complex	0.999999999995274	-4.72574799935195e-12	5	0	0	139	8001
M00414	Bloom's syndrome complex	0.999999999995274	-4.72574799935195e-12	5	0	0	139	8001
mmu_M00042	Catecholamine biosynthesis, tyrosine => dopamine => noradrenaline => adrenaline	0.999999999995274	-4.72574799935195e-12	5	0	0	139	8001
mmu_M00414	Bloom's syndrome complex	0.999999999995274	-4.72574799935195e-12	5	0	0	139	8001
mmu_M00006	Pentose phosphate pathway, oxidative phase, glucose 6P => ribulose 5P	0.999999999995274	-4.72574799935195e-12	5	0	0	139	8001
M00128	Ubiquinone biosynthesis, eukaryotes, 4-hydroxybenzoate => ubiquinone	0.999999999995274	-4.72574799935195e-12	5	0	0	139	8001
mmu00524	Neomycin, kanamycin and gentamicin biosynthesis	0.999999999995274	-4.72574799935195e-12	5	0	0	139	8001
ko00524	Neomycin, kanamycin and gentamicin biosynthesis	0.999999999995274	-4.72574799935195e-12	5	0	0	139	8001
mmu_M00057	Glycosaminoglycan biosynthesis, linkage tetrasaccharide	0.999999999995274	-4.72574799935195e-12	5	0	0	139	8001
mmu_M00381	SCF-SKP2 complex	0.999999999995274	-4.72574799935195e-12	5	0	0	139	8001
mmu_M00384	Cul3-SPOP complex	0.999999999995274	-4.72574799935195e-12	5	0	0	139	8001
ko05212	Pancreatic cancer	0.999999999995382	-4.61783443686136e-12	66	0	0	139	8001
mmu00970	Aminoacyl-tRNA biosynthesis	0.999999999995382	-4.61783443686136e-12	66	0	0	139	8001
ko00970	Aminoacyl-tRNA biosynthesis	0.999999999995382	-4.61783443686136e-12	66	0	0	139	8001
mmu05212	Pancreatic cancer	0.999999999995382	-4.61783443686136e-12	66	0	0	139	8001
mmu_M00158	F-type ATPase, eukaryotes	0.999999999995774	-4.22608013710702e-12	17	0	0	139	8001
M00158	F-type ATPase, eukaryotes	0.999999999995774	-4.22608013710702e-12	17	0	0	139	8001
M00682	Notch signaling	0.999999999995774	-4.22608013710702e-12	17	0	0	139	8001
mmu00450	Selenocompound metabolism	0.999999999995774	-4.22608013710702e-12	17	0	0	139	8001
mmu_M00682	Notch signaling	0.999999999995774	-4.22608013710702e-12	17	0	0	139	8001
ko00450	Selenocompound metabolism	0.999999999995774	-4.22608013710702e-12	17	0	0	139	8001
M00295	BRCA1-associated genome surveillance complex (BASC)	0.999999999997206	-2.79370453390647e-12	16	0	0	139	8001
mmu_M00075	N-glycan biosynthesis, complex type	0.999999999997206	-2.79370453390647e-12	16	0	0	139	8001
mmu_M00146	NADH dehydrogenase (ubiquinone) 1 alpha subcomplex	0.999999999997206	-2.79370453390647e-12	16	0	0	139	8001
mmu_M00295	BRCA1-associated genome surveillance complex (BASC)	0.999999999997206	-2.79370453390647e-12	16	0	0	139	8001
M00089	Triacylglycerol biosynthesis	0.999999999997206	-2.79370453390647e-12	16	0	0	139	8001
M00146	NADH dehydrogenase (ubiquinone) 1 alpha subcomplex	0.999999999997206	-2.79370453390647e-12	16	0	0	139	8001
M00075	N-glycan biosynthesis, complex type	0.999999999997206	-2.79370453390647e-12	16	0	0	139	8001
mmu_M00089	Triacylglycerol biosynthesis	0.999999999997206	-2.79370453390647e-12	16	0	0	139	8001
mmu00603	Glycosphingolipid biosynthesis - globo and isoglobo series	0.999999999997206	-2.79370453390647e-12	16	0	0	139	8001
mmu04917	Prolactin signaling pathway	0.999999999997212	-2.78753777593263e-12	74	0	0	139	8001
ko04917	Prolactin signaling pathway	0.999999999997212	-2.78753777593263e-12	74	0	0	139	8001
ko04662	B cell receptor signaling pathway	0.999999999997212	-2.78753777593263e-12	74	0	0	139	8001
mmu04662	B cell receptor signaling pathway	0.999999999997212	-2.78753777593263e-12	74	0	0	139	8001
M00359	Aminoacyl-tRNA biosynthesis, eukaryotes	0.999999999997637	-2.36256660312021e-12	38	0	0	139	8001
M00677	Wnt signaling	0.999999999997637	-2.36256660312021e-12	38	0	0	139	8001
mmu00620	Pyruvate metabolism	0.999999999997637	-2.36256660312021e-12	38	0	0	139	8001
mmu_M00677	Wnt signaling	0.999999999997637	-2.36256660312021e-12	38	0	0	139	8001
ko00620	Pyruvate metabolism	0.999999999997637	-2.36256660312021e-12	38	0	0	139	8001
mmu_M00359	Aminoacyl-tRNA biosynthesis, eukaryotes	0.999999999997637	-2.36256660312021e-12	38	0	0	139	8001
ko04370	VEGF signaling pathway	0.99999999999773	-2.27028187675148e-12	60	0	0	139	8001
mmu04370	VEGF signaling pathway	0.99999999999773	-2.27028187675148e-12	60	0	0	139	8001
mmu04950	Maturity onset diabetes of the young	0.999999999998345	-1.65474088456194e-12	27	0	0	139	8001
ko04744	Phototransduction	0.999999999998345	-1.65474088456194e-12	27	0	0	139	8001
ko00053	Ascorbate and aldarate metabolism	0.999999999998345	-1.65474088456194e-12	27	0	0	139	8001
mmu04744	Phototransduction	0.999999999998345	-1.65474088456194e-12	27	0	0	139	8001
ko04950	Maturity onset diabetes of the young	0.999999999998345	-1.65474088456194e-12	27	0	0	139	8001
mmu00053	Ascorbate and aldarate metabolism	0.999999999998345	-1.65474088456194e-12	27	0	0	139	8001
ko04150	mTOR signaling pathway	0.999999999998456	-1.54431449859737e-12	156	0	0	139	8001
mmu04150	mTOR signaling pathway	0.999999999998456	-1.54431449859737e-12	156	0	0	139	8001
mmu00340	Histidine metabolism	0.999999999998466	-1.53397226669828e-12	25	0	0	139	8001
M00154	Cytochrome c oxidase	0.999999999998466	-1.53397226669828e-12	25	0	0	139	8001
ko00592	alpha-Linolenic acid metabolism	0.999999999998466	-1.53397226669828e-12	25	0	0	139	8001
mmu00592	alpha-Linolenic acid metabolism	0.999999999998466	-1.53397226669828e-12	25	0	0	139	8001
ko00340	Histidine metabolism	0.999999999998466	-1.53397226669828e-12	25	0	0	139	8001
mmu_M00154	Cytochrome c oxidase	0.999999999998466	-1.53397226669828e-12	25	0	0	139	8001
ko00280	Valine, leucine and isoleucine degradation	0.999999999998824	-1.17547940165043e-12	56	0	0	139	8001
mmu00280	Valine, leucine and isoleucine degradation	0.999999999998824	-1.17547940165043e-12	56	0	0	139	8001
ko05223	Non-small cell lung cancer	0.999999999998824	-1.17547940165043e-12	56	0	0	139	8001
mmu05223	Non-small cell lung cancer	0.999999999998824	-1.17547940165043e-12	56	0	0	139	8001
ko00980	Metabolism of xenobiotics by cytochrome P450	0.999999999999751	-2.49269879221412e-13	65	0	0	139	8001
mmu00980	Metabolism of xenobiotics by cytochrome P450	0.999999999999751	-2.49269879221412e-13	65	0	0	139	8001
mmu05210	Colorectal cancer	0.999999999999955	-4.53622012406297e-14	64	0	0	139	8001
ko05210	Colorectal cancer	0.999999999999955	-4.53622012406297e-14	64	0	0	139	8001
mmu04623	Cytosolic DNA-sensing pathway	0.999999999999955	-4.53622012406297e-14	64	0	0	139	8001
ko04623	Cytosolic DNA-sensing pathway	0.999999999999955	-4.53622012406297e-14	64	0	0	139	8001
ko05033	Nicotine addiction	1.00000000000025	2.53278049930699e-13	40	0	0	139	8001
mmu05033	Nicotine addiction	1.00000000000025	2.53278049930699e-13	40	0	0	139	8001
ko04140	Autophagy	1.00000000000025	2.53278049930699e-13	40	0	0	139	8001
mmu04140	Autophagy	1.00000000000025	2.53278049930699e-13	40	0	0	139	8001
mmu_M00015	Proline biosynthesis, glutamate => proline	1.00000000000047	4.65561271949187e-13	4	0	0	139	8001
M00632	Galactose degradation, Leloir pathway, galactose => alpha-D-glucose-1P	1.00000000000047	4.65561271949187e-13	4	0	0	139	8001
mmu00290	Valine, leucine and isoleucine biosynthesis	1.00000000000047	4.65561271949187e-13	4	0	0	139	8001
mmu_M00263	DNA polymerase epsilon complex	1.00000000000047	4.65561271949187e-13	4	0	0	139	8001
mmu_M00262	DNA polymerase delta complex	1.00000000000047	4.65561271949187e-13	4	0	0	139	8001
M00402	Translocon-associated protein (TRAP) complex	1.00000000000047	4.65561271949187e-13	4	0	0	139	8001
mmu_M00685	Apoptotic machinery	1.00000000000047	4.65561271949187e-13	4	0	0	139	8001
M00393	TRAMP complex	1.00000000000047	4.65561271949187e-13	4	0	0	139	8001
ko00740	Riboflavin metabolism	1.00000000000047	4.65561271949187e-13	4	0	0	139	8001
mmu_M00286	GINS complex	1.00000000000047	4.65561271949187e-13	4	0	0	139	8001
mmu_M00261	DNA polymerase alpha / primase complex	1.00000000000047	4.65561271949187e-13	4	0	0	139	8001
mmu_M00690	MAPK (ERK5) signaling	1.00000000000047	4.65561271949187e-13	4	0	0	139	8001
mmu_M00133	Polyamine biosynthesis, arginine => agmatine => putrescine => spermidine	1.00000000000047	4.65561271949187e-13	4	0	0	139	8001
M00015	Proline biosynthesis, glutamate => proline	1.00000000000047	4.65561271949187e-13	4	0	0	139	8001
mmu_M00148	Succinate dehydrogenase (ubiquinone)	1.00000000000047	4.65561271949187e-13	4	0	0	139	8001
mmu_M00393	TRAMP complex	1.00000000000047	4.65561271949187e-13	4	0	0	139	8001
M00261	DNA polymerase alpha / primase complex	1.00000000000047	4.65561271949187e-13	4	0	0	139	8001
mmu_M00402	Translocon-associated protein (TRAP) complex	1.00000000000047	4.65561271949187e-13	4	0	0	139	8001
mmu_M00027	GABA (gamma-Aminobutyrate) shunt	1.00000000000047	4.65561271949187e-13	4	0	0	139	8001
mmu_M00741	Propanoyl-CoA metabolism, propanoyl-CoA => succinyl-CoA	1.00000000000047	4.65561271949187e-13	4	0	0	139	8001
ko00290	Valine, leucine and isoleucine biosynthesis	1.00000000000047	4.65561271949187e-13	4	0	0	139	8001
M00690	MAPK (ERK5) signaling	1.00000000000047	4.65561271949187e-13	4	0	0	139	8001
M00263	DNA polymerase epsilon complex	1.00000000000047	4.65561271949187e-13	4	0	0	139	8001
M00027	GABA (gamma-Aminobutyrate) shunt	1.00000000000047	4.65561271949187e-13	4	0	0	139	8001
M00741	Propanoyl-CoA metabolism, propanoyl-CoA => succinyl-CoA	1.00000000000047	4.65561271949187e-13	4	0	0	139	8001
mmu_M00005	PRPP biosynthesis, ribose 5P => PRPP	1.00000000000047	4.65561271949187e-13	4	0	0	139	8001
mmu_M00390	Exosome, archaea	1.00000000000047	4.65561271949187e-13	4	0	0	139	8001
M00133	Polyamine biosynthesis, arginine => agmatine => putrescine => spermidine	1.00000000000047	4.65561271949187e-13	4	0	0	139	8001
M00262	DNA polymerase delta complex	1.00000000000047	4.65561271949187e-13	4	0	0	139	8001
mmu_M00425	H/ACA ribonucleoprotein complex	1.00000000000047	4.65561271949187e-13	4	0	0	139	8001
M00005	PRPP biosynthesis, ribose 5P => PRPP	1.00000000000047	4.65561271949187e-13	4	0	0	139	8001
M00148	Succinate dehydrogenase (ubiquinone)	1.00000000000047	4.65561271949187e-13	4	0	0	139	8001
mmu_M00134	Polyamine biosynthesis, arginine => ornithine => putrescine	1.00000000000047	4.65561271949187e-13	4	0	0	139	8001
mmu_M00632	Galactose degradation, Leloir pathway, galactose => alpha-D-glucose-1P	1.00000000000047	4.65561271949187e-13	4	0	0	139	8001
M00134	Polyamine biosynthesis, arginine => ornithine => putrescine	1.00000000000047	4.65561271949187e-13	4	0	0	139	8001
M00286	GINS complex	1.00000000000047	4.65561271949187e-13	4	0	0	139	8001
M00425	H/ACA ribonucleoprotein complex	1.00000000000047	4.65561271949187e-13	4	0	0	139	8001
M00685	Apoptotic machinery	1.00000000000047	4.65561271949187e-13	4	0	0	139	8001
mmu00740	Riboflavin metabolism	1.00000000000047	4.65561271949187e-13	4	0	0	139	8001
M00390	Exosome, archaea	1.00000000000047	4.65561271949187e-13	4	0	0	139	8001
mmu_M00680	TGF-beta signaling	1.00000000000112	1.11654321151191e-12	8	0	0	139	8001
mmu04122	Sulfur relay system	1.00000000000112	1.11654321151191e-12	8	0	0	139	8001
mmu_M00086	beta-Oxidation, acyl-CoA synthesis	1.00000000000112	1.11654321151191e-12	8	0	0	139	8001
M00680	TGF-beta signaling	1.00000000000112	1.11654321151191e-12	8	0	0	139	8001
M00110	C19/C18-Steroid hormone biosynthesis, pregnenolone => androstenedione => estrone	1.00000000000112	1.11654321151191e-12	8	0	0	139	8001
M00065	GPI-anchor biosynthesis, core oligosaccharide	1.00000000000112	1.11654321151191e-12	8	0	0	139	8001
mmu_M00687	MAPK (ERK1/2) signaling	1.00000000000112	1.11654321151191e-12	8	0	0	139	8001
mmu_M00044	Tyrosine degradation, tyrosine => homogentisate	1.00000000000112	1.11654321151191e-12	8	0	0	139	8001
M00398	Sm core complex	1.00000000000112	1.11654321151191e-12	8	0	0	139	8001
mmu_M00110	C19/C18-Steroid hormone biosynthesis, pregnenolone => androstenedione => estrone	1.00000000000112	1.11654321151191e-12	8	0	0	139	8001
M00409	ESCRT-I complex	1.00000000000112	1.11654321151191e-12	8	0	0	139	8001
M00428	eIF4F complex	1.00000000000112	1.11654321151191e-12	8	0	0	139	8001
mmu_M00409	ESCRT-I complex	1.00000000000112	1.11654321151191e-12	8	0	0	139	8001
mmu_M00428	eIF4F complex	1.00000000000112	1.11654321151191e-12	8	0	0	139	8001
ko00400	Phenylalanine, tyrosine and tryptophan biosynthesis	1.00000000000112	1.11654321151191e-12	8	0	0	139	8001
mmu_M00065	GPI-anchor biosynthesis, core oligosaccharide	1.00000000000112	1.11654321151191e-12	8	0	0	139	8001
M00086	beta-Oxidation, acyl-CoA synthesis	1.00000000000112	1.11654321151191e-12	8	0	0	139	8001
ko04122	Sulfur relay system	1.00000000000112	1.11654321151191e-12	8	0	0	139	8001
M00687	MAPK (ERK1/2) signaling	1.00000000000112	1.11654321151191e-12	8	0	0	139	8001
mmu_M00398	Sm core complex	1.00000000000112	1.11654321151191e-12	8	0	0	139	8001
M00044	Tyrosine degradation, tyrosine => homogentisate	1.00000000000112	1.11654321151191e-12	8	0	0	139	8001
mmu00400	Phenylalanine, tyrosine and tryptophan biosynthesis	1.00000000000112	1.11654321151191e-12	8	0	0	139	8001
ko04520	Adherens junction	1.00000000000134	1.34080949432112e-12	72	0	0	139	8001
mmu05412	Arrhythmogenic right ventricular cardiomyopathy (ARVC)	1.00000000000134	1.34080949432112e-12	72	0	0	139	8001
ko05412	Arrhythmogenic right ventricular cardiomyopathy (ARVC)	1.00000000000134	1.34080949432112e-12	72	0	0	139	8001
mmu04520	Adherens junction	1.00000000000134	1.34080949432112e-12	72	0	0	139	8001
mmu00630	Glyoxylate and dicarboxylate metabolism	1.00000000000147	1.4667188843391e-12	29	0	0	139	8001
ko00630	Glyoxylate and dicarboxylate metabolism	1.00000000000147	1.4667188843391e-12	29	0	0	139	8001
ko04660	T cell receptor signaling pathway	1.0000000000025	2.50224744454928e-12	105	0	0	139	8001
mmu04660	T cell receptor signaling pathway	1.0000000000025	2.50224744454928e-12	105	0	0	139	8001
ko00380	Tryptophan metabolism	1.00000000000279	2.79466126937212e-12	46	0	0	139	8001
mmu04978	Mineral absorption	1.00000000000279	2.79466126937212e-12	46	0	0	139	8001
ko04978	Mineral absorption	1.00000000000279	2.79466126937212e-12	46	0	0	139	8001
mmu00380	Tryptophan metabolism	1.00000000000279	2.79466126937212e-12	46	0	0	139	8001
mmu05221	Acute myeloid leukemia	1.00000000000296	2.95912759604494e-12	57	0	0	139	8001
ko05221	Acute myeloid leukemia	1.00000000000296	2.95912759604494e-12	57	0	0	139	8001
mmu05020	Prion diseases	1.00000000000376	3.76072576725647e-12	34	0	0	139	8001
ko05020	Prion diseases	1.00000000000376	3.76072576725647e-12	34	0	0	139	8001
ko00040	Pentose and glucuronate interconversions	1.00000000000376	3.76072576725647e-12	34	0	0	139	8001
mmu00040	Pentose and glucuronate interconversions	1.00000000000376	3.76072576725647e-12	34	0	0	139	8001
mmu04614	Renin-angiotensin system	1.00000000000418	4.18302406320405e-12	35	0	0	139	8001
mmu03410	Base excision repair	1.00000000000418	4.18302406320405e-12	35	0	0	139	8001
ko03410	Base excision repair	1.00000000000418	4.18302406320405e-12	35	0	0	139	8001
ko03030	DNA replication	1.00000000000418	4.18302406320405e-12	35	0	0	139	8001
mmu03030	DNA replication	1.00000000000418	4.18302406320405e-12	35	0	0	139	8001
ko04614	Renin-angiotensin system	1.00000000000418	4.18302406320405e-12	35	0	0	139	8001
M00684	JAK-STAT signaling	1.0000000000042	4.19700510451448e-12	19	0	0	139	8001
mmu00100	Steroid biosynthesis	1.0000000000042	4.19700510451448e-12	19	0	0	139	8001
mmu00670	One carbon pool by folate	1.0000000000042	4.19700510451448e-12	19	0	0	139	8001
ko00670	One carbon pool by folate	1.0000000000042	4.19700510451448e-12	19	0	0	139	8001
ko00100	Steroid biosynthesis	1.0000000000042	4.19700510451448e-12	19	0	0	139	8001
mmu_M00003	Gluconeogenesis, oxaloacetate => fructose-6P	1.0000000000042	4.19700510451448e-12	19	0	0	139	8001
M00003	Gluconeogenesis, oxaloacetate => fructose-6P	1.0000000000042	4.19700510451448e-12	19	0	0	139	8001
mmu_M00684	JAK-STAT signaling	1.0000000000042	4.19700510451448e-12	19	0	0	139	8001
mmu05220	Chronic myeloid leukemia	1.00000000000426	4.25499911842059e-12	73	0	0	139	8001
ko05220	Chronic myeloid leukemia	1.00000000000426	4.25499911842059e-12	73	0	0	139	8001
ko04730	Long-term depression	1.00000000000428	4.27683139794614e-12	61	0	0	139	8001
mmu04730	Long-term depression	1.00000000000428	4.27683139794614e-12	61	0	0	139	8001
ko05162	Measles	1.00000000000435	4.3489027218924e-12	138	0	0	139	8001
mmu05162	Measles	1.00000000000435	4.3489027218924e-12	138	0	0	139	8001
ko00350	Tyrosine metabolism	1.00000000000479	4.78933766999976e-12	39	0	0	139	8001
mmu00350	Tyrosine metabolism	1.00000000000479	4.78933766999976e-12	39	0	0	139	8001
mmu01524	Platinum drug resistance	1.00000000000503	5.02647480638052e-12	78	0	0	139	8001
ko01524	Platinum drug resistance	1.00000000000503	5.02647480638052e-12	78	0	0	139	8001
mmu03460	Fanconi anemia pathway	1.00000000000523	5.23422081591338e-12	51	0	0	139	8001
ko03460	Fanconi anemia pathway	1.00000000000523	5.23422081591338e-12	51	0	0	139	8001
ko04120	Ubiquitin mediated proteolysis	1.00000000000573	5.72769842687178e-12	140	0	0	139	8001
mmu04120	Ubiquitin mediated proteolysis	1.00000000000573	5.72769842687178e-12	140	0	0	139	8001
ko00512	Mucin type O-glycan biosynthesis	1.00000000000658	6.57913768393794e-12	28	0	0	139	8001
mmu00512	Mucin type O-glycan biosynthesis	1.00000000000658	6.57913768393794e-12	28	0	0	139	8001
ko00515	Mannose type O-glycan biosynthesis	1.00000000000666	6.66319964985701e-12	23	0	0	139	8001
mmu00360	Phenylalanine metabolism	1.00000000000666	6.66319964985701e-12	23	0	0	139	8001
ko00900	Terpenoid backbone biosynthesis	1.00000000000666	6.66319964985701e-12	23	0	0	139	8001
mmu00900	Terpenoid backbone biosynthesis	1.00000000000666	6.66319964985701e-12	23	0	0	139	8001
ko00360	Phenylalanine metabolism	1.00000000000666	6.66319964985701e-12	23	0	0	139	8001
mmu00515	Mannose type O-glycan biosynthesis	1.00000000000666	6.66319964985701e-12	23	0	0	139	8001
ko04110	Cell cycle	1.00000000000713	7.12822209669706e-12	124	0	0	139	8001
mmu04110	Cell cycle	1.00000000000713	7.12822209669706e-12	124	0	0	139	8001
mmu04115	p53 signaling pathway	1.0000000000075	7.49821289535889e-12	68	0	0	139	8001
ko04115	p53 signaling pathway	1.0000000000075	7.49821289535889e-12	68	0	0	139	8001
mmu_M00354	Spliceosome, U4/U6.U5 tri-snRNP	1.00000000000751	7.51183621345706e-12	32	0	0	139	8001
ko04215	Apoptosis - multiple species	1.00000000000751	7.51183621345706e-12	32	0	0	139	8001
mmu00020	Citrate cycle (TCA cycle)	1.00000000000751	7.51183621345706e-12	32	0	0	139	8001
mmu04215	Apoptosis - multiple species	1.00000000000751	7.51183621345706e-12	32	0	0	139	8001
ko00020	Citrate cycle (TCA cycle)	1.00000000000751	7.51183621345706e-12	32	0	0	139	8001
M00354	Spliceosome, U4/U6.U5 tri-snRNP	1.00000000000751	7.51183621345706e-12	32	0	0	139	8001
M00091	Phosphatidylcholine (PC) biosynthesis, PE => PC	1.00000000000765	7.65208035824472e-12	1	0	0	139	8001
mmu_M00043	Thyroid hormone biosynthesis, tyrosine => triiodothyronine/thyroxine	1.00000000000765	7.65208035824472e-12	1	0	0	139	8001
ko00472	D-Arginine and D-ornithine metabolism	1.00000000000765	7.65208035824472e-12	1	0	0	139	8001
mmu00472	D-Arginine and D-ornithine metabolism	1.00000000000765	7.65208035824472e-12	1	0	0	139	8001
M00043	Thyroid hormone biosynthesis, tyrosine => triiodothyronine/thyroxine	1.00000000000765	7.65208035824472e-12	1	0	0	139	8001
mmu_M00091	Phosphatidylcholine (PC) biosynthesis, PE => PC	1.00000000000765	7.65208035824472e-12	1	0	0	139	8001
ko03015	mRNA surveillance pathway	1.00000000000774	7.74439977892845e-12	96	0	0	139	8001
mmu03015	mRNA surveillance pathway	1.00000000000774	7.74439977892845e-12	96	0	0	139	8001
ko03008	Ribosome biogenesis in eukaryotes	1.00000000000786	7.85583339577629e-12	116	0	0	139	8001
mmu03008	Ribosome biogenesis in eukaryotes	1.00000000000786	7.85583339577629e-12	116	0	0	139	8001
M00073	N-glycan precursor trimming	1.00000000000788	7.87835931703037e-12	6	0	0	139	8001
ko00232	Caffeine metabolism	1.00000000000788	7.87835931703037e-12	6	0	0	139	8001
M00109	C21-Steroid hormone biosynthesis, progesterone => cortisol/cortisone	1.00000000000788	7.87835931703037e-12	6	0	0	139	8001
M00383	ECV complex	1.00000000000788	7.87835931703037e-12	6	0	0	139	8001
mmu_M00380	SCF-BTRC complex	1.00000000000788	7.87835931703037e-12	6	0	0	139	8001
mmu_M00085	Fatty acid biosynthesis, elongation, mitochondria	1.00000000000788	7.87835931703037e-12	6	0	0	139	8001
mmu_M00385	Cul4-DDB1-DDB2 complex	1.00000000000788	7.87835931703037e-12	6	0	0	139	8001
mmu_M00109	C21-Steroid hormone biosynthesis, progesterone => cortisol/cortisone	1.00000000000788	7.87835931703037e-12	6	0	0	139	8001
mmu_M00141	C1-unit interconversion, eukaryotes	1.00000000000788	7.87835931703037e-12	6	0	0	139	8001
mmu_M00029	Urea cycle	1.00000000000788	7.87835931703037e-12	6	0	0	139	8001
mmu_M00048	Inosine monophosphate biosynthesis, PRPP + glutamine => IMP	1.00000000000788	7.87835931703037e-12	6	0	0	139	8001
mmu_M00395	Decapping complex	1.00000000000788	7.87835931703037e-12	6	0	0	139	8001
M00380	SCF-BTRC complex	1.00000000000788	7.87835931703037e-12	6	0	0	139	8001
mmu_M00386	Cul4-DDB1-CSA complex	1.00000000000788	7.87835931703037e-12	6	0	0	139	8001
mmu_M00285	MCM complex	1.00000000000788	7.87835931703037e-12	6	0	0	139	8001
M00013	Malonate semialdehyde pathway, propanoyl-CoA => acetyl-CoA	1.00000000000788	7.87835931703037e-12	6	0	0	139	8001
mmu_M00007	Pentose phosphate pathway, non-oxidative phase, fructose 6P => ribose 5P	1.00000000000788	7.87835931703037e-12	6	0	0	139	8001
M00071	Glycosphingolipid biosynthesis, neolacto-series, LacCer => nLc4Cer	1.00000000000788	7.87835931703037e-12	6	0	0	139	8001
M00395	Decapping complex	1.00000000000788	7.87835931703037e-12	6	0	0	139	8001
mmu_M00058	Glycosaminoglycan biosynthesis, chondroitin sulfate backbone	1.00000000000788	7.87835931703037e-12	6	0	0	139	8001
M00029	Urea cycle	1.00000000000788	7.87835931703037e-12	6	0	0	139	8001
mmu_M00090	Phosphatidylcholine (PC) biosynthesis, choline => PC	1.00000000000788	7.87835931703037e-12	6	0	0	139	8001
M00386	Cul4-DDB1-CSA complex	1.00000000000788	7.87835931703037e-12	6	0	0	139	8001
mmu_M00047	Creatine pathway	1.00000000000788	7.87835931703037e-12	6	0	0	139	8001
mmu_M00013	Malonate semialdehyde pathway, propanoyl-CoA => acetyl-CoA	1.00000000000788	7.87835931703037e-12	6	0	0	139	8001
M00090	Phosphatidylcholine (PC) biosynthesis, choline => PC	1.00000000000788	7.87835931703037e-12	6	0	0	139	8001
M00141	C1-unit interconversion, eukaryotes	1.00000000000788	7.87835931703037e-12	6	0	0	139	8001
M00385	Cul4-DDB1-DDB2 complex	1.00000000000788	7.87835931703037e-12	6	0	0	139	8001
mmu_M00071	Glycosphingolipid biosynthesis, neolacto-series, LacCer => nLc4Cer	1.00000000000788	7.87835931703037e-12	6	0	0	139	8001
M00284	Origin recognition complex	1.00000000000788	7.87835931703037e-12	6	0	0	139	8001
M00048	Inosine monophosphate biosynthesis, PRPP + glutamine => IMP	1.00000000000788	7.87835931703037e-12	6	0	0	139	8001
mmu_M00383	ECV complex	1.00000000000788	7.87835931703037e-12	6	0	0	139	8001
M00058	Glycosaminoglycan biosynthesis, chondroitin sulfate backbone	1.00000000000788	7.87835931703037e-12	6	0	0	139	8001
M00007	Pentose phosphate pathway, non-oxidative phase, fructose 6P => ribose 5P	1.00000000000788	7.87835931703037e-12	6	0	0	139	8001
M00047	Creatine pathway	1.00000000000788	7.87835931703037e-12	6	0	0	139	8001
mmu_M00382	SCF-FBS complex	1.00000000000788	7.87835931703037e-12	6	0	0	139	8001
M00085	Fatty acid biosynthesis, elongation, mitochondria	1.00000000000788	7.87835931703037e-12	6	0	0	139	8001
mmu_M00073	N-glycan precursor trimming	1.00000000000788	7.87835931703037e-12	6	0	0	139	8001
M00285	MCM complex	1.00000000000788	7.87835931703037e-12	6	0	0	139	8001
mmu_M00284	Origin recognition complex	1.00000000000788	7.87835931703037e-12	6	0	0	139	8001
mmu00232	Caffeine metabolism	1.00000000000788	7.87835931703037e-12	6	0	0	139	8001
M00382	SCF-FBS complex	1.00000000000788	7.87835931703037e-12	6	0	0	139	8001
ko04973	Carbohydrate digestion and absorption	1.0000000000083	8.29677147143275e-12	45	0	0	139	8001
mmu03050	Proteasome	1.0000000000083	8.29677147143275e-12	45	0	0	139	8001
ko03050	Proteasome	1.0000000000083	8.29677147143275e-12	45	0	0	139	8001
mmu04973	Carbohydrate digestion and absorption	1.0000000000083	8.29677147143275e-12	45	0	0	139	8001
mmu05219	Bladder cancer	1.00000000000845	8.45161892108952e-12	41	0	0	139	8001
M00427	Nuclear pore complex	1.00000000000845	8.45161892108952e-12	41	0	0	139	8001
mmu03440	Homologous recombination	1.00000000000845	8.45161892108952e-12	41	0	0	139	8001
ko03440	Homologous recombination	1.00000000000845	8.45161892108952e-12	41	0	0	139	8001
ko05219	Bladder cancer	1.00000000000845	8.45161892108952e-12	41	0	0	139	8001
mmu_M00427	Nuclear pore complex	1.00000000000845	8.45161892108952e-12	41	0	0	139	8001
M00426	Survival motor neuron (SMN) complex	1.00000000000864	8.63672407984982e-12	9	0	0	139	8001
mmu00750	Vitamin B6 metabolism	1.00000000000864	8.63672407984982e-12	9	0	0	139	8001
mmu_M00361	Nucleotide sugar biosynthesis, eukaryotes	1.00000000000864	8.63672407984982e-12	9	0	0	139	8001
mmu_M00426	Survival motor neuron (SMN) complex	1.00000000000864	8.63672407984982e-12	9	0	0	139	8001
mmu_M00135	GABA biosynthesis, eukaryotes, putrescine => GABA	1.00000000000864	8.63672407984982e-12	9	0	0	139	8001
mmu_M00078	Heparan sulfate degradation	1.00000000000864	8.63672407984982e-12	9	0	0	139	8001
M00078	Heparan sulfate degradation	1.00000000000864	8.63672407984982e-12	9	0	0	139	8001
M00361	Nucleotide sugar biosynthesis, eukaryotes	1.00000000000864	8.63672407984982e-12	9	0	0	139	8001
ko00750	Vitamin B6 metabolism	1.00000000000864	8.63672407984982e-12	9	0	0	139	8001
M00135	GABA biosynthesis, eukaryotes, putrescine => GABA	1.00000000000864	8.63672407984982e-12	9	0	0	139	8001
ko01521	EGFR tyrosine kinase inhibitor resistance	1.00000000000897	8.96822862987039e-12	82	0	0	139	8001
mmu01521	EGFR tyrosine kinase inhibitor resistance	1.00000000000897	8.96822862987039e-12	82	0	0	139	8001
ko04340	Hedgehog signaling pathway	1.00000000001075	1.07533790640208e-11	44	0	0	139	8001
mmu04340	Hedgehog signaling pathway	1.00000000001075	1.07533790640208e-11	44	0	0	139	8001
mmu03022	Basal transcription factors	1.00000000001075	1.07533790640208e-11	44	0	0	139	8001
mmu03420	Nucleotide excision repair	1.00000000001075	1.07533790640208e-11	44	0	0	139	8001
ko03022	Basal transcription factors	1.00000000001075	1.07533790640208e-11	44	0	0	139	8001
ko03420	Nucleotide excision repair	1.00000000001075	1.07533790640208e-11	44	0	0	139	8001
mmu03013	RNA transport	1.00000000001186	1.18570664703248e-11	167	0	0	139	8001
ko03013	RNA transport	1.00000000001186	1.18570664703248e-11	167	0	0	139	8001
mmu05010	Alzheimer's disease	1.00000000001217	1.21700150096271e-11	175	0	0	139	8001
ko05010	Alzheimer's disease	1.00000000001217	1.21700150096271e-11	175	0	0	139	8001
mmu_M00129	Ascorbate biosynthesis, animals, glucose-1P => ascorbate	1.00000000001268	1.26752023572161e-11	24	0	0	139	8001
mmu04977	Vitamin digestion and absorption	1.00000000001268	1.26752023572161e-11	24	0	0	139	8001
M00009	Citrate cycle (TCA cycle, Krebs cycle)	1.00000000001268	1.26752023572161e-11	24	0	0	139	8001
mmu_M00009	Citrate cycle (TCA cycle, Krebs cycle)	1.00000000001268	1.26752023572161e-11	24	0	0	139	8001
M00129	Ascorbate biosynthesis, animals, glucose-1P => ascorbate	1.00000000001268	1.26752023572161e-11	24	0	0	139	8001
ko00534	Glycosaminoglycan biosynthesis - heparan sulfate / heparin	1.00000000001268	1.26752023572161e-11	24	0	0	139	8001
M00056	O-glycan biosynthesis, mucin type core	1.00000000001268	1.26752023572161e-11	24	0	0	139	8001
mmu00534	Glycosaminoglycan biosynthesis - heparan sulfate / heparin	1.00000000001268	1.26752023572161e-11	24	0	0	139	8001
mmu_M00056	O-glycan biosynthesis, mucin type core	1.00000000001268	1.26752023572161e-11	24	0	0	139	8001
ko04977	Vitamin digestion and absorption	1.00000000001268	1.26752023572161e-11	24	0	0	139	8001
mmu04961	Endocrine and other factor-regulated calcium reabsorption	1.00000000001393	1.3930623820329e-11	54	0	0	139	8001
ko04961	Endocrine and other factor-regulated calcium reabsorption	1.00000000001393	1.3930623820329e-11	54	0	0	139	8001
mmu_M00181	RNA polymerase III, eukaryotes	1.00000000001512	1.51209900161101e-11	18	0	0	139	8001
M00337	Immunoproteasome	1.00000000001512	1.51209900161101e-11	18	0	0	139	8001
M00341	Proteasome, 19S regulatory particle (PA700)	1.00000000001512	1.51209900161101e-11	18	0	0	139	8001
mmu_M00341	Proteasome, 19S regulatory particle (PA700)	1.00000000001512	1.51209900161101e-11	18	0	0	139	8001
M00181	RNA polymerase III, eukaryotes	1.00000000001512	1.51209900161101e-11	18	0	0	139	8001
mmu_M00337	Immunoproteasome	1.00000000001512	1.51209900161101e-11	18	0	0	139	8001
ko05142	Chagas disease (American trypanosomiasis)	1.00000000001971	1.97082569689637e-11	103	0	0	139	8001
mmu05142	Chagas disease (American trypanosomiasis)	1.00000000001971	1.97082569689637e-11	103	0	0	139	8001
ko00140	Steroid hormone biosynthesis	1.00000000002015	2.01530017014818e-11	87	0	0	139	8001
mmu00140	Steroid hormone biosynthesis	1.00000000002015	2.01530017014818e-11	87	0	0	139	8001

## Sheet: 621_WT_vs_Egr2KO_induced
TermID	Term	Enrichment	logP	Genes in Term	Target Genes in Term	Fraction of Targets in Term	Total Target Genes	Total Genes	Entrez Gene IDs	Gene Symbols
ko04662	B cell receptor signaling pathway	0.000160851873278555	-8.7350266582261	74	9	0.0414746543778802	217	8001	170758,234779,12517,11652,14130,14281,22325,108723,12229	Rac3,Plcg2,Cd72,Akt2,Fcgr2b,Fos,Vav2,Card11,Btk
mmu04662	B cell receptor signaling pathway	0.000160851873278555	-8.7350266582261	74	9	0.0414746543778802	217	8001	170758,234779,12517,11652,14281,14130,22325,108723,12229	Rac3,Plcg2,Cd72,Akt2,Fos,Fcgr2b,Vav2,Card11,Btk
mmu01100	Metabolic pathways	0.000400026699435757	-7.82397926449449	1309	55	0.253456221198157	217	8001	18975,27029,269642,230145,171210,102448,104759,66904,17161,234730,104086,327942,52120,234779,71776,20773,269951,19224,20440,11650,18797,110821,16548,235674,320685,14755,104418,78929,384281,74185,239559,20229,394433,19063,18263,20917,217119,110446,227671,218271,12409,105663,13850,238505,66566,26897,225845,74134,74653,67880,70266,56752,107766,69923,20425	Polg,Sgsh,Nat8l,Galnt12,Acot2,Xylb,Pld4,Pccb,Maoa,Fuk,Cyp27a1,Pigl,Hgsnat,Plcg2,Tha1,Sptlc2,Idh2,Ptgs1,St6gal1,Alppl2,Plcb3,Pcca,Khk,Acaa1b,Dctd,Pigq,Dgkz,Polr3h,Gatc,Gbe1,A4galt,Sat1,Ugt1a5,Ppt1,Odc1,Suclg2,Xylt2,Acat1,Gbgt1,B4galt7,Cbr2,Thtpa,Ephx2,Mtr,Ntpcr,Acot1,Pla2g16,Cyp2s1,Pomk,Dcxr,Kyat1,Aldh9a1,Haao,Agk,Shmt1
mmu05150	Staphylococcus aureus infection	0.00046424913864378	-7.67508921310468	52	7	0.032258064516129	217	8001	14130,12268,14129,15001,14969,14960,20345	Fcgr2b,C4b,Fcgr1,H2-Oa,H2-Eb1,H2-Aa,Selplg
ko05150	Staphylococcus aureus infection	0.00046424913864378	-7.67508921310468	52	7	0.032258064516129	217	8001	14130,12268,14129,15001,14969,14960,20345	Fcgr2b,C4b,Fcgr1,H2-Oa,H2-Eb1,H2-Aa,Selplg
mmu_M00135	GABA biosynthesis, eukaryotes, putrescine => GABA	0.00146456374453956	-6.52619786615718	9	3	0.0138248847926267	217	8001	20229,56752,17161	Sat1,Aldh9a1,Maoa
M00135	GABA biosynthesis, eukaryotes, putrescine => GABA	0.00146456374453956	-6.52619786615718	9	3	0.0138248847926267	217	8001	20229,56752,17161	Sat1,Aldh9a1,Maoa
mmu04977	Vitamin digestion and absorption	0.00365005474422129	-5.61301311308342	24	4	0.0184331797235023	217	8001	69698,20778,330064,52466	Slc52a3,Scarb1,Slc5a6,Slc46a1
ko04977	Vitamin digestion and absorption	0.00365005474422129	-5.61301311308342	24	4	0.0184331797235023	217	8001	69698,20778,330064,52466	Slc52a3,Scarb1,Slc5a6,Slc46a1
mmu_M00741	Propanoyl-CoA metabolism, propanoyl-CoA => succinyl-CoA	0.00423782008184581	-5.4637062735894	4	2	0.00921658986175115	217	8001	66904.1	Pccb,Pcca
M00741	Propanoyl-CoA metabolism, propanoyl-CoA => succinyl-CoA	0.00423782008184581	-5.4637062735894	4	2	0.00921658986175115	217	8001	66904.1	Pccb,Pcca
mmu00062	Fatty acid elongation	0.00565785446922831	-5.17471052767281	27	4	0.0184331797235023	217	8001	19063,26897,171210,30963	Ppt1,Acot1,Acot2,Hacd1
ko00062	Fatty acid elongation	0.00565785446922831	-5.17471052767281	27	4	0.0184331797235023	217	8001	19063,26897,171210,30963	Ppt1,Acot1,Acot2,Hacd1
mmu01040	Biosynthesis of unsaturated fatty acids	0.00646294889166839	-5.04166958056672	28	4	0.0184331797235023	217	8001	235674,26897,171210,30963	Acaa1b,Acot1,Acot2,Hacd1
ko01040	Biosynthesis of unsaturated fatty acids	0.00646294889166839	-5.04166958056672	28	4	0.0184331797235023	217	8001	235674,26897,171210,30963	Acaa1b,Acot1,Acot2,Hacd1
M00057	Glycosaminoglycan biosynthesis, linkage tetrasaccharide	0.00693702657831929	-4.97088204320109	5	2	0.00921658986175115	217	8001	218271	B4galt7,Xylt2
mmu_M00057	Glycosaminoglycan biosynthesis, linkage tetrasaccharide	0.00693702657831929	-4.97088204320109	5	2	0.00921658986175115	217	8001	218271	B4galt7,Xylt2
mmu04062	Chemokine signaling pathway	0.00695790601670815	-4.96787670957153	196	12	0.0552995391705069	217	8001	57266,14710,140580,12772,18479,11652,18797,18753,22325,20312,13051,20779	Cxcl14,Gngt2,Elmo1,Ccr2,Pak1,Akt2,Plcb3,Prkcd,Vav2,Cx3cl1,Cx3cr1,Src
ko04062	Chemokine signaling pathway	0.00695790601670815	-4.96787670957153	196	12	0.0552995391705069	217	8001	57266,14710,140580,12772,18479,11652,18797,18753,22325,20312,13051,20779	Cxcl14,Gngt2,Elmo1,Ccr2,Pak1,Akt2,Plcb3,Prkcd,Vav2,Cx3cl1,Cx3cr1,Src
mmu00730	Thiamine metabolism	0.00703401921450581	-4.95699701327275	15	3	0.0138248847926267	217	8001	66566,105663,11650	Ntpcr,Thtpa,Alppl2
ko00730	Thiamine metabolism	0.00703401921450581	-4.95699701327275	15	3	0.0138248847926267	217	8001	66566,105663,11650	Ntpcr,Thtpa,Alppl2
mmu00630	Glyoxylate and dicarboxylate metabolism	0.00734056542786603	-4.91433940555345	29	4	0.0184331797235023	217	8001	66904,20425,110446,110821	Pccb,Shmt1,Acat1,Pcca
ko00630	Glyoxylate and dicarboxylate metabolism	0.00734056542786603	-4.91433940555345	29	4	0.0184331797235023	217	8001	20425,66904,110446,110821	Shmt1,Pccb,Acat1,Pcca
ko00380	Tryptophan metabolism	0.00777657413360664	-4.85663938049525	46	5	0.0230414746543779	217	8001	70266,56752,107766,17161,110446	Kyat1,Aldh9a1,Haao,Maoa,Acat1
mmu00380	Tryptophan metabolism	0.00777657413360664	-4.85663938049525	46	5	0.0230414746543779	217	8001	70266,56752,107766,17161,110446	Kyat1,Aldh9a1,Haao,Maoa,Acat1
mmu05140	Leishmaniasis	0.00871079476248355	-4.74319224515264	66	6	0.0276497695852535	217	8001	14281,21808,14129,15001,14969,14960	Fos,Tgfb2,Fcgr1,H2-Oa,H2-Eb1,H2-Aa
ko05140	Leishmaniasis	0.00871079476248355	-4.74319224515264	66	6	0.0276497695852535	217	8001	14281,21808,14129,15001,14969,14960	Fos,Tgfb2,Fcgr1,H2-Oa,H2-Eb1,H2-Aa
ko05152	Tuberculosis	0.00898019688966783	-4.71273347155562	178	11	0.0506912442396313	217	8001	69165,12265,11652,14969,14960,14130,21808,15001,14129,16155,20779	Cd209b,Ciita,Akt2,H2-Eb1,H2-Aa,Fcgr2b,Tgfb2,H2-Oa,Fcgr1,Il10rb,Src
mmu05152	Tuberculosis	0.00898019688966783	-4.71273347155562	178	11	0.0506912442396313	217	8001	69165,12265,11652,14969,14960,14130,21808,15001,14129,16155,20779	Cd209b,Ciita,Akt2,H2-Eb1,H2-Aa,Fcgr2b,Tgfb2,H2-Oa,Fcgr1,Il10rb,Src
mmu00640	Propanoate metabolism	0.00932358802726097	-4.67520774290522	31	4	0.0184331797235023	217	8001	20917,66904,110446,110821	Suclg2,Pccb,Acat1,Pcca
ko00640	Propanoate metabolism	0.00932358802726097	-4.67520774290522	31	4	0.0184331797235023	217	8001	20917,66904,110446,110821	Suclg2,Pccb,Acat1,Pcca
mmu04380	Osteoclast differentiation	0.00956417551411441	-4.64973087801593	132	9	0.0414746543778802	217	8001	234779,15976,11652,14281,14130,21813,21808,14129,12229	Plcg2,Ifnar2,Akt2,Fos,Fcgr2b,Tgfbr2,Tgfb2,Fcgr1,Btk
ko04380	Osteoclast differentiation	0.00956417551411441	-4.64973087801593	132	9	0.0414746543778802	217	8001	234779,15976,11652,14281,14130,21813,21808,14129,12229	Plcg2,Ifnar2,Akt2,Fos,Fcgr2b,Tgfbr2,Tgfb2,Fcgr1,Btk
ko04666	Fc gamma R-mediated phagocytosis	0.0102942789028277	-4.57616698439141	89	7	0.032258064516129	217	8001	18753,14130,234779,22325,18479,14129,11652	Prkcd,Fcgr2b,Plcg2,Vav2,Pak1,Fcgr1,Akt2
mmu04666	Fc gamma R-mediated phagocytosis	0.0102942789028277	-4.57616698439141	89	7	0.032258064516129	217	8001	18753,14130,234779,22325,18479,14129,11652	Prkcd,Fcgr2b,Plcg2,Vav2,Pak1,Fcgr1,Akt2
ko00532	Glycosaminoglycan biosynthesis - chondroitin sulfate / dermatan sulfate	0.0159548834701848	-4.13799032293358	20	3	0.0138248847926267	217	8001	72136,218271,217119	Chst14,B4galt7,Xylt2
mmu00532	Glycosaminoglycan biosynthesis - chondroitin sulfate / dermatan sulfate	0.0159548834701848	-4.13799032293358	20	3	0.0138248847926267	217	8001	218271,72136,217119	B4galt7,Chst14,Xylt2
ko00280	Valine, leucine and isoleucine degradation	0.0174416960122998	-4.04889161681794	56	5	0.0230414746543779	217	8001	235674,56752,66904,110446,110821	Acaa1b,Aldh9a1,Pccb,Acat1,Pcca
mmu00280	Valine, leucine and isoleucine degradation	0.0174416960122998	-4.04889161681794	56	5	0.0230414746543779	217	8001	235674,56752,66904,110446,110821	Acaa1b,Aldh9a1,Pccb,Acat1,Pcca
mmu_M00680	TGF-beta signaling	0.0184069922907815	-3.99502467075157	8	2	0.00921658986175115	217	8001	21813.2	Tgfbr2,Tgfb2
M00680	TGF-beta signaling	0.0184069922907815	-3.99502467075157	8	2	0.00921658986175115	217	8001	21813.2	Tgfbr2,Tgfb2
mmu04611	Platelet activation	0.0184454653922057	-3.99293671690424	123	8	0.0368663594470046	217	8001	21894,14683,234779,19224,11652,18797,12229,20779	Tln1,Gnas,Plcg2,Ptgs1,Akt2,Plcb3,Btk,Src
mmu04923	Regulation of lipolysis in adipocytes	0.0187098385555764	-3.97870576751068	57	5	0.0230414746543779	217	8001	14683,16369,225845,19224,11652	Gnas,Irs3,Pla2g16,Ptgs1,Akt2
mmu04071	Sphingolipid signaling pathway	0.0192736513216006	-3.94901633232576	124	8	0.0368663594470046	217	8001	19053,170758,20773,14673,11652,18797,14739,18201	Ppp2cb,Rac3,Sptlc2,Gna12,Akt2,Plcb3,S1pr2,Nsmaf
ko04071	Sphingolipid signaling pathway	0.0192736513216006	-3.94901633232576	124	8	0.0368663594470046	217	8001	19053,170758,20773,14673,11652,18797,14739,18201	Ppp2cb,Rac3,Sptlc2,Gna12,Akt2,Plcb3,S1pr2,Nsmaf
mmu04010	MAPK signaling pathway	0.0194630696026047	-3.93923647557823	252	13	0.0599078341013825	217	8001	235584,67603,170758,20111,26406,18479,18590,14673,11652,14281,21813,233046,21808	Dusp7,Dusp6,Rac3,Rps6ka1,Map3k3,Pak1,Pdgfa,Gna12,Akt2,Fos,Tgfbr2,Rasgrp4,Tgfb2
ko04010	MAPK signaling pathway	0.0194630696026047	-3.93923647557823	252	13	0.0599078341013825	217	8001	67603,235584,26406,170758,20111,14673,18479,18590,11652,14281,21813,21808,233046	Dusp6,Dusp7,Map3k3,Rac3,Rps6ka1,Gna12,Pak1,Pdgfa,Akt2,Fos,Tgfbr2,Tgfb2,Rasgrp4
ko04510	Focal adhesion	0.0207148832673132	-3.87690283864542	201	11	0.0506912442396313	217	8001	109711,170758,21827,18654,21894,18590,18479,11652,22325,12643,20779	Actn1,Rac3,Thbs3,Pgf,Tln1,Pdgfa,Pak1,Akt2,Vav2,Chad,Src
mmu04510	Focal adhesion	0.0207148832673132	-3.87690283864542	201	11	0.0506912442396313	217	8001	170758,109711,21827,21894,18654,18479,18590,11652,22325,12643,20779	Rac3,Actn1,Thbs3,Tln1,Pgf,Pak1,Pdgfa,Akt2,Vav2,Chad,Src
ko00514	Other types of O-glycan biosynthesis	0.0207163537023417	-3.8768318566938	22	3	0.0138248847926267	217	8001	16848,17305,20440	Lfng,Mfng,St6gal1
mmu00514	Other types of O-glycan biosynthesis	0.0207163537023417	-3.8768318566938	22	3	0.0138248847926267	217	8001	16848,20440,17305	Lfng,St6gal1,Mfng
ko05142	Chagas disease (American trypanosomiasis)	0.021594255566811	-3.83532794564289	103	7	0.032258064516129	217	8001	19053,14281,14683,21813,21808,11652,18797	Ppp2cb,Fos,Gnas,Tgfbr2,Tgfb2,Akt2,Plcb3
mmu05142	Chagas disease (American trypanosomiasis)	0.021594255566811	-3.83532794564289	103	7	0.032258064516129	217	8001	19053,14281,14683,21813,21808,11652,18797	Ppp2cb,Fos,Gnas,Tgfbr2,Tgfb2,Akt2,Plcb3
mmu_M00078	Heparan sulfate degradation	0.0232476861611244	-3.76154967185285	9	2	0.00921658986175115	217	8001	27029.5	Sgsh,Hgsnat
M00078	Heparan sulfate degradation	0.0232476861611244	-3.76154967185285	9	2	0.00921658986175115	217	8001	27029.5	Sgsh,Hgsnat
ko00900	Terpenoid backbone biosynthesis	0.0233577794796282	-3.75682518206304	23	3	0.0138248847926267	217	8001	14272,110446,71365	Fnta,Acat1,Pdss2
mmu00900	Terpenoid backbone biosynthesis	0.0233577794796282	-3.75682518206304	23	3	0.0138248847926267	217	8001	14272,110446,71365	Fnta,Acat1,Pdss2
ko00534	Glycosaminoglycan biosynthesis - heparan sulfate / heparin	0.0261731687273951	-3.64302048733225	24	3	0.0138248847926267	217	8001	218271,217119,54710	B4galt7,Xylt2,Hs3st3b1
mmu00534	Glycosaminoglycan biosynthesis - heparan sulfate / heparin	0.0261731687273951	-3.64302048733225	24	3	0.0138248847926267	217	8001	218271,217119,54710	B4galt7,Xylt2,Hs3st3b1
mmu04672	Intestinal immune network for IgA production	0.0284513761094624	-3.55955875017842	43	4	0.0184331797235023	217	8001	57916,15001,14969,14960	Tnfrsf13b,H2-Oa,H2-Eb1,H2-Aa
ko04672	Intestinal immune network for IgA production	0.0284513761094624	-3.55955875017842	43	4	0.0184331797235023	217	8001	57916,15001,14969,14960	Tnfrsf13b,H2-Oa,H2-Eb1,H2-Aa
mmu00340	Histidine metabolism	0.0291621073891149	-3.53488510459311	25	3	0.0138248847926267	217	8001	56752,140483,17161	Aldh9a1,Hnmt,Maoa
mmu05310	Asthma	0.0291621073891149	-3.53488510459311	25	3	0.0138248847926267	217	8001	15001,14969,14960	H2-Oa,H2-Eb1,H2-Aa
ko05310	Asthma	0.0291621073891149	-3.53488510459311	25	3	0.0138248847926267	217	8001	15001,14969,14960	H2-Oa,H2-Eb1,H2-Aa
ko00340	Histidine metabolism	0.0291621073891149	-3.53488510459311	25	3	0.0138248847926267	217	8001	56752,140483,17161	Aldh9a1,Hnmt,Maoa
mmu05210	Colorectal cancer	0.0292979354701772	-3.53023822721036	64	5	0.0230414746543779	217	8001	170758,14281,21813,21808,11652	Rac3,Fos,Tgfbr2,Tgfb2,Akt2
ko05210	Colorectal cancer	0.0292979354701772	-3.53023822721036	64	5	0.0230414746543779	217	8001	170758,14281,21813,21808,11652	Rac3,Fos,Tgfbr2,Tgfb2,Akt2
ko04015	Rap1 signaling pathway	0.0319492471291171	-3.44360666247012	215	11	0.0506912442396313	217	8001	170758,74206,381810,21894,14683,18654,12550,18590,11652,18797,20779	Rac3,Sipa1l3,Lpar5,Tln1,Gnas,Pgf,Cdh1,Pdgfa,Akt2,Plcb3,Src
mmu04015	Rap1 signaling pathway	0.0319492471291171	-3.44360666247012	215	11	0.0506912442396313	217	8001	170758,74206,381810,21894,14683,18654,12550,18590,11652,18797,20779	Rac3,Sipa1l3,Lpar5,Tln1,Gnas,Pgf,Cdh1,Pdgfa,Akt2,Plcb3,Src
M00014	Glucuronate pathway (uronate pathway)	0.0323237856153573	-3.4319519230003	26	3	0.0138248847926267	217	8001	67880,394433,102448	Dcxr,Ugt1a5,Xylb
mmu_M00014	Glucuronate pathway (uronate pathway)	0.0323237856153573	-3.4319519230003	26	3	0.0138248847926267	217	8001	67880,394433,102448	Dcxr,Ugt1a5,Xylb
ko05145	Toxoplasmosis	0.0336443052538081	-3.39191147186972	113	7	0.032258064516129	217	8001	12265,21808,15001,16155,11652,14969,14960	Ciita,Tgfb2,H2-Oa,Il10rb,Akt2,H2-Eb1,H2-Aa
mmu05145	Toxoplasmosis	0.0336443052538081	-3.39191147186972	113	7	0.032258064516129	217	8001	12265,21808,15001,16155,11652,14969,14960	Ciita,Tgfb2,H2-Oa,Il10rb,Akt2,H2-Eb1,H2-Aa
ko02010	ABC transporters	0.0353500373449587	-3.34245583020564	46	4	0.0184331797235023	217	8001	18670,217262,18669,18671	Abcb4,Abca9,Abcb1b,Abcb1a
mmu02010	ABC transporters	0.0353500373449587	-3.34245583020564	46	4	0.0184331797235023	217	8001	18670,217262,18669,18671	Abcb4,Abca9,Abcb1b,Abcb1a
mmu05200	Pathways in cancer	0.0396613448271821	-3.22737824756013	395	17	0.0783410138248848	217	8001	170758,381810,14683,18654,12550,14710,18590,14673,13819,233046,234779,11652,18797,12986,14281,21813,21808	Rac3,Lpar5,Gnas,Pgf,Cdh1,Gngt2,Pdgfa,Gna12,Epas1,Rasgrp4,Plcg2,Akt2,Plcb3,Csf3r,Fos,Tgfbr2,Tgfb2
mmu04664	Fc epsilon RI signaling pathway	0.0408916667155531	-3.19682898447877	70	5	0.0230414746543779	217	8001	170758,234779,22325,12229,11652	Rac3,Plcg2,Vav2,Btk,Akt2
ko04664	Fc epsilon RI signaling pathway	0.0408916667155531	-3.19682898447877	70	5	0.0230414746543779	217	8001	170758,22325,234779,12229,11652	Rac3,Vav2,Plcg2,Btk,Akt2
ko04976	Bile secretion	0.0430587647037334	-3.1451894752481	71	5	0.0230414746543779	217	8001	18670,20778,14683,18669,18671	Abcb4,Scarb1,Gnas,Abcb1b,Abcb1a
mmu04976	Bile secretion	0.0430587647037334	-3.1451894752481	71	5	0.0230414746543779	217	8001	18670,20778,14683,18669,18671	Abcb4,Scarb1,Gnas,Abcb1b,Abcb1a
mmu04072	Phospholipase D signaling pathway	0.0433063843659473	-3.13945520990158	145	8	0.0368663594470046	217	8001	381810,14683,234779,18590,14673,11652,18797,104418	Lpar5,Gnas,Plcg2,Pdgfa,Gna12,Akt2,Plcb3,Dgkz
ko04072	Phospholipase D signaling pathway	0.0433063843659473	-3.13945520990158	145	8	0.0368663594470046	217	8001	381810,14683,234779,18590,14673,11652,18797,104418	Lpar5,Gnas,Plcg2,Pdgfa,Gna12,Akt2,Plcb3,Dgkz
ko04520	Adherens junction	0.0452938478390797	-3.09458406500791	72	5	0.0230414746543779	217	8001	109711,170758,12550,21813,20779	Actn1,Rac3,Cdh1,Tgfbr2,Src
mmu04520	Adherens junction	0.0452938478390797	-3.09458406500791	72	5	0.0230414746543779	217	8001	170758,109711,12550,21813,20779	Rac3,Actn1,Cdh1,Tgfbr2,Src
mmu00330	Arginine and proline metabolism	0.0459281704241355	-3.08067661544315	50	4	0.0184331797235023	217	8001	20229,56752,18263,17161	Sat1,Aldh9a1,Odc1,Maoa
ko00330	Arginine and proline metabolism	0.0459281704241355	-3.08067661544315	50	4	0.0184331797235023	217	8001	20229,56752,18263,17161	Sat1,Aldh9a1,Odc1,Maoa
mmu04014	Ras signaling pathway	0.048206223441134	-3.0322671492245	230	11	0.0506912442396313	217	8001	19731,170758,18654,234779,225845,14710,18479,18590,11652,233046,226525	Rgl1,Rac3,Pgf,Plcg2,Pla2g16,Gngt2,Pak1,Pdgfa,Akt2,Rasgrp4,Rasal2
ko04915	Estrogen signaling pathway	0.0498212395520623	-2.99931388884617	98	6	0.0276497695852535	217	8001	18753,14281,14683,11652,18797,20779	Prkcd,Fos,Gnas,Akt2,Plcb3,Src
mmu04915	Estrogen signaling pathway	0.0498212395520623	-2.99931388884617	98	6	0.0276497695852535	217	8001	18753,14281,14683,11652,18797,20779	Prkcd,Fos,Gnas,Akt2,Plcb3,Src
mmu_M00177	Ribosome, eukaryotes	0.0498212395520623	-2.99931388884617	98	6	0.0276497695852535	217	8001	20102,100503670,19989,20104,19982,19933	Rps4x,Rpl5,Rpl7,Rps6,Rpl36a,Rpl21
M00177	Ribosome, eukaryotes	0.0498212395520623	-2.99931388884617	98	6	0.0276497695852535	217	8001	20102,100503670,19989,20104,19982,19933	Rps4x,Rpl5,Rpl7,Rps6,Rpl36a,Rpl21
mmu04360	Axon guidance	0.0513104214237113	-2.96986140077586	177	9	0.0414746543778802	217	8001	170758,18845,234779,259302,18479,235611,18844,107448,20779	Rac3,Plxna2,Plcg2,Srgap3,Pak1,Plxnb1,Plxna1,Unc5a,Src
ko04360	Axon guidance	0.0513104214237113	-2.96986140077586	177	9	0.0414746543778802	217	8001	18845,170758,234779,259302,18479,18844,107448,235611,20779	Plxna2,Rac3,Plcg2,Srgap3,Pak1,Plxna1,Unc5a,Plxnb1,Src
mmu01212	Fatty acid metabolism	0.0518094935424589	-2.96018187348871	52	4	0.0184331797235023	217	8001	235674,19063,30963,110446	Acaa1b,Ppt1,Hacd1,Acat1
ko01212	Fatty acid metabolism	0.0518094935424589	-2.96018187348871	52	4	0.0184331797235023	217	8001	235674,19063,30963,110446	Acaa1b,Ppt1,Hacd1,Acat1
mmu_M00294	DNA polymerase gamma complex	0.0535109361318115	-2.92786923229109	2	1	0.00460829493087558	217	8001	18975	Polg
mmu_M00068	Glycosphingolipid biosynthesis, globo-series, LacCer => Gb4Cer	0.0535109361318115	-2.92786923229109	2	1	0.00460829493087558	217	8001	239559	A4galt
M00068	Glycosphingolipid biosynthesis, globo-series, LacCer => Gb4Cer	0.0535109361318115	-2.92786923229109	2	1	0.00460829493087558	217	8001	239559	A4galt
M00294	DNA polymerase gamma complex	0.0535109361318115	-2.92786923229109	2	1	0.00460829493087558	217	8001	18975	Polg
ko04060	Cytokine-cytokine receptor interaction	0.055210722115573	-2.89659810333732	264	12	0.0552995391705069	217	8001	57266,57916,18590,21944,12772,15976,12986,21813,21808,20312,13051,16155	Cxcl14,Tnfrsf13b,Pdgfa,Tnfsf12,Ccr2,Ifnar2,Csf3r,Tgfbr2,Tgfb2,Cx3cl1,Cx3cr1,Il10rb
mmu04060	Cytokine-cytokine receptor interaction	0.055210722115573	-2.89659810333732	264	12	0.0552995391705069	217	8001	57266,57916,21944,12772,18590,15976,12986,21813,20312,21808,13051,16155	Cxcl14,Tnfrsf13b,Tnfsf12,Ccr2,Pdgfa,Ifnar2,Csf3r,Tgfbr2,Cx3cl1,Tgfb2,Cx3cr1,Il10rb
ko04933	AGE-RAGE signaling pathway in diabetic complications	0.0584090690011852	-2.84028411008819	102	6	0.0276497695852535	217	8001	18753,234779,21813,21808,11652,18797	Prkcd,Plcg2,Tgfbr2,Tgfb2,Akt2,Plcb3
mmu04933	AGE-RAGE signaling pathway in diabetic complications	0.0584090690011852	-2.84028411008819	102	6	0.0276497695852535	217	8001	18753,234779,21813,21808,11652,18797	Prkcd,Plcg2,Tgfbr2,Tgfb2,Akt2,Plcb3
ko00040	Pentose and glucuronate interconversions	0.0636298831566804	-2.75467205803206	34	3	0.0138248847926267	217	8001	67880,394433,102448	Dcxr,Ugt1a5,Xylb
mmu00040	Pentose and glucuronate interconversions	0.0636298831566804	-2.75467205803206	34	3	0.0138248847926267	217	8001	67880,394433,102448	Dcxr,Ugt1a5,Xylb
ko04660	T cell receptor signaling pathway	0.0653974348509492	-2.72727224375076	105	6	0.0276497695852535	217	8001	17444,14281,22325,108723,18479,11652	Grap2,Fos,Vav2,Card11,Pak1,Akt2
mmu04660	T cell receptor signaling pathway	0.0653974348509492	-2.72727224375076	105	6	0.0276497695852535	217	8001	17444,14281,108723,22325,18479,11652	Grap2,Fos,Card11,Vav2,Pak1,Akt2
mmu00603	Glycosphingolipid biosynthesis - globo and isoglobo series	0.0684741447692622	-2.68129905358953	16	2	0.00921658986175115	217	8001	239559	A4galt,Gbgt1
ko01521	EGFR tyrosine kinase inhibitor resistance	0.0714052368684971	-2.63938406682909	82	5	0.0230414746543779	217	8001	234779,20104,18590,11652,20779	Plcg2,Rps6,Pdgfa,Akt2,Src
mmu01521	EGFR tyrosine kinase inhibitor resistance	0.0714052368684971	-2.63938406682909	82	5	0.0230414746543779	217	8001	234779,20104,18590,11652,20779	Plcg2,Rps6,Pdgfa,Akt2,Src
ko04728	Dopaminergic synapse	0.0717098457822011	-2.63512722166588	134	7	0.032258064516129	217	8001	19053,14281,14683,14710,17161,11652,18797	Ppp2cb,Fos,Gnas,Gngt2,Maoa,Akt2,Plcb3
mmu04728	Dopaminergic synapse	0.0717098457822011	-2.63512722166588	134	7	0.032258064516129	217	8001	19053,14281,14683,14710,17161,11652,18797	Ppp2cb,Fos,Gnas,Gngt2,Maoa,Akt2,Plcb3
ko05340	Primary immunodeficiency	0.0730343920198347	-2.61682482521823	36	3	0.0138248847926267	217	8001	12265,57916,12229	Ciita,Tnfrsf13b,Btk
mmu05340	Primary immunodeficiency	0.0730343920198347	-2.61682482521823	36	3	0.0138248847926267	217	8001	12265,57916,12229	Ciita,Tnfrsf13b,Btk
mmu05323	Rheumatoid arthritis	0.0743909172336059	-2.59842142478895	83	5	0.0230414746543779	217	8001	14281,21808,15001,14969,14960	Fos,Tgfb2,H2-Oa,H2-Eb1,H2-Aa
ko05323	Rheumatoid arthritis	0.0743909172336059	-2.59842142478895	83	5	0.0230414746543779	217	8001	14281,21808,15001,14969,14960	Fos,Tgfb2,H2-Oa,H2-Eb1,H2-Aa
mmu04146	Peroxisome	0.0743909172336059	-2.59842142478895	83	5	0.0230414746543779	217	8001	235674,20655,19305,269951,13850	Acaa1b,Sod1,Pex5,Idh2,Ephx2
ko04146	Peroxisome	0.0743909172336059	-2.59842142478895	83	5	0.0230414746543779	217	8001	235674,20655,19305,269951,13850	Acaa1b,Sod1,Pex5,Idh2,Ephx2
ko05321	Inflammatory bowel disease (IBD)	0.0754499547931258	-2.5842856929318	59	4	0.0184331797235023	217	8001	21808,15001,14969,14960	Tgfb2,H2-Oa,H2-Eb1,H2-Aa
mmu00480	Glutathione metabolism	0.0754499547931258	-2.5842856929318	59	4	0.0184331797235023	217	8001	14873,18263,14778,269951	Gsto1,Odc1,Gpx3,Idh2
mmu05321	Inflammatory bowel disease (IBD)	0.0754499547931258	-2.5842856929318	59	4	0.0184331797235023	217	8001	21808,15001,14969,14960	Tgfb2,H2-Oa,H2-Eb1,H2-Aa
ko00310	Lysine degradation	0.0754499547931258	-2.5842856929318	59	4	0.0184331797235023	217	8001	56752,110446,110147,18822	Aldh9a1,Acat1,Ehmt2,Plod1
mmu00310	Lysine degradation	0.0754499547931258	-2.5842856929318	59	4	0.0184331797235023	217	8001	56752,110446,110147,18822	Aldh9a1,Acat1,Ehmt2,Plod1
ko00480	Glutathione metabolism	0.0754499547931258	-2.5842856929318	59	4	0.0184331797235023	217	8001	18263,14873,14778,269951	Odc1,Gsto1,Gpx3,Idh2
mmu00450	Selenocompound metabolism	0.0762571713370879	-2.57364381759461	17	2	0.00921658986175115	217	8001	70266.2	Kyat1,Mtr
ko00450	Selenocompound metabolism	0.0762571713370879	-2.57364381759461	17	2	0.00921658986175115	217	8001	70266.2	Kyat1,Mtr
M00288	RPA complex	0.0791876615791418	-2.53593478044014	3	1	0.00460829493087558	217	8001	68275	Rpa1
mmu_M00288	RPA complex	0.0791876615791418	-2.53593478044014	3	1	0.00460829493087558	217	8001	68275	Rpa1
ko04370	VEGF signaling pathway	0.079205384298629	-2.53571099890399	60	4	0.0184331797235023	217	8001	170758,234779,11652,20779	Rac3,Plcg2,Akt2,Src
mmu04370	VEGF signaling pathway	0.079205384298629	-2.53571099890399	60	4	0.0184331797235023	217	8001	170758,234779,11652,20779	Rac3,Plcg2,Akt2,Src
mmu00620	Pyruvate metabolism	0.0830191339619735	-2.48868416809109	38	3	0.0138248847926267	217	8001	56752,110446,52815	Aldh9a1,Acat1,Ldhd
ko00620	Pyruvate metabolism	0.0830191339619735	-2.48868416809109	38	3	0.0138248847926267	217	8001	56752,110446,52815	Aldh9a1,Acat1,Ldhd
ko04730	Long-term depression	0.0830524351443728	-2.48828312192738	61	4	0.0184331797235023	217	8001	19053,14683,14673,18797	Ppp2cb,Gnas,Gna12,Plcb3
mmu04730	Long-term depression	0.0830524351443728	-2.48828312192738	61	4	0.0184331797235023	217	8001	19053,14683,14673,18797	Ppp2cb,Gnas,Gna12,Plcb3
mmu04925	Aldosterone synthesis and secretion	0.0837495138901936	-2.47992491259	86	5	0.0230414746543779	217	8001	20778,14683,52163,269060,18797	Scarb1,Gnas,Camk1,Dagla,Plcb3
mmu04540	Gap junction	0.0837495138901936	-2.47992491259	86	5	0.0230414746543779	217	8001	14683,104318,18590,18797,20779	Gnas,Csnk1d,Pdgfa,Plcb3,Src
ko04540	Gap junction	0.0837495138901936	-2.47992491259	86	5	0.0230414746543779	217	8001	14683,104318,18590,20779,18797	Gnas,Csnk1d,Pdgfa,Src,Plcb3
ko04925	Aldosterone synthesis and secretion	0.0837495138901936	-2.47992491259	86	5	0.0230414746543779	217	8001	20778,14683,52163,269060,18797	Scarb1,Gnas,Camk1,Dagla,Plcb3
mmu05322	Systemic lupus erythematosus	0.0910464547528276	-2.39638541093258	142	7	0.032258064516129	217	8001	109711,12268,319171,14129,15001,14969,14960	Actn1,C4b,Hist1h2ap,Fcgr1,H2-Oa,H2-Eb1,H2-Aa
ko05322	Systemic lupus erythematosus	0.0910464547528276	-2.39638541093258	142	7	0.032258064516129	217	8001	109711,12268,319171,14129,15001,14969,14960	Actn1,C4b,Hist1h2ap,Fcgr1,H2-Oa,H2-Eb1,H2-Aa
mmu00670	One carbon pool by folate	0.0925946023778807	-2.37952442868463	19	2	0.00921658986175115	217	8001	20425.2	Shmt1,Mtr
ko00670	One carbon pool by folate	0.0925946023778807	-2.37952442868463	19	2	0.00921658986175115	217	8001	20425.2	Shmt1,Mtr
mmu00260	Glycine, serine and threonine metabolism	0.0935544012285572	-2.36921218056424	40	3	0.0138248847926267	217	8001	20425,71776,17161	Shmt1,Tha1,Maoa
ko00260	Glycine, serine and threonine metabolism	0.0935544012285572	-2.36921218056424	40	3	0.0138248847926267	217	8001	20425,71776,17161	Shmt1,Tha1,Maoa
ko04912	GnRH signaling pathway	0.0937011168781327	-2.36764517008486	89	5	0.0230414746543779	217	8001	18753,26406,14683,18797,20779	Prkcd,Map3k3,Gnas,Plcb3,Src
mmu04912	GnRH signaling pathway	0.0937011168781327	-2.36764517008486	89	5	0.0230414746543779	217	8001	18753,26406,14683,18797,20779	Prkcd,Map3k3,Gnas,Plcb3,Src
mmu00590	Arachidonic acid metabolism	0.0937011168781327	-2.36764517008486	89	5	0.0230414746543779	217	8001	225845,14778,12409,19224,13850	Pla2g16,Gpx3,Cbr2,Ptgs1,Ephx2
ko00590	Arachidonic acid metabolism	0.0937011168781327	-2.36764517008486	89	5	0.0230414746543779	217	8001	14778,225845,12409,19224,13850	Gpx3,Pla2g16,Cbr2,Ptgs1,Ephx2
ko04213	Longevity regulating pathway - multiple species	0.0951312062414571	-2.35249822191714	64	4	0.0184331797235023	217	8001	20655,16369,20480,11652	Sod1,Irs3,Clpb,Akt2
mmu04213	Longevity regulating pathway - multiple species	0.0951312062414571	-2.35249822191714	64	4	0.0184331797235023	217	8001	20655,16369,20480,11652	Sod1,Irs3,Clpb,Akt2
ko00980	Metabolism of xenobiotics by cytochrome P450	0.0993322912906121	-2.30928457156283	65	4	0.0184331797235023	217	8001	394433,14873,12409,74134	Ugt1a5,Gsto1,Cbr2,Cyp2s1
mmu00980	Metabolism of xenobiotics by cytochrome P450	0.0993322912906121	-2.30928457156283	65	4	0.0184331797235023	217	8001	394433,14873,12409,74134	Ugt1a5,Gsto1,Cbr2,Cyp2s1
mmu01200	Carbon metabolism	0.10107515206719	-2.29189095895789	118	6	0.0276497695852535	217	8001	20917,66904,20425,269951,110446,110821	Suclg2,Pccb,Shmt1,Idh2,Acat1,Pcca
ko01200	Carbon metabolism	0.10107515206719	-2.29189095895789	118	6	0.0276497695852535	217	8001	20917,66904,20425,269951,110446,110821	Suclg2,Pccb,Shmt1,Idh2,Acat1,Pcca
ko05212	Pancreatic cancer	0.103618442777881	-2.26703994590875	66	4	0.0184331797235023	217	8001	170758,21813,21808,11652	Rac3,Tgfbr2,Tgfb2,Akt2
mmu05212	Pancreatic cancer	0.103618442777881	-2.26703994590875	66	4	0.0184331797235023	217	8001	170758,21813,21808,11652	Rac3,Tgfbr2,Tgfb2,Akt2
mmu_M00690	MAPK (ERK5) signaling	0.104170942080172	-2.26172205534642	4	1	0.00460829493087558	217	8001	26406	Map3k3
M00690	MAPK (ERK5) signaling	0.104170942080172	-2.26172205534642	4	1	0.00460829493087558	217	8001	26406	Map3k3
mmu_M00134	Polyamine biosynthesis, arginine => ornithine => putrescine	0.104170942080172	-2.26172205534642	4	1	0.00460829493087558	217	8001	18263	Odc1
M00134	Polyamine biosynthesis, arginine => ornithine => putrescine	0.104170942080172	-2.26172205534642	4	1	0.00460829493087558	217	8001	18263	Odc1
ko05211	Renal cell carcinoma	0.107988164379069	-2.22573364694594	67	4	0.0184331797235023	217	8001	21808,18479,11652,13819	Tgfb2,Pak1,Akt2,Epas1
mmu05211	Renal cell carcinoma	0.107988164379069	-2.22573364694594	67	4	0.0184331797235023	217	8001	21808,18479,11652,13819	Tgfb2,Pak1,Akt2,Epas1
ko03010	Ribosome	0.108095055284839	-2.22474429742906	177	8	0.0368663594470046	217	8001	20102,100503670,19989,19933,94062,353242,20104,19982	Rps4x,Rpl5,Rpl7,Rpl21,Mrpl3,Mrpl21,Rps6,Rpl36a
mmu03010	Ribosome	0.108095055284839	-2.22474429742906	177	8	0.0368663594470046	217	8001	20102,100503670,19989,19933,94062,353242,20104,19982	Rps4x,Rpl5,Rpl7,Rpl21,Mrpl3,Mrpl21,Rps6,Rpl36a
mmu00531	Glycosaminoglycan degradation	0.109832363311929	-2.20880004550454	21	2	0.00921658986175115	217	8001	27029.5	Sgsh,Hgsnat
ko00531	Glycosaminoglycan degradation	0.109832363311929	-2.20880004550454	21	2	0.00921658986175115	217	8001	52120.3	Hgsnat,Sgsh
mmu05205	Proteoglycans in cancer	0.109834048457618	-2.20878470273388	207	9	0.0414746543778802	217	8001	234779,18479,11652,83383,12512,22325,21808,20104,20779	Plcg2,Pak1,Akt2,Tfap4,Cd63,Vav2,Tgfb2,Rps6,Src
ko05205	Proteoglycans in cancer	0.109834048457618	-2.20878470273388	207	9	0.0414746543778802	217	8001	234779,18479,11652,83383,12512,22325,21808,20104,20779	Plcg2,Pak1,Akt2,Tfap4,Cd63,Vav2,Tgfb2,Rps6,Src
mmu04650	Natural killer cell mediated cytotoxicity	0.110523661103044	-2.20252565331702	121	6	0.0276497695852535	217	8001	18106,170758,234779,22325,18479,15976	Cd244,Rac3,Plcg2,Vav2,Pak1,Ifnar2
ko04650	Natural killer cell mediated cytotoxicity	0.110523661103044	-2.20252565331702	121	6	0.0276497695852535	217	8001	18106,170758,22325,234779,18479,15976	Cd244,Rac3,Vav2,Plcg2,Pak1,Ifnar2
ko04640	Hematopoietic cell lineage	0.115321133631838	-2.16003457594601	95	5	0.0230414746543779	217	8001	14129,15001,14969,14960,12986	Fcgr1,H2-Oa,H2-Eb1,H2-Aa,Csf3r
mmu04211	Longevity regulating pathway	0.115321133631838	-2.16003457594601	95	5	0.0230414746543779	217	8001	207565,16369,11652,68465,110147	Camkk2,Irs3,Akt2,Adipor2,Ehmt2
mmu04640	Hematopoietic cell lineage	0.115321133631838	-2.16003457594601	95	5	0.0230414746543779	217	8001	14129,15001,14969,14960,12986	Fcgr1,H2-Oa,H2-Eb1,H2-Aa,Csf3r
ko04722	Neurotrophin signaling pathway	0.117065980443319	-2.14501756772322	123	6	0.0276497695852535	217	8001	18753,12070,20111,26406,234779,11652	Prkcd,Bex3,Rps6ka1,Map3k3,Plcg2,Akt2
mmu04722	Neurotrophin signaling pathway	0.117065980443319	-2.14501756772322	123	6	0.0276497695852535	217	8001	18753,12070,20111,26406,234779,11652	Prkcd,Bex3,Rps6ka1,Map3k3,Plcg2,Akt2
mmu_M00130	Inositol phosphate metabolism, PI=> PIP2 => Ins(1,4,5)P3 => Ins(1,3,4,5)P4	0.118743964274168	-2.13078566452403	22	2	0.00921658986175115	217	8001	234779	Plcg2,Plcb3
M00130	Inositol phosphate metabolism, PI=> PIP2 => Ins(1,4,5)P3 => Ins(1,3,4,5)P4	0.118743964274168	-2.13078566452403	22	2	0.00921658986175115	217	8001	234779	Plcg2,Plcb3
mmu04142	Lysosome	0.120408816564832	-2.11686252150574	124	6	0.0276497695852535	217	8001	18145,12512,114128,27029,19063,52120	Npc1,Cd63,Laptm4b,Sgsh,Ppt1,Hgsnat
ko04142	Lysosome	0.120408816564832	-2.11686252150574	124	6	0.0276497695852535	217	8001	18145,12512,114128,27029,19063,52120	Npc1,Cd63,Laptm4b,Sgsh,Ppt1,Hgsnat
mmu04390	Hippo signaling pathway	0.124999478782901	-2.07944571142532	154	7	0.032258064516129	217	8001	19053,73246,12234,12550,21813,104318,21808	Ppp2cb,Rassf6,Btrc,Cdh1,Tgfbr2,Csnk1d,Tgfb2
ko04390	Hippo signaling pathway	0.124999478782901	-2.07944571142532	154	7	0.032258064516129	217	8001	19053,73246,12234,12550,21813,104318,21808	Ppp2cb,Rassf6,Btrc,Cdh1,Tgfbr2,Csnk1d,Tgfb2
ko04145	Phagosome	0.127011421438815	-2.06347826397815	184	8	0.0368663594470046	217	8001	69165,20778,21827,14969,14960,14130,15001,14129	Cd209b,Scarb1,Thbs3,H2-Eb1,H2-Aa,Fcgr2b,H2-Oa,Fcgr1
mmu04145	Phagosome	0.127011421438815	-2.06347826397815	184	8	0.0368663594470046	217	8001	69165,20778,21827,14969,14960,14130,15001,14129	Cd209b,Scarb1,Thbs3,H2-Eb1,H2-Aa,Fcgr2b,H2-Oa,Fcgr1
mmu04750	Inflammatory mediator regulation of TRP channels	0.130718189804155	-2.03471149585376	127	6	0.0276497695852535	217	8001	18753,14683,234779,63873,18797,20779	Prkcd,Gnas,Plcg2,Trpv4,Plcb3,Src
ko04750	Inflammatory mediator regulation of TRP channels	0.130718189804155	-2.03471149585376	127	6	0.0276497695852535	217	8001	18753,14683,234779,63873,18797,20779	Prkcd,Gnas,Plcg2,Trpv4,Plcb3,Src
ko04920	Adipocytokine signaling pathway	0.131034377538185	-2.03229556625252	72	4	0.0184331797235023	217	8001	207565,16369,11652,68465	Camkk2,Irs3,Akt2,Adipor2
mmu04920	Adipocytokine signaling pathway	0.131034377538185	-2.03229556625252	72	4	0.0184331797235023	217	8001	207565,16369,11652,68465	Camkk2,Irs3,Akt2,Adipor2
M00009	Citrate cycle (TCA cycle, Krebs cycle)	0.137069744107446	-1.98726540161557	24	2	0.00921658986175115	217	8001	20917.3	Suclg2,Idh2
mmu_M00009	Citrate cycle (TCA cycle, Krebs cycle)	0.137069744107446	-1.98726540161557	24	2	0.00921658986175115	217	8001	20917.3	Suclg2,Idh2
mmu05231	Choline metabolism in cancer	0.139097251942293	-1.97258193623429	101	5	0.0230414746543779	217	8001	170758,14281,104418,18590,11652	Rac3,Fos,Dgkz,Pdgfa,Akt2
ko05231	Choline metabolism in cancer	0.139097251942293	-1.97258193623429	101	5	0.0230414746543779	217	8001	170758,14281,104418,18590,11652	Rac3,Fos,Dgkz,Pdgfa,Akt2
ko04659	Th17 cell differentiation	0.143256436630099	-1.94311899155137	102	5	0.0230414746543779	217	8001	14281,21813,15001,14969,14960	Fos,Tgfbr2,H2-Oa,H2-Eb1,H2-Aa
mmu04659	Th17 cell differentiation	0.143256436630099	-1.94311899155137	102	5	0.0230414746543779	217	8001	14281,21813,15001,14969,14960	Fos,Tgfbr2,H2-Oa,H2-Eb1,H2-Aa
ko00592	alpha-Linolenic acid metabolism	0.14645301686481	-1.92105060595601	25	2	0.00921658986175115	217	8001	235674	Acaa1b,Pla2g16
mmu00563	Glycosylphosphatidylinositol (GPI)-anchor biosynthesis	0.14645301686481	-1.92105060595601	25	2	0.00921658986175115	217	8001	14755.3	Pigq,Pigl
mmu00592	alpha-Linolenic acid metabolism	0.14645301686481	-1.92105060595601	25	2	0.00921658986175115	217	8001	235674	Acaa1b,Pla2g16
ko00563	Glycosylphosphatidylinositol (GPI)-anchor biosynthesis	0.14645301686481	-1.92105060595601	25	2	0.00921658986175115	217	8001	14755.3	Pigq,Pigl
ko00071	Fatty acid degradation	0.146912241565311	-1.91791986663091	49	3	0.0138248847926267	217	8001	235674,56752,110446	Acaa1b,Aldh9a1,Acat1
mmu00071	Fatty acid degradation	0.146912241565311	-1.91791986663091	49	3	0.0138248847926267	217	8001	235674,56752,110446	Acaa1b,Aldh9a1,Acat1
mmu_M00380	SCF-BTRC complex	0.152131242572081	-1.88301169270978	6	1	0.00460829493087558	217	8001	12234	Btrc
mmu_M00141	C1-unit interconversion, eukaryotes	0.152131242572081	-1.88301169270978	6	1	0.00460829493087558	217	8001	20425	Shmt1
M00380	SCF-BTRC complex	0.152131242572081	-1.88301169270978	6	1	0.00460829493087558	217	8001	12234	Btrc
M00141	C1-unit interconversion, eukaryotes	0.152131242572081	-1.88301169270978	6	1	0.00460829493087558	217	8001	20425	Shmt1
mmu04392	Hippo signaling pathway -multiple species	0.15596378613393	-1.85813143884841	26	2	0.00921658986175115	217	8001	73246.2	Rassf6,Pak1
ko04392	Hippo signaling pathway -multiple species	0.15596378613393	-1.85813143884841	26	2	0.00921658986175115	217	8001	73246.2	Rassf6,Pak1
ko04970	Salivary secretion	0.16109552602763	-1.82575776058378	78	4	0.0184331797235023	217	8001	14683,11550,18797,13010	Gnas,Adra1d,Plcb3,Cst3
mmu04970	Salivary secretion	0.16109552602763	-1.82575776058378	78	4	0.0184331797235023	217	8001	14683,11550,18797,13010	Gnas,Adra1d,Plcb3,Cst3
mmu01230	Biosynthesis of amino acids	0.16109552602763	-1.82575776058378	78	4	0.0184331797235023	217	8001	20425,71776,269951,238505	Shmt1,Tha1,Idh2,Mtr
ko01230	Biosynthesis of amino acids	0.16109552602763	-1.82575776058378	78	4	0.0184331797235023	217	8001	20425,71776,269951,238505	Shmt1,Tha1,Idh2,Mtr
ko00053	Ascorbate and aldarate metabolism	0.165588326865417	-1.79825052945864	27	2	0.00921658986175115	217	8001	56752.4	Aldh9a1,Ugt1a5
mmu00053	Ascorbate and aldarate metabolism	0.165588326865417	-1.79825052945864	27	2	0.00921658986175115	217	8001	56752.4	Aldh9a1,Ugt1a5
mmu04530	Tight junction	0.171905281826874	-1.76081164090554	138	6	0.0276497695852535	217	8001	19053,18753,109711,11652,27375,20779	Ppp2cb,Prkcd,Actn1,Akt2,Tjp3,Src
ko04530	Tight junction	0.171905281826874	-1.76081164090554	138	6	0.0276497695852535	217	8001	19053,109711,18753,11652,20779,27375	Ppp2cb,Actn1,Prkcd,Akt2,Src,Tjp3
mmu04961	Endocrine and other factor-regulated calcium reabsorption	0.179977584991981	-1.71492296366849	54	3	0.0138248847926267	217	8001	14683,18797,16613	Gnas,Plcb3,Klk1b11
ko04961	Endocrine and other factor-regulated calcium reabsorption	0.179977584991981	-1.71492296366849	54	3	0.0138248847926267	217	8001	14683,18797,16613	Gnas,Plcb3,Klk1b11
ko01523	Antifolate resistance	0.195016847163701	-1.634669328439	30	2	0.00921658986175115	217	8001	52466.2	Slc46a1,Shmt1
mmu01523	Antifolate resistance	0.195016847163701	-1.634669328439	30	2	0.00921658986175115	217	8001	52466.2	Slc46a1,Shmt1
M00065	GPI-anchor biosynthesis, core oligosaccharide	0.197535076111448	-1.62183910984578	8	1	0.00460829493087558	217	8001	327942	Pigl
mmu_M00065	GPI-anchor biosynthesis, core oligosaccharide	0.197535076111448	-1.62183910984578	8	1	0.00460829493087558	217	8001	327942	Pigl
mmu03320	PPAR signaling pathway	0.198971088916655	-1.61459574663793	85	4	0.0184331797235023	217	8001	57435,235674,104086,18830	Plin4,Acaa1b,Cyp27a1,Pltp
ko03320	PPAR signaling pathway	0.198971088916655	-1.61459574663793	85	4	0.0184331797235023	217	8001	57435,235674,104086,18830	Plin4,Acaa1b,Cyp27a1,Pltp
mmu04310	Wnt signaling pathway	0.204834042917102	-1.5855551744495	146	6	0.0276497695852535	217	8001	170758,16973,53627,12234,14296,18797	Rac3,Lrp5,Porcn,Btrc,Frat1,Plcb3
ko04310	Wnt signaling pathway	0.204834042917102	-1.5855551744495	146	6	0.0276497695852535	217	8001	170758,16973,53627,12234,14296,18797	Rac3,Lrp5,Porcn,Btrc,Frat1,Plcb3
ko04710	Circadian rhythm	0.2049717481766	-1.5848831231136	31	2	0.00921658986175115	217	8001	104318	Csnk1d,Btrc
mmu04710	Circadian rhythm	0.2049717481766	-1.5848831231136	31	2	0.00921658986175115	217	8001	12234.1	Btrc,Csnk1d
mmu05202	Transcriptional misregulation in cancer	0.204994772227385	-1.58477080149872	177	7	0.032258064516129	217	8001	67603,15446,17095,21813,18590,14129,16909	Dusp6,Hpgd,Lyl1,Tgfbr2,Pdgfa,Fcgr1,Lmo2
ko05202	Transcriptional misregulation in cancer	0.204994772227385	-1.58477080149872	177	7	0.032258064516129	217	8001	67603,15446,17095,21813,18590,14129,16909	Dusp6,Hpgd,Lyl1,Tgfbr2,Pdgfa,Fcgr1,Lmo2
mmu04913	Ovarian steroidogenesis	0.207735301205076	-1.57149060007178	58	3	0.0138248847926267	217	8001	20778,14683,171210	Scarb1,Gnas,Acot2
ko04913	Ovarian steroidogenesis	0.207735301205076	-1.57149060007178	58	3	0.0138248847926267	217	8001	20778,14683,171210	Scarb1,Gnas,Acot2
ko04012	ErbB signaling pathway	0.210258649481036	-1.55941684194537	87	4	0.0184331797235023	217	8001	234779,18479,11652,20779	Plcg2,Pak1,Akt2,Src
mmu04658	Th1 and Th2 cell differentiation	0.210258649481036	-1.55941684194537	87	4	0.0184331797235023	217	8001	14281,15001,14969,14960	Fos,H2-Oa,H2-Eb1,H2-Aa
mmu04012	ErbB signaling pathway	0.210258649481036	-1.55941684194537	87	4	0.0184331797235023	217	8001	234779,18479,11652,20779	Plcg2,Pak1,Akt2,Src
ko04658	Th1 and Th2 cell differentiation	0.210258649481036	-1.55941684194537	87	4	0.0184331797235023	217	8001	14281,15001,14969,14960	Fos,H2-Oa,H2-Eb1,H2-Aa
mmu04919	Thyroid hormone signaling pathway	0.211471477736021	-1.55366514662992	117	5	0.0230414746543779	217	8001	210789,234779,11652,18797,20779	Tbc1d4,Plcg2,Akt2,Plcb3,Src
ko00561	Glycerolipid metabolism	0.214822016188999	-1.53794542537542	59	3	0.0138248847926267	217	8001	56752,69923,104418	Aldh9a1,Agk,Dgkz
mmu00561	Glycerolipid metabolism	0.214822016188999	-1.53794542537542	59	3	0.0138248847926267	217	8001	56752,69923,104418	Aldh9a1,Agk,Dgkz
mmu00020	Citrate cycle (TCA cycle)	0.214980982716493	-1.53720570724805	32	2	0.00921658986175115	217	8001	20917.3	Suclg2,Idh2
ko00020	Citrate cycle (TCA cycle)	0.214980982716493	-1.53720570724805	32	2	0.00921658986175115	217	8001	20917.3	Suclg2,Idh2
mmu05416	Viral myocarditis	0.215970067459892	-1.53261545747517	88	4	0.0184331797235023	217	8001	170758,15001,14969,14960	Rac3,H2-Oa,H2-Eb1,H2-Aa
ko04261	Adrenergic signaling in cardiomyocytes	0.230912579210335	-1.46571608506562	152	6	0.0276497695852535	217	8001	19053,14683,11550,22003,11652,18797	Ppp2cb,Gnas,Adra1d,Tpm1,Akt2,Plcb3
mmu04261	Adrenergic signaling in cardiomyocytes	0.230912579210335	-1.46571608506562	152	6	0.0276497695852535	217	8001	19053,14683,11550,22003,11652,18797	Ppp2cb,Gnas,Adra1d,Tpm1,Akt2,Plcb3
ko04612	Antigen processing and presentation	0.233350804846244	-1.45521235749758	91	4	0.0184331797235023	217	8001	12265,15001,14969,14960	Ciita,H2-Oa,H2-Eb1,H2-Aa
mmu04612	Antigen processing and presentation	0.233350804846244	-1.45521235749758	91	4	0.0184331797235023	217	8001	12265,15001,14969,14960	Ciita,H2-Oa,H2-Eb1,H2-Aa
M00296	BER complex	0.240518114845844	-1.42495987066851	10	1	0.00460829493087558	217	8001	56626	Poll
mmu_M00296	BER complex	0.240518114845844	-1.42495987066851	10	1	0.00460829493087558	217	8001	56626	Poll
M00406	TREX complex	0.240518114845844	-1.42495987066851	10	1	0.00460829493087558	217	8001	56009	Alyref2
M00010	Citrate cycle, first carbon oxidation, oxaloacetate => 2-oxoglutarate	0.240518114845844	-1.42495987066851	10	1	0.00460829493087558	217	8001	269951	Idh2
M00290	Holo-TFIIH complex	0.240518114845844	-1.42495987066851	10	1	0.00460829493087558	217	8001	17420	Mnat1
mmu_M00290	Holo-TFIIH complex	0.240518114845844	-1.42495987066851	10	1	0.00460829493087558	217	8001	17420	Mnat1
mmu_M00010	Citrate cycle, first carbon oxidation, oxaloacetate => 2-oxoglutarate	0.240518114845844	-1.42495987066851	10	1	0.00460829493087558	217	8001	269951	Idh2
mmu_M00406	TREX complex	0.240518114845844	-1.42495987066851	10	1	0.00460829493087558	217	8001	56009	Alyref2
ko00051	Fructose and mannose metabolism	0.245235105980793	-1.4055379123266	35	2	0.00921658986175115	217	8001	234730	Fuk,Khk
mmu00051	Fructose and mannose metabolism	0.245235105980793	-1.4055379123266	35	2	0.00921658986175115	217	8001	234730	Fuk,Khk
ko05166	HTLV-I infection	0.245477579139642	-1.40454966325159	285	10	0.0460829493087558	217	8001	26406,21894,18590,11652,14969,14960,14281,21813,21808,15001	Map3k3,Tln1,Pdgfa,Akt2,H2-Eb1,H2-Aa,Fos,Tgfbr2,Tgfb2,H2-Oa
mmu05166	HTLV-I infection	0.245477579139642	-1.40454966325159	285	10	0.0460829493087558	217	8001	26406,21894,18590,11652,14969,14960,14281,21813,21808,15001	Map3k3,Tln1,Pdgfa,Akt2,H2-Eb1,H2-Aa,Fos,Tgfbr2,Tgfb2,H2-Oa
ko04150	mTOR signaling pathway	0.248858782597752	-1.39086968156275	156	6	0.0276497695852535	217	8001	20111,16973,268933,245670,20104,11652	Rps6ka1,Lrp5,Wdr24,Rragb,Rps6,Akt2
mmu04150	mTOR signaling pathway	0.248858782597752	-1.39086968156275	156	6	0.0276497695852535	217	8001	20111,268933,16973,245670,20104,11652	Rps6ka1,Wdr24,Lrp5,Rragb,Rps6,Akt2
mmu05330	Allograft rejection	0.250944346562581	-1.38252409127769	64	3	0.0138248847926267	217	8001	15001,14969,14960	H2-Oa,H2-Eb1,H2-Aa
ko05330	Allograft rejection	0.250944346562581	-1.38252409127769	64	3	0.0138248847926267	217	8001	15001,14969,14960	H2-Oa,H2-Eb1,H2-Aa
ko01522	Endocrine resistance	0.257025937827567	-1.35857827378045	95	4	0.0184331797235023	217	8001	14281,14683,11652,20779	Fos,Gnas,Akt2,Src
mmu01522	Endocrine resistance	0.257025937827567	-1.35857827378045	95	4	0.0184331797235023	217	8001	14281,14683,11652,20779	Fos,Gnas,Akt2,Src
mmu05332	Graft-versus-host disease	0.258280413754346	-1.3537094092647	65	3	0.0138248847926267	217	8001	15001,14969,14960	H2-Oa,H2-Eb1,H2-Aa
ko05332	Graft-versus-host disease	0.258280413754346	-1.3537094092647	65	3	0.0138248847926267	217	8001	15001,14969,14960	H2-Oa,H2-Eb1,H2-Aa
M00095	C5 isoprenoid biosynthesis, mevalonate pathway	0.261142263147107	-1.34268995062674	11	1	0.00460829493087558	217	8001	110446	Acat1
mmu00072	Synthesis and degradation of ketone bodies	0.261142263147107	-1.34268995062674	11	1	0.00460829493087558	217	8001	110446	Acat1
mmu_M00095	C5 isoprenoid biosynthesis, mevalonate pathway	0.261142263147107	-1.34268995062674	11	1	0.00460829493087558	217	8001	110446	Acat1
ko00072	Synthesis and degradation of ketone bodies	0.261142263147107	-1.34268995062674	11	1	0.00460829493087558	217	8001	110446	Acat1
ko04921	Oxytocin signaling pathway	0.262574421896589	-1.33722072514538	159	6	0.0276497695852535	217	8001	14281,14683,52163,207565,18797,20779	Fos,Gnas,Camk1,Camkk2,Plcb3,Src
mmu04921	Oxytocin signaling pathway	0.262574421896589	-1.33722072514538	159	6	0.0276497695852535	217	8001	14281,14683,52163,207565,18797,20779	Fos,Gnas,Camk1,Camkk2,Plcb3,Src
mmu05214	Glioma	0.265645269510763	-1.32559343346842	66	3	0.0138248847926267	217	8001	234779,18590,11652	Plcg2,Pdgfa,Akt2
ko05214	Glioma	0.265645269510763	-1.32559343346842	66	3	0.0138248847926267	217	8001	234779,18590,11652	Plcg2,Pdgfa,Akt2
mmu04270	Vascular smooth muscle contraction	0.272156629294293	-1.30137753542637	129	5	0.0230414746543779	217	8001	18753,14683,11550,14673,18797	Prkcd,Gnas,Adra1d,Gna12,Plcb3
mmu04152	AMPK signaling pathway	0.272156629294293	-1.30137753542637	129	5	0.0230414746543779	217	8001	19053,207565,16369,11652,68465	Ppp2cb,Camkk2,Irs3,Akt2,Adipor2
ko04270	Vascular smooth muscle contraction	0.272156629294293	-1.30137753542637	129	5	0.0230414746543779	217	8001	18753,14683,11550,14673,18797	Prkcd,Gnas,Adra1d,Gna12,Plcb3
ko04152	AMPK signaling pathway	0.272156629294293	-1.30137753542637	129	5	0.0230414746543779	217	8001	19053,207565,16369,11652,68465	Ppp2cb,Camkk2,Irs3,Akt2,Adipor2
ko00982	Drug metabolism - cytochrome P450	0.273035446310618	-1.29815365226002	67	3	0.0138248847926267	217	8001	394433,14873,17161	Ugt1a5,Gsto1,Maoa
mmu00982	Drug metabolism - cytochrome P450	0.273035446310618	-1.29815365226002	67	3	0.0138248847926267	217	8001	394433,14873,17161	Ugt1a5,Gsto1,Maoa
mmu04713	Circadian entrainment	0.275089217050514	-1.29065980829195	98	4	0.0184331797235023	217	8001	14281,14683,14710,18797	Fos,Gnas,Gngt2,Plcb3
ko04713	Circadian entrainment	0.275089217050514	-1.29065980829195	98	4	0.0184331797235023	217	8001	14281,14683,14710,18797	Fos,Gnas,Gngt2,Plcb3
mmu05031	Amphetamine addiction	0.280447548174433	-1.27136856553549	68	3	0.0138248847926267	217	8001	14281,14683,17161	Fos,Gnas,Maoa
ko05031	Amphetamine addiction	0.280447548174433	-1.27136856553549	68	3	0.0138248847926267	217	8001	14281,14683,17161	Fos,Gnas,Maoa
mmu04726	Serotonergic synapse	0.28790375233557	-1.24512904798048	132	5	0.0230414746543779	217	8001	14683,14710,17161,19224,18797	Gnas,Gngt2,Maoa,Ptgs1,Plcb3
ko04024	cAMP signaling pathway	0.295321505226226	-1.21969066787125	199	7	0.032258064516129	217	8001	170758,14281,233079,14683,22325,18479,11652	Rac3,Fos,Ffar2,Gnas,Vav2,Pak1,Akt2
mmu04024	cAMP signaling pathway	0.295321505226226	-1.21969066787125	199	7	0.032258064516129	217	8001	170758,14281,233079,14683,22325,18479,11652	Rac3,Fos,Ffar2,Gnas,Vav2,Pak1,Akt2
ko04940	Type I diabetes mellitus	0.295324307870468	-1.21968117777015	70	3	0.0138248847926267	217	8001	15001,14969,14960	H2-Oa,H2-Eb1,H2-Aa
mmu04940	Type I diabetes mellitus	0.295324307870468	-1.21968117777015	70	3	0.0138248847926267	217	8001	15001,14969,14960	H2-Oa,H2-Eb1,H2-Aa
M00094	Ceramide biosynthesis	0.300732917689316	-1.20153272477849	13	1	0.00460829493087558	217	8001	20773	Sptlc2
M00087	beta-Oxidation	0.300732917689316	-1.20153272477849	13	1	0.00460829493087558	217	8001	235674	Acaa1b
mmu03450	Non-homologous end-joining	0.300732917689316	-1.20153272477849	13	1	0.00460829493087558	217	8001	56626	Poll
mmu_M00087	beta-Oxidation	0.300732917689316	-1.20153272477849	13	1	0.00460829493087558	217	8001	235674	Acaa1b
mmu_M00415	Fatty acid biosynthesis, elongation, endoplasmic reticulum	0.300732917689316	-1.20153272477849	13	1	0.00460829493087558	217	8001	30963	Hacd1
mmu_M00353	Spliceosome, Prp19/CDC5L complex	0.300732917689316	-1.20153272477849	13	1	0.00460829493087558	217	8001	68183	Bcas2
M00353	Spliceosome, Prp19/CDC5L complex	0.300732917689316	-1.20153272477849	13	1	0.00460829493087558	217	8001	68183	Bcas2
ko03450	Non-homologous end-joining	0.300732917689316	-1.20153272477849	13	1	0.00460829493087558	217	8001	56626	Poll
mmu_M00094	Ceramide biosynthesis	0.300732917689316	-1.20153272477849	13	1	0.00460829493087558	217	8001	20773	Sptlc2
M00415	Fatty acid biosynthesis, elongation, endoplasmic reticulum	0.300732917689316	-1.20153272477849	13	1	0.00460829493087558	217	8001	30963	Hacd1
mmu05218	Melanoma	0.302782541394258	-1.19474041629952	71	3	0.0138248847926267	217	8001	12550,18590,11652	Cdh1,Pdgfa,Akt2
ko05218	Melanoma	0.302782541394258	-1.19474041629952	71	3	0.0138248847926267	217	8001	12550,18590,11652	Cdh1,Pdgfa,Akt2
mmu05219	Bladder cancer	0.305983462281459	-1.18422422332207	41	2	0.00921658986175115	217	8001	12550.2	Cdh1,Src
ko05219	Bladder cancer	0.305983462281459	-1.18422422332207	41	2	0.00921658986175115	217	8001	12550.2	Cdh1,Src
ko04514	Cell adhesion molecules (CAMs)	0.309563297484131	-1.17259269247183	169	6	0.0276497695852535	217	8001	12550,15001,20612,14969,14960,20345	Cdh1,H2-Oa,Siglec1,H2-Eb1,H2-Aa,Selplg
mmu04514	Cell adhesion molecules (CAMs)	0.309563297484131	-1.17259269247183	169	6	0.0276497695852535	217	8001	12550,15001,20612,14969,14960,20345	Cdh1,H2-Oa,Siglec1,H2-Eb1,H2-Aa,Selplg
mmu05164	Influenza A	0.314347734579136	-1.15725547086224	170	6	0.0276497695852535	217	8001	12265,15001,15976,11652,14969,14960	Ciita,H2-Oa,Ifnar2,Akt2,H2-Eb1,H2-Aa
ko05164	Influenza A	0.314347734579136	-1.15725547086224	170	6	0.0276497695852535	217	8001	12265,15001,15976,11652,14969,14960	Ciita,H2-Oa,Ifnar2,Akt2,H2-Eb1,H2-Aa
mmu05220	Chronic myeloid leukemia	0.317723218583003	-1.1465746570186	73	3	0.0138248847926267	217	8001	21813,21808,11652	Tgfbr2,Tgfb2,Akt2
ko05220	Chronic myeloid leukemia	0.317723218583003	-1.1465746570186	73	3	0.0138248847926267	217	8001	21813,21808,11652	Tgfbr2,Tgfb2,Akt2
mmu04918	Thyroid hormone synthesis	0.317723218583003	-1.1465746570186	73	3	0.0138248847926267	217	8001	14683,14778,18797	Gnas,Gpx3,Plcb3
ko04918	Thyroid hormone synthesis	0.317723218583003	-1.1465746570186	73	3	0.0138248847926267	217	8001	14683,14778,18797	Gnas,Gpx3,Plcb3
ko00790	Folate biosynthesis	0.319729031466168	-1.14028141857447	14	1	0.00460829493087558	217	8001	11650	Alppl2
ko00533	Glycosaminoglycan biosynthesis - keratan sulfate	0.319729031466168	-1.14028141857447	14	1	0.00460829493087558	217	8001	76969	Chst1
mmu00790	Folate biosynthesis	0.319729031466168	-1.14028141857447	14	1	0.00460829493087558	217	8001	11650	Alppl2
M00011	Citrate cycle, second carbon oxidation, 2-oxoglutarate => oxaloacetate	0.319729031466168	-1.14028141857447	14	1	0.00460829493087558	217	8001	20917	Suclg2
mmu_M00011	Citrate cycle, second carbon oxidation, 2-oxoglutarate => oxaloacetate	0.319729031466168	-1.14028141857447	14	1	0.00460829493087558	217	8001	20917	Suclg2
mmu00533	Glycosaminoglycan biosynthesis - keratan sulfate	0.319729031466168	-1.14028141857447	14	1	0.00460829493087558	217	8001	76969	Chst1
ko05162	Measles	0.319859078034021	-1.1398747613283	138	5	0.0230414746543779	217	8001	69165,13448,14130,15976,11652	Cd209b,Dok1,Fcgr2b,Ifnar2,Akt2
mmu05162	Measles	0.319859078034021	-1.1398747613283	138	5	0.0230414746543779	217	8001	69165,13448,14130,15976,11652	Cd209b,Dok1,Fcgr2b,Ifnar2,Akt2
mmu04917	Prolactin signaling pathway	0.325199691080523	-1.12331585124582	74	3	0.0138248847926267	217	8001	14281,11652,20779	Fos,Akt2,Src
ko04917	Prolactin signaling pathway	0.325199691080523	-1.12331585124582	74	3	0.0138248847926267	217	8001	14281,11652,20779	Fos,Akt2,Src
ko04971	Gastric acid secretion	0.325199691080523	-1.12331585124582	74	3	0.0138248847926267	217	8001	14683,16513,18797	Gnas,Kcnj10,Plcb3
mmu04971	Gastric acid secretion	0.325199691080523	-1.12331585124582	74	3	0.0138248847926267	217	8001	14683,16513,18797	Gnas,Kcnj10,Plcb3
mmu04022	cGMP-PKG signaling pathway	0.328770679575942	-1.11239479381546	173	6	0.0276497695852535	217	8001	11550,16369,11551,14673,11652,18797	Adra1d,Irs3,Adra2a,Gna12,Akt2,Plcb3
ko04022	cGMP-PKG signaling pathway	0.328770679575942	-1.11239479381546	173	6	0.0276497695852535	217	8001	11550,16369,11551,14673,11652,18797	Adra1d,Irs3,Adra2a,Gna12,Akt2,Plcb3
mmu04151	PI3K-Akt signaling pathway	0.334109844903123	-1.09628546311815	345	11	0.0506912442396313	217	8001	19053,381810,21827,18654,14710,18590,15976,11652,12986,20104,12643	Ppp2cb,Lpar5,Thbs3,Pgf,Gngt2,Pdgfa,Ifnar2,Akt2,Csf3r,Rps6,Chad
ko04151	PI3K-Akt signaling pathway	0.334109844903123	-1.09628546311815	345	11	0.0506912442396313	217	8001	19053,381810,21827,18654,14710,18590,15976,11652,12986,20104,12643	Ppp2cb,Lpar5,Thbs3,Pgf,Gngt2,Pdgfa,Ifnar2,Akt2,Csf3r,Rps6,Chad
ko04340	Hedgehog signaling pathway	0.336084915162143	-1.09039142725133	44	2	0.00921658986175115	217	8001	104318	Csnk1d,Btrc
ko00565	Ether lipid metabolism	0.336084915162143	-1.09039142725133	44	2	0.00921658986175115	217	8001	225845	Pla2g16,Pld4
mmu04340	Hedgehog signaling pathway	0.336084915162143	-1.09039142725133	44	2	0.00921658986175115	217	8001	12234.1	Btrc,Csnk1d
mmu00565	Ether lipid metabolism	0.336084915162143	-1.09039142725133	44	2	0.00921658986175115	217	8001	225845	Pla2g16,Pld4
mmu03420	Nucleotide excision repair	0.336084915162143	-1.09039142725133	44	2	0.00921658986175115	217	8001	17420.7	Mnat1,Rpa1
ko03420	Nucleotide excision repair	0.336084915162143	-1.09039142725133	44	2	0.00921658986175115	217	8001	17420.7	Mnat1,Rpa1
ko05146	Amoebiasis	0.336506609416824	-1.0891374884355	108	4	0.0184331797235023	217	8001	109711,14683,21808,18797	Actn1,Gnas,Tgfb2,Plcb3
mmu05146	Amoebiasis	0.336506609416824	-1.0891374884355	108	4	0.0184331797235023	217	8001	109711,14683,21808,18797	Actn1,Gnas,Tgfb2,Plcb3
mmu_M00676	PI3K-Akt signaling	0.338211415362296	-1.08408408979842	15	1	0.00460829493087558	217	8001	11652	Akt2
M00695	cAMP signaling	0.338211415362296	-1.08408408979842	15	1	0.00460829493087558	217	8001	14683	Gnas
mmu_M00695	cAMP signaling	0.338211415362296	-1.08408408979842	15	1	0.00460829493087558	217	8001	14683	Gnas
M00676	PI3K-Akt signaling	0.338211415362296	-1.08408408979842	15	1	0.00460829493087558	217	8001	11652	Akt2
ko05100	Bacterial invasion of epithelial cells	0.355080378333077	-1.03541109729572	78	3	0.0138248847926267	217	8001	12550,140580,20779	Cdh1,Elmo1,Src
mmu05100	Bacterial invasion of epithelial cells	0.355080378333077	-1.03541109729572	78	3	0.0138248847926267	217	8001	12550,140580,20779	Cdh1,Elmo1,Src
mmu04931	Insulin resistance	0.355108788967452	-1.03533108865662	111	4	0.0184331797235023	217	8001	210789,18753,20111,11652	Tbc1d4,Prkcd,Rps6ka1,Akt2
mmu04978	Mineral absorption	0.35594229035929	-1.03298666700299	46	2	0.00921658986175115	217	8001	52466.5	Slc46a1,Slc40a1
ko04978	Mineral absorption	0.35594229035929	-1.03298666700299	46	2	0.00921658986175115	217	8001	52466.5	Slc46a1,Slc40a1
mmu_M00075	N-glycan biosynthesis, complex type	0.356193900073364	-1.0322800332778	16	1	0.00460829493087558	217	8001	20440	St6gal1
ko00120	Primary bile acid biosynthesis	0.356193900073364	-1.0322800332778	16	1	0.00460829493087558	217	8001	104086	Cyp27a1
M00075	N-glycan biosynthesis, complex type	0.356193900073364	-1.0322800332778	16	1	0.00460829493087558	217	8001	20440	St6gal1
mmu00120	Primary bile acid biosynthesis	0.356193900073364	-1.0322800332778	16	1	0.00460829493087558	217	8001	104086	Cyp27a1
mmu04725	Cholinergic synapse	0.361312035397105	-1.01801333001578	112	4	0.0184331797235023	217	8001	14281,14710,11652,18797	Fos,Gngt2,Akt2,Plcb3
ko05320	Autoimmune thyroid disease	0.362530851772726	-1.01464569997036	79	3	0.0138248847926267	217	8001	15001,14969,14960	H2-Oa,H2-Eb1,H2-Aa
mmu05320	Autoimmune thyroid disease	0.362530851772726	-1.01464569997036	79	3	0.0138248847926267	217	8001	15001,14969,14960	H2-Oa,H2-Eb1,H2-Aa
ko05168	Herpes simplex infection	0.365766078983451	-1.00576127837095	215	7	0.032258064516129	217	8001	14281,18636,15001,15976,14969,14960,56009	Fos,Cfp,H2-Oa,Ifnar2,H2-Eb1,H2-Aa,Alyref2
mmu05168	Herpes simplex infection	0.365766078983451	-1.00576127837095	215	7	0.032258064516129	217	8001	14281,18636,15001,15976,14969,14960,56009	Fos,Cfp,H2-Oa,Ifnar2,H2-Eb1,H2-Aa,Alyref2
ko04810	Regulation of actin cytoskeleton	0.370231733069006	-0.993626163799453	216	7	0.032258064516129	217	8001	170758,109711,22325,18479,18590,14673,20779	Rac3,Actn1,Vav2,Pak1,Pdgfa,Gna12,Src
mmu04810	Regulation of actin cytoskeleton	0.370231733069006	-0.993626163799453	216	7	0.032258064516129	217	8001	170758,109711,22325,18479,18590,14673,20779	Rac3,Actn1,Vav2,Pak1,Pdgfa,Gna12,Src
M00099	Sphingosine biosynthesis	0.373689945611948	-0.984328847824686	17	1	0.00460829493087558	217	8001	20773	Sptlc2
mmu_M00099	Sphingosine biosynthesis	0.373689945611948	-0.984328847824686	17	1	0.00460829493087558	217	8001	20773	Sptlc2
ko00910	Nitrogen metabolism	0.373689945611948	-0.984328847824686	17	1	0.00460829493087558	217	8001	230099	Car9
mmu00910	Nitrogen metabolism	0.373689945611948	-0.984328847824686	17	1	0.00460829493087558	217	8001	230099	Car9
ko04724	Glutamatergic synapse	0.37371290659713	-0.984267405765369	114	4	0.0184331797235023	217	8001	20512,14683,14710,18797	Slc1a3,Gnas,Gngt2,Plcb3
mmu04724	Glutamatergic synapse	0.37371290659713	-0.984267405765369	114	4	0.0184331797235023	217	8001	20512,14683,14710,18797	Slc1a3,Gnas,Gngt2,Plcb3
mmu05030	Cocaine addiction	0.375585805982678	-0.979268322610559	48	2	0.00921658986175115	217	8001	14683.2	Gnas,Maoa
ko05030	Cocaine addiction	0.375585805982678	-0.979268322610559	48	2	0.00921658986175115	217	8001	14683.2	Gnas,Maoa
ko04330	Notch signaling pathway	0.385316595953351	-0.95368995546852	49	2	0.00921658986175115	217	8001	16848.2	Lfng,Mfng
mmu04330	Notch signaling pathway	0.385316595953351	-0.95368995546852	49	2	0.00921658986175115	217	8001	16848.2	Lfng,Mfng
mmu05144	Malaria	0.385316595953351	-0.95368995546852	49	2	0.00921658986175115	217	8001	21827.2	Thbs3,Tgfb2
ko05144	Malaria	0.385316595953351	-0.95368995546852	49	2	0.00921658986175115	217	8001	21827.2	Thbs3,Tgfb2
mmu04114	Oocyte meiosis	0.386096218224698	-0.951668670567742	116	4	0.0184331797235023	217	8001	19053,20111,12234,105988	Ppp2cb,Rps6ka1,Btrc,Espl1
ko04114	Oocyte meiosis	0.386096218224698	-0.951668670567742	116	4	0.0184331797235023	217	8001	19053,20111,12234,105988	Ppp2cb,Rps6ka1,Btrc,Espl1
mmu_M00181	RNA polymerase III, eukaryotes	0.390712651260759	-0.939782896434977	18	1	0.00460829493087558	217	8001	78929	Polr3h
mmu00511	Other glycan degradation	0.390712651260759	-0.939782896434977	18	1	0.00460829493087558	217	8001	217364	Engase
M00181	RNA polymerase III, eukaryotes	0.390712651260759	-0.939782896434977	18	1	0.00460829493087558	217	8001	78929	Polr3h
ko00511	Other glycan degradation	0.390712651260759	-0.939782896434977	18	1	0.00460829493087558	217	8001	217364	Engase
ko04930	Type II diabetes mellitus	0.394981536064147	-0.928916259314955	50	2	0.00921658986175115	217	8001	18753.2	Prkcd,Irs3
mmu04930	Type II diabetes mellitus	0.394981536064147	-0.928916259314955	50	2	0.00921658986175115	217	8001	18753.2	Prkcd,Irs3
ko04350	TGF-beta signaling pathway	0.406879451785594	-0.899238324670635	85	3	0.0138248847926267	217	8001	19053,21813,21808	Ppp2cb,Tgfbr2,Tgfb2
mmu04350	TGF-beta signaling pathway	0.406879451785594	-0.899238324670635	85	3	0.0138248847926267	217	8001	19053,21813,21808	Ppp2cb,Tgfbr2,Tgfb2
mmu01210	2-Oxocarboxylic acid metabolism	0.407274765083978	-0.898267222829585	19	1	0.00460829493087558	217	8001	269951	Idh2
ko01210	2-Oxocarboxylic acid metabolism	0.407274765083978	-0.898267222829585	19	1	0.00460829493087558	217	8001	269951	Idh2
mmu05213	Endometrial cancer	0.414099763435464	-0.881648359704712	52	2	0.00921658986175115	217	8001	12550.1	Cdh1,Akt2
ko05213	Endometrial cancer	0.414099763435464	-0.881648359704712	52	2	0.00921658986175115	217	8001	12550.1	Cdh1,Akt2
mmu05414	Dilated cardiomyopathy	0.43594850605989	-0.830231147975316	89	3	0.0138248847926267	217	8001	14683,22003,21808	Gnas,Tpm1,Tgfb2
ko05414	Dilated cardiomyopathy	0.43594850605989	-0.830231147975316	89	3	0.0138248847926267	217	8001	14683,22003,21808	Gnas,Tpm1,Tgfb2
ko00830	Retinol metabolism	0.43594850605989	-0.830231147975316	89	3	0.0138248847926267	217	8001	394433,74134,67442	Ugt1a5,Cyp2s1,Retsat
mmu00830	Retinol metabolism	0.43594850605989	-0.830231147975316	89	3	0.0138248847926267	217	8001	394433,67442,74134	Ugt1a5,Retsat,Cyp2s1
mmu_M00688	MAPK (JNK) signaling	0.43906650992377	-0.823104374139211	21	1	0.00460829493087558	217	8001	26406	Map3k3
M00688	MAPK (JNK) signaling	0.43906650992377	-0.823104374139211	21	1	0.00460829493087558	217	8001	26406	Map3k3
ko04630	Jak-STAT signaling pathway	0.444033601504923	-0.811855040348286	161	5	0.0230414746543779	217	8001	229615,16155,15976,11652,12986	Pias3,Il10rb,Ifnar2,Akt2,Csf3r
mmu04630	Jak-STAT signaling pathway	0.444033601504923	-0.811855040348286	161	5	0.0230414746543779	217	8001	229615,16155,15976,11652,12986	Pias3,Il10rb,Ifnar2,Akt2,Csf3r
ko05223	Non-small cell lung cancer	0.451403811724444	-0.79539297040652	56	2	0.00921658986175115	217	8001	234779	Plcg2,Akt2
mmu05223	Non-small cell lung cancer	0.451403811724444	-0.79539297040652	56	2	0.00921658986175115	217	8001	234779	Plcg2,Akt2
ko03430	Mismatch repair	0.454319964476638	-0.788953561603143	22	1	0.00460829493087558	217	8001	68275	Rpa1
mmu_M00430	Exon junction complex (EJC)	0.454319964476638	-0.788953561603143	22	1	0.00460829493087558	217	8001	56009	Alyref2
mmu03430	Mismatch repair	0.454319964476638	-0.788953561603143	22	1	0.00460829493087558	217	8001	68275	Rpa1
M00689	MAPK (p38) signaling	0.454319964476638	-0.788953561603143	22	1	0.00460829493087558	217	8001	26406	Map3k3
M00430	Exon junction complex (EJC)	0.454319964476638	-0.788953561603143	22	1	0.00460829493087558	217	8001	56009	Alyref2
mmu_M00689	MAPK (p38) signaling	0.454319964476638	-0.788953561603143	22	1	0.00460829493087558	217	8001	26406	Map3k3
ko05204	Chemical carcinogenesis	0.464478116983002	-0.766840832746497	93	3	0.0138248847926267	217	8001	70266,394433,14873	Kyat1,Ugt1a5,Gsto1
mmu05204	Chemical carcinogenesis	0.464478116983002	-0.766840832746497	93	3	0.0138248847926267	217	8001	70266,394433,14873	Kyat1,Ugt1a5,Gsto1
ko00515	Mannose type O-glycan biosynthesis	0.469160491825952	-0.756810369017609	23	1	0.00460829493087558	217	8001	74653	Pomk
mmu00360	Phenylalanine metabolism	0.469160491825952	-0.756810369017609	23	1	0.00460829493087558	217	8001	17161	Maoa
ko00360	Phenylalanine metabolism	0.469160491825952	-0.756810369017609	23	1	0.00460829493087558	217	8001	17161	Maoa
mmu00515	Mannose type O-glycan biosynthesis	0.469160491825952	-0.756810369017609	23	1	0.00460829493087558	217	8001	74653	Pomk
mmu00564	Glycerophospholipid metabolism	0.471513898208026	-0.751806700761872	94	3	0.0138248847926267	217	8001	104418,225845,104759	Dgkz,Pla2g16,Pld4
ko00564	Glycerophospholipid metabolism	0.471513898208026	-0.751806700761872	94	3	0.0138248847926267	217	8001	104418,225845,104759	Dgkz,Pla2g16,Pld4
mmu_M00129	Ascorbate biosynthesis, animals, glucose-1P => ascorbate	0.483599219986372	-0.726498773174207	24	1	0.00460829493087558	217	8001	394433	Ugt1a5
M00129	Ascorbate biosynthesis, animals, glucose-1P => ascorbate	0.483599219986372	-0.726498773174207	24	1	0.00460829493087558	217	8001	394433	Ugt1a5
M00056	O-glycan biosynthesis, mucin type core	0.483599219986372	-0.726498773174207	24	1	0.00460829493087558	217	8001	230145	Galnt12
mmu_M00056	O-glycan biosynthesis, mucin type core	0.483599219986372	-0.726498773174207	24	1	0.00460829493087558	217	8001	230145	Galnt12
ko03015	mRNA surveillance pathway	0.485459265795037	-0.722659896325711	96	3	0.0138248847926267	217	8001	19053,83410,56009	Ppp2cb,Cstf2t,Alyref2
mmu03015	mRNA surveillance pathway	0.485459265795037	-0.722659896325711	96	3	0.0138248847926267	217	8001	19053,83410,56009	Ppp2cb,Cstf2t,Alyref2
mmu04068	FoxO signaling pathway	0.494990074169417	-0.70321756879749	134	4	0.0184331797235023	217	8001	21813,16369,21808,11652	Tgfbr2,Irs3,Tgfb2,Akt2
mmu04070	Phosphatidylinositol signaling system	0.499227553258021	-0.694693268622332	98	3	0.0138248847926267	217	8001	234779,104418,18797	Plcg2,Dgkz,Plcb3
ko04070	Phosphatidylinositol signaling system	0.499227553258021	-0.694693268622332	98	3	0.0138248847926267	217	8001	104418,234779,18797	Dgkz,Plcg2,Plcb3
mmu04721	Synaptic vesicle cycle	0.504740851938808	-0.683710145898338	62	2	0.00921658986175115	217	8001	22249.1	Unc13b,Stx2
ko04721	Synaptic vesicle cycle	0.504740851938808	-0.683710145898338	62	2	0.00921658986175115	217	8001	22249.1	Unc13b,Stx2
ko05160	Hepatitis C	0.506635875889867	-0.679962726926572	136	4	0.0184331797235023	217	8001	19053,20778,15976,11652	Ppp2cb,Scarb1,Ifnar2,Akt2
mmu05160	Hepatitis C	0.506635875889867	-0.679962726926572	136	4	0.0184331797235023	217	8001	19053,20778,15976,11652	Ppp2cb,Scarb1,Ifnar2,Akt2
ko04620	Toll-like receptor signaling pathway	0.519526904438157	-0.654836680682504	101	3	0.0138248847926267	217	8001	14281,15976,11652	Fos,Ifnar2,Akt2
mmu04620	Toll-like receptor signaling pathway	0.519526904438157	-0.654836680682504	101	3	0.0138248847926267	217	8001	14281,15976,11652	Fos,Ifnar2,Akt2
mmu00601	Glycosphingolipid biosynthesis - lacto and neolacto series	0.524611459191145	-0.645097368114382	27	1	0.00460829493087558	217	8001	239559	A4galt
ko00650	Butanoate metabolism	0.524611459191145	-0.645097368114382	27	1	0.00460829493087558	217	8001	110446	Acat1
ko00601	Glycosphingolipid biosynthesis - lacto and neolacto series	0.524611459191145	-0.645097368114382	27	1	0.00460829493087558	217	8001	239559	A4galt
mmu00650	Butanoate metabolism	0.524611459191145	-0.645097368114382	27	1	0.00460829493087558	217	8001	110446	Acat1
ko04922	Glucagon signaling pathway	0.526194850308672	-0.642083696990401	102	3	0.0138248847926267	217	8001	14683,11652,18797	Gnas,Akt2,Plcb3
ko04723	Retrograde endocannabinoid signaling	0.526194850308672	-0.642083696990401	102	3	0.0138248847926267	217	8001	269060,14710,18797	Dagla,Gngt2,Plcb3
mmu04723	Retrograde endocannabinoid signaling	0.526194850308672	-0.642083696990401	102	3	0.0138248847926267	217	8001	269060,14710,18797	Dagla,Gngt2,Plcb3
mmu04922	Glucagon signaling pathway	0.526194850308672	-0.642083696990401	102	3	0.0138248847926267	217	8001	14683,11652,18797	Gnas,Akt2,Plcb3
ko04120	Ubiquitin mediated proteolysis	0.529563152726774	-0.635702852446805	140	4	0.0184331797235023	217	8001	106052,229615,12234,246710	Fbxo4,Pias3,Btrc,Rhobtb2
mmu04120	Ubiquitin mediated proteolysis	0.529563152726774	-0.635702852446805	140	4	0.0184331797235023	217	8001	106052,229615,12234,246710	Fbxo4,Pias3,Btrc,Rhobtb2
ko04064	NF-kappa B signaling pathway	0.53281189390164	-0.629586836616157	103	3	0.0138248847926267	217	8001	234779,108723,12229	Plcg2,Card11,Btk
mmu04064	NF-kappa B signaling pathway	0.53281189390164	-0.629586836616157	103	3	0.0138248847926267	217	8001	234779,108723,12229	Plcg2,Card11,Btk
ko00512	Mucin type O-glycan biosynthesis	0.53754841848267	-0.620736442139369	28	1	0.00460829493087558	217	8001	230145	Galnt12
mmu00512	Mucin type O-glycan biosynthesis	0.53754841848267	-0.620736442139369	28	1	0.00460829493087558	217	8001	230145	Galnt12
mmu00970	Aminoacyl-tRNA biosynthesis	0.538394352911767	-0.619163989354904	66	2	0.00921658986175115	217	8001	384282	Gatc,Yars2
ko00970	Aminoacyl-tRNA biosynthesis	0.538394352911767	-0.619163989354904	66	2	0.00921658986175115	217	8001	384282	Gatc,Yars2
mmu00240	Pyrimidine metabolism	0.539377125826146	-0.617340275875464	104	3	0.0138248847926267	217	8001	320685,76025,78929	Dctd,Cant1,Polr3h
ko00240	Pyrimidine metabolism	0.539377125826146	-0.617340275875464	104	3	0.0138248847926267	217	8001	320685,76025,78929	Dctd,Cant1,Polr3h
mmu04910	Insulin signaling pathway	0.546415748601652	-0.604375148663515	143	4	0.0184331797235023	217	8001	19085,16369,20104,11652	Prkar1b,Irs3,Rps6,Akt2
ko04910	Insulin signaling pathway	0.546415748601652	-0.604375148663515	143	4	0.0184331797235023	217	8001	19085,16369,20104,11652	Prkar1b,Irs3,Rps6,Akt2
mmu04720	Long-term potentiation	0.546559242341045	-0.604112574054935	67	2	0.00921658986175115	217	8001	20111.2	Rps6ka1,Plcb3
ko04720	Long-term potentiation	0.546559242341045	-0.604112574054935	67	2	0.00921658986175115	217	8001	20111.2	Rps6ka1,Plcb3
mmu05216	Thyroid cancer	0.550134896991746	-0.597591763570997	29	1	0.00460829493087558	217	8001	12550	Cdh1
ko05216	Thyroid cancer	0.550134896991746	-0.597591763570997	29	1	0.00460829493087558	217	8001	12550	Cdh1
mmu05161	Hepatitis B	0.55747721855169	-0.584333640067215	145	4	0.0184331797235023	217	8001	14281,21808,11652,20779	Fos,Tgfb2,Akt2,Src
mmu03020	RNA polymerase	0.562380346979472	-0.575576884011859	30	1	0.00460829493087558	217	8001	78929	Polr3h
ko03020	RNA polymerase	0.562380346979472	-0.575576884011859	30	1	0.00460829493087558	217	8001	78929	Polr3h
ko05224	Breast cancer	0.56295401119306	-0.574557339448745	146	4	0.0184331797235023	217	8001	14281,16973,14296,11652	Fos,Lrp5,Frat1,Akt2
mmu05224	Breast cancer	0.56295401119306	-0.574557339448745	146	4	0.0184331797235023	217	8001	14281,16973,14296,11652	Fos,Lrp5,Frat1,Akt2
mmu00562	Inositol phosphate metabolism	0.570446401068357	-0.561336064894086	70	2	0.00921658986175115	217	8001	234779	Plcg2,Plcb3
ko00562	Inositol phosphate metabolism	0.570446401068357	-0.561336064894086	70	2	0.00921658986175115	217	8001	234779	Plcg2,Plcb3
ko04668	TNF signaling pathway	0.571397860099449	-0.559669534205691	109	3	0.0138248847926267	217	8001	14281,20312,11652	Fos,Cx3cl1,Akt2
mmu04066	HIF-1 signaling pathway	0.571397860099449	-0.559669534205691	109	3	0.0138248847926267	217	8001	234779,20104,11652	Plcg2,Rps6,Akt2
mmu04668	TNF signaling pathway	0.571397860099449	-0.559669534205691	109	3	0.0138248847926267	217	8001	14281,20312,11652	Fos,Cx3cl1,Akt2
mmu04924	Renin secretion	0.58586062869697	-0.534673352680455	72	2	0.00921658986175115	217	8001	14683.2	Gnas,Plcb3
ko04924	Renin secretion	0.58586062869697	-0.534673352680455	72	2	0.00921658986175115	217	8001	14683.2	Gnas,Plcb3
mmu00410	beta-Alanine metabolism	0.597161282378138	-0.515568047337506	33	1	0.00460829493087558	217	8001	56752	Aldh9a1
ko00410	beta-Alanine metabolism	0.597161282378138	-0.515568047337506	33	1	0.00460829493087558	217	8001	56752	Aldh9a1
ko00500	Starch and sucrose metabolism	0.597161282378138	-0.515568047337506	33	1	0.00460829493087558	217	8001	74185	Gbe1
ko04130	SNARE interactions in vesicular transport	0.597161282378138	-0.515568047337506	33	1	0.00460829493087558	217	8001	13852	Stx2
mmu04130	SNARE interactions in vesicular transport	0.597161282378138	-0.515568047337506	33	1	0.00460829493087558	217	8001	13852	Stx2
mmu00500	Starch and sucrose metabolism	0.597161282378138	-0.515568047337506	33	1	0.00460829493087558	217	8001	74185	Gbe1
mmu05020	Prion diseases	0.608132166130129	-0.497363042135752	34	1	0.00460829493087558	217	8001	20655	Sod1
ko05020	Prion diseases	0.608132166130129	-0.497363042135752	34	1	0.00460829493087558	217	8001	20655	Sod1
mmu05133	Pertussis	0.608211797587538	-0.497232106380904	75	2	0.00921658986175115	217	8001	14281.1	Fos,C4b
ko05133	Pertussis	0.608211797587538	-0.497232106380904	75	2	0.00921658986175115	217	8001	14281.1	Fos,C4b
mmu04614	Renin-angiotensin system	0.61880560908508	-0.479964095868781	35	1	0.00460829493087558	217	8001	16613	Klk1b11
mmu03410	Base excision repair	0.61880560908508	-0.479964095868781	35	1	0.00460829493087558	217	8001	56626	Poll
ko03410	Base excision repair	0.61880560908508	-0.479964095868781	35	1	0.00460829493087558	217	8001	56626	Poll
ko03030	DNA replication	0.61880560908508	-0.479964095868781	35	1	0.00460829493087558	217	8001	68275	Rpa1
mmu03030	DNA replication	0.61880560908508	-0.479964095868781	35	1	0.00460829493087558	217	8001	68275	Rpa1
ko04614	Renin-angiotensin system	0.61880560908508	-0.479964095868781	35	1	0.00460829493087558	217	8001	16613	Klk1b11
mmu_M00355	Spliceosome, 35S U5-snRNP	0.629189639060808	-0.4633225747791	36	1	0.00460829493087558	217	8001	68183	Bcas2
ko05143	African trypanosomiasis	0.629189639060808	-0.4633225747791	36	1	0.00460829493087558	217	8001	18797	Plcb3
M00355	Spliceosome, 35S U5-snRNP	0.629189639060808	-0.4633225747791	36	1	0.00460829493087558	217	8001	68183	Bcas2
mmu05143	African trypanosomiasis	0.629189639060808	-0.4633225747791	36	1	0.00460829493087558	217	8001	18797	Plcb3
mmu01524	Platinum drug resistance	0.629638987835671	-0.462608659025442	78	2	0.00921658986175115	217	8001	14873.1	Gsto1,Akt2
ko01524	Platinum drug resistance	0.629638987835671	-0.462608659025442	78	2	0.00921658986175115	217	8001	14873.1	Gsto1,Akt2
ko04670	Leukocyte transendothelial migration	0.63116890918507	-0.460181767341269	119	3	0.0138248847926267	217	8001	109711,22325,234779	Actn1,Vav2,Plcg2
mmu04670	Leukocyte transendothelial migration	0.63116890918507	-0.460181767341269	119	3	0.0138248847926267	217	8001	109711,234779,22325	Actn1,Plcg2,Vav2
mmu05034	Alcoholism	0.632122156258582	-0.458672618293186	199	5	0.0230414746543779	217	8001	14683,207565,14710,319171,17161	Gnas,Camkk2,Gngt2,Hist1h2ap,Maoa
ko05034	Alcoholism	0.632122156258582	-0.458672618293186	199	5	0.0230414746543779	217	8001	14683,207565,14710,319171,17161	Gnas,Camkk2,Gngt2,Hist1h2ap,Maoa
ko00250	Alanine, aspartate and glutamate metabolism	0.639292068229434	-0.447393858248046	37	1	0.00460829493087558	217	8001	269642	Nat8l
mmu00250	Alanine, aspartate and glutamate metabolism	0.639292068229434	-0.447393858248046	37	1	0.00460829493087558	217	8001	269642	Nat8l
ko05206	MicroRNAs in cancer	0.641323334852127	-0.444221526693533	280	7	0.032258064516129	217	8001	234779,22003,21808,18590,18669,18671,387170	Plcg2,Tpm1,Tgfb2,Pdgfa,Abcb1b,Abcb1a,Mir152
mmu05206	MicroRNAs in cancer	0.641323334852127	-0.444221526693533	280	7	0.032258064516129	217	8001	234779,22003,21808,18590,18669,18671,387170	Plcg2,Tpm1,Tgfb2,Pdgfa,Abcb1b,Abcb1a,Mir152
M00359	Aminoacyl-tRNA biosynthesis, eukaryotes	0.64912049881021	-0.432136911083621	38	1	0.00460829493087558	217	8001	70120	Yars2
mmu_M00359	Aminoacyl-tRNA biosynthesis, eukaryotes	0.64912049881021	-0.432136911083621	38	1	0.00460829493087558	217	8001	70120	Yars2
ko00350	Tyrosine metabolism	0.658682328751313	-0.417513911156544	39	1	0.00460829493087558	217	8001	17161	Maoa
mmu00350	Tyrosine metabolism	0.658682328751313	-0.417513911156544	39	1	0.00460829493087558	217	8001	17161	Maoa
mmu04512	ECM-receptor interaction	0.663314934856825	-0.410505386713116	83	2	0.00921658986175115	217	8001	21827.1	Thbs3,Chad
ko04512	ECM-receptor interaction	0.663314934856825	-0.410505386713116	83	2	0.00921658986175115	217	8001	21827.1	Thbs3,Chad
ko04975	Fat digestion and absorption	0.667984757118413	-0.403489924390852	40	1	0.00460829493087558	217	8001	20778	Scarb1
mmu04975	Fat digestion and absorption	0.667984757118413	-0.403489924390852	40	1	0.00460829493087558	217	8001	20778	Scarb1
ko05410	Hypertrophic cardiomyopathy (HCM)	0.669748433041482	-0.400853110177204	84	2	0.00921658986175115	217	8001	22003.2	Tpm1,Tgfb2
mmu05410	Hypertrophic cardiomyopathy (HCM)	0.669748433041482	-0.400853110177204	84	2	0.00921658986175115	217	8001	22003.2	Tpm1,Tgfb2
mmu04911	Insulin secretion	0.676082625361576	-0.391439983542031	85	2	0.00921658986175115	217	8001	14683.2	Gnas,Plcb3
ko00860	Porphyrin and chlorophyll metabolism	0.677034789493676	-0.390032619659477	41	1	0.00460829493087558	217	8001	394433	Ugt1a5
mmu03440	Homologous recombination	0.677034789493676	-0.390032619659477	41	1	0.00460829493087558	217	8001	68275	Rpa1
mmu00860	Porphyrin and chlorophyll metabolism	0.677034789493676	-0.390032619659477	41	1	0.00460829493087558	217	8001	394433	Ugt1a5
ko03440	Homologous recombination	0.677034789493676	-0.390032619659477	41	1	0.00460829493087558	217	8001	68275	Rpa1
mmu04962	Vasopressin-regulated water reabsorption	0.694404751854197	-0.364700272551408	43	1	0.00460829493087558	217	8001	14683	Gnas
ko04962	Vasopressin-regulated water reabsorption	0.694404751854197	-0.364700272551408	43	1	0.00460829493087558	217	8001	14683	Gnas
ko04727	GABAergic synapse	0.694495829954861	-0.364569121190414	88	2	0.00921658986175115	217	8001	14710.2	Gngt2,Src
mmu04727	GABAergic synapse	0.694495829954861	-0.364569121190414	88	2	0.00921658986175115	217	8001	14710.2	Gngt2,Src
mmu04914	Progesterone-mediated oocyte maturation	0.700439446582094	-0.356047360079124	89	2	0.00921658986175115	217	8001	20111.1	Rps6ka1,Akt2
ko04914	Progesterone-mediated oocyte maturation	0.700439446582094	-0.356047360079124	89	2	0.00921658986175115	217	8001	20111.1	Rps6ka1,Akt2
ko05215	Prostate cancer	0.700439446582094	-0.356047360079124	89	2	0.00921658986175115	217	8001	18590.1	Pdgfa,Akt2
mmu05215	Prostate cancer	0.700439446582094	-0.356047360079124	89	2	0.00921658986175115	217	8001	18590.1	Pdgfa,Akt2
mmu03022	Basal transcription factors	0.702737771317031	-0.352771470532197	44	1	0.00460829493087558	217	8001	17420	Mnat1
ko03022	Basal transcription factors	0.702737771317031	-0.352771470532197	44	1	0.00460829493087558	217	8001	17420	Mnat1
ko04973	Carbohydrate digestion and absorption	0.710844583381282	-0.341301461847472	45	1	0.00460829493087558	217	8001	11652	Akt2
mmu04973	Carbohydrate digestion and absorption	0.710844583381282	-0.341301461847472	45	1	0.00460829493087558	217	8001	11652	Akt2
mmu05032	Morphine addiction	0.717698680786773	-0.331705462660141	92	2	0.00921658986175115	217	8001	14683.1	Gnas,Gngt2
ko05032	Morphine addiction	0.717698680786773	-0.331705462660141	92	2	0.00921658986175115	217	8001	14683.1	Gnas,Gngt2
mmu00600	Sphingolipid metabolism	0.733868086862737	-0.309425984689525	48	1	0.00460829493087558	217	8001	20773	Sptlc2
ko00270	Cysteine and methionine metabolism	0.733868086862737	-0.309425984689525	48	1	0.00460829493087558	217	8001	238505	Mtr
mmu00270	Cysteine and methionine metabolism	0.733868086862737	-0.309425984689525	48	1	0.00460829493087558	217	8001	238505	Mtr
ko00600	Sphingolipid metabolism	0.733868086862737	-0.309425984689525	48	1	0.00460829493087558	217	8001	20773	Sptlc2
ko04020	Calcium signaling pathway	0.736835028690071	-0.305391253517918	183	4	0.0184331797235023	217	8001	14683,234779,11550,18797	Gnas,Plcg2,Adra1d,Plcb3
mmu04020	Calcium signaling pathway	0.736835028690071	-0.305391253517918	183	4	0.0184331797235023	217	8001	14683,234779,11550,18797	Gnas,Plcg2,Adra1d,Plcb3
ko00520	Amino sugar and nucleotide sugar metabolism	0.741129576258076	-0.299579802228415	49	1	0.00460829493087558	217	8001	234730	Fuk
mmu00510	N-Glycan biosynthesis	0.741129576258076	-0.299579802228415	49	1	0.00460829493087558	217	8001	20440	St6gal1
ko00510	N-Glycan biosynthesis	0.741129576258076	-0.299579802228415	49	1	0.00460829493087558	217	8001	20440	St6gal1
mmu00520	Amino sugar and nucleotide sugar metabolism	0.741129576258076	-0.299579802228415	49	1	0.00460829493087558	217	8001	234730	Fuk
mmu00591	Linoleic acid metabolism	0.748193821974999	-0.290093214286091	50	1	0.00460829493087558	217	8001	225845	Pla2g16
ko00591	Linoleic acid metabolism	0.748193821974999	-0.290093214286091	50	1	0.00460829493087558	217	8001	225845	Pla2g16
mmu03460	Fanconi anemia pathway	0.755066157623184	-0.280949907581073	51	1	0.00460829493087558	217	8001	68275	Rpa1
mmu00983	Drug metabolism - other enzymes	0.755066157623184	-0.280949907581073	51	1	0.00460829493087558	217	8001	394433	Ugt1a5
ko00983	Drug metabolism - other enzymes	0.755066157623184	-0.280949907581073	51	1	0.00460829493087558	217	8001	394433	Ugt1a5
ko03460	Fanconi anemia pathway	0.755066157623184	-0.280949907581073	51	1	0.00460829493087558	217	8001	68275	Rpa1
ko04916	Melanogenesis	0.759683499713814	-0.274853380185186	100	2	0.00921658986175115	217	8001	14683.2	Gnas,Plcb3
mmu04916	Melanogenesis	0.759683499713814	-0.274853380185186	100	2	0.00921658986175115	217	8001	14683.2	Gnas,Plcb3
mmu05014	Amyotrophic lateral sclerosis (ALS)	0.761751773175965	-0.272134533352747	52	1	0.00460829493087558	217	8001	20655	Sod1
ko05014	Amyotrophic lateral sclerosis (ALS)	0.761751773175965	-0.272134533352747	52	1	0.00460829493087558	217	8001	20655	Sod1
ko04972	Pancreatic secretion	0.773984925545722	-0.256202881621189	103	2	0.00921658986175115	217	8001	14683.2	Gnas,Plcb3
mmu04972	Pancreatic secretion	0.773984925545722	-0.256202881621189	103	2	0.00921658986175115	217	8001	14683.2	Gnas,Plcb3
mmu05221	Acute myeloid leukemia	0.792551127102634	-0.232498261617444	57	1	0.00460829493087558	217	8001	11652	Akt2
ko05221	Acute myeloid leukemia	0.792551127102634	-0.232498261617444	57	1	0.00460829493087558	217	8001	11652	Akt2
mmu05134	Legionellosis	0.798217844795271	-0.225373730321647	58	1	0.00460829493087558	217	8001	13627	Eef1a1
ko05134	Legionellosis	0.798217844795271	-0.225373730321647	58	1	0.00460829493087558	217	8001	13627	Eef1a1
mmu04623	Cytosolic DNA-sensing pathway	0.829124201237411	-0.187385314517057	64	1	0.00460829493087558	217	8001	78929	Polr3h
ko04623	Cytosolic DNA-sensing pathway	0.829124201237411	-0.187385314517057	64	1	0.00460829493087558	217	8001	78929	Polr3h
ko00010	Glycolysis / Gluconeogenesis	0.838340638356279	-0.176330771409308	66	1	0.00460829493087558	217	8001	56752	Aldh9a1
mmu00010	Glycolysis / Gluconeogenesis	0.838340638356279	-0.176330771409308	66	1	0.00460829493087558	217	8001	56752	Aldh9a1
mmu05230	Central carbon metabolism in cancer	0.838340638356279	-0.176330771409308	66	1	0.00460829493087558	217	8001	11652	Akt2
ko05230	Central carbon metabolism in cancer	0.838340638356279	-0.176330771409308	66	1	0.00460829493087558	217	8001	11652	Akt2
mmu04621	NOD-like receptor signaling pathway	0.842317613388868	-0.171598122815855	169	3	0.0138248847926267	217	8001	18753,15976,18797	Prkcd,Ifnar2,Plcb3
ko04621	NOD-like receptor signaling pathway	0.842317613388868	-0.171598122815855	169	3	0.0138248847926267	217	8001	18753,15976,18797	Prkcd,Ifnar2,Plcb3
mmu04115	p53 signaling pathway	0.847062140788277	-0.165981221273546	68	1	0.00460829493087558	217	8001	68428	Steap3
ko04115	p53 signaling pathway	0.847062140788277	-0.165981221273546	68	1	0.00460829493087558	217	8001	68428	Steap3
ko04110	Cell cycle	0.854788540657029	-0.156901161503199	124	2	0.00921658986175115	217	8001	21808.1	Tgfb2,Espl1
mmu04110	Cell cycle	0.854788540657029	-0.156901161503199	124	2	0.00921658986175115	217	8001	21808.1	Tgfb2,Espl1
ko05169	Epstein-Barr virus infection	0.855611371885927	-0.155939010737941	221	4	0.0184331797235023	217	8001	234779,78929,16155,11652	Plcg2,Polr3h,Il10rb,Akt2
mmu05169	Epstein-Barr virus infection	0.855611371885927	-0.155939010737941	221	4	0.0184331797235023	217	8001	234779,78929,16155,11652	Plcg2,Polr3h,Il10rb,Akt2
mmu05412	Arrhythmogenic right ventricular cardiomyopathy (ARVC)	0.863124781639079	-0.147196007807369	72	1	0.00460829493087558	217	8001	109711	Actn1
ko05412	Arrhythmogenic right ventricular cardiomyopathy (ARVC)	0.863124781639079	-0.147196007807369	72	1	0.00460829493087558	217	8001	109711	Actn1
ko00230	Purine metabolism	0.866583192170722	-0.143197165005517	178	3	0.0138248847926267	217	8001	76025,66566,78929	Cant1,Ntpcr,Polr3h
mmu00230	Purine metabolism	0.866583192170722	-0.143197165005517	178	3	0.0138248847926267	217	8001	76025,66566,78929	Cant1,Ntpcr,Polr3h
ko03040	Spliceosome	0.880593728020097	-0.12715890807956	133	2	0.00921658986175115	217	8001	68183.6	Bcas2,Alyref2
mmu03040	Spliceosome	0.880593728020097	-0.12715890807956	133	2	0.00921658986175115	217	8001	68183.6	Bcas2,Alyref2
mmu05132	Salmonella infection	0.884124048201759	-0.12315790016918	78	1	0.00460829493087558	217	8001	14281	Fos
ko04260	Cardiac muscle contraction	0.884124048201759	-0.12315790016918	78	1	0.00460829493087558	217	8001	22003	Tpm1
ko05132	Salmonella infection	0.884124048201759	-0.12315790016918	78	1	0.00460829493087558	217	8001	14281	Fos
mmu04260	Cardiac muscle contraction	0.884124048201759	-0.12315790016918	78	1	0.00460829493087558	217	8001	22003	Tpm1
mmu04080	Neuroactive ligand-receptor interaction	0.891464338683004	-0.114889843956303	285	5	0.0230414746543779	217	8001	14739,11550,74191,11551,22354	S1pr2,Adra1d,P2ry13,Adra2a,Vipr1
ko04080	Neuroactive ligand-receptor interaction	0.891464338683004	-0.114889843956303	285	5	0.0230414746543779	217	8001	14739,11550,74191,11551,22354	S1pr2,Adra1d,P2ry13,Adra2a,Vipr1
ko04210	Apoptosis	0.893039340913441	-0.113124644301731	138	2	0.00921658986175115	217	8001	14281.1	Fos,Akt2
mmu04210	Apoptosis	0.893039340913441	-0.113124644301731	138	2	0.00921658986175115	217	8001	14281.1	Fos,Akt2
ko04144	Endocytosis	0.893194492280316	-0.112950925313342	286	5	0.0230414746543779	217	8001	21813,13854,106572,21808,20779	Tgfbr2,Epn1,Rab31,Tgfb2,Src
mmu04144	Endocytosis	0.893194492280316	-0.112950925313342	286	5	0.0230414746543779	217	8001	21813,13854,106572,21808,20779	Tgfbr2,Epn1,Rab31,Tgfb2,Src
mmu05016	Huntington's disease	0.901722403423183	-0.103448563023385	194	3	0.0138248847926267	217	8001	20655,215114,18797	Sod1,Hip1,Plcb3
ko05016	Huntington's disease	0.901722403423183	-0.103448563023385	194	3	0.0138248847926267	217	8001	20655,215114,18797	Sod1,Hip1,Plcb3
mmu05222	Small cell lung cancer	0.904602647368315	-0.100259495380312	85	1	0.00460829493087558	217	8001	11652	Akt2
ko05222	Small cell lung cancer	0.904602647368315	-0.100259495380312	85	1	0.00460829493087558	217	8001	11652	Akt2
ko04610	Complement and coagulation cascades	0.909761504819879	-0.0945727964364089	87	1	0.00460829493087558	217	8001	12268	C4b
ko00140	Steroid hormone biosynthesis	0.909761504819879	-0.0945727964364089	87	1	0.00460829493087558	217	8001	394433	Ugt1a5
mmu04610	Complement and coagulation cascades	0.909761504819879	-0.0945727964364089	87	1	0.00460829493087558	217	8001	12268	C4b
mmu00140	Steroid hormone biosynthesis	0.909761504819879	-0.0945727964364089	87	1	0.00460829493087558	217	8001	394433	Ugt1a5
ko04974	Protein digestion and absorption	0.916983671173583	-0.086665613674201	90	1	0.00460829493087558	217	8001	12818	Col14a1
mmu04974	Protein digestion and absorption	0.916983671173583	-0.086665613674201	90	1	0.00460829493087558	217	8001	12818	Col14a1
ko04932	Non-alcoholic fatty liver disease (NAFLD)	0.92352727346806	-0.0795549470576905	153	2	0.00921658986175115	217	8001	11652.7	Akt2,Adipor2
mmu04932	Non-alcoholic fatty liver disease (NAFLD)	0.92352727346806	-0.0795549470576905	153	2	0.00921658986175115	217	8001	11652.7	Akt2,Adipor2
mmu03013	RNA transport	0.944447621096733	-0.0571550503314172	167	2	0.00921658986175115	217	8001	13627.6	Eef1a1,Alyref2
ko03013	RNA transport	0.944447621096733	-0.0571550503314172	167	2	0.00921658986175115	217	8001	13627.6	Eef1a1,Alyref2
mmu00190	Oxidative phosphorylation	0.97566628404789	-0.0246346731198076	134	1	0.00460829493087558	217	8001	76429	Lhpp
ko00190	Oxidative phosphorylation	0.97566628404789	-0.0246346731198076	134	1	0.00460829493087558	217	8001	76429	Lhpp
mmu04550	Signaling pathways regulating pluripotency of stem cells	0.979426951772964	-0.020787621435247	140	1	0.00460829493087558	217	8001	11652	Akt2
ko04550	Signaling pathways regulating pluripotency of stem cells	0.979426951772964	-0.020787621435247	140	1	0.00460829493087558	217	8001	11652	Akt2
mmu05012	Parkinson's disease	0.981606653204718	-0.0185646076899889	144	1	0.00460829493087558	217	8001	57320	Park7
mmu05203	Viral carcinogenesis	0.988461889599654	-0.0116051908833669	233	2	0.00921658986175115	217	8001	109711	Actn1,Src
ko05203	Viral carcinogenesis	0.988461889599654	-0.0116051908833669	233	2	0.00921658986175115	217	8001	109711	Actn1,Src
mmu05010	Alzheimer's disease	0.99229338674426	-0.00773646265710097	175	1	0.00460829493087558	217	8001	18797	Plcb3
ko05010	Alzheimer's disease	0.99229338674426	-0.00773646265710097	175	1	0.00460829493087558	217	8001	18797	Plcb3
M00037	Melatonin biosynthesis, tryptophan => serotonin => melatonin	0.999999999979855	-2.01446562104457e-11	5	0	0	217	8001
mmu_M00079	Keratan sulfate degradation	0.999999999979855	-2.01446562104457e-11	5	0	0	217	8001
mmu_M00405	THC complex	0.999999999979855	-2.01446562104457e-11	5	0	0	217	8001
M00405	THC complex	0.999999999979855	-2.01446562104457e-11	5	0	0	217	8001
mmu_M00128	Ubiquinone biosynthesis, eukaryotes, 4-hydroxybenzoate => ubiquinone	0.999999999979855	-2.01446562104457e-11	5	0	0	217	8001
M00079	Keratan sulfate degradation	0.999999999979855	-2.01446562104457e-11	5	0	0	217	8001
M00006	Pentose phosphate pathway, oxidative phase, glucose 6P => ribulose 5P	0.999999999979855	-2.01446562104457e-11	5	0	0	217	8001
mmu_M00037	Melatonin biosynthesis, tryptophan => serotonin => melatonin	0.999999999979855	-2.01446562104457e-11	5	0	0	217	8001
mmu_M00289	RF-C complex	0.999999999979855	-2.01446562104457e-11	5	0	0	217	8001
mmu_M00307	Pyruvate oxidation, pyruvate => acetyl-CoA	0.999999999979855	-2.01446562104457e-11	5	0	0	217	8001
mmu_M00070	Glycosphingolipid biosynthesis, lacto-series, LacCer => Lc4Cer	0.999999999979855	-2.01446562104457e-11	5	0	0	217	8001
M00289	RF-C complex	0.999999999979855	-2.01446562104457e-11	5	0	0	217	8001
M00381	SCF-SKP2 complex	0.999999999979855	-2.01446562104457e-11	5	0	0	217	8001
mmu_M00387	SCF-FBW7 complex	0.999999999979855	-2.01446562104457e-11	5	0	0	217	8001
M00070	Glycosphingolipid biosynthesis, lacto-series, LacCer => Lc4Cer	0.999999999979855	-2.01446562104457e-11	5	0	0	217	8001
M00384	Cul3-SPOP complex	0.999999999979855	-2.01446562104457e-11	5	0	0	217	8001
M00042	Catecholamine biosynthesis, tyrosine => dopamine => noradrenaline => adrenaline	0.999999999979855	-2.01446562104457e-11	5	0	0	217	8001
M00307	Pyruvate oxidation, pyruvate => acetyl-CoA	0.999999999979855	-2.01446562104457e-11	5	0	0	217	8001
M00387	SCF-FBW7 complex	0.999999999979855	-2.01446562104457e-11	5	0	0	217	8001
M00414	Bloom's syndrome complex	0.999999999979855	-2.01446562104457e-11	5	0	0	217	8001
mmu_M00042	Catecholamine biosynthesis, tyrosine => dopamine => noradrenaline => adrenaline	0.999999999979855	-2.01446562104457e-11	5	0	0	217	8001
mmu_M00414	Bloom's syndrome complex	0.999999999979855	-2.01446562104457e-11	5	0	0	217	8001
mmu_M00006	Pentose phosphate pathway, oxidative phase, glucose 6P => ribulose 5P	0.999999999979855	-2.01446562104457e-11	5	0	0	217	8001
M00128	Ubiquinone biosynthesis, eukaryotes, 4-hydroxybenzoate => ubiquinone	0.999999999979855	-2.01446562104457e-11	5	0	0	217	8001
mmu00524	Neomycin, kanamycin and gentamicin biosynthesis	0.999999999979855	-2.01446562104457e-11	5	0	0	217	8001
ko00524	Neomycin, kanamycin and gentamicin biosynthesis	0.999999999979855	-2.01446562104457e-11	5	0	0	217	8001
mmu_M00381	SCF-SKP2 complex	0.999999999979855	-2.01446562104457e-11	5	0	0	217	8001
mmu_M00384	Cul3-SPOP complex	0.999999999979855	-2.01446562104457e-11	5	0	0	217	8001
M00403	HRD1/SEL1 ERAD complex	0.999999999980792	-1.92083654268126e-11	13	0	0	217	8001
M00036	Leucine degradation, leucine => acetoacetate + acetyl-CoA	0.999999999980792	-1.92083654268126e-11	13	0	0	217	8001
mmu_M00036	Leucine degradation, leucine => acetoacetate + acetyl-CoA	0.999999999980792	-1.92083654268126e-11	13	0	0	217	8001
mmu_M00002	Glycolysis, core module involving three-carbon compounds	0.999999999980792	-1.92083654268126e-11	13	0	0	217	8001
mmu_M00180	RNA polymerase II, eukaryotes	0.999999999980792	-1.92083654268126e-11	13	0	0	217	8001
M00180	RNA polymerase II, eukaryotes	0.999999999980792	-1.92083654268126e-11	13	0	0	217	8001
mmu_M00182	RNA polymerase I, eukaryotes	0.999999999980792	-1.92083654268126e-11	13	0	0	217	8001
M00182	RNA polymerase I, eukaryotes	0.999999999980792	-1.92083654268126e-11	13	0	0	217	8001
M00692	Cell cycle - G1/S transition	0.999999999980792	-1.92083654268126e-11	13	0	0	217	8001
mmu_M00403	HRD1/SEL1 ERAD complex	0.999999999980792	-1.92083654268126e-11	13	0	0	217	8001
mmu_M00692	Cell cycle - G1/S transition	0.999999999980792	-1.92083654268126e-11	13	0	0	217	8001
M00002	Glycolysis, core module involving three-carbon compounds	0.999999999980792	-1.92083654268126e-11	13	0	0	217	8001
ko04320	Dorso-ventral axis formation	0.999999999981774	-1.8225882975306e-11	26	0	0	217	8001
mmu04320	Dorso-ventral axis formation	0.999999999981774	-1.8225882975306e-11	26	0	0	217	8001
M00143	NADH dehydrogenase (ubiquinone) Fe-S protein/flavoprotein complex, mitochondria	0.999999999983311	-1.66894218701962e-11	11	0	0	217	8001
mmu_M00032	Lysine degradation, lysine => saccharopine => acetoacetyl-CoA	0.999999999983311	-1.66894218701962e-11	11	0	0	217	8001
ko00130	Ubiquinone and other terpenoid-quinone biosynthesis	0.999999999983311	-1.66894218701962e-11	11	0	0	217	8001
mmu00920	Sulfur metabolism	0.999999999983311	-1.66894218701962e-11	11	0	0	217	8001
mmu00130	Ubiquinone and other terpenoid-quinone biosynthesis	0.999999999983311	-1.66894218701962e-11	11	0	0	217	8001
M00351	Spliceosome, U1-snRNP	0.999999999983311	-1.66894218701962e-11	11	0	0	217	8001
M00404	COPII complex	0.999999999983311	-1.66894218701962e-11	11	0	0	217	8001
ko00920	Sulfur metabolism	0.999999999983311	-1.66894218701962e-11	11	0	0	217	8001
mmu_M00052	Pyrimidine ribonucleotide biosynthesis, UMP => UDP/UTP,CDP/CTP	0.999999999983311	-1.66894218701962e-11	11	0	0	217	8001
mmu_M00143	NADH dehydrogenase (ubiquinone) Fe-S protein/flavoprotein complex, mitochondria	0.999999999983311	-1.66894218701962e-11	11	0	0	217	8001
mmu_M00076	Dermatan sulfate degradation	0.999999999983311	-1.66894218701962e-11	11	0	0	217	8001
M00076	Dermatan sulfate degradation	0.999999999983311	-1.66894218701962e-11	11	0	0	217	8001
mmu_M00678	Hedgehog signaling	0.999999999983311	-1.66894218701962e-11	11	0	0	217	8001
mmu_M00035	Methionine degradation	0.999999999983311	-1.66894218701962e-11	11	0	0	217	8001
M00678	Hedgehog signaling	0.999999999983311	-1.66894218701962e-11	11	0	0	217	8001
M00412	ESCRT-III complex	0.999999999983311	-1.66894218701962e-11	11	0	0	217	8001
M00052	Pyrimidine ribonucleotide biosynthesis, UMP => UDP/UTP,CDP/CTP	0.999999999983311	-1.66894218701962e-11	11	0	0	217	8001
mmu_M00404	COPII complex	0.999999999983311	-1.66894218701962e-11	11	0	0	217	8001
mmu_M00412	ESCRT-III complex	0.999999999983311	-1.66894218701962e-11	11	0	0	217	8001
M00035	Methionine degradation	0.999999999983311	-1.66894218701962e-11	11	0	0	217	8001
mmu00430	Taurine and hypotaurine metabolism	0.999999999983311	-1.66894218701962e-11	11	0	0	217	8001
mmu_M00351	Spliceosome, U1-snRNP	0.999999999983311	-1.66894218701962e-11	11	0	0	217	8001
M00034	Methionine salvage pathway	0.999999999983311	-1.66894218701962e-11	11	0	0	217	8001
ko00430	Taurine and hypotaurine metabolism	0.999999999983311	-1.66894218701962e-11	11	0	0	217	8001
mmu_M00034	Methionine salvage pathway	0.999999999983311	-1.66894218701962e-11	11	0	0	217	8001
M00032	Lysine degradation, lysine => saccharopine => acetoacetyl-CoA	0.999999999983311	-1.66894218701962e-11	11	0	0	217	8001
M00400	p97-Ufd1-Npl4 complex	0.999999999984235	-1.57653898108219e-11	3	0	0	217	8001
mmu_M00108	C21-Steroid hormone biosynthesis, progesterone => corticosterone/aldosterone	0.999999999984235	-1.57653898108219e-11	3	0	0	217	8001
mmu_M00408	ESCRT-0 complex	0.999999999984235	-1.57653898108219e-11	3	0	0	217	8001
mmu00471	D-Glutamine and D-glutamate metabolism	0.999999999984235	-1.57653898108219e-11	3	0	0	217	8001
ko00785	Lipoic acid metabolism	0.999999999984235	-1.57653898108219e-11	3	0	0	217	8001
mmu_M00020	Serine biosynthesis, glycerate-3P => serine	0.999999999984235	-1.57653898108219e-11	3	0	0	217	8001
mmu_M00100	Sphingosine degradation	0.999999999984235	-1.57653898108219e-11	3	0	0	217	8001
M00046	Pyrimidine degradation, uracil => beta-alanine, thymine => 3-aminoisobutanoate	0.999999999984235	-1.57653898108219e-11	3	0	0	217	8001
M00151	Cytochrome bc1 complex respiratory unit	0.999999999984235	-1.57653898108219e-11	3	0	0	217	8001
mmu_M00297	DNA-PK complex	0.999999999984235	-1.57653898108219e-11	3	0	0	217	8001
M00392	Ski complex	0.999999999984235	-1.57653898108219e-11	3	0	0	217	8001
M00108	C21-Steroid hormone biosynthesis, progesterone => corticosterone/aldosterone	0.999999999984235	-1.57653898108219e-11	3	0	0	217	8001
mmu_M00151	Cytochrome bc1 complex respiratory unit	0.999999999984235	-1.57653898108219e-11	3	0	0	217	8001
M00297	DNA-PK complex	0.999999999984235	-1.57653898108219e-11	3	0	0	217	8001
mmu_M00392	Ski complex	0.999999999984235	-1.57653898108219e-11	3	0	0	217	8001
M00020	Serine biosynthesis, glycerate-3P => serine	0.999999999984235	-1.57653898108219e-11	3	0	0	217	8001
ko00471	D-Glutamine and D-glutamate metabolism	0.999999999984235	-1.57653898108219e-11	3	0	0	217	8001
M00082	Fatty acid biosynthesis, initiation	0.999999999984235	-1.57653898108219e-11	3	0	0	217	8001
mmu00785	Lipoic acid metabolism	0.999999999984235	-1.57653898108219e-11	3	0	0	217	8001
mmu_M00051	Uridine monophosphate biosynthesis, glutamine (+ PRPP) => UMP	0.999999999984235	-1.57653898108219e-11	3	0	0	217	8001
mmu_M00046	Pyrimidine degradation, uracil => beta-alanine, thymine => 3-aminoisobutanoate	0.999999999984235	-1.57653898108219e-11	3	0	0	217	8001
mmu_M00082	Fatty acid biosynthesis, initiation	0.999999999984235	-1.57653898108219e-11	3	0	0	217	8001
M00408	ESCRT-0 complex	0.999999999984235	-1.57653898108219e-11	3	0	0	217	8001
M00291	MRN complex	0.999999999984235	-1.57653898108219e-11	3	0	0	217	8001
mmu_M00400	p97-Ufd1-Npl4 complex	0.999999999984235	-1.57653898108219e-11	3	0	0	217	8001
mmu_M00291	MRN complex	0.999999999984235	-1.57653898108219e-11	3	0	0	217	8001
M00100	Sphingosine degradation	0.999999999984235	-1.57653898108219e-11	3	0	0	217	8001
mmu_M00132	Inositol phosphate metabolism, Ins(1,3,4)P3 => phytate	0.999999999984235	-1.57653898108219e-11	3	0	0	217	8001
M00410	ESCRT-II complex	0.999999999984235	-1.57653898108219e-11	3	0	0	217	8001
ko00780	Biotin metabolism	0.999999999984235	-1.57653898108219e-11	3	0	0	217	8001
mmu_M00069	Glycosphingolipid biosynthesis, ganglio series, LacCer => GT3	0.999999999984235	-1.57653898108219e-11	3	0	0	217	8001
M00051	Uridine monophosphate biosynthesis, glutamine (+ PRPP) => UMP	0.999999999984235	-1.57653898108219e-11	3	0	0	217	8001
mmu_M00118	Glutathione biosynthesis, glutamate => glutathione	0.999999999984235	-1.57653898108219e-11	3	0	0	217	8001
M00069	Glycosphingolipid biosynthesis, ganglio series, LacCer => GT3	0.999999999984235	-1.57653898108219e-11	3	0	0	217	8001
mmu_M00410	ESCRT-II complex	0.999999999984235	-1.57653898108219e-11	3	0	0	217	8001
M00132	Inositol phosphate metabolism, Ins(1,3,4)P3 => phytate	0.999999999984235	-1.57653898108219e-11	3	0	0	217	8001
M00118	Glutathione biosynthesis, glutamate => glutathione	0.999999999984235	-1.57653898108219e-11	3	0	0	217	8001
mmu00780	Biotin metabolism	0.999999999984235	-1.57653898108219e-11	3	0	0	217	8001
mmu00300	Lysine biosynthesis	0.999999999984868	-1.51316048449882e-11	2	0	0	217	8001
M00103	Cholecalciferol biosynthesis	0.999999999984868	-1.51316048449882e-11	2	0	0	217	8001
M00338	Cysteine biosynthesis, homocysteine + serine => cysteine	0.999999999984868	-1.51316048449882e-11	2	0	0	217	8001
mmu_M00103	Cholecalciferol biosynthesis	0.999999999984868	-1.51316048449882e-11	2	0	0	217	8001
mmu_M00338	Cysteine biosynthesis, homocysteine + serine => cysteine	0.999999999984868	-1.51316048449882e-11	2	0	0	217	8001
mmu_M00067	Sulfoglycolipids biosynthesis, ceramide/1-alkyl-2-acylglycerol => sulfatide/seminolipid	0.999999999984868	-1.51316048449882e-11	2	0	0	217	8001
mmu_M00066	Lactosylceramide biosynthesis	0.999999999984868	-1.51316048449882e-11	2	0	0	217	8001
M00083	Fatty acid biosynthesis, elongation	0.999999999984868	-1.51316048449882e-11	2	0	0	217	8001
M00293	DNA polymerase zeta complex	0.999999999984868	-1.51316048449882e-11	2	0	0	217	8001
mmu_M00554	Nucleotide sugar biosynthesis, galactose => UDP-galactose	0.999999999984868	-1.51316048449882e-11	2	0	0	217	8001
M00106	Conjugated bile acid biosynthesis, cholate => taurocholate/glycocholate	0.999999999984868	-1.51316048449882e-11	2	0	0	217	8001
M00066	Lactosylceramide biosynthesis	0.999999999984868	-1.51316048449882e-11	2	0	0	217	8001
M00399	Cap binding complex	0.999999999984868	-1.51316048449882e-11	2	0	0	217	8001
ko00300	Lysine biosynthesis	0.999999999984868	-1.51316048449882e-11	2	0	0	217	8001
M00067	Sulfoglycolipids biosynthesis, ceramide/1-alkyl-2-acylglycerol => sulfatide/seminolipid	0.999999999984868	-1.51316048449882e-11	2	0	0	217	8001
mmu_M00399	Cap binding complex	0.999999999984868	-1.51316048449882e-11	2	0	0	217	8001
M00554	Nucleotide sugar biosynthesis, galactose => UDP-galactose	0.999999999984868	-1.51316048449882e-11	2	0	0	217	8001
mmu_M00083	Fatty acid biosynthesis, elongation	0.999999999984868	-1.51316048449882e-11	2	0	0	217	8001
mmu_M00106	Conjugated bile acid biosynthesis, cholate => taurocholate/glycocholate	0.999999999984868	-1.51316048449882e-11	2	0	0	217	8001
mmu_M00293	DNA polymerase zeta complex	0.999999999984868	-1.51316048449882e-11	2	0	0	217	8001
mmu_M00015	Proline biosynthesis, glutamate => proline	0.999999999985118	-1.488245136775e-11	4	0	0	217	8001
M00632	Galactose degradation, Leloir pathway, galactose => alpha-D-glucose-1P	0.999999999985118	-1.488245136775e-11	4	0	0	217	8001
mmu00290	Valine, leucine and isoleucine biosynthesis	0.999999999985118	-1.488245136775e-11	4	0	0	217	8001
mmu_M00263	DNA polymerase epsilon complex	0.999999999985118	-1.488245136775e-11	4	0	0	217	8001
mmu_M00262	DNA polymerase delta complex	0.999999999985118	-1.488245136775e-11	4	0	0	217	8001
M00402	Translocon-associated protein (TRAP) complex	0.999999999985118	-1.488245136775e-11	4	0	0	217	8001
mmu_M00685	Apoptotic machinery	0.999999999985118	-1.488245136775e-11	4	0	0	217	8001
M00393	TRAMP complex	0.999999999985118	-1.488245136775e-11	4	0	0	217	8001
ko00740	Riboflavin metabolism	0.999999999985118	-1.488245136775e-11	4	0	0	217	8001
mmu_M00286	GINS complex	0.999999999985118	-1.488245136775e-11	4	0	0	217	8001
mmu_M00261	DNA polymerase alpha / primase complex	0.999999999985118	-1.488245136775e-11	4	0	0	217	8001
mmu_M00133	Polyamine biosynthesis, arginine => agmatine => putrescine => spermidine	0.999999999985118	-1.488245136775e-11	4	0	0	217	8001
M00015	Proline biosynthesis, glutamate => proline	0.999999999985118	-1.488245136775e-11	4	0	0	217	8001
mmu_M00148	Succinate dehydrogenase (ubiquinone)	0.999999999985118	-1.488245136775e-11	4	0	0	217	8001
mmu_M00393	TRAMP complex	0.999999999985118	-1.488245136775e-11	4	0	0	217	8001
M00261	DNA polymerase alpha / primase complex	0.999999999985118	-1.488245136775e-11	4	0	0	217	8001
mmu_M00402	Translocon-associated protein (TRAP) complex	0.999999999985118	-1.488245136775e-11	4	0	0	217	8001
mmu_M00027	GABA (gamma-Aminobutyrate) shunt	0.999999999985118	-1.488245136775e-11	4	0	0	217	8001
ko00290	Valine, leucine and isoleucine biosynthesis	0.999999999985118	-1.488245136775e-11	4	0	0	217	8001
M00263	DNA polymerase epsilon complex	0.999999999985118	-1.488245136775e-11	4	0	0	217	8001
M00027	GABA (gamma-Aminobutyrate) shunt	0.999999999985118	-1.488245136775e-11	4	0	0	217	8001
mmu_M00005	PRPP biosynthesis, ribose 5P => PRPP	0.999999999985118	-1.488245136775e-11	4	0	0	217	8001
mmu_M00390	Exosome, archaea	0.999999999985118	-1.488245136775e-11	4	0	0	217	8001
M00133	Polyamine biosynthesis, arginine => agmatine => putrescine => spermidine	0.999999999985118	-1.488245136775e-11	4	0	0	217	8001
M00262	DNA polymerase delta complex	0.999999999985118	-1.488245136775e-11	4	0	0	217	8001
mmu_M00425	H/ACA ribonucleoprotein complex	0.999999999985118	-1.488245136775e-11	4	0	0	217	8001
M00005	PRPP biosynthesis, ribose 5P => PRPP	0.999999999985118	-1.488245136775e-11	4	0	0	217	8001
M00148	Succinate dehydrogenase (ubiquinone)	0.999999999985118	-1.488245136775e-11	4	0	0	217	8001
mmu_M00632	Galactose degradation, Leloir pathway, galactose => alpha-D-glucose-1P	0.999999999985118	-1.488245136775e-11	4	0	0	217	8001
M00286	GINS complex	0.999999999985118	-1.488245136775e-11	4	0	0	217	8001
M00425	H/ACA ribonucleoprotein complex	0.999999999985118	-1.488245136775e-11	4	0	0	217	8001
M00685	Apoptotic machinery	0.999999999985118	-1.488245136775e-11	4	0	0	217	8001
mmu00740	Riboflavin metabolism	0.999999999985118	-1.488245136775e-11	4	0	0	217	8001
M00390	Exosome, archaea	0.999999999985118	-1.488245136775e-11	4	0	0	217	8001
mmu04740	Olfactory transduction	0.999999999985346	-1.46541834212691e-11	1121	0	0	217	8001
ko04740	Olfactory transduction	0.999999999985346	-1.46541834212691e-11	1121	0	0	217	8001
mmu_M00120	Coenzyme A biosynthesis, pantothenate => CoA	0.99999999998704	-1.29602695449203e-11	7	0	0	217	8001
M00549	Nucleotide sugar biosynthesis, glucose => UDP-glucose	0.99999999998704	-1.29602695449203e-11	7	0	0	217	8001
mmu_M00396	Lsm 2-8 complex	0.99999999998704	-1.29602695449203e-11	7	0	0	217	8001
mmu_M00401	Sec61 complex	0.99999999998704	-1.29602695449203e-11	7	0	0	217	8001
M00072	N-glycosylation by oligosaccharyltransferase	0.99999999998704	-1.29602695449203e-11	7	0	0	217	8001
M00092	Phosphatidylethanolamine (PE) biosynthesis, ethanolamine => PE	0.99999999998704	-1.29602695449203e-11	7	0	0	217	8001
M00401	Sec61 complex	0.99999999998704	-1.29602695449203e-11	7	0	0	217	8001
mmu_M00691	DNA damage-induced cell cycle checkpoints	0.99999999998704	-1.29602695449203e-11	7	0	0	217	8001
mmu_M00424	Shelterin complex	0.99999999998704	-1.29602695449203e-11	7	0	0	217	8001
mmu_M00092	Phosphatidylethanolamine (PE) biosynthesis, ethanolamine => PE	0.99999999998704	-1.29602695449203e-11	7	0	0	217	8001
mmu_M00142	NADH:ubiquinone oxidoreductase, mitochondria	0.99999999998704	-1.29602695449203e-11	7	0	0	217	8001
M00691	DNA damage-induced cell cycle checkpoints	0.99999999998704	-1.29602695449203e-11	7	0	0	217	8001
mmu_M00549	Nucleotide sugar biosynthesis, glucose => UDP-glucose	0.99999999998704	-1.29602695449203e-11	7	0	0	217	8001
mmu_M00072	N-glycosylation by oligosaccharyltransferase	0.99999999998704	-1.29602695449203e-11	7	0	0	217	8001
M00397	Lsm 1-7 complex	0.99999999998704	-1.29602695449203e-11	7	0	0	217	8001
M00107	Steroid hormone biosynthesis, cholesterol => prognenolone => progesterone	0.99999999998704	-1.29602695449203e-11	7	0	0	217	8001
M00142	NADH:ubiquinone oxidoreductase, mitochondria	0.99999999998704	-1.29602695449203e-11	7	0	0	217	8001
M00396	Lsm 2-8 complex	0.99999999998704	-1.29602695449203e-11	7	0	0	217	8001
M00120	Coenzyme A biosynthesis, pantothenate => CoA	0.99999999998704	-1.29602695449203e-11	7	0	0	217	8001
mmu_M00397	Lsm 1-7 complex	0.99999999998704	-1.29602695449203e-11	7	0	0	217	8001
M00424	Shelterin complex	0.99999999998704	-1.29602695449203e-11	7	0	0	217	8001
mmu_M00107	Steroid hormone biosynthesis, cholesterol => prognenolone => progesterone	0.99999999998704	-1.29602695449203e-11	7	0	0	217	8001
mmu_M00098	Acylglycerol degradation	0.999999999987572	-1.24281977322404e-11	10	0	0	217	8001
M00152	Cytochrome bc1 complex	0.999999999987572	-1.24281977322404e-11	10	0	0	217	8001
M00101	Cholesterol biosynthesis, squalene 2,3-epoxide => cholesterol	0.999999999987572	-1.24281977322404e-11	10	0	0	217	8001
M00694	cGMP signaling	0.999999999987572	-1.24281977322404e-11	10	0	0	217	8001
M00077	Chondroitin sulfate degradation	0.999999999987572	-1.24281977322404e-11	10	0	0	217	8001
mmu_M00077	Chondroitin sulfate degradation	0.999999999987572	-1.24281977322404e-11	10	0	0	217	8001
M00681	Activin signaling	0.999999999987572	-1.24281977322404e-11	10	0	0	217	8001
mmu_M00152	Cytochrome bc1 complex	0.999999999987572	-1.24281977322404e-11	10	0	0	217	8001
mmu_M00101	Cholesterol biosynthesis, squalene 2,3-epoxide => cholesterol	0.999999999987572	-1.24281977322404e-11	10	0	0	217	8001
mmu_M00059	Glycosaminoglycan biosynthesis, heparan sulfate backbone	0.999999999987572	-1.24281977322404e-11	10	0	0	217	8001
M00413	FA core complex	0.999999999987572	-1.24281977322404e-11	10	0	0	217	8001
M00059	Glycosaminoglycan biosynthesis, heparan sulfate backbone	0.999999999987572	-1.24281977322404e-11	10	0	0	217	8001
mmu_M00413	FA core complex	0.999999999987572	-1.24281977322404e-11	10	0	0	217	8001
M00098	Acylglycerol degradation	0.999999999987572	-1.24281977322404e-11	10	0	0	217	8001
M00693	Cell cycle - G2/M transition	0.999999999987572	-1.24281977322404e-11	10	0	0	217	8001
mmu_M00391	Exosome, eukaryotes	0.999999999987572	-1.24281977322404e-11	10	0	0	217	8001
mmu_M00681	Activin signaling	0.999999999987572	-1.24281977322404e-11	10	0	0	217	8001
mmu_M00693	Cell cycle - G2/M transition	0.999999999987572	-1.24281977322404e-11	10	0	0	217	8001
M00391	Exosome, eukaryotes	0.999999999987572	-1.24281977322404e-11	10	0	0	217	8001
mmu_M00694	cGMP signaling	0.999999999987572	-1.24281977322404e-11	10	0	0	217	8001
ko03060	Protein export	0.999999999987608	-1.23915285475061e-11	30	0	0	217	8001
mmu03060	Protein export	0.999999999987608	-1.23915285475061e-11	30	0	0	217	8001
mmu_M00158	F-type ATPase, eukaryotes	0.999999999988007	-1.19928546563805e-11	17	0	0	217	8001
M00158	F-type ATPase, eukaryotes	0.999999999988007	-1.19928546563805e-11	17	0	0	217	8001
M00682	Notch signaling	0.999999999988007	-1.19928546563805e-11	17	0	0	217	8001
mmu_M00682	Notch signaling	0.999999999988007	-1.19928546563805e-11	17	0	0	217	8001
M00055	N-glycan precursor biosynthesis	0.99999999998881	-1.11904069756613e-11	14	0	0	217	8001
M00389	APC/C complex	0.99999999998881	-1.11904069756613e-11	14	0	0	217	8001
mmu_M00389	APC/C complex	0.99999999998881	-1.11904069756613e-11	14	0	0	217	8001
M00147	NADH dehydrogenase (ubiquinone) 1 beta subcomplex	0.99999999998881	-1.11904069756613e-11	14	0	0	217	8001
ko00061	Fatty acid biosynthesis	0.99999999998881	-1.11904069756613e-11	14	0	0	217	8001
mmu_M00055	N-glycan precursor biosynthesis	0.99999999998881	-1.11904069756613e-11	14	0	0	217	8001
mmu_M00147	NADH dehydrogenase (ubiquinone) 1 beta subcomplex	0.99999999998881	-1.11904069756613e-11	14	0	0	217	8001
mmu00061	Fatty acid biosynthesis	0.99999999998881	-1.11904069756613e-11	14	0	0	217	8001
ko04964	Proximal tubule bicarbonate reclamation	0.999999999991181	-8.81928133721962e-12	22	0	0	217	8001
mmu04964	Proximal tubule bicarbonate reclamation	0.999999999991181	-8.81928133721962e-12	22	0	0	217	8001
M00677	Wnt signaling	0.999999999992547	-7.45313479397619e-12	38	0	0	217	8001
mmu_M00677	Wnt signaling	0.999999999992547	-7.45313479397619e-12	38	0	0	217	8001
mmu04950	Maturity onset diabetes of the young	0.999999999993336	-6.66436346285946e-12	27	0	0	217	8001
mmu_M00001	Glycolysis (Embden-Meyerhof pathway), glucose => pyruvate	0.999999999993336	-6.66436346285946e-12	27	0	0	217	8001
ko04744	Phototransduction	0.999999999993336	-6.66436346285946e-12	27	0	0	217	8001
ko04966	Collecting duct acid secretion	0.999999999993336	-6.66436346285946e-12	27	0	0	217	8001
mmu04744	Phototransduction	0.999999999993336	-6.66436346285946e-12	27	0	0	217	8001
M00001	Glycolysis (Embden-Meyerhof pathway), glucose => pyruvate	0.999999999993336	-6.66436346285946e-12	27	0	0	217	8001
mmu04966	Collecting duct acid secretion	0.999999999993336	-6.66436346285946e-12	27	0	0	217	8001
ko04950	Maturity onset diabetes of the young	0.999999999993336	-6.66436346285946e-12	27	0	0	217	8001
mmu_M00049	Adenine ribonucleotide biosynthesis, IMP => ADP,ATP	0.999999999993506	-6.49408649053375e-12	20	0	0	217	8001
M00049	Adenine ribonucleotide biosynthesis, IMP => ADP,ATP	0.999999999993506	-6.49408649053375e-12	20	0	0	217	8001
mmu_M00679	BMP signaling	0.999999999993506	-6.49408649053375e-12	20	0	0	217	8001
M00679	BMP signaling	0.999999999993506	-6.49408649053375e-12	20	0	0	217	8001
M00388	ECS complex	0.9999999999938	-6.19994654736612e-12	12	0	0	217	8001
mmu_M00004	Pentose phosphate pathway (Pentose phosphate cycle)	0.9999999999938	-6.19994654736612e-12	12	0	0	217	8001
mmu_M00388	ECS complex	0.9999999999938	-6.19994654736612e-12	12	0	0	217	8001
mmu_M00050	Guanine ribonucleotide biosynthesis IMP => GDP,GTP	0.9999999999938	-6.19994654736612e-12	12	0	0	217	8001
M00004	Pentose phosphate pathway (Pentose phosphate cycle)	0.9999999999938	-6.19994654736612e-12	12	0	0	217	8001
M00050	Guanine ribonucleotide biosynthesis IMP => GDP,GTP	0.9999999999938	-6.19994654736612e-12	12	0	0	217	8001
mmu_M00686	Toll-like receptor signaling	0.999999999994279	-5.72094404060215e-12	15	0	0	217	8001
M00340	Proteasome, 20S core particle	0.999999999994279	-5.72094404060215e-12	15	0	0	217	8001
mmu00604	Glycosphingolipid biosynthesis - ganglio series	0.999999999994279	-5.72094404060215e-12	15	0	0	217	8001
M00686	Toll-like receptor signaling	0.999999999994279	-5.72094404060215e-12	15	0	0	217	8001
mmu_M00683	Hippo signaling	0.999999999994279	-5.72094404060215e-12	15	0	0	217	8001
M00683	Hippo signaling	0.999999999994279	-5.72094404060215e-12	15	0	0	217	8001
mmu_M00340	Proteasome, 20S core particle	0.999999999994279	-5.72094404060215e-12	15	0	0	217	8001
ko00604	Glycosphingolipid biosynthesis - ganglio series	0.999999999994279	-5.72094404060215e-12	15	0	0	217	8001
M00295	BRCA1-associated genome surveillance complex (BASC)	0.999999999994334	-5.66626962997604e-12	16	0	0	217	8001
mmu_M00146	NADH dehydrogenase (ubiquinone) 1 alpha subcomplex	0.999999999994334	-5.66626962997604e-12	16	0	0	217	8001
mmu_M00295	BRCA1-associated genome surveillance complex (BASC)	0.999999999994334	-5.66626962997604e-12	16	0	0	217	8001
M00089	Triacylglycerol biosynthesis	0.999999999994334	-5.66626962997604e-12	16	0	0	217	8001
M00146	NADH dehydrogenase (ubiquinone) 1 alpha subcomplex	0.999999999994334	-5.66626962997604e-12	16	0	0	217	8001
mmu_M00089	Triacylglycerol biosynthesis	0.999999999994334	-5.66626962997604e-12	16	0	0	217	8001
mmu05217	Basal cell carcinoma	0.999999999997109	-2.89080988338404e-12	55	0	0	217	8001
ko05217	Basal cell carcinoma	0.999999999997109	-2.89080988338404e-12	55	0	0	217	8001
M00426	Survival motor neuron (SMN) complex	0.999999999997175	-2.82507250936893e-12	9	0	0	217	8001
mmu00750	Vitamin B6 metabolism	0.999999999997175	-2.82507250936893e-12	9	0	0	217	8001
mmu_M00361	Nucleotide sugar biosynthesis, eukaryotes	0.999999999997175	-2.82507250936893e-12	9	0	0	217	8001
mmu_M00426	Survival motor neuron (SMN) complex	0.999999999997175	-2.82507250936893e-12	9	0	0	217	8001
M00131	Inositol phosphate metabolism, Ins(1,3,4,5)P4 => Ins(1,3,4)P3 => myo-inositol	0.999999999997175	-2.82507250936893e-12	9	0	0	217	8001
M00361	Nucleotide sugar biosynthesis, eukaryotes	0.999999999997175	-2.82507250936893e-12	9	0	0	217	8001
ko00750	Vitamin B6 metabolism	0.999999999997175	-2.82507250936893e-12	9	0	0	217	8001
mmu_M00131	Inositol phosphate metabolism, Ins(1,3,4,5)P4 => Ins(1,3,4)P3 => myo-inositol	0.999999999997175	-2.82507250936893e-12	9	0	0	217	8001
M00154	Cytochrome c oxidase	0.999999999997361	-2.63887307793745e-12	25	0	0	217	8001
mmu_M00154	Cytochrome c oxidase	0.999999999997361	-2.63887307793745e-12	25	0	0	217	8001
mmu_M00352	Spliceosome, U2-snRNP	0.999999999998143	-1.85671044436388e-12	21	0	0	217	8001
M00352	Spliceosome, U2-snRNP	0.999999999998143	-1.85671044436388e-12	21	0	0	217	8001
ko05033	Nicotine addiction	0.999999999999074	-9.26188979270909e-13	40	0	0	217	8001
mmu05033	Nicotine addiction	0.999999999999074	-9.26188979270909e-13	40	0	0	217	8001
ko04140	Autophagy	0.999999999999074	-9.26188979270909e-13	40	0	0	217	8001
mmu04140	Autophagy	0.999999999999074	-9.26188979270909e-13	40	0	0	217	8001
mmu04960	Aldosterone-regulated sodium reabsorption	0.999999999999074	-9.26188979270909e-13	40	0	0	217	8001
ko04960	Aldosterone-regulated sodium reabsorption	0.999999999999074	-9.26188979270909e-13	40	0	0	217	8001
mmu_M00354	Spliceosome, U4/U6.U5 tri-snRNP	0.999999999999439	-5.61225346990027e-13	32	0	0	217	8001
ko00052	Galactose metabolism	0.999999999999439	-5.61225346990027e-13	32	0	0	217	8001
ko04215	Apoptosis - multiple species	0.999999999999439	-5.61225346990027e-13	32	0	0	217	8001
mmu00030	Pentose phosphate pathway	0.999999999999439	-5.61225346990027e-13	32	0	0	217	8001
mmu04215	Apoptosis - multiple species	0.999999999999439	-5.61225346990027e-13	32	0	0	217	8001
mmu00052	Galactose metabolism	0.999999999999439	-5.61225346990027e-13	32	0	0	217	8001
ko00030	Pentose phosphate pathway	0.999999999999439	-5.61225346990027e-13	32	0	0	217	8001
M00354	Spliceosome, U4/U6.U5 tri-snRNP	0.999999999999439	-5.61225346990027e-13	32	0	0	217	8001
M00073	N-glycan precursor trimming	1.00000000000088	8.83798083280372e-13	6	0	0	217	8001
ko00232	Caffeine metabolism	1.00000000000088	8.83798083280372e-13	6	0	0	217	8001
M00109	C21-Steroid hormone biosynthesis, progesterone => cortisol/cortisone	1.00000000000088	8.83798083280372e-13	6	0	0	217	8001
M00383	ECV complex	1.00000000000088	8.83798083280372e-13	6	0	0	217	8001
mmu_M00085	Fatty acid biosynthesis, elongation, mitochondria	1.00000000000088	8.83798083280372e-13	6	0	0	217	8001
mmu_M00385	Cul4-DDB1-DDB2 complex	1.00000000000088	8.83798083280372e-13	6	0	0	217	8001
mmu_M00109	C21-Steroid hormone biosynthesis, progesterone => cortisol/cortisone	1.00000000000088	8.83798083280372e-13	6	0	0	217	8001
mmu_M00029	Urea cycle	1.00000000000088	8.83798083280372e-13	6	0	0	217	8001
mmu_M00048	Inosine monophosphate biosynthesis, PRPP + glutamine => IMP	1.00000000000088	8.83798083280372e-13	6	0	0	217	8001
mmu_M00395	Decapping complex	1.00000000000088	8.83798083280372e-13	6	0	0	217	8001
mmu_M00386	Cul4-DDB1-CSA complex	1.00000000000088	8.83798083280372e-13	6	0	0	217	8001
mmu_M00285	MCM complex	1.00000000000088	8.83798083280372e-13	6	0	0	217	8001
M00013	Malonate semialdehyde pathway, propanoyl-CoA => acetyl-CoA	1.00000000000088	8.83798083280372e-13	6	0	0	217	8001
mmu_M00007	Pentose phosphate pathway, non-oxidative phase, fructose 6P => ribose 5P	1.00000000000088	8.83798083280372e-13	6	0	0	217	8001
M00071	Glycosphingolipid biosynthesis, neolacto-series, LacCer => nLc4Cer	1.00000000000088	8.83798083280372e-13	6	0	0	217	8001
M00395	Decapping complex	1.00000000000088	8.83798083280372e-13	6	0	0	217	8001
mmu_M00058	Glycosaminoglycan biosynthesis, chondroitin sulfate backbone	1.00000000000088	8.83798083280372e-13	6	0	0	217	8001
M00029	Urea cycle	1.00000000000088	8.83798083280372e-13	6	0	0	217	8001
mmu_M00090	Phosphatidylcholine (PC) biosynthesis, choline => PC	1.00000000000088	8.83798083280372e-13	6	0	0	217	8001
M00386	Cul4-DDB1-CSA complex	1.00000000000088	8.83798083280372e-13	6	0	0	217	8001
mmu_M00047	Creatine pathway	1.00000000000088	8.83798083280372e-13	6	0	0	217	8001
mmu_M00013	Malonate semialdehyde pathway, propanoyl-CoA => acetyl-CoA	1.00000000000088	8.83798083280372e-13	6	0	0	217	8001
M00090	Phosphatidylcholine (PC) biosynthesis, choline => PC	1.00000000000088	8.83798083280372e-13	6	0	0	217	8001
M00385	Cul4-DDB1-DDB2 complex	1.00000000000088	8.83798083280372e-13	6	0	0	217	8001
mmu_M00071	Glycosphingolipid biosynthesis, neolacto-series, LacCer => nLc4Cer	1.00000000000088	8.83798083280372e-13	6	0	0	217	8001
M00284	Origin recognition complex	1.00000000000088	8.83798083280372e-13	6	0	0	217	8001
M00048	Inosine monophosphate biosynthesis, PRPP + glutamine => IMP	1.00000000000088	8.83798083280372e-13	6	0	0	217	8001
mmu_M00383	ECV complex	1.00000000000088	8.83798083280372e-13	6	0	0	217	8001
M00058	Glycosaminoglycan biosynthesis, chondroitin sulfate backbone	1.00000000000088	8.83798083280372e-13	6	0	0	217	8001
M00007	Pentose phosphate pathway, non-oxidative phase, fructose 6P => ribose 5P	1.00000000000088	8.83798083280372e-13	6	0	0	217	8001
M00047	Creatine pathway	1.00000000000088	8.83798083280372e-13	6	0	0	217	8001
mmu_M00382	SCF-FBS complex	1.00000000000088	8.83798083280372e-13	6	0	0	217	8001
M00085	Fatty acid biosynthesis, elongation, mitochondria	1.00000000000088	8.83798083280372e-13	6	0	0	217	8001
mmu_M00073	N-glycan precursor trimming	1.00000000000088	8.83798083280372e-13	6	0	0	217	8001
M00285	MCM complex	1.00000000000088	8.83798083280372e-13	6	0	0	217	8001
mmu_M00284	Origin recognition complex	1.00000000000088	8.83798083280372e-13	6	0	0	217	8001
mmu00232	Caffeine metabolism	1.00000000000088	8.83798083280372e-13	6	0	0	217	8001
M00382	SCF-FBS complex	1.00000000000088	8.83798083280372e-13	6	0	0	217	8001
mmu_M00160	V-type ATPase, eukaryotes	1.00000000000104	1.04219716009052e-12	24	0	0	217	8001
M00160	V-type ATPase, eukaryotes	1.00000000000104	1.04219716009052e-12	24	0	0	217	8001
mmu03050	Proteasome	1.00000000000175	1.74846303147607e-12	45	0	0	217	8001
ko03050	Proteasome	1.00000000000175	1.74846303147607e-12	45	0	0	217	8001
mmu04122	Sulfur relay system	1.00000000000308	3.08393046071995e-12	8	0	0	217	8001
mmu_M00086	beta-Oxidation, acyl-CoA synthesis	1.00000000000308	3.08393046071995e-12	8	0	0	217	8001
M00110	C19/C18-Steroid hormone biosynthesis, pregnenolone => androstenedione => estrone	1.00000000000308	3.08393046071995e-12	8	0	0	217	8001
mmu_M00687	MAPK (ERK1/2) signaling	1.00000000000308	3.08393046071995e-12	8	0	0	217	8001
mmu_M00044	Tyrosine degradation, tyrosine => homogentisate	1.00000000000308	3.08393046071995e-12	8	0	0	217	8001
M00398	Sm core complex	1.00000000000308	3.08393046071995e-12	8	0	0	217	8001
mmu_M00110	C19/C18-Steroid hormone biosynthesis, pregnenolone => androstenedione => estrone	1.00000000000308	3.08393046071995e-12	8	0	0	217	8001
M00409	ESCRT-I complex	1.00000000000308	3.08393046071995e-12	8	0	0	217	8001
M00428	eIF4F complex	1.00000000000308	3.08393046071995e-12	8	0	0	217	8001
mmu_M00409	ESCRT-I complex	1.00000000000308	3.08393046071995e-12	8	0	0	217	8001
mmu_M00428	eIF4F complex	1.00000000000308	3.08393046071995e-12	8	0	0	217	8001
ko00400	Phenylalanine, tyrosine and tryptophan biosynthesis	1.00000000000308	3.08393046071995e-12	8	0	0	217	8001
M00086	beta-Oxidation, acyl-CoA synthesis	1.00000000000308	3.08393046071995e-12	8	0	0	217	8001
ko04122	Sulfur relay system	1.00000000000308	3.08393046071995e-12	8	0	0	217	8001
M00687	MAPK (ERK1/2) signaling	1.00000000000308	3.08393046071995e-12	8	0	0	217	8001
mmu_M00398	Sm core complex	1.00000000000308	3.08393046071995e-12	8	0	0	217	8001
M00044	Tyrosine degradation, tyrosine => homogentisate	1.00000000000308	3.08393046071995e-12	8	0	0	217	8001
mmu00400	Phenylalanine, tyrosine and tryptophan biosynthesis	1.00000000000308	3.08393046071995e-12	8	0	0	217	8001
ko00220	Arginine biosynthesis	1.00000000000339	3.38639632067994e-12	19	0	0	217	8001
M00684	JAK-STAT signaling	1.00000000000339	3.38639632067994e-12	19	0	0	217	8001
mmu00100	Steroid biosynthesis	1.00000000000339	3.38639632067994e-12	19	0	0	217	8001
mmu00220	Arginine biosynthesis	1.00000000000339	3.38639632067994e-12	19	0	0	217	8001
ko00100	Steroid biosynthesis	1.00000000000339	3.38639632067994e-12	19	0	0	217	8001
mmu_M00003	Gluconeogenesis, oxaloacetate => fructose-6P	1.00000000000339	3.38639632067994e-12	19	0	0	217	8001
M00003	Gluconeogenesis, oxaloacetate => fructose-6P	1.00000000000339	3.38639632067994e-12	19	0	0	217	8001
mmu_M00684	JAK-STAT signaling	1.00000000000339	3.38639632067994e-12	19	0	0	217	8001
M00091	Phosphatidylcholine (PC) biosynthesis, PE => PC	1.00000000000356	3.55830642728705e-12	1	0	0	217	8001
mmu_M00043	Thyroid hormone biosynthesis, tyrosine => triiodothyronine/thyroxine	1.00000000000356	3.55830642728705e-12	1	0	0	217	8001
ko00472	D-Arginine and D-ornithine metabolism	1.00000000000356	3.55830642728705e-12	1	0	0	217	8001
mmu00472	D-Arginine and D-ornithine metabolism	1.00000000000356	3.55830642728705e-12	1	0	0	217	8001
M00043	Thyroid hormone biosynthesis, tyrosine => triiodothyronine/thyroxine	1.00000000000356	3.55830642728705e-12	1	0	0	217	8001
mmu_M00091	Phosphatidylcholine (PC) biosynthesis, PE => PC	1.00000000000356	3.55830642728705e-12	1	0	0	217	8001
mmu00760	Nicotinate and nicotinamide metabolism	1.00000000000382	3.81951343909462e-12	35	0	0	217	8001
ko00760	Nicotinate and nicotinamide metabolism	1.00000000000382	3.81951343909462e-12	35	0	0	217	8001
ko03008	Ribosome biogenesis in eukaryotes	1.00000000000406	4.05771457555551e-12	116	0	0	217	8001
mmu03008	Ribosome biogenesis in eukaryotes	1.00000000000406	4.05771457555551e-12	116	0	0	217	8001
M00427	Nuclear pore complex	1.00000000000535	5.35136201362955e-12	41	0	0	217	8001
mmu_M00427	Nuclear pore complex	1.00000000000535	5.35136201362955e-12	41	0	0	217	8001
mmu00770	Pantothenate and CoA biosynthesis	1.00000000000713	7.1284830075608e-12	18	0	0	217	8001
M00337	Immunoproteasome	1.00000000000713	7.1284830075608e-12	18	0	0	217	8001
M00341	Proteasome, 19S regulatory particle (PA700)	1.00000000000713	7.1284830075608e-12	18	0	0	217	8001
mmu_M00341	Proteasome, 19S regulatory particle (PA700)	1.00000000000713	7.1284830075608e-12	18	0	0	217	8001
mmu_M00337	Immunoproteasome	1.00000000000713	7.1284830075608e-12	18	0	0	217	8001
ko00770	Pantothenate and CoA biosynthesis	1.00000000000713	7.1284830075608e-12	18	0	0	217	8001
ko03018	RNA degradation	1.00000000000996	9.9564425489216e-12	81	0	0	217	8001
mmu03018	RNA degradation	1.00000000000996	9.9564425489216e-12	81	0	0	217	8001
mmu04141	Protein processing in endoplasmic reticulum	1.00000000001253	1.25334873697398e-11	167	0	0	217	8001
ko04141	Protein processing in endoplasmic reticulum	1.00000000001253	1.25334873697398e-11	167	0	0	217	8001
mmu04742	Taste transduction	1.00000000001259	1.25934865257833e-11	88	0	0	217	8001
ko04742	Taste transduction	1.00000000001259	1.25934865257833e-11	88	0	0	217	8001
ko04622	RIG-I-like receptor signaling pathway	1.00000000001274	1.27448733583495e-11	68	0	0	217	8001
mmu04622	RIG-I-like receptor signaling pathway	1.00000000001274	1.27448733583495e-11	68	0	0	217	8001
