# Supplementary material for: EGR2 is an epigenomic regulator of phagocytosis and antifungal immunity in alveolar macrophages
Source: JCI Insight. 2024 Sep 10;9(17):e164009. doi: 10.1172/jci.insight.164009 (PMC11385099; doi:10.1172/jci.insight.164009)
Supplement: Supplemental table 11 [file jciinsight-9-164009-s052.xlsx]

## Sheet: 1755_genes
	WT			Egr2 KO
Gene	ctrl	zym 6hrs	zym 24hrs	ctrl	zym 6hrs	zym 24hrs	cluster nr
1110034G24Rik	9.78084	1.91245	5.17588	6.57345	1.68988	4.53686	cluster1
Acox3	62.4539	25.0399	39.4364	33.1806	17.1889	19.0273	cluster1
Adamts2	4.92308	2.50091	2.79589	2.41633	0.897584	0.997862	cluster1
Aloxe3	5.88465	1.58041	0.905609	3.01846	1.6249	0.597484	cluster1
Apba1	3.91512	1.1503	2.74178	2.38787	1.24138	2.45615	cluster1
Arhgap25	45.6542	25.9844	18.9594	30.9324	15.527	14.4264	cluster1
Arsb	11.0869	7.80771	7.68655	9.06322	5.76913	4.8303	cluster1
AW146154	1.87382	0.333426	0.898651	1.04128	0.239695	0.905475	cluster1
BC051226	8.29944	1.55611	4.14534	3.70721	1.43703	1.96616	cluster1
Camk2g	28.4279	20.627	18.4754	21.0733	17.6779	10.8957	cluster1
Cd200r1	60.7976	12.575	34.482	24.6701	7.34434	27.062	cluster1
Cenpi	2.11046	0.72864	1.45106	1.34694	0.623039	1.74307	cluster1
Clec16a	16.5692	5.71935	7.88951	9.23573	4.1697	5.62855	cluster1
Clec1a	1.5075	0.255452	0.219483	0.661875	0.303635	0.070988	cluster1
Clec4a3	186.367	61.2208	88.3178	124.298	50.3048	81.836	cluster1
Colgalt1	213.4	108.441	188.464	211.093	116.327	132.706	cluster1
Cpne5	56.9129	15.6263	11.0724	23.3437	5.47961	1.69904	cluster1
Cyb561	37.3849	12.9068	23.9626	23.8306	9.17668	15.1455	cluster1
Dennd4b	27.0893	17.0154	25.1326	23.5559	14.921	18.9146	cluster1
Dnal4	26.428	11.3193	19.3803	20.7225	11.0503	13.0993	cluster1
Endod1	6.36645	2.57757	3.69245	3.97595	1.37023	2.25324	cluster1
Evl	209.023	36.408	80.1817	115.675	32.7507	43.8675	cluster1
Fgf11	2.54123	0.137653	1.09668	1.92261	0.382339	0.505981	cluster1
Flt1	44.3006	23.3141	20.4476	27.6874	15.6266	12.1811	cluster1
Fuca1	116.417	54.788	68.6915	75.4599	46.1458	55.6847	cluster1
Fut7	12.6918	2.01785	4.09421	3.7117	1.11393	0.790406	cluster1
Grk5	14.7326	7.96624	9.00145	11.3592	6.35827	5.87441	cluster1
H2-DMa	206.513	75.9846	79.3361	121.92	69.5263	40.4655	cluster1
Hist1h2bb	2.16912	0.674803	0.805149	1.35385	0.687024	0.771578	cluster1
Hist1h2bg	19.3127	5.83684	5.52297	10.3293	6.33043	5.23566	cluster1
Hist1h2bn	4.39311	1.26026	1.24438	2.41127	1.38504	1.33159	cluster1
Hsd3b7	202.555	77.2667	70.969	119.456	60.502	58.7696	cluster1
Il17ra	93.8296	70.4898	42.121	83.2166	49.4762	39.3377	cluster1
Inadl	19.5789	4.34109	1.87316	10.7425	4.42195	1.18865	cluster1
Itgad	29.6097	17.923	19.1977	15.1178	9.85233	3.46085	cluster1
Krt19	594.096	50.9316	86.1313	328.304	53.8735	58.8733	cluster1
L3mbtl3	3.48096	0.910775	2.38058	2.01313	0.946435	1.39188	cluster1
Leng9	11.3029	4.75275	5.91706	8.503	4.33525	4.28952	cluster1
Lilra5	126.733	57.0182	30.2518	96.9489	45.3913	24.7013	cluster1
Lonp2	35.5903	20.3491	26.9166	33.2413	18.7204	21.6984	cluster1
Lpcat4	15.5565	5.52278	5.45428	9.89834	4.37344	6.67208	cluster1
Lrrc61	5.57525	3.0511	3.7922	5.33504	1.76387	3.25558	cluster1
Lta4h	95.5202	42.852	69.5587	58.9788	29.0981	36.4686	cluster1
Lzts2	8.74884	3.48236	3.95011	5.05344	3.2947	1.6903	cluster1
Map4k1	22.0614	8.91776	16.2776	11.6268	5.52725	6.57237	cluster1
Mfsd7c	57.4182	20.9972	14.5593	22.5632	11.9716	4.965	cluster1
Mink1	64.5051	33.0937	49.9781	50.8028	31.2936	34.2396	cluster1
Mllt4	17.9736	2.19097	4.27846	7.13106	1.99489	3.60146	cluster1
Mmd	38.0987	17.0164	14.4782	19.9756	11.8956	9.74354	cluster1
Mxd3	8.01308	1.93107	1.86681	6.13379	2.53073	1.85896	cluster1
Nabp1	135.551	36.8501	50.7568	76.9576	23.723	31.4469	cluster1
Naprt	9.08116	3.00553	3.14278	5.95141	2.22145	1.84261	cluster1
Nfix	20.6496	4.76777	9.25125	15.4659	4.88908	7.10978	cluster1
Nlrx1	48.4838	14.6342	25.6668	29.3036	11.8991	13.8211	cluster1
Nuf2	8.0997	1.69822	3.5238	5.46947	2.45908	3.2081	cluster1
Pced1b	17.8033	6.27458	7.7337	12.1142	4.70844	5.43418	cluster1
Pld2	27.6529	13.7312	17.5666	22.401	16.2497	17.4822	cluster1
Pparg	139.618	67.0756	85.9659	103.772	46.3811	54.9479	cluster1
Prr5l	20.1891	2.7344	3.16087	13.3844	3.05441	3.02573	cluster1
Rassf3	52.9175	35.2093	24.5467	41.5767	27.4904	20.1123	cluster1
Rassf4	101.601	56.5114	75.344	96.3974	59.5649	55.9908	cluster1
Rgs3	2.49531	0.817157	1.73316	1.63208	0.764857	1.98523	cluster1
Rnase4	42.8019	18.8698	4.30721	28.5022	19.7424	6.80601	cluster1
Rras2	36.9227	16.8515	22.0315	28.5625	16.0756	13.5122	cluster1
Sec14l2	28.1305	5.06866	10.7378	14.042	4.23728	3.79358	cluster1
Serpinb1a	146.153	62.2913	23.4375	86.3458	45.2239	16.3691	cluster1
Slc41a1	10.5799	4.56911	5.9108	6.99759	3.54643	3.65889	cluster1
Slc9a6	18.802	8.6845	10.9332	11.9543	7.08657	7.39736	cluster1
Stom	111.577	83.6112	68.2295	95.2412	71.8397	88.0689	cluster1
Sulf2	185.045	54.9851	102.404	128.036	53.321	67.7527	cluster1
Svil	34.9185	12.1353	19.1569	22.7149	9.80253	13.3028	cluster1
Syn1	12.3409	3.03278	4.34354	8.07642	3.58612	3.94707	cluster1
Ticam2	16.7313	5.2564	15.7318	18.9357	4.58047	8.68629	cluster1
Tlr8	69.0996	20.2908	13.4746	36.0163	15.6897	10.6887	cluster1
Tmem138	25.7362	14.0522	21.2384	19.6981	12.5999	15.1151	cluster1
Tmem62	7.72749	4.51362	5.61311	5.70878	4.33767	4.61707	cluster1
Tspan32	30.6043	8.4285	12.4074	15.1027	5.16912	8.48226	cluster1
U2af1l4	36.6486	19.3736	29.5775	27.9056	19.0621	31.5909	cluster1
Unc119	238.111	127.28	166.779	138.872	95.3021	68.7604	cluster1
Uxs1	50.0399	29.3019	40.9471	40.7308	24.7363	28.7312	cluster1
Vkorc1l1	21.877	8.50346	14.2567	9.92437	5.32486	8.59892	cluster1
Zbtb4	16.1079	5.23301	9.71781	11.193	5.98984	5.00483	cluster1
Zcchc24	6.93838	2.83771	1.92733	3.71892	1.30342	1.22209	cluster1
Zfp128	3.09029	0.872403	1.04169	1.26503	0.566903	0.668394	cluster1
Zfp873	1.5805	0.327571	0.897316	0.745564	0.12904	0.389707	cluster1
Zmat1	2.09558	0.247877	0.667364	1.15261	0.256404	0.588945	cluster1
2410004P03Rik	3.0997	0.872575	1.25328	1.63827	0.691447	0.989082	cluster1
2810408A11Rik	1.35655	0.50683	0.180749	0.229183	0.168772	0.06702	cluster1
4933417E11Rik	3.53626	1.19602	0.719029	1.35438	0.168579	0.472217	cluster1
6720489N17Rik	7.69153	3.89285	2.83719	3.92495	3.60729	2.20786	cluster1
Acy3	4.16264	1.50724	1.87271	1.03007	0.642082	0.470413	cluster1
Adgrg1	6.60946	1.39135	1.31929	2.6558	2.49753	1.13463	cluster1
Adtrp	1.62911	0.450256	0.112015	0.284086	0.078187	0.022935	cluster1
Akap5	3.1963	0.743168	0.757491	0.34245	0.17867	0.081694	cluster1
Anxa1	452.394	195.979	248.296	185.456	132.646	183.01	cluster1
Apcdd1	2.52004	0.591453	1.07682	0.137957	0	0.044193	cluster1
Aspm	1.48674	0.286051	0.316536	0.747196	0.362266	0.313925	cluster1
B630005N14Rik	18.0246	8.808	9.24953	9.01957	7.71732	7.31439	cluster1
Ccdc112	1.67832	0.480211	0.974779	0.65379	0.177128	0.458338	cluster1
Ccdc80	36.8095	21.6192	22.1214	23.2515	15.2745	14.0776	cluster1
Cd164	610.554	360.395	247.936	354.136	267.193	169.453	cluster1
Cd22	37.0358	20.7129	28.3581	2022-07-24	17.7289	15.076	cluster1
Cenpf	1.30264	0.333614	0.313348	0.719986	0.218709	0.292339	cluster1
Cib2	154.685	81.4121	55.8159	30.9975	21.5753	2022-12-28	cluster1
Cldn1	11.7987	4.80922	3.9944	0.341844	0.567344	0.163012	cluster1
Cldn7	1.51932	0.526776	0.442616	0.363439	0.234527	0.028472	cluster1
Clec1b	40.9214	11.964	11.4568	6.42201	3.46473	1.32837	cluster1
Clec7a	788.178	458.718	426.193	217.81	174.05	102.458	cluster1
Clec9a	1.56924	0.137822	0.280372	0.134395	0.093772	0.080522	cluster1
Cmbl	14.7293	2.13673	3.20297	0.333588	0.215623	0.591047	cluster1
Cyp4f37	6.39626	2.32575	0.715253	0.24805	0	0	cluster1
D630039A03Rik	15.4194	1.84647	2.22261	0.76396	0.234902	0.077963	cluster1
Degs2	12.3031	1.08356	6.5223	4.83608	0.620085	2.78047	cluster1
Depdc1a	1.41841	0.486931	0.28149	0.485083	0.389536	0.380648	cluster1
Dtna	1.38997	0.515216	0.771954	0.585099	0.50844	0.243353	cluster1
E230016K23Rik	2.59009	0.898081	1.448	0.356981	0.369916	0.169921	cluster1
Ear1	846.161	326.063	329.457	109.131	60.9631	28.2988	cluster1
Echdc3	2.21343	0.777743	1.18717	1.03015	0.614314	0.302596	cluster1
Ect2	3.96826	0.956382	1.68037	2.00665	0.973364	1.35127	cluster1
Elovl6	2.55453	0.428651	1.286	0.360772	0.184918	0.566705	cluster1
Enpp1	13.484	8.86794	7.86036	8.41358	6.18833	4.34497	cluster1
Epcam	74.0623	20.7702	6.64567	1.27819	1.36246	0.263354	cluster1
Ermp1	22.0402	9.23008	12.589	11.536	8.77691	8.61318	cluster1
Espn	5.05476	1.71958	1.04692	1.03362	0.612577	0.108443	cluster1
Ezr	216.071	159.455	174.819	161.935	180.018	156.816	cluster1
Ffar4	56.9694	21.2633	23.6588	14.8979	5.84403	3.22151	cluster1
Gas2l1	55.5707	33.0929	40.3101	25.6611	22.2375	22.1799	cluster1
Gbp8	7.13352	2.03714	2.10165	2.89904	0.425824	2.40783	cluster1
Gdi2	288.126	182.001	174.432	204.028	179.599	151.347	cluster1
Gm13546	16.889	7.91448	4.96395	1.69236	1.77486	1.06532	cluster1
Gm5640	1.77099	0.14356	0.290237	0.365867	0.014896	0.025358	cluster1
Gmpr	80.0166	33.7771	55.1626	40.783	23.7935	26.3173	cluster1
Gnb5	3.33142	1.15207	1.80906	0.343385	0.242007	0.313603	cluster1
Gpcpd1	137.105	64.3941	30.2794	76.6138	41.4652	24.0386	cluster1
Gpr155	20.5234	7.24627	6.30198	5.58623	3.05991	1.65824	cluster1
Hist1h2ap	50.3473	0	4.56978	0	6.33049	4.80674	cluster1
Hist1h2ba	3.28438	0.928894	1.01213	1.41492	0.917574	1.15438	cluster1
Hist1h2bc	88.448	27.0877	27.622	51.3629	24.3049	27.0356	cluster1
Hist1h2bf	8.12284	2.7659	2.31881	4.85024	2.53951	2.64104	cluster1
Hist1h2bh	7.4007	2.30657	2.23135	3.97916	2.41691	1.94664	cluster1
Hist1h2bj	3.31513	1.02593	1.68978	1.70124	1.15223	1.47172	cluster1
Hist1h2bk	4.32007	1.3242	1.44457	2.41452	1.38792	1.45569	cluster1
Hist1h2bl	5.39436	1.75494	1.50021	2.68665	1.503	1.53964	cluster1
Hist1h2bm	1.86481	0.645044	0.492799	0.98159	0.687389	0.593811	cluster1
Hist1h2bp	4.41537	1.65773	1.3893	2.19139	1.31454	1.33571	cluster1
Hist1h4d	1.83401	0.31288	1.17056	0.440077	0.83986	1.06811	cluster1
Hmmr	3.39367	1.00127	1.33118	1.64062	1.40962	1.14381	cluster1
Hsd17b4	126.794	50.5103	51.4821	74.5483	39.2019	47.4826	cluster1
Hyls1	6.24311	3.21214	3.63554	3.92402	2.20763	2.22494	cluster1
Ift81	2.76831	1.09008	1.15832	0.211766	0.012517	0.061504	cluster1
Igflr1	60.7152	17.2742	12.8263	3.44835	4.76844	2.85194	cluster1
Il6st	30.0013	13.7164	8.74835	13.4403	10.988	7.47101	cluster1
Kazald1	87.8866	25.6044	17.69	4.69179	2.02427	0.683082	cluster1
Kcnk5	2.64097	0.455234	0.516266	0.23335	0.130742	0.06448	cluster1
Kctd11	7.47893	4.02751	5.7532	4.26312	2.8126	3.08866	cluster1
Kctd17	4.16643	1.66832	2.74383	2.03886	1.08404	1.68891	cluster1
Kif15	3.17375	0.680658	1.00946	1.55085	0.788219	0.814053	cluster1
Klf8	2.54211	0.889328	1.02399	1.20088	1.07066	0.534086	cluster1
Mapre3	26.3489	13.2959	14.1555	14.0758	9.32283	8.98202	cluster1
Mfsd6	2.15851	0.604468	0.460653	0.517902	0.291717	0.351399	cluster1
Mkx	1.74298	0.408834	0.411559	0.092203	0.218037	0.073982	cluster1
Ncapg	3.79803	0.814018	2.10822	1.87004	0.772327	1.6233	cluster1
Nudt12	2.61112	0.781203	1.17794	1.07766	0.97769	0.731836	cluster1
P2ry6	58.4116	20.1703	36.9482	40.7706	26.1509	34.9003	cluster1
P3h3	2.51216	1.00825	1.8887	1.51388	0.857761	1.26772	cluster1
Pbx1	6.74841	3.35519	2.89583	4.00897	3.88502	2.06444	cluster1
Pcdhgc3	2.53232	0.288807	0.964167	0.026498	0.058104	0.080346	cluster1
Pdzd3	1.82159	0.501549	0.871479	0.082571	0.095864	0.159902	cluster1
Plcl2	20.5785	15.1647	12.7895	14.1511	11.8093	11.5877	cluster1
Pnpla8	49.1416	24.9036	24.8562	24.7825	20.825	16.6957	cluster1
Pqlc1	37.1296	21.0212	28.802	24.7408	15.9939	19.8183	cluster1
Prom1	14.9697	4.62479	6.31789	2.69383	1.17734	1.66292	cluster1
Prr15	6.33574	1.42268	3.72276	0.986258	0.294341	0.309681	cluster1
Ptpn12	214.673	144.224	117.044	130.142	118.06	66.9738	cluster1
Rem1	17.2289	3.75407	3.63857	1.4952	0.315707	0.212662	cluster1
Rpl3l	3.94691	1.13693	1.61314	1.68837	1.27304	1.0697	cluster1
Sgol2a	1.59012	0.587328	0.483329	0.650623	0.451618	0.478285	cluster1
Shcbp1	5.24878	1.26457	2.50856	2.66973	1.94217	2.39684	cluster1
Skint3	9.25239	1.24349	0.589091	3.40408	1.17134	0.436013	cluster1
Slc12a7	38.9719	22.6926	23.8222	10.3499	9.02968	9.37716	cluster1
Slc9a3r2	13.3973	2.63931	2.85303	4.7876	1.73277	0.881231	cluster1
Synpo	9.02779	1.3295	2.68924	3.04194	1.31961	1.16898	cluster1
Tex9	2.64689	0.842988	1.36513	0.380187	0.208059	0.404734	cluster1
Tle2	3.93598	2.16081	1.79124	1.8779	1.4568	0.963996	cluster1
Tle6	1.43262	0.428331	0.927107	0.465408	0.079713	0.330067	cluster1
Tm7sf3	22.3221	16.1053	20.0409	18.8577	13.2272	13.3291	cluster1
Tmem134	82.8534	55.9035	56.2189	61.293	1949-04-01	47.0175	cluster1
Tmem168	33.6276	22.5097	20.0575	18.0317	17.7888	14.5123	cluster1
Tmem216	49.0226	18.424	23.3992	19.1001	12.0024	14.1838	cluster1
Tns4	2.14057	0.45114	0.814339	0.235932	0.116538	0.150363	cluster1
Tusc3	61.3182	37.4342	41.9104	32.1451	20.2502	24.5303	cluster1
Vamp5	11.4785	3.18283	6.11238	4.71443	2.74545	3.18631	cluster1
Mtmr7	34.1703	30.2886	27.6044	11.7451	21.9548	10.5212	cluster2
Nub1	29.5306	30.7874	25.9886	30.3052	25.6801	24.8187	cluster2
Snrpb2	46.3905	42.7663	36.227	34.0609	43.6715	33.001	cluster2
Stx6	44.4288	47.3343	40.2488	31.9384	42.072	27.7627	cluster2
Zxdb	2.86932	3.24577	2.51883	2.55249	3.09133	1.76508	cluster2
Akna	14.8391	18.3496	9.14884	19.9933	14.1295	7.59992	cluster2
Apbb1ip	112.623	132.8	81.2464	90.7436	92.9535	59.9212	cluster2
Atg2a	11.8427	15.3586	6.62109	13.8332	11.372	6.73204	cluster2
Carhsp1	34.3462	26.0969	14.2072	13.9243	15.6984	9.62212	cluster2
Cd44	409.91	513.724	227.873	233.467	426.088	163.284	cluster2
Clk3	28.9056	37.0778	21.7571	31.7144	30.1141	20.4409	cluster2
Cnnm2	10.289	7.48802	4.49507	7.39911	3.97043	3.52943	cluster2
Cytip	96.4129	109.919	38.2381	55.5596	74.2302	21.7401	cluster2
Gramd4	35.5157	25.4053	21.0161	11.9368	9.05877	4.33792	cluster2
Herpud2	25.2408	25.6217	18.5352	24.3221	20.3773	18.091	cluster2
Itgal	113.422	95.2144	78.7006	84.52	62.1428	46.4674	cluster2
Mical1	66.82	53.75	23.6308	61.6531	41.7257	17.6056	cluster2
Pon2	164.102	122.713	82.5031	87.0458	70.6038	51.0932	cluster2
Prkab2	2.92315	2.54217	1.26422	1.35525	2.63124	1.28513	cluster2
Ptp4a1	61.1093	70.8039	35.3474	28.3697	57.1451	28.9424	cluster2
Rchy1	19.517	23.3463	13.4055	19.0414	16.5786	13.1444	cluster2
Rhof	18.9176	18.0502	6.90505	12.0818	14.2206	5.00529	cluster2
Sh2d4b	2.22799	1.71871	0.455215	0.539261	1.61215	0.065712	cluster2
Shc1	46.3593	40.7521	32.6223	41.8519	31.818	27.5375	cluster2
Slc35b3	21.9211	23.8667	15.772	12.2702	15.1086	9.88949	cluster2
Spint2	10.2815	7.98822	3.15943	4.11707	4.38535	1.46892	cluster2
Tmcc1	10.8971	10.8287	6.41458	6.84327	7.03255	3.60508	cluster2
Ubl3	84.521	95.1146	61.7351	54.7045	63.8671	43.8171	cluster2
1810010H24Rik	1.43246	1.00965	0.315041	0.26063	0.334492	0.116116	cluster2
Acap1	10.8181	16.5635	2.64587	0.679427	2.40031	0.982503	cluster2
Adcy3	74.8019	58.8891	42.8602	48.3247	42.8709	33.1312	cluster2
Aftph	24.7855	18.4364	13.9037	13.0923	17.1335	12.3637	cluster2
Atp10a	43.279	43.4681	28.5103	19.4599	14.9916	14.3323	cluster2
Calcrl	9.50998	5.70934	2.58569	3.27199	5.73441	2.34887	cluster2
Cd300ld	17.2426	13.3931	6.56367	8.20315	7.90322	8.34652	cluster2
Ces2c	6.55881	7.61784	3.47165	0.334813	0.205585	0.157548	cluster2
Chil3	14450.3	11938.8	6050.42	7614-07-01	7523.37	5960.53	cluster2
Chst15	5.18589	9.2471	1.57811	0.592255	1.21834	0.265671	cluster2
Coro6	24.3271	28.7926	3.26459	1.02916	2.23508	0.063066	cluster2
Csad	1.16567	0.819214	0.338332	0.473307	0.384942	0.242981	cluster2
Cyp4f17	1.18199	1.24855	0.29587	0.760506	0.154872	0.256383	cluster2
Dusp5	37.3457	41.7543	19.8331	10.6459	14.3186	7.11249	cluster2
F9	1.16571	0.600445	0.084282	0.493339	0.558446	0.130094	cluster2
Fam160b2	9.62157	9.69776	6.00733	7.83473	6.94988	6.19306	cluster2
Fn1	175.275	186.475	99.1445	19.7439	30.9911	57.958	cluster2
Hr	37.0555	15.103	5.16023	0.679304	0.869317	0.125117	cluster2
Kcnj2	3.20551	2.49131	1.43543	0.783508	1.21431	0.963206	cluster2
Klra2	78.1901	43.784	19.8521	27.1369	23.5911	14.5605	cluster2
Mctp2	2.02953	1.2447	0.477995	0.474736	0.453549	0.257945	cluster2
Ncf2	188.75	209.856	121.241	127.427	124.157	88.0263	cluster2
Osbpl5	0.943391	1.09154	0.574215	0.032289	0.06912	0.038386	cluster2
Ovol2	4.43678	4.7599	2.67748	1.67943	1.62509	0.541191	cluster2
Pgap1	4.20802	2.63504	1.00044	0.881065	0.940786	0.42649	cluster2
Pira4	0.885547	1.10783	0.417534	0.927382	0.506287	0.41117	cluster2
Plcb1	2.91795	2.06148	0.836571	0.100676	0.337951	0.128352	cluster2
Plekhf2	37.0084	32.0894	23.155	26.4974	25.9321	20.8886	cluster2
Ppm1j	14.683	8.05032	2.06484	0.296133	0.184091	0.025618	cluster2
Ppp1r3b	6.28941	4.31053	2.84494	2.64929	2.20153	1.88961	cluster2
Rfx7	5.54716	4.75576	2.64448	2.50189	3.39022	1.62265	cluster2
Rhob	95.5547	106.974	67.8501	71.3629	46.7967	62.1005	cluster2
Rnft1	18.5416	13.9034	11.7686	10.5883	10.1701	8.94018	cluster2
S100a11	1112.91	754.553	473.825	484.79	365.384	278.507	cluster2
Sh2d7	2.68583	1.62018	1.05776	0.602021	0.605322	0.184598	cluster2
Siglecf	174.413	110.994	58.7472	11.1378	13.6842	3.05932	cluster2
Sipa1l1	6.81856	5.22653	3.16175	2.88267	2.12038	1.86355	cluster2
Slc39a12	3.00868	1.74655	0.699452	0.585598	1.31505	0.601322	cluster2
Slc9a4	42.7279	46.3409	31.866	10.177	22.4861	11.4113	cluster2
Sstr4	0.763772	0.929693	0.284444	0.286354	0.164807	0.190227	cluster2
Stap1	10.2099	9.26708	2.66826	1.84973	1.08522	1.24463	cluster2
Tbcel	8.09737	9.87721	6.53749	7.76401	7.66101	6.11945	cluster2
Tmbim1	165.372	164.069	112.737	103.202	105.872	82.2875	cluster2
Tmem151a	2.54817	2.50841	1.15573	0.309303	0.319795	0.207139	cluster2
Tmem64	21.5058	21.2164	11.5912	8.426	6.92834	4.59156	cluster2
Trim36	2.66703	2.6421	1.3593	0.931882	1.46751	0.872149	cluster2
Trpv2	102.097	110.727	76.1381	95.8451	83.2869	79.7677	cluster2
Zbtb49	4.05903	3.00069	2.32874	1.59513	2.11356	1.38081	cluster2
Zfp740	7.97863	9.93838	6.13635	6.5779	6.84256	5.78199	cluster2
Zfp85	1.60451	1.21105	0.427437	0.665886	1.062	0.52898	cluster2
Amfr	52.9088	57.095	55.1645	52.3111	57.0702	45.6753	cluster3
Ctsl	156.781	200.536	159.343	58.8917	98.2007	193.376	cluster3
Rnd2	6.4966	8.13893	7.57043	2.17703	6.36786	3.72118	cluster3
Sel1l	41.3855	44.5098	44.268	32.4781	41.2436	34.2715	cluster3
1700001L05Rik	0.361166	1.21118	1.05758	0.334781	1.05014	0.528091	cluster3
5730508B09Rik	25.4875	48.3524	37.7598	17.5903	33.9552	38.0895	cluster3
AA414768	2.17712	4.76087	3.85714	1.03722	3.78985	1.88211	cluster3
Abhd17c	62.3389	155.665	67.5269	70.6825	114.22	54.6547	cluster3
Akirin1	35.6601	62.9093	42.8498	37.3747	52.0502	40.124	cluster3
Aqp9	1.8949	12.4589	4.08439	1.15594	5.58385	4.34051	cluster3
Arntl	4.48371	6.19871	3.07246	2.33361	3.64705	2.28242	cluster3
Arrdc4	46.399	62.7578	30.234	33.4427	42.4259	29.0544	cluster3
Atp6v1e1	264.133	459.336	411.005	210.077	330.591	312.306	cluster3
Bet1l	16.2413	33.4482	14.7964	16.3098	23.2672	12.6517	cluster3
Bhlhe40	111.338	262.596	127.428	134.909	158.767	92.1258	cluster3
Btg1	79.6606	294.333	98.3811	75.5124	174.351	86.3773	cluster3
Ccdc9	23.2974	49.7566	28.3188	24.3567	38.2681	24.8785	cluster3
Ccny	30.4413	58.2147	24.9154	30.1369	39.7944	25.685	cluster3
Cd47	248.346	327.341	169.787	173.878	259.021	169.91	cluster3
Cdyl	9.64385	16.5154	8.60294	8.61555	12.3025	6.02829	cluster3
Ch25h	45.5609	489.442	236.659	31.6885	262.482	244.934	cluster3
Cnksr3	11.6205	18.5676	14.1893	8.42587	8.77844	3.42836	cluster3
Coq10b	21.2044	35.084	24.9726	12.0256	24.2937	15.8945	cluster3
Crlf2	99.4866	120.353	98.7375	48.2876	64.5905	52.9077	cluster3
Cyth3	47.6025	97.4068	45.8454	37.1086	68.9196	39.4764	cluster3
Dnajb3	1.41958	2.22441	2.80168	0.400163	2.13194	1.08373	cluster3
Frmd4a	31.681	51.3507	20.4994	24.601	30.8293	14.9585	cluster3
Fyn	14.8426	22.9461	7.22102	14.6536	15.944	8.93573	cluster3
Gabarapl1	61.2931	121.355	64.8406	58.2273	84.8859	54.4707	cluster3
Gadd45a	4.36468	89.9036	22.9813	0.54127	41.6085	12.4572	cluster3
Gadd45b	14.6633	313.29	47.3692	11.179	195.41	41.0648	cluster3
Gde1	61.0271	182.395	72.9032	69.0126	115.826	78.0016	cluster3
Ginm1	31.3066	47.8699	32.3928	29.5949	38.9847	27.3245	cluster3
Gna13	25.2616	76.9347	32.6021	17.6029	48.6477	28.5006	cluster3
H2-Q4	23.715	92.1561	35.0774	16.3354	56.8259	63.9355	cluster3
Hcar2	58.521	172.689	91.6198	41.7264	111.883	61.394	cluster3
Icam1	58.3121	223.772	171.335	34.7468	152.937	103.217	cluster3
Id2	101.242	611.681	231.866	72.1427	297.863	142.44	cluster3
Ier2	79.7557	189.874	58.2273	88.7456	134.491	57.667	cluster3
Kcmf1	23.5964	32.9684	33.6577	22.0994	29.5847	27.5321	cluster3
Kctd6	6.52182	18.8604	6.85478	5.05693	11.1273	5.95094	cluster3
Kdm6b	7.4456	42.7843	7.38829	6.09504	21.5461	5.424	cluster3
Klf9	5.15831	51.6626	5.87931	3.48318	35.6923	2.93762	cluster3
Klhl6	21.6568	45.5982	23.472	22.5952	32.4241	39.7281	cluster3
Litaf	130.14	189.193	154.952	97.711	135.005	162.448	cluster3
Lrrfip2	29.6779	51.7684	29.6305	26.2857	39.9294	27.6072	cluster3
Maff	44.7698	180.375	80.4427	31.9065	114.123	41.7777	cluster3
Mafk	19.1841	65.1912	29.7144	19.5155	40.6617	21.5642	cluster3
Mapk6	53.0041	82.6423	40.1577	15.7046	59.721	27.1114	cluster3
Mfsd2b	0.257094	1.49777	0.148223	0.281434	0.708189	0.068942	cluster3
Mir22hg	9.7647	53.7363	7.94899	8.31563	36.3089	7.59406	cluster3
Mt2	215.037	958.926	121.759	183.472	692.095	72.5057	cluster3
Pi4k2a	33.0698	53.2522	42.0528	18.7734	40.1637	22.9536	cluster3
Pip5k1a	6.57573	15.5377	9.06424	6.64374	11.4379	9.72612	cluster3
Pla2g12a	5.65905	11.4952	5.95849	5.33342	8.45483	5.79222	cluster3
Plcd1	5.18848	10.2346	2.38253	3.74722	5.834	1.05215	cluster3
Pmaip1	4.53727	18.8593	7.9809	2.82269	9.7601	5.30048	cluster3
Ppm1a	40.3498	53.1824	30.8009	36.585	48.0221	29.7503	cluster3
Psd	1.38172	6.40722	5.68905	1.56256	3.97364	3.00985	cluster3
Rab43	14.4151	32.3763	12.2468	12.1913	21.3452	9.6571	cluster3
Rab7	191.051	254.36	240.909	205.62	219.169	238.928	cluster3
Ralgds	38.2582	133.324	95.8657	39.697	101.29	57.1808	cluster3
Rilpl2	36.9618	80.3981	77.4064	14.4027	37.2449	51.3795	cluster3
Rnf11	24.8256	88.9283	32.527	17.352	51.3849	17.8888	cluster3
Rnf149	94.817	570.693	206.478	82.1133	272.793	197.687	cluster3
Sh3tc1	64.7154	120.758	49.2161	36.9031	79.7341	32.402	cluster3
Sla	95.4909	352.35	152.778	143.828	256.859	102.905	cluster3
Slc25a25	2022-12-01	31.0245	19.3177	5.81889	13.3049	9.39325	cluster3
Slc2a1	16.7689	73.7852	63.1657	7.6246	35.9545	49.9282	cluster3
Slc3a2	84.6454	376.953	150.769	85.0084	203.713	134.58	cluster3
Spp1	353.231	720.926	295.904	37.178	39.858	355.592	cluster3
St7	37.8627	122.932	48.4426	35.7629	68.8464	31.1578	cluster3
Steap4	0.050064	1.17741	0.165601	0	0.682563	0.12095	cluster3
Sun2	68.2018	98.5765	54.1624	62.3596	71.3269	38.5657	cluster3
Tbc1d10a	17.0552	28.3917	24.0064	17.5745	22.8924	19.0447	cluster3
Tbc1d15	27.7826	51.1027	15.1657	17.1258	33.8604	11.5853	cluster3
Tmem251	19.2455	41.2907	28.49	17.3698	33.8298	25.7666	cluster3
Traf5	10.7086	34.7342	21.4112	11.364	21.3681	11.2618	cluster3
Trafd1	42.1809	60.2416	35.9141	38.1628	49.7331	58.5353	cluster3
Trem1	28.0805	56.6543	10.3338	14.2602	35.1146	9.17049	cluster3
Ttc39c	8.87904	37.8747	12.0037	0.630314	14.9793	4.4531	cluster3
Ubp1	22.6116	75.7662	24.1657	22.0759	55.7842	24.1802	cluster3
Unkl	2.2395	3.5404	1.72776	1.92457	2.58709	1.30723	cluster3
Zfand5	13.746	32.289	14.3885	11.3977	24.802	13.0918	cluster3
1700101I11Rik	0.093995	1.72702	0.277878	0.236566	0.56892	0.233431	cluster3
2200002D01Rik	0.825662	3.84572	0.546282	0.037641	1.05994	0.097018	cluster3
4930523C07Rik	5.92942	17.0941	2.21317	1.74952	6.54562	1.0469	cluster3
4933416M07Rik	0.309412	1.62329	0.570975	0.302519	0.519283	0.135385	cluster3
9030624G23Rik	1.06762	1.75304	0.897203	0.534943	0.566623	0.219612	cluster3
9430076C15Rik	1.26799	4.11812	2.30954	0.638453	1.92236	1.56521	cluster3
Abcg4	0.309455	2.25796	0.893737	0.009066	0.229376	0.052443	cluster3
Acpp	0	3.0343	0.773784	0.02888	0.539434	0.185575	cluster3
Aig1	8.62048	15.3335	6.72818	0.368043	1.42184	1.06129	cluster3
Alas1	155.386	315.744	273.286	37.5994	97.8977	68.4888	cluster3
Apol8	0.545268	4.85902	1.49695	0.725654	2.16215	0.474607	cluster3
Areg	1.31209	3.80418	1.6473	0	0.208304	0.0669	cluster3
Asap1	24.1459	43.198	31.404	16.0443	28.4087	15.4801	cluster3
Atg12	14.1626	21.2944	14.2797	15.5721	16.7144	13.3045	cluster3
Atp1b3	202.588	283.637	197.493	165.776	210.52	176.58	cluster3
Bmpr1a	1.50142	3.36345	1.15838	0.515415	1.79197	0.761574	cluster3
Brd1	16.1986	22.2305	20.1859	15.7409	18.7611	14.4998	cluster3
C1ql2	0.102456	4.0819	2.08083	0	0.879069	0.561391	cluster3
Carns1	1.25852	3.56141	0.782537	0.318751	1.13127	0.25159	cluster3
Cdkn1a	87.8763	174.7	70.5049	93.5235	116.921	100.982	cluster3
Chac1	0.687136	5.8618	0.926689	0.159975	2.49933	1.10981	cluster3
Chpf2	20.7705	34.3718	27.6547	23.5468	25.8041	22.5902	cluster3
Cish	14.5287	137.863	63.3292	33.2558	62.093	35.8043	cluster3
Clcf1	8.51827	17.5305	4.33195	0.467846	6.30739	1.51838	cluster3
Colec12	4.59865	13.4426	3.43627	1.56697	2.16307	3.01901	cluster3
Crabp2	0	0.794758	0.188682	0.083183	0.198745	0	cluster3
Crim1	0.814451	1.58816	0.862025	0.013527	0.087723	0.074123	cluster3
Csf2ra	316.834	435.421	328	296.519	342.925	268.536	cluster3
Cybb	410.49	863.928	845.773	221.709	601.633	476.861	cluster3
Dcbld2	1.4937	19.0035	12.3286	0.812188	9.15509	3.50344	cluster3
Dcstamp	0.307968	5.67679	5.99189	0.152137	0.842499	0.679439	cluster3
Dennd3	2.08575	12.5912	6.35504	0.361283	1.72775	0.622789	cluster3
E030018B13Rik	0.401261	1.55123	0.687789	0.253362	0.519672	0.383947	cluster3
E230016M11Rik	0.160103	1.57279	0.406888	0	0.470954	0.189202	cluster3
Egr2	37.1029	69.6711	46.0957	2.0338	4.94618	1.61931	cluster3
Emilin1	44.4469	166.361	84.3554	32.8588	63.4645	34.7472	cluster3
Ereg	0.620281	19.4947	1.95655	0	0.594481	0.135589	cluster3
F10	90.5622	271.126	215.498	34.3546	126.658	112.722	cluster3
Fads3	0.883646	1.83917	0.999456	0.614245	0.760261	0.478941	cluster3
Fam209	1.40608	5.41478	0.629639	0.808075	1.96916	0.388401	cluster3
Fam46c	0.812145	13.8412	5.075	1.87305	5.52494	6.72289	cluster3
Fam63a	12.3961	22.3685	17.9299	13.4623	15.4166	18.1603	cluster3
Fbrs	22.0615	35.1664	29.3599	30.6218	31.8839	30.087	cluster3
Fem1b	4.46531	10.6005	5.87382	4.73617	7.11735	4.85447	cluster3
Gm11696	1.06607	2.73417	1.35939	1.12872	1.66538	1.08104	cluster3
Gm166	0.925445	4.08032	0.697777	1.02086	1.44186	0.849453	cluster3
Gm614	0	2.28844	0.082493	0	0.836063	0.027921	cluster3
Gnl1	30.3288	46.2873	35.7446	23.7207	32.7591	26.4582	cluster3
Gpr156	0.654058	1.13384	0.525477	0.205698	0.432259	0.084315	cluster3
Grhl1	2.05891	5.79393	1.29204	0.370179	1.79694	0.48701	cluster3
Gtf2ird2	3.26608	8.27019	3.02888	2.80678	2.82393	2.59902	cluster3
Hamp	3.3382	476.302	15.8521	0	211.658	1.28295	cluster3
Hip1r	9.30138	19.7447	6.89194	1.03296	5.37633	0.988118	cluster3
Hivep2	1.0538	2.66895	1.13317	0.213851	0.918511	0.502757	cluster3
Ier5	59.9108	100.659	54.2668	53.232	63.7542	45.0611	cluster3
Il20rb	2.39099	22.1366	18.0577	1.12523	7.46692	7.13174	cluster3
Inhba	2.37462	137.069	103.123	0.060428	18.1179	40.8227	cluster3
Inpp5a	5.92438	21.4398	7.82911	4.06696	10.3159	6.81854	cluster3
Insig1	46.7705	71.0327	55.6233	46.6562	48.6363	45.9059	cluster3
Kcnh4	6.63382	23.0204	5.4393	1.44184	5.66683	0.409217	cluster3
Kdm5b	1.96583	3.14034	1.51184	1.29587	1.17583	1.19675	cluster3
Kif1a	0.431454	2.0499	1.77344	0.430904	0.617158	0.580718	cluster3
Ksr1	2.92015	8.35447	5.04192	1.47328	3.19748	1.23507	cluster3
Ldlr	41.7237	67.8747	58.1961	38.5984	49.516	54.9996	cluster3
Ldlrad4	8.37045	14.9508	6.2485	7.41161	6.58494	2.97434	cluster3
Lrfn4	2.19113	3.51982	3.87671	1.0952	2.46188	1.39654	cluster3
Lrp12	71.1337	87.1188	63.3661	64.1378	63.0589	64.3483	cluster3
Lrrc49	0.934129	1.42426	0.664727	0.503597	0.593865	0.969727	cluster3
March1	21.4701	60.7514	19.5834	15.9502	38.2579	20.4843	cluster3
Mical2	7.13016	11.9339	7.15805	1.65169	1.27056	2.08797	cluster3
Micalcl	0.758933	1.95801	0.608406	0.126869	0.0313	0.094507	cluster3
Mir221	0	2.49984	0.179804	0	0.465837	0.01443	cluster3
Mir27a	2.01231	5.29506	0.856324	3.45738	1.42252	1.28523	cluster3
Mir3473c	0.380747	2.33696	0.286788	0.054906	0.487235	0.264386	cluster3
Mir6963	1.76054	7.8303	2.30648	0.313196	1.86072	3.77017	cluster3
Mir8093	0.27152	1.50944	0.024177	0.927795	0.25341	0.141501	cluster3
Mpc1	61.7506	85.456	74.668	33.5209	45.1701	42.4666	cluster3
Mtmr12	4.24417	6.16607	4.06527	3.05188	4.22109	3.55725	cluster3
Myo1c	30.8104	49.7159	40.3233	22.9554	32.6886	32.9604	cluster3
Nags	0.020096	1.15417	1.25555	0	0	0	cluster3
Nckap1	1.34501	2.42773	1.22537	0.070959	0.529503	0.33819	cluster3
Ndel1	39.0582	65.8237	42.3775	29.9105	44.7689	39.4778	cluster3
Nr4a1	9.77109	26.7601	5.89947	9.96947	14.1257	6.55264	cluster3
Penk	3.21292	6.3278	2.16622	2.05281	2.06874	1.50084	cluster3
Pim3	15.6551	32.9325	22.7709	11.6705	18.7741	18.0968	cluster3
Plekhg2	0.669298	1.27168	0.6889	0.832401	0.856801	1.10911	cluster3
Plekho2	30.5159	60.5796	54.8505	27.5498	42.6152	40.3572	cluster3
Plk3	47.3053	154.854	42.0815	37.9885	61.0641	26.1451	cluster3
Pnrc1	43.1805	100.066	55.0716	43.1121	53.5091	34.5939	cluster3
Prdm4	7.35738	10.2818	8.2143	7.86579	7.7914	7.97593	cluster3
Prickle2	1.87834	3.1667	1.7019	0.812958	0.956397	0.76479	cluster3
Prosc	24.6059	31.5566	19.7119	24.9391	24.7758	20.2109	cluster3
Pttg1ip	98.7188	128.329	95.5078	74.2548	77.7388	63.0162	cluster3
Rab11fip4	1.36015	5.80294	5.10357	0.187026	0.939579	0.296243	cluster3
Rasgef1a	0.47606	1.27222	0.79421	0.262323	0.643491	0.297341	cluster3
Rgcc	24.4404	158.673	55.2364	8.477	33.3592	21.4943	cluster3
Rhoc	227.976	377.115	170.533	16.956	136.712	34.6053	cluster3
Ripk3	6.75002	13.5462	8.93991	5.57548	7.99207	7.61384	cluster3
Rnf169	4.25778	17.313	3.85364	3.87847	10.0194	3.82652	cluster3
Rora	2.53278	6.86965	1.06586	0.782021	2.72043	0.419402	cluster3
Rprl3	1.52614	9.78866	2.22454	0.933823	2.90602	0.449172	cluster3
Rps6ka2	6.25484	22.3621	10.571	4.32549	8.19698	2.93604	cluster3
Rtfdc1	83.7257	111.048	81.944	69.9763	59.7255	61.2454	cluster3
Scn1b	0.904182	2.57996	1.10081	0.790864	1.07859	1.246	cluster3
Slc36a4	13.8573	27.1223	16.9578	6.85749	14.7029	7.05069	cluster3
Slc41a2	5.87679	11.384	8.53851	3.87717	5.5319	7.12273	cluster3
Slc7a11	3.69556	220	25.3891	1.22309	51.7232	12.6467	cluster3
Slpi	385.072	712.24	351.435	11.5296	162.205	214.948	cluster3
Smg5	17.2164	23.0095	20.6411	17.3558	17.3219	18.413	cluster3
Sp110	18.631	30.0637	12.6314	22.5407	24.7805	23.8005	cluster3
Sphk1	0.942745	129.645	6.80119	0.011606	46.0641	4.59812	cluster3
Stac	0	1.42912	1.47608	0	0.168012	0.24862	cluster3
Tagln	1.62874	2.98992	1.43381	1.51212	1.82989	1.2091	cluster3
Timp1	0.808992	14.4424	7.18789	0	2.48959	6.0548	cluster3
Tlr7	46.7905	94.3299	22.1275	18.0478	45.2036	18.5297	cluster3
Tmed5	62.2448	90.1963	33.3511	23.3276	44.6936	25.3579	cluster3
Tnfsf15	0.104225	19.6103	0.227324	0	4.16773	0.097972	cluster3
Topaz1	0.22383	2.0914	0.15171	0	0	0	cluster3
Trib3	1.62937	10.7265	5.18742	1.24143	5.81543	5.40048	cluster3
Uqcrfs1	106.226	156.343	158.858	100.438	128.049	120.555	cluster3
Vasn	0.616372	10.8647	2.27627	0.509884	3.51339	0.985069	cluster3
Vnn3	0.055482	1.85275	0.565301	0	0.594448	0.251538	cluster3
Vps37b	1.15323	7.73841	2.74306	0.433985	2.06452	2.82979	cluster3
Wipi1	6.34262	21.8689	10.3262	4.34472	7.45618	5.02737	cluster3
Zbtb42	5.08217	7.08185	5.04059	5.84003	4.62935	5.84197	cluster3
Zfp433	0.702834	1.94437	0.220984	0.775047	0.345913	0.583981	cluster3
Zfp704	0.723403	1.39466	0.909412	0.170624	0.400015	0.262362	cluster3
Zfpm1	4.57343	6.79116	2.79477	2.7925	3.22593	1.72493	cluster3
C77080	20.6496	19.0661	22.055	11.574	19.976	2022-06-20	cluster4
Cry1	9.52801	10.5166	11.3918	8.58128	6.35475	12.0034	cluster4
Fpr2	147.687	152.663	178.986	80.1755	93.8454	154.778	cluster4
Hcfc2	3.9233	4.51781	4.89314	2.01171	3.89831	4.17906	cluster4
Insl6	1.76666	1.48937	2.10554	0.268411	0.515682	2.24768	cluster4
Kctd7	2.44507	3.11315	3.35728	2.84648	1.70341	2.74644	cluster4
2310039H08Rik	7.86592	6.5382	13.5221	9.39995	7.32763	10.4725	cluster4
4933430I17Rik	0	0.323923	1.8419	0	0.090619	0.831289	cluster4
Acot7	16.5943	25.2453	68.2416	4.72412	13.3042	37.0889	cluster4
Adhfe1	1.18571	2.03476	6.64785	0.750605	1.94413	4.00153	cluster4
Adpgk	13.7558	10.8755	21.1905	14.5659	11.2887	17.4538	cluster4
Agtrap	15.6124	26.6986	41.8269	12.4475	17.4847	24.1659	cluster4
Ahcyl1	22.2141	20.0278	27.6359	20.9701	17.2934	22.8632	cluster4
AI506816	1.63767	1.39045	4.59487	1.70139	3.61164	4.27327	cluster4
Aida	18.0167	15.3174	21.9169	13.1443	13.3563	21.9635	cluster4
Ak2	49.9747	81.7358	113.864	34.3171	46.7421	82.0107	cluster4
Ak4	0.111684	0.359478	1.36559	0	0.252545	0.52971	cluster4
Alkbh7	10.7423	5.76934	18.3416	8.46291	4.82613	14.0331	cluster4
Alpk2	0.004958	0.385175	1.18777	0.08583	0.663793	0.765729	cluster4
Anxa4	229.907	374.958	631.617	163.844	254.593	308.795	cluster4
Arhgap10	1.91348	6.0217	13.4118	0.313583	1.33184	7.99065	cluster4
Arl1	106.826	124.187	154.257	64.5728	101.45	111.129	cluster4
Atp2a2	53.4079	73.5367	123.371	42.1639	61.6567	89.0939	cluster4
Batf3	25.9189	35.7908	103.372	9.33608	26.4316	38.864	cluster4
Bcap31	128.13	106.368	327.992	118.8	88.1729	173.4	cluster4
Bckdhb	28.773	31.8737	60.2957	17.3791	21.8929	35.7167	cluster4
Bst1	194.56	153.285	263.688	130.983	132.17	230.635	cluster4
C3	68.8056	73.3468	225.04	42.2806	47.7915	182.407	cluster4
Calu	45.4663	46.2699	86.8564	38.134	44.2921	70.7584	cluster4
Casp7	23.6655	23.197	40.4833	21.1678	14.6525	25.2229	cluster4
Cd200	17.6709	49.3895	57.905	1.50947	15.9497	30.9497	cluster4
Cdc7	1.73283	0.948972	5.41895	2.46723	0.929944	3.37439	cluster4
Cdr2	2.456	2.08058	7.74125	2.46114	2.2918	5.94232	cluster4
Cfb	99.9196	252.053	1660.32	37.0046	171.922	1107.75	cluster4
Coa5	37.2407	32.5302	51.5022	40.3523	31.2686	44.176	cluster4
Creld2	50.4219	18.919	160.877	34.3485	22.9634	122.306	cluster4
Csf1r	98.2407	79.7466	192.971	117.713	88.6021	161.933	cluster4
Csf2rb	183.155	295.25	390.309	185.156	211.765	286.753	cluster4
Ctsz	858.519	1066.09	2024.75	673.22	898.316	1635.33	cluster4
Cyb5b	47.2789	30.5439	65.5019	36.3977	25.6885	50.886	cluster4
Derl3	0.863987	0.338394	6.18967	0.711764	0.446956	3.24847	cluster4
Dgcr8	7.73393	4.58001	10.7867	8.0183	4.9846	7.71291	cluster4
Dnajb11	92.5742	68.6178	167.938	84.7161	74.4653	147.543	cluster4
Dnmt3a	9.26478	6.73839	20.9854	8.37693	5.09702	10.7013	cluster4
Dtnb	4.86925	8.32749	10.4197	2.64498	4.61777	6.96844	cluster4
Dtnbp1	79.2681	88.5832	105.332	59.4178	82.1043	81.3826	cluster4
Fam104a	20.3957	19.3608	26.2419	20.4977	24.3037	24.9951	cluster4
Fam114a1	3.21516	3.05366	4.66963	2.48131	2.28017	3.52903	cluster4
Fam181b	1.19082	2.691	29.6403	0.176979	1.45709	12.1402	cluster4
Fam73b	3.88844	1.00471	6.2319	3.73696	1.19774	4.48862	cluster4
Foxp4	4.43274	12.2467	25.7634	3.58703	9.16004	13.2548	cluster4
Fxr2	23.5951	28.5849	32.8154	25.2566	29.6492	28.4007	cluster4
Gcat	0.957552	0.344127	3.28703	0.581475	0.280782	2.0839	cluster4
Gla	23.4799	34.0717	36.7425	19.4777	25.6322	35.0784	cluster4
Gm2694	0	1.12631	8.3839	0	0	3.5777	cluster4
Gm5424	6.14005	45.0802	229.352	0.581073	13.7683	136.405	cluster4
Gmppb	20.7899	13.0307	41.3585	17.9632	11.3696	33.4613	cluster4
Hdlbp	43.5202	37.4686	70.4768	41.5312	36.3484	58.1514	cluster4
Heatr6	6.70317	5.36457	7.71757	5.24287	4.62642	7.30959	cluster4
Hmgcr	19.2251	24.689	31.1227	15.6455	17.9868	26.1505	cluster4
Hmgn1	79.7367	61.2419	142.882	78.3285	62.2653	95.725	cluster4
Hspa4	56.3942	51.6458	83.4484	54.5677	51.7762	71.1048	cluster4
Hspa5	369.548	415.002	1114.62	257.571	394.196	844.712	cluster4
Hsph1	19.2706	10.5649	53.2427	13.5712	10.6538	40.205	cluster4
Hyou1	51.3129	34.4138	133.629	40.5136	34.1627	96.0474	cluster4
Ikbkg	9.22242	9.88433	19.0285	9.02173	7.97827	13.7439	cluster4
Il3ra	9.0952	8.81607	19.8636	6.53603	6.35808	15.1664	cluster4
Isyna1	37.7306	30.5221	81.5638	37.4803	27.7684	55.414	cluster4
Kif3c	0.781849	0.872261	1.69876	0.806516	0.696979	1.26549	cluster4
Lap3	28.7921	33.5603	58.5639	27.3086	23.8329	41.5372	cluster4
Lclat1	4.40912	3.06751	6.8143	4.48456	2.61793	4.69395	cluster4
Lhfpl2	27.4127	21.3589	50.2944	14.6692	10.3694	49.1128	cluster4
Lrp11	1.41246	0.665643	3.22831	0.922949	0.50956	2.09036	cluster4
Manf	80.2453	56.3793	194.362	54.9824	55.4748	161.933	cluster4
Marco	287.575	545.719	1813.07	246.425	430.308	1328.93	cluster4
Mina	16.4362	11.3863	33.6121	20.909	18.2713	28.5658	cluster4
Mreg	7.23445	24.471	38.3102	4.01786	13.4832	25.54	cluster4
Mvd	75.9799	28.8245	110.873	61.7109	33.9691	70.205	cluster4
Myo1e	28.1793	33.0949	49.8786	21.2199	28.222	33.7935	cluster4
Naa20	46.0676	37.0224	60.2499	39.136	39.3473	49.7235	cluster4
Pbdc1	22.2289	22.0584	36.8493	17.6447	19.7479	29.7192	cluster4
Pdia5	3.35766	0.490269	6.50722	0.592528	0.363629	3.20174	cluster4
Pgam1	66.9457	118.046	169.942	61.3332	82.2069	170.699	cluster4
Pgap2	28.3114	27.4931	38.6286	26.2461	17.1257	33.2457	cluster4
Pigw	3.56494	1.83587	5.28279	2.41687	1.71966	3.74147	cluster4
Pole4	24.9982	17.2734	43.6118	25.7829	19.027	36.7464	cluster4
Ppif	5.80529	7.50525	14.6393	6.12168	6.12255	11.1399	cluster4
Ppm1n	0.165384	0.994863	2.93761	0.411302	0.517642	1.67924	cluster4
Rab3ip	1.81407	2.48218	3.84916	1.61304	1.25253	2.886	cluster4
Scd2	24.4017	10.4422	44.9461	15.6698	9.19849	21.8509	cluster4
Sec24d	7.49136	6.06128	16.7042	4.01443	3.5509	11.0001	cluster4
Serf1	9.91958	6.52382	50.7608	9.10496	7.28494	21.5468	cluster4
Setd8	56.8822	60.1878	97.9001	25.362	38.6361	55.8517	cluster4
Siglece	30.2068	25.9944	58.643	34.3933	26.6746	43.53	cluster4
Slc39a2	52.7688	104.238	105.111	7.99439	41.5011	56.2201	cluster4
Slc6a12	0.049178	0.220472	6.12146	0	0.137545	2.94625	cluster4
Snx7	12.4735	22.6549	24.5454	11.1752	16.3696	21.3039	cluster4
Ssr1	22.2584	19.457	30.156	19.4825	18.9212	24.5993	cluster4
Surf4	96.5655	148.561	186.534	79.9638	119.611	149.376	cluster4
Tfg	24.4217	24.2493	39.922	27.5429	23.5655	35.6506	cluster4
Tmem189	80.7666	103.301	106.754	64.0486	76.3282	94.6514	cluster4
Tnfrsf26	15.0297	27.4088	30.2152	7.53426	13.844	19.4645	cluster4
Tnip3	0.484363	2.93441	8.53567	0.243634	5.62463	4.78441	cluster4
Tpcn2	11.7416	17.1361	33.0275	8.09872	8.2313	24.9028	cluster4
Trmt44	2.7401	1.75664	4.25926	2.68079	2.0635	3.21618	cluster4
Ung	4.35125	1.68923	16.4359	5.55412	2.25835	11.2057	cluster4
Vat1	223.577	363.237	442.998	104.25	257.866	229.699	cluster4
Wsb2	34.8659	66.6837	70.3346	27.8914	48.2425	50.6927	cluster4
Zc3h18	22.9234	16.6601	29.6269	23.0255	17.3736	24.2705	cluster4
1700011B04Rik	0	0.248203	0.988227	0	0.060838	0.074107	cluster4
6530402F18Rik	0.19882	5.14055	7.00695	0.049686	2.28739	1.78346	cluster4
Acaca	4.81042	3.39859	7.06883	4.60749	3.1414	4.87954	cluster4
Adgra2	0.44396	0.431484	1.04639	0.129688	0.288216	0.469418	cluster4
Calcr	0	0.346959	1.51849	0	0.270206	0.242611	cluster4
Car4	468.015	1164.05	1479.1	32.1627	158.276	528.089	cluster4
Cbln1	0.599968	4.70765	34.7566	0.033018	0.872657	12.3079	cluster4
Ccnd2	57.2803	80.7857	99.8308	56.4295	68.0951	42.7123	cluster4
Clmp	4.38178	5.01389	11.0302	3.96893	2.38427	5.4094	cluster4
Cpeb1	0.947354	0.771247	3.55407	0.35003	0.313915	0.52039	cluster4
Ctdnep1	73.1825	72.8528	95.0696	66.1811	70.0486	68.0445	cluster4
Dtx4	16.0651	19.1473	23.2223	15.4989	17.8508	15.1991	cluster4
Fstl1	5.08578	9.88949	25.8175	0.36874	3.00752	9.26999	cluster4
Gng12	7.18803	17.0487	20.4224	1.19343	2.91297	5.26091	cluster4
Gpr176	0.032399	0.161214	1.96876	0.033363	0.039789	0.324026	cluster4
Helq	1.65689	1.36393	2.7855	1.47703	1.35918	1.83446	cluster4
Herpud1	47.1181	91.2358	104.742	35.633	60.0864	57.0478	cluster4
Il11ra1	18.3577	42.6789	50.8185	10.9287	16.789	12.1904	cluster4
Klc2	8.26509	8.04542	11.5972	8.85813	7.63037	9.24147	cluster4
Krt222	0.074283	0.742031	1.30166	0	0.416426	0.26053	cluster4
Lcn2	4.80784	80.2098	454.753	0	32.96	48.7437	cluster4
Lmo4	224.283	167.597	330.159	213.98	253.737	244.775	cluster4
Orm1	0	1.94381	2.49522	0	0.737661	0.683957	cluster4
Phlda1	29.9531	31.4093	53.2038	12.2163	24.3761	27.4984	cluster4
Phospho1	2.90151	2.15426	9.40668	0.674289	0.576624	1.57235	cluster4
Procr	5.16769	40.5147	55.8126	0.899659	16.0984	13.634	cluster4
Prrt1	4.2214	4.52461	7.48481	2.90681	3.0439	3.24533	cluster4
Rhoq	25.5248	25.5562	48.3205	16.5372	23.356	31.2147	cluster4
Rwdd1	52.6506	56.4997	89.7928	52.2308	54.5804	68.7748	cluster4
Sept11	47.1757	54.0113	69.3379	28.5308	42.0079	42.9996	cluster4
Slc2a6	6.73902	29.8835	45.6806	4.53664	16.1229	15.2904	cluster4
St6galnac6	8.41373	7.61778	16.4055	1.48775	4.90776	5.61095	cluster4
Susd6	23.3276	29.9127	36.0675	20.9307	24.3143	28.0208	cluster4
Tfe3	20.747	22.7201	30.5531	21.3087	23.5831	25.2897	cluster4
Tmem150a	6.42814	6.85238	10.1208	6.03154	5.66336	7.75785	cluster4
Tmem214	33.8618	30.8901	45.8098	33.5688	30.6747	37.6213	cluster4
Vsig8	0.029535	0.022437	1.80505	0	0.0201	0	cluster4
Zmiz2	28.097	34.2265	54.5315	36.1527	38.065	43.7513	cluster4
1700026L06Rik	10.4456	2.75707	8.7213	22.8463	7.87281	12.7447	cluster5
4930502E18Rik	1.58948	1.33758	1.0812	6.71804	3.57467	4.07574	cluster5
5031425F14Rik	1.82829	0.280795	0.760413	4.52287	0.54486	0.975157	cluster5
A930005H10Rik	2.74233	1.472	1.45536	5.21233	1.75206	2.26471	cluster5
Abcb4	0.031222	0.025361	0	7.98795	4.2091	1.69075	cluster5
Adra1d	0.452927	0.166106	0.025539	2.63798	0.762408	0.588566	cluster5
Adra2a	1.78867	0.336743	0.991159	23.1139	3.52182	3.11094	cluster5
Agpat3	17.1459	11.9977	15.6062	24.7859	16.7604	16.0883	cluster5
Akr1c12	1.99347	0.838683	1.52796	5.23109	2.4888	3.78988	cluster5
Alkbh6	16.6317	15.5311	16.6224	20.6696	18.9482	16.7561	cluster5
Amer2	1.59672	0.323408	0.42189	7.31506	1.39856	3.07683	cluster5
Ank	1.58002	0.719833	0.879977	5.15704	1.60927	2.77716	cluster5
Asrgl1	0.983223	0.574784	0.690363	2.72732	1.18587	1.27745	cluster5
B3gnt8	18.3467	6.07466	12.1201	41.0733	17.171	23.7677	cluster5
BC023829	13.1441	10.9051	11.2637	16.7379	12.8057	13.2109	cluster5
BC026585	19.2407	9.70866	18.2981	32.1473	16.9148	21.3566	cluster5
Bcl9l	3.27862	2.47344	1.91205	10.9147	6.45881	3.55577	cluster5
Bzw2	78.104	47.8661	51.6572	130.767	83.9127	63.603	cluster5
Car9	3.37007	1.61617	2.21497	6.02603	2.30414	3.38613	cluster5
Ccar2	12.5735	10.9761	10.7719	20.3333	11.524	13.3104	cluster5
Ccr2	4.14989	1.87771	1.77789	18.9949	5.01861	4.39445	cluster5
Cd300a	15.009	9.73153	10.5384	44.5758	23.4727	33.1201	cluster5
Cd300e	5.76153	2.95079	3.76665	14.163	9.34733	6.77959	cluster5
Cd300lh	1.468	3.34202	0.219891	6.81715	3.13622	1.26876	cluster5
Cdh1	27.2971	14.1541	10.4698	70.498	29.8114	26.2153	cluster5
Cep78	8.02361	5.29403	6.37426	11.683	8.20691	9.38507	cluster5
Cfp	95.2755	59.7507	53.3439	213.303	130.56	121.276	cluster5
Ciita	2.32941	1.32176	0.893507	7.01374	4.32085	2.60469	cluster5
Clec2l	1.68423	0.624168	0.968617	3.59066	1.33284	0.934507	cluster5
Col14a1	0.397155	0.226849	0.022771	3.17858	1.35422	0.437781	cluster5
Cryz	3.97612	2.68535	4.14332	10.6144	4.54512	6.37706	cluster5
Cst3	814.549	570.548	433.47	1453.08	999.055	905.098	cluster5
Cx3cr1	0.396972	0.283909	0.236956	1.96087	0.34597	0.50854	cluster5
Cyp27a1	2.60201	1.7494	0.347628	10.2757	5.73534	1.67221	cluster5
Cyp2s1	0.531002	0	0	1.58938	0.195668	0.859529	cluster5
Dcxr	34.3678	29.7123	19.2326	56.6899	41.3611	31.3706	cluster5
Dgcr14	7.92266	6.81786	7.54621	9.91152	7.14878	7.8744	cluster5
Dnajb13	18.7081	13.3647	14.1168	27.6423	14.8834	14.4325	cluster5
Dusp6	33.2438	40.7092	28.8538	68.6503	34.0095	33.401	cluster5
Elmo1	13.7055	12.2059	10.3263	19.6537	16.1808	13.5631	cluster5
Enho	3.11885	0.570104	0.441158	11.3512	4.25353	1.88634	cluster5
Epas1	4.66972	3.05686	2.48987	38.5985	22.225	23.1847	cluster5
Ephx2	0.098951	0.21551	0.161303	2.92774	1.07236	0.960552	cluster5
Epn1	81.714	58.7256	52.7933	121.71	76.6596	62.6525	cluster5
Fam171a1	2.94578	0.864483	1.57895	7.81019	5.28682	5.88405	cluster5
Fam58b	14.0818	9.8523	11.2937	16.7221	14.8798	11.2335	cluster5
Fbxl2	2.95886	3.47681	2.61955	8.88501	5.30909	5.97363	cluster5
Fgd2	0.443238	0.138747	0.229742	1.70156	0.350291	0.670434	cluster5
Fgf1	2.30217	0.556135	0.380392	9.97219	2.2256	1.09851	cluster5
Fkbp1b	17.6103	12.8161	11.472	28.8286	17.8081	15.4417	cluster5
G730013B05Rik	2.40013	1.1404	1.14646	4.38948	1.967	2.061	cluster5
Galnt12	2.99304	1.19705	1.10661	18.775	6.82265	6.50257	cluster5
Gba2	5.00797	3.27195	3.36588	8.72121	3.15439	4.95938	cluster5
Ggact	1.15673	0.550722	1.27568	2.97715	1.87332	1.95072	cluster5
Glb1l	3.24559	2.51738	2.24434	5.00974	3.12784	2.51187	cluster5
Gm1673	0	0	0	1.22706	0	0.641461	cluster5
Gna12	33.0814	24.5459	27.3727	57.71	39.2552	36.0174	cluster5
Gpr171	3.25216	3.06315	2.40927	14.7061	6.78855	3.56395	cluster5
Gpr34	4.96246	1.31903	0.229336	22.4906	7.40012	1.72523	cluster5
Gsdmd	44.7777	34.6449	32.6238	58.4337	35.4855	50.8683	cluster5
Gstm5	4.99189	3.27763	4.40178	9.42829	5.42175	7.50881	cluster5
Gsto1	201.768	158.31	167.843	296.405	210.149	185.643	cluster5
H2-DMb1	124.837	64.1183	74.8905	141.474	123.478	69.3615	cluster5
Hist1h2ao	2.4276	10.6781	14.1242	34.0034	11.6855	18.1268	cluster5
Hmha1	61.8932	44.6461	36.0784	95.2022	47.9352	49.2321	cluster5
Hpgd	2.50541	0.552408	0.105298	84.5474	16.5536	8.46972	cluster5
Htra3	8.11599	2.72578	7.18083	40.3182	21.8103	20.9107	cluster5
Inf2	29.4811	22.4982	24.3815	37.7634	28.5545	33.1406	cluster5
Kcnj10	0.226054	0.111182	0.11756	6.69536	2.99552	2.13281	cluster5
Khk	19.7369	18.205	15.7412	31.5623	22.3298	16.1487	cluster5
Kif19a	0.043727	0.161128	0	1.51343	0.572607	0.535356	cluster5
Kifc3	9.49915	6.63158	4.80943	34.0782	18.467	18.4466	cluster5
Klhl17	9.1535	5.80081	6.80549	13.2207	8.53669	6.12771	cluster5
Lbh	2.71917	2.0581	1.46748	5.32106	2.95773	1.80133	cluster5
Ldhd	1.79939	0.856187	1.1383	9.11671	3.74952	3.81261	cluster5
Lix1l	3.39076	2.47481	3.44889	5.25951	3.24004	4.10921	cluster5
Lrp5	4.7053	2.93484	3.58475	25.4128	14.2513	11.3863	cluster5
Lrrc8a	3.71238	4.18769	3.5342	5.86419	4.19612	4.37972	cluster5
Ly86	19.6937	14.329	14.7189	33.1358	18.9092	24.3513	cluster5
Lyzl4	0.493547	0	0	4.24325	1.7375	0.239207	cluster5
Mansc1	0.451168	0.066391	0.163765	1.40285	0.441851	0.704236	cluster5
Metap1d	6.88403	4.33155	6.53568	11.1313	7.86718	7.10268	cluster5
Mir6516	4.577	2.96244	3.53876	11.4224	4.2004	4.45467	cluster5
Mtfr1l	29.7703	25.6715	29.6109	41.2772	29.7729	35.57	cluster5
Muc1	0.268828	0.250292	0.193961	1.38166	0.806154	0.209746	cluster5
Mvb12b	8.65661	6.25041	5.50014	18.7305	12.2166	10.2518	cluster5
Naaa	256.426	211.358	187.063	399.797	258.149	204.225	cluster5
Nat8l	0.940888	0.424769	0.247542	2.8956	1.07985	0.696388	cluster5
Nckap5l	3.79853	2.93311	2.61867	8.08253	5.30553	5.61413	cluster5
Nfic	13.1672	6.04367	13.0427	24.336	12.3663	17.5863	cluster5
Nid2	0.753139	0.088472	0.153086	4.32044	1.56931	1.64666	cluster5
Nlrp10	1.66495	0.704272	0.804122	3.35301	1.37398	1.45862	cluster5
Npc1	78.8755	77.5356	72.7249	113.45	97.9089	91.5555	cluster5
Pias3	4.95089	3.48053	3.72038	7.06303	4.20419	4.21338	cluster5
Plin4	0.148564	0.042533	0.009094	3.52642	1.35507	0.376631	cluster5
Plscr3	6.71074	4.64892	5.36762	9.87878	5.28558	6.74916	cluster5
Plxna4os1	0.176473	0.012798	0.014345	1.57252	0.248455	0.146916	cluster5
Plxnb1	0.082083	0.037852	0.011001	1.89709	0.929441	0.25778	cluster5
Plxnb2	25.0322	9.23954	16.2845	77.0264	24.9242	55.0377	cluster5
Porcn	1.55281	1.01345	0.753546	3.88694	2.17534	1.84316	cluster5
Ptchd1	0.202138	0.130105	0.036451	1.95864	0.717129	0.671102	cluster5
Ptgs1	5.88766	2.46869	1.12052	27.563	8.3894	12.5654	cluster5
Purg	1.00757	0.571492	0.951845	2.65481	0.61058	1.61191	cluster5
R3hcc1	6.93742	5.64298	8.17226	10.4088	6.71813	7.83004	cluster5
Rab39	0.547864	0.364366	0.266044	1.65393	0.549203	1.15852	cluster5
Rac3	14.0341	10.8519	9.43924	23.9694	19.046	16.4056	cluster5
Rgag4	1.05124	0.5223	0.68523	4.94348	2.44873	2.43578	cluster5
Rpl36a	503.631	371.731	484.732	717.93	514.574	569.595	cluster5
S100a4	44.9904	25.5496	44.2752	265.444	114.928	183.26	cluster5
Scel	2.82002	0.182676	0.321047	14.3571	2.19054	3.19501	cluster5
Selenbp1	5.34689	2.18804	3.44903	10.0401	2.96201	4.21601	cluster5
Sgsh	0.431408	0.231859	0.344541	15.9145	6.83838	7.87413	cluster5
Sidt2	60.4136	53.9314	48.4465	78.8535	54.5261	53.3768	cluster5
Siglec1	38.6117	22.8751	43.4669	77.0262	35.6691	39.428	cluster5
Slc26a11	0.238809	0.169483	0.453341	5.27075	2.20827	3.48207	cluster5
Slc2a9	2.54132	1.53564	2.03269	4.58551	2.22863	3.33893	cluster5
Slc35g1	3.57853	1.64461	4.08642	10.8119	5.01163	6.19978	cluster5
Slc40a1	5.21775	2.53078	0.974783	21.897	7.82613	4.04245	cluster5
Slc43a2	15.2074	9.33916	11.9511	35.5549	14.0011	22.865	cluster5
Slc52a3	22.2556	12.6788	19.7733	39.0103	22.4688	18.5088	cluster5
Slc7a4	0.88094	0.48831	0.553813	2.60516	1.05749	1.57681	cluster5
Smim5	8.45555	1.54823	2.46097	40.3052	12.4961	7.03716	cluster5
Snx29	2.65525	1.61779	1.45337	4.73009	2.67084	2.60447	cluster5
Sobp	1.25236	0.486346	1.01222	2.82276	1.45912	1.64578	cluster5
Sox4	0.585222	0.141255	0.372045	3.65841	1.03463	1.97625	cluster5
Spink2	0	0	0.042831	1.94212	0.250451	0.155816	cluster5
Spry1	7.27268	4.99484	4.28141	27.0265	14.0811	7.15397	cluster5
St6galnac2	0	0.099058	0.03507	5.99049	3.07346	1.11908	cluster5
Stard8	2.10405	1.62003	1.46277	2.96625	1.72817	2.36899	cluster5
Suclg2	10.1326	5.44081	7.16289	18.2638	11.7155	15.761	cluster5
Sult4a1	2.24318	0.94787	0.707008	9.70062	4.44153	7.74807	cluster5
Susd1	5.85292	5.01321	5.52654	16.7005	8.39665	8.47516	cluster5
Tbc1d16	1.60742	1.21769	1.72665	6.03197	3.50898	4.33721	cluster5
Tef	7.71957	4.44722	5.96623	13.9862	6.21776	6.64748	cluster5
Tfap4	2.42696	1.62435	2.88416	6.01638	3.33691	3.74127	cluster5
Tjp3	0.4224	0.296661	0.252015	2.43484	0.77558	1.32994	cluster5
Tln1	76.0977	54.4244	73.8075	130.001	83.3969	106.99	cluster5
Tmem220	1.20789	0.832031	0.804289	2.61027	0.870751	1.66173	cluster5
Tmem9	4.15047	2.6817	4.55483	9.57954	5.07495	6.88772	cluster5
Tnfrsf13b	2.61113	2.05223	2.12507	9.13536	4.06219	5.33772	cluster5
Tns1	48.6516	30.5135	31.3984	71.6766	34.9031	26.8825	cluster5
Trim46	5.99547	1.07009	4.09271	31.6158	6.99167	8.75257	cluster5
Ttyh3	30.006	16.7284	23.3702	66.8512	25.8299	37.3356	cluster5
Ugt1a6b	2.6647	0.41693	1.75163	10.7631	2.54779	4.57145	cluster5
Unc13b	0.548368	0.184192	0.367202	1.65567	0.696582	1.1488	cluster5
Unk	6.16335	4.28076	5.65634	8.93739	5.04511	5.93027	cluster5
Vgll4	11.2184	9.00384	7.69306	16.4702	9.81845	10.1652	cluster5
Vipr1	2.57309	0.435186	0.597679	14.4889	3.15975	2.23286	cluster5
Zfp12	2.03745	1.18197	2.14099	3.34606	1.65706	2.06436	cluster5
Zfp251	3.44362	2.62515	3.24436	5.41781	3.07353	3.2479	cluster5
1810011H11Rik	39.962	5.7862	12.5987	82.8596	19.1525	29.5284	cluster5
2210013O21Rik	22.2567	12.7624	10.7506	33.3361	18.6269	13.9132	cluster5
9430069I07Rik	2.17617	0.083138	0.273814	3.32929	0	0.654888	cluster5
Aatk	8.84748	2.34008	2.50286	13.0029	3.77892	4.93825	cluster5
Acat1	35.8493	13.7661	28.3879	49.6247	21.0029	35.1668	cluster5
Acly	103.943	55.1545	102.01	149.109	77.1226	102.25	cluster5
Acot1	30.9033	9.79632	6.63652	89.8867	33.4567	18.8818	cluster5
Acot2	16.5431	7.64504	5.38688	33.7212	15.2402	9.57631	cluster5
Acsf2	10.6283	4.83808	4.35046	15.8511	6.9329	4.668	cluster5
Acss1	25.828	10.4139	6.17164	38.7466	14.4704	10.1275	cluster5
Adipor2	256.498	122.005	129.804	329.661	144.265	162.177	cluster5
Akr1c13	17.4818	7.96449	12.5442	34.7662	17.306	22.7799	cluster5
Akt2	45.264	38.9592	31.3995	55.476	40.4141	31.0339	cluster5
Aldh9a1	65.7492	31.3195	54.8645	100.431	48.2968	66.2949	cluster5
Alkbh4	5.20287	3.92293	3.47327	6.30753	5.18561	4.58157	cluster5
Ambra1	9.13986	8.4856	7.58932	11.4157	8.8035	7.76258	cluster5
Ankmy2	15.0321	6.60947	10.7521	20.2981	8.49704	10.5434	cluster5
Ankrd23	7.6314	2.43272	2.79906	13.4757	4.20162	4.48633	cluster5
Arhgap19	5.62236	1.71841	2.28005	15.1033	4.06286	6.58765	cluster5
Arhgap22	3.25754	0.840807	0.437549	3.62377	1.58024	2.07363	cluster5
Arhgap27	19.4713	8.48954	9.6065	28.9767	9.449	15.0646	cluster5
Arhgef18	6.30462	3.67369	5.72078	8.78189	3.82254	5.80394	cluster5
Arvcf	0.977029	0.315781	0.513563	1.7783	0.624749	0.689229	cluster5
B3gnt3	6.58603	1.88612	3.00229	9.03321	3.06906	6.62085	cluster5
BC028528	12.2882	7.63264	4.73128	16.8534	10.6571	12.4171	cluster5
Bco2	1.86455	0.450233	0.491813	5.20588	2.63837	2.24874	cluster5
Bphl	6.95364	2.56369	2.6771	11.4868	4.47527	4.20579	cluster5
Btk	53.7415	28.831	39.6729	63.2347	29.5862	45.1499	cluster5
Btrc	2.51264	1.62932	2.33584	3.31165	2.17769	2.64052	cluster5
C130050O18Rik	39.7991	17.7884	10.1491	73.2243	26.4044	18.2231	cluster5
C5ar2	9.45129	2.90332	1.87207	15.1328	3.39875	3.66199	cluster5
C87436	5.23069	1.81629	4.39194	7.53519	2.51752	4.59075	cluster5
Cables1	1.8487	0.487627	0.584061	2.96048	0.817103	1.11041	cluster5
Camk1	217.294	118.596	98.1291	334.026	142.881	163.494	cluster5
Card11	117.72	26.3897	56.863	180.751	38.973	54.3763	cluster5
Cbfa2t3	2.7091	1.01823	1.69566	5.28866	0.95904	1.03589	cluster5
Ccbl1	2.5359	0.71271	1.898	3.95904	1.29805	2.23555	cluster5
Ccdc28a	4.46331	1.78204	1.51498	7.23486	2.66242	2.91657	cluster5
Cd209b	3.58549	1.00827	0.52444	6.37942	1.32508	0.694586	cluster5
Cd244	8.10094	6.62014	1.32	20.0465	10.9364	4.51386	cluster5
Cd300lg	6.35349	1.92891	0.257446	14.2055	6.14496	0.852434	cluster5
Cd99l2	2.34028	1.299	1.80839	5.04042	2.8069	3.7216	cluster5
Cdc42ep4	12.7349	5.29338	8.8588	24.1973	12.5041	19.8377	cluster5
Clec4b1	37.2776	8.3557	16.2066	50.5454	9.44778	9.87352	cluster5
Clip2	15.3913	9.92837	10.5965	21.5893	13.416	19.8105	cluster5
Cluap1	7.50411	4.11148	6.065	11.0107	4.46652	6.53603	cluster5
Copz2	7.26459	3.51581	3.84448	13.9519	6.43176	6.30679	cluster5
Cstf2t	10.1325	8.03293	10.35	12.4914	8.72494	9.88967	cluster5
Cysltr1	1.35011	0.063632	0.206438	2.72368	0.538234	1.18338	cluster5
D430042O09Rik	3.44236	1.9352	1.74419	4.58991	1.78264	2.36889	cluster5
Dagla	3.99127	2.0131	2.78199	6.16488	2.84168	3.24449	cluster5
Dbndd2	9.291	4.64147	4.53402	13.0411	9.02257	9.68597	cluster5
Decr1	11.3813	3.95362	8.10176	15.3825	6.60292	9.13855	cluster5
Dennd2a	7.56681	3.41653	3.35031	17.6051	11.4763	14.3644	cluster5
Dgkg	4.86951	1.39324	0.621428	7.06608	2.11956	0.704535	cluster5
Dna2	18.8543	4.34347	17.1739	22.7125	5.72279	9.17148	cluster5
Dnajc27	1.67404	1.15631	1.45568	2.13306	1.46674	1.65227	cluster5
Dpysl3	0.456601	0.084793	0.011564	1.618	0.879676	0.152767	cluster5
Dusp22	20.4177	12.443	17.239	32.5948	20.4269	21.3219	cluster5
Dusp7	16.5961	4.93236	8.95449	30.7901	11.2435	17.8544	cluster5
Dynlt1b	33.8016	15.7993	19.8121	48.3104	30.9388	38.4059	cluster5
Dynlt1c	17.2881	8.17429	8.64999	25.7337	13.1149	16.7372	cluster5
E330020D12Rik	1.08749	0.103737	0.715028	1.80882	0.277474	0.985896	cluster5
Ebpl	13.4619	5.90074	13.2902	22.0355	10.2009	13.7019	cluster5
Ehmt2	48.0959	36.6303	47.1692	60.28	41.5498	45.1276	cluster5
Elmod3	3.21463	2.02616	2.40316	4.61879	2.93996	3.19246	cluster5
Engase	10.0518	2.40222	5.54872	14.898	4.21792	6.81411	cluster5
Fam187b	3.34223	0.993975	0.847833	5.68635	2.1114	1.48026	cluster5
Fam216a	5.70058	2.68705	3.17253	6.18592	3.85615	5.32281	cluster5
Fam3c	42.8407	22.7786	32.896	62.7558	38.7175	36.5579	cluster5
Fmnl3	24.534	19.8215	17.0823	34.1373	19.2594	23.1145	cluster5
Fnta	37.1025	22.4751	28.0406	49.4298	23.9997	33.8691	cluster5
Fos	248.327	176.534	78.2425	551.248	153.093	174.131	cluster5
Foxj2	12.8025	11.2876	8.31925	20.3401	12.5433	9.50028	cluster5
Foxo4	5.9542	3.92649	4.10043	6.7738	4.11579	5.41091	cluster5
Fuk	2.88836	1.45869	1.91156	4.18917	1.76016	2.69282	cluster5
Gatc	13.3957	7.26575	12.0874	19.2037	8.94839	13.4465	cluster5
Gbas	29.192	21.9482	19.7617	36.5103	27.2989	23.1777	cluster5
Gm11545	3.11427	0.921205	0.515933	6.54354	3.35857	2.22647	cluster5
Gnas	399.243	330.816	303.086	513.428	357.728	338.182	cluster5
Grap2	16.4647	5.35941	3.3746	21.8173	11.3196	6.05256	cluster5
Gucd1	28.4664	21.5512	15.872	34.2886	23.8475	20.3194	cluster5
Haao	3.7877	2.15531	0.097651	8.70898	3.33111	0.808744	cluster5
Hdac5	22.0968	10.0278	9.89304	28.4264	10.1116	14.8594	cluster5
Hfe	16.5749	6.75046	4.06295	26.8049	10.678	9.86387	cluster5
Hip1	47.3894	20.5689	44.7013	64.1262	25.4021	42.1285	cluster5
Hps4	13.9322	4.55777	10.1333	18.6082	5.92529	9.06536	cluster5
Icam5	1.35116	0.327977	0.546117	2.15176	0.58544	0.530956	cluster5
Ifitm10	2.47923	1.24578	1.16802	2.43782	2.03962	1.04441	cluster5
Ighmbp2	2.64198	2.22435	1.92296	3.37519	2.63609	2.37891	cluster5
Irs3	2.26477	0.445023	0.678639	6.6143	1.94519	1.38662	cluster5
Klhl26	4.89833	3.5164	2.82385	6.51854	4.01027	3.84025	cluster5
Krt80	8.4727	5.43071	1.69576	17.5564	4.52393	4.38714	cluster5
Lancl1	4.43193	2.34438	3.45368	7.54977	4.07143	4.59882	cluster5
Laptm4b	24.7298	13.2002	17.5253	33.351	15.6488	20.8093	cluster5
Ldlrad3	4.8547	2.08803	3.15481	8.23886	3.03318	4.64084	cluster5
Ldoc1l	3.34708	1.68224	2.53219	3.88564	1.65857	1.50614	cluster5
Lmo2	44.2216	17.8722	18.0884	66.7203	28.1072	29.4882	cluster5
Lpar5	4.74753	0.438706	1.35671	8.8756	1.67603	2.35817	cluster5
Lyl1	20.4492	9.78525	5.13836	49.0897	11.8043	10.7857	cluster5
Lyplal1	5.22265	1.37102	4.13403	8.14326	1.64255	4.72521	cluster5
Lzts3	3.09865	2.59937	4.04963	4.52476	3.71807	3.113	cluster5
Madd	9.05574	4.55444	5.52023	13.5804	4.74627	7.36203	cluster5
Map2k1	81.9283	75.997	65.4272	86.8436	73.5284	87.7507	cluster5
Mbp	20.3437	11.1602	13.1808	25.8058	13.5616	17.6405	cluster5
Mepce	13.9904	7.23544	11.3574	18.0662	8.60343	11.5717	cluster5
Mettl7a1	6.92756	3.18902	2.63852	14.1442	5.21315	8.16186	cluster5
Milr1	31.0145	27.2691	17.8746	40.8251	32.8408	36.8457	cluster5
Mppe1	7.37201	3.37964	3.94945	11.1881	5.16802	6.51265	cluster5
Mprip	11.1391	9.51194	8.85793	13.9449	12.3668	10.213	cluster5
Msrb2	7.20009	1.24755	3.35683	11.9368	2.73919	4.87117	cluster5
Mtr	6.90312	2.63814	6.19561	10.5498	4.88269	7.40399	cluster5
Mum1	40.0338	16.0468	21.3652	62.2604	25.933	24.0608	cluster5
Nav1	7.24813	1.80153	2.74151	12.2717	4.48618	5.69366	cluster5
Nckap1l	92.6403	67.7882	73.2725	105.101	68.7567	85.5359	cluster5
Nipsnap1	0.859703	0.396026	1.45734	2.44753	1.14438	1.42631	cluster5
Nol4l	13.6282	4.4462	6.75748	20.1666	7.84883	7.63995	cluster5
Ntpcr	19.1741	7.07648	14.6394	31.0992	12.205	20.1909	cluster5
P2ry13	52.9084	31.2854	25.2549	89.162	33.0517	28.1077	cluster5
Pccb	19.8147	11.5492	15.7922	28.8677	15.9759	19.3083	cluster5
Pdgfc	18.354	5.12155	3.9207	24.2096	10.8212	8.49273	cluster5
Peg13	11.3212	8.78086	3.49369	16.2731	10.2369	4.16007	cluster5
Plcb3	14.7693	9.56128	12.0764	20.3292	12.3173	16.0717	cluster5
Plcg2	59.4008	30.9498	49.2731	85.0605	37.2535	58.5189	cluster5
Pld4	150.961	86.4178	37.7035	214.262	128.401	62.5435	cluster5
Pnpla3	0.789575	0.155682	0.12538	1.52781	0.458714	0.252066	cluster5
Poll	5.51646	3.33977	4.30456	7.34216	4.12683	4.70034	cluster5
Pomk	7.44344	2.76082	5.66053	10.524	4.28207	7.83041	cluster5
Pou6f1	2.89455	1.93235	0.794527	4.93988	3.26614	1.70972	cluster5
Ppt1	139.763	74.4294	43.7711	236.057	126.021	57.0122	cluster5
Pram1	4.5622	1.59531	0.923097	9.06815	2.89851	2.22215	cluster5
Rab31	33.3076	28.8387	20.297	48.3162	29.4917	30.2114	cluster5
Rasgrp4	11.8751	7.45929	2.90399	18.2879	8.44613	6.12039	cluster5
Rcn3	3.52252	1.84485	0.529977	6.51887	3.46686	0.845282	cluster5
Rhobtb2	1.77641	0.703789	1.50778	2.84329	1.06301	1.84738	cluster5
Rnf130	165.378	125.414	126.325	218.038	154.444	140.365	cluster5
Rnf144b	11.3235	7.36183	5.53072	17.294	8.84816	8.91745	cluster5
Rps6ka1	63.2817	30.2676	32.2216	88.2966	34.5495	42.9572	cluster5
Rragb	0.939756	0.059648	0.538337	1.94953	0.515263	0.776061	cluster5
Scarb1	102.61	46.7951	59.5929	164.627	73.8426	75.7082	cluster5
Sdr42e1	1.62029	0.704327	0.817472	3.20926	1.25139	1.15895	cluster5
Sh2b3	17.0679	14.2097	10.3605	25.3671	16.3606	11.3372	cluster5
Sh2d3c	16.1401	12.0173	4.38323	27.6671	11.7263	8.34832	cluster5
Sh3bgrl2	36.7554	18.4715	24.3532	40.7298	31.1061	27.6278	cluster5
Shcbp1l	4.33027	1.54312	1.58764	7.33193	2.84028	2.41481	cluster5
Sipa1l3	11.5783	7.0239	9.10573	15.7518	10.3791	11.2436	cluster5
Sirt4	2.95772	1.33403	2.427	4.60609	1.54928	3.2943	cluster5
Skp2	2.64754	1.06714	1.95326	3.39717	1.88708	2.38045	cluster5
Slc35c2	67.3394	25.1215	42.7297	93.0369	33.6447	53.8787	cluster5
Slc41a3	10.9687	6.63359	6.38812	16.916	8.36624	8.70695	cluster5
Slc46a3	5.94961	1.7394	1.05949	12.0348	2.62693	2.12273	cluster5
Slc6a4	59.2543	17.683	9.51466	67.0071	33.0697	14.1807	cluster5
Slc6a6	123.993	85.5931	81.4352	176.079	110.374	107.636	cluster5
Slc9a1	11.7132	7.71984	9.87763	15.153	8.28166	11.9965	cluster5
Slc9a9	6.55984	3.73294	0.665676	9.60844	5.82516	0.921061	cluster5
Stbd1	2.22842	0.507515	1.95634	7.25805	1.76602	3.22742	cluster5
Stoml1	6.21853	3.68353	4.89851	9.10897	5.26089	6.30837	cluster5
Supt5	45.8689	38.0764	42.5497	53.8021	40.7258	41.2702	cluster5
Syp	8.02449	3.22774	2.61007	10.4168	6.14445	4.51318	cluster5
Tbc1d4	3.24234	1.21583	1.6638	5.41006	2.10236	2.74292	cluster5
Tep1	16.7759	6.83377	12.7077	22.2966	10.562	16.1925	cluster5
Tgfbr2	122.328	64.4074	83.2873	160.726	77.4198	76.5943	cluster5
Thbs3	3.62873	1.85991	0.516411	7.3477	4.56951	1.00768	cluster5
Thtpa	5.49845	2.21742	4.12531	7.73721	3.63989	3.54607	cluster5
Timp2	36.1082	21.3508	15.2449	95.5669	51.2383	48.538	cluster5
Tmem141	23.1995	10.3774	10.9851	38.295	16.255	15.8048	cluster5
Tmem229b	20.5599	10.6847	11.7374	27.7374	15.4875	14.9986	cluster5
Tnni2	14.4669	4.76547	3.13489	22.0355	10.4245	6.14649	cluster5
Trim16	5.08277	1.79028	2.89767	8.18638	3.96715	4.94799	cluster5
Trp53i11	20.2725	8.27009	4.37377	33.9196	15.6849	6.55554	cluster5
Tspan17	17.6426	7.98561	11.009	24.4128	13.0416	16.6339	cluster5
Unc5a	2.89118	0.90735	0.995931	5.41307	1.5258	1.18541	cluster5
Usp22	27.1416	16.0624	15.2247	30.0206	22.0542	15.9643	cluster5
Usp49	4.87189	3.19987	3.19355	9.52543	4.42625	4.09814	cluster5
Vav2	27.0304	13.3311	21.627	38.5026	16.6652	20.0426	cluster5
Wdfy4	40.0117	17.3143	22.7447	53.5814	24.5011	27.7572	cluster5
Wdr48	14.8478	12.7992	10.5073	16.0737	9.18783	10.9354	cluster5
Wdr6	5.23727	2.86415	4.25868	8.30055	3.44792	4.8054	cluster5
Zbtb9	4.94819	3.53181	4.81752	7.27001	4.35476	5.16021	cluster5
Zdhhc8	5.88831	3.13291	5.18187	8.61596	4.95986	5.35718	cluster5
Zfp212	6.05046	4.79089	3.67907	8.23481	4.84769	4.88101	cluster5
Zfp3	1.90566	0.683474	1.40067	3.24763	1.11234	1.74265	cluster5
Zfp316	1.88525	1.45611	2.00428	2.58339	1.46881	1.59215	cluster5
Zfp385a	36.2763	16.6634	23.625	55.3109	22.83	30.6977	cluster5
Zfp467	0.994961	0.509106	0.112359	2.32361	0.30647	0.680196	cluster5
Zfp784	1.70351	1.4134	0.834492	2.55829	1.2966	1.01927	cluster5
2010012O05Rik	4.35073	3.32321	2.63831	4.28454	3.60151	3.99938	cluster5
Anp32a	98.7536	65.7289	101.339	134.716	113.903	112.741	cluster5
Anxa3	41.291	18.9465	23.6706	41.1299	28.166	37.7872	cluster5
Capn2	136.372	100.24	98.0554	136.369	113.104	132.518	cluster5
Cd180	13.4131	9.00016	4.12494	20.1016	13.4798	12.9691	cluster5
Cd276	2.08226	1.23646	0.241481	1.65696	1.27379	1.91842	cluster5
Emb	42.107	32.2213	14.051	54.2867	44.3272	35.4552	cluster5
Ttc4	10.0083	7.92034	10.1845	12.1169	10.3227	10.4829	cluster5
9130008F23Rik	0.221942	0.342974	0.416884	1.72647	3.43473	1.52	cluster6
9130221H12Rik	3.57921	4.39742	3.87662	6.26916	5.05075	3.40231	cluster6
Abca9	0.166431	0.184576	0.004139	1.04226	0.845798	0.131527	cluster6
Abhd15	5.6807	4.33115	3.64865	14.3358	11.4241	5.38256	cluster6
Acaa1b	102.654	59.2306	40.6835	264.793	190.063	53.7088	cluster6
Alppl2	1.05571	0.495139	0	9.64368	6.9108	0.792184	cluster6
Atp2b4	0.774953	0.530906	0.272267	1.62853	2.22272	1.00396	cluster6
Cbr2	3.10088	6.12813	0.726881	10.3148	10.8862	3.3386	cluster6
Cbx4	6.20959	6.26104	4.34726	8.99582	7.57346	4.77631	cluster6
Cd72	0.047581	0.609393	0.181672	5.54981	4.28282	2.70424	cluster6
Cd74	775.697	676.872	481.141	1993-09-01	2720.94	973.931	cluster6
Csf3r	9.7309	8.53031	7.73699	37.8477	26.6676	15.3622	cluster6
Cx3cl1	17.3328	11.8778	3.70268	51.0399	72.7043	8.30384	cluster6
Dysf	1.20298	0.524671	0.042174	7.20321	4.68945	2.36059	cluster6
Erc2	1.53382	1.95884	1.12125	4.21888	8.93656	3.11898	cluster6
Eva1b	19.2768	22.8628	13.6772	43.3062	34.4421	27.0481	cluster6
Gpx3	2.6259	2.01588	0.841296	8.7019	6.3853	2.28536	cluster6
H2-Aa	274.498	218.017	191.721	732.607	840.137	359.479	cluster6
H2-Ab1	282.183	271.954	352.769	714.682	1078.63	629.114	cluster6
H2-Eb1	105.542	96.602	67.8831	296.609	402.476	159.272	cluster6
H2-Oa	1.97339	3.71863	1.35496	7.26982	5.64759	1.48978	cluster6
Hnmt	0.770431	0.132528	0.168706	4.29362	2.93376	1.3293	cluster6
Hs3st3b1	0.56112	2.40969	1.92576	11.5355	26.7104	11.9263	cluster6
Igsf3	1.42826	4.13419	1.21553	5.85697	9.06957	4.40988	cluster6
Igsf8	94.559	125.367	109.8	141.484	198.948	145.687	cluster6
Klk1b11	2.13986	1.58264	0.815576	16.9162	11.0108	2.36795	cluster6
Maml3	1.66475	1.2687	1.08411	3.20201	3.35719	1.45621	cluster6
Maoa	6.63326	6.56984	6.61599	9.19884	12.4741	11.8692	cluster6
Mfng	3.30894	2.809	1.70165	13.305	9.85022	4.96662	cluster6
Mir5107	6.6973	6.52494	5.0488	23.1249	17.4913	7.66071	cluster6
Mtus1	2.83093	1.3422	0.659925	13.5805	10.5552	3.59459	cluster6
Neurl3	9.98204	34.1811	5.60845	65.456	36.1934	28.2962	cluster6
Nov	12.9746	1941-03-01	10.596	180.924	131.515	42.6049	cluster6
Pdgfb	2.67678	5.86762	2.25613	10.5301	17.6471	6.90008	cluster6
Ppp2cb	69.577	73.1744	59.1665	98.6375	93.4613	81.5338	cluster6
Rassf6	0.13331	0.208505	0.428845	5.94252	2022-11-28	3.43855	cluster6
Rp9	1957-02-01	49.129	43.8849	77.172	88.726	61.6397	cluster6
Sash1	0.678809	1.38627	1.26911	8.32801	16.1167	15.4127	cluster6
Sh3d21	0.712538	1.05504	0.30287	2.42383	2.1434	0.914969	cluster6
Sh3pxd2a	0.506149	0.716365	0.235852	6.08479	3.6961	2.40452	cluster6
Slc1a3	1.21467	0.40496	0.107494	9.2752	5.68531	2.00268	cluster6
Snhg20	19.31	17.6507	14.1106	30.1089	35.1385	16.1519	cluster6
Sp3os	3.14796	2.73112	1.63252	4.61271	4.69478	2.2682	cluster6
Src	1.38123	3.04414	3.297	17.5445	14.2038	10.6165	cluster6
St6gal1	8.56886	5.68664	4.25341	18.8525	14.5094	9.97938	cluster6
Swap70	11.7093	14.1061	9.98731	21.8941	28.6067	17.829	cluster6
Tesk1	10.3108	9.18756	10.1211	17.449	16.5612	11.9106	cluster6
Tnfrsf11a	3.69406	4.23037	1.78917	5.03536	8.4356	4.77481	cluster6
Tox	0.034806	0.065357	0.018377	4.45477	3.05392	1.26015	cluster6
Tspan13	5.76901	8.78742	2.80288	21.0734	13.0832	8.60866	cluster6
Vmn2r26	0.010357	0.215408	0.008172	1.94113	1.40156	0.413052	cluster6
Zbed3	1.33074	2.0276	1.61513	2.94423	4.11433	2.16506	cluster6
Zfp36l1	8.12598	9.9295	4.8167	16.9826	20.3554	8.90544	cluster6
Zfp599	1.16095	0.621009	0.420282	2.61487	2.45708	0.436218	cluster6
Zfp629	0.625885	0.876249	0.47945	1.41315	1.29611	0.615854	cluster6
Zfp809	9.43659	7.86178	4.94264	10.4078	18.7737	6.30399	cluster6
2300009A05Rik	10.5968	8.71246	6.6288	9.75787	13.1461	8.31956	cluster6
Adarb1	15.9222	21.562	8.71585	23.3998	40.3414	10.6104	cluster6
Adgrl3	3.13171	1.98261	1.01581	4.71883	3.82432	1.28637	cluster6
Agpat9	12.6349	11.5025	4.22469	11.5294	14.7347	8.47401	cluster6
Alyref2	5.14551	3.95283	3.42891	6.62164	6.01922	4.5342	cluster6
Ankrd50	1.97052	2.74246	1.69542	2.62207	3.81959	2.26164	cluster6
Cited2	24.0584	35.5568	16.3727	64.771	60.9405	29.6564	cluster6
Csnk1d	40.8469	45.2395	36.6389	48.1466	42.5904	40.4195	cluster6
Dazap2	246.535	280.022	162.538	307.208	287.332	180.276	cluster6
Frat1	1.12447	2.66998	0.584615	3.39844	2.80211	0.918604	cluster6
Gsr	155.758	241.381	133.072	219.068	255.348	192.84	cluster6
Havcr2	55.956	47.2466	27.6065	74.0213	76.481	49.517	cluster6
Il10ra	36.6543	59.1411	25.248	57.7284	69.5765	29.5523	cluster6
Map3k3	26.0393	27.1717	19.3399	35.8662	30.2288	23.6566	cluster6
Mark2	34.0044	38.168	24.7919	41.0604	48.9908	25.6286	cluster6
Necap1	13.9692	15.8933	11.2398	18.3241	19.5635	16.4873	cluster6
Otud1	1.80505	3.28563	1.67194	4.02775	4.84836	2.18735	cluster6
Pex5	14.344	17.7748	13.2699	18.3937	20.9709	15.6238	cluster6
Pltp	90.7404	68.2987	24.3274	166.351	126.76	65.846	cluster6
Repin1	3.53554	7.16642	3.6952	6.61499	9.18258	4.21648	cluster6
Rin3	49.5454	57.0114	26.6552	65.8733	52.5403	24.041	cluster6
Sat1	409.411	564.969	141.241	564.563	541.135	248.555	cluster6
Scmh1	2.93487	4.0905	1.94436	4.83443	4.43818	3.25117	cluster6
Sirt2	86.3329	94.0051	75.9379	109.1	95.5721	78.222	cluster6
Slc38a1	15.1524	21.5618	12.0639	21.2146	30.2885	14.2536	cluster6
Sptlc2	61.5821	68.1338	54.2093	74.1783	78.983	64.0603	cluster6
Thra	9.65186	9.16373	4.50196	11.7159	13.3449	7.51137	cluster6
Tpt1	1604.11	1658.29	1095.26	2238-09-01	2118-03-01	1395.2	cluster6
Wdr45b	27.4806	28.5661	21.51	34.821	32.488	23.2132	cluster6
Zdhhc4	13.8745	17.8577	11.4015	20.2928	20.3361	13.1255	cluster6
1500012F01Rik	19.0439	21.8705	13.5975	24.9719	22.7662	24.995	cluster6
Apobec1	29.3318	24.8805	14.9088	40.4233	38.4893	30.045	cluster6
Fbxw17	8.42028	11.5386	8.82346	11.0106	12.4662	11.7308	cluster6
Igf1	6.62347	13.4196	2.57634	12.7752	22.2929	15.6007	cluster6
Scpep1	60.9873	82.7682	51.7915	89.3972	86.785	73.579	cluster6
Trpv4	1.1403	2.89031	0.5694	3.38823	3.32725	2.43008	cluster6
2410002F23Rik	12.3391	22.0659	11.9805	18.6637	39.6578	11.4866	cluster7
Adgrl2	11.6013	21.3605	13.7797	13.6155	42.4381	18.8953	cluster7
Bpifb1	0.286907	1.40569	0.336089	1.01548	4.19552	0.885165	cluster7
Car2	0.155667	5.86785	2.75757	0.232704	15.9751	4.02933	cluster7
Ccl22	7.02286	84.2907	8.03411	10.0157	229.037	6.5697	cluster7
Ciapin1	7.03825	9.32145	8.86454	7.76108	12.5898	10.6164	cluster7
Cxcl5	0.076923	1.42084	0.335101	0	7.34529	2.52818	cluster7
Gramd1b	2.56052	4.21346	2.42917	3.83778	9.15136	4.64923	cluster7
Hmgb3	1.72947	1.97093	1.71752	2.068	3.58804	2.87849	cluster7
Igf2bp2	9.59652	17.5306	13.7381	14.8805	27.456	13.7408	cluster7
Il10	0	2.84829	0.090188	0	10.3333	0.416293	cluster7
Il17f	0	0.351446	0.02731	0	1.742	0	cluster7
Lars2	149.845	132.339	169.026	99.7998	309.358	77.2826	cluster7
Llph	44.9151	45.534	49.8459	45.1313	56.6982	52.2264	cluster7
Lpar6	1.12782	1.97895	1.71584	0.91545	3.74956	1.23678	cluster7
Lrrc25	6.6791	16.2172	8.68377	12.3058	29.5123	28.3781	cluster7
Mir6236	670.497	631.043	875.764	429.84	1524.78	380.853	cluster7
Mthfd2l	1.86561	3.08885	2.44227	1.58101	5.65814	3.1064	cluster7
Particl	1.78572	1.91157	1.62205	1.31458	2.63329	1.235	cluster7
Plcl1	0.49149	0.419317	0.100615	0.466065	1.59671	0.118849	cluster7
Ptges	3.78646	44.4317	41.0778	4.98948	173.023	147.402	cluster7
Rcan1	12.619	25.2509	11.212	15.9661	51.9636	12.9165	cluster7
Rmrp	5.14433	4.31021	5.89722	3.50938	11.9743	1.366	cluster7
Rn45s	828.483	715.035	990.586	533.812	1686.74	415.986	cluster7
Slc10a6	0	0	0	0.43882	4.10434	1.07762	cluster7
Snora23	0.290896	0.133924	0.68647	0.25625	1.40191	0.469565	cluster7
Snora33	3.10639	1.88167	3.67244	1.73346	4.68808	2.60879	cluster7
Snord104	7.03474	7.80995	8.55174	9.69632	17.2355	7.92151	cluster7
Tmem159	26.0932	41.6214	21.6318	27.5179	74.9195	31.3895	cluster7
U90926	0	1.30907	0.296478	0	29.6518	7.4397	cluster7
Vcam1	0.248762	0.805728	0.954043	1.72267	10.6039	5.53766	cluster7
Xpnpep1	38.7198	44.8436	48.0228	46.914	59.6737	51.1615	cluster7
Zbtb32	5.79495	7.6163	4.04729	6.61479	15.8825	8.85122	cluster7
Zdhhc2	0.539071	0.998965	0.861166	0.915148	3.40562	1.85088	cluster7
Zfp593	7.96083	12.8022	10.3226	10.8127	18.7484	12.3328	cluster7
1700017B05Rik	17.5033	27.5883	16.723	20.9007	31.1004	24.7146	cluster7
1810032O08Rik	5.39435	11.6274	6.54308	9.41025	16.0252	7.29229	cluster7
2010111I01Rik	12.8175	30.6879	22.5976	23.0078	42.7671	42.1948	cluster7
Acp5	236.598	1021.79	850.203	336.365	2090.91	1023.35	cluster7
Basp1	12.1974	146.615	56.5231	84.3084	268.665	193.776	cluster7
Cav1	38.0673	169.297	23.7668	24.3515	177.853	151.993	cluster7
Ccl17	23.9438	458.528	966.064	30.671	1462.52	188.627	cluster7
E130012A19Rik	3.63233	10.338	8.22901	8.84963	15.4757	8.53799	cluster7
Ext1	12.8894	40.814	21.4164	21.0026	71.1737	25.5087	cluster7
Gpr137b	58.2929	118.938	73.2004	95.7254	132.678	98.7532	cluster7
Gpr137b-ps	58.443	119.326	78.2725	96.661	129.894	107.301	cluster7
H3f3b	352.503	635.559	301.256	418.948	832.709	401.572	cluster7
Ly9	22.6224	40.4958	33.1511	28.5754	55.2519	45.1228	cluster7
Mphosph6	16.9961	25.8756	21.1574	19.3853	31.9424	23.6202	cluster7
Rsbn1	4.42828	4.01774	1.48795	2.54504	7.35816	1.99278	cluster7
Snhg17	3.22747	6.26927	3.47592	3.94492	9.00451	3.7337	cluster7
Tmem243	7.85836	40.996	17.9605	16.3386	69.3431	35.3824	cluster7
Ccnk	12.0462	16.191	14.3083	14.772	16.0145	14.8558	cluster7
Orai2	8.8119	17.0607	11.5131	14.0247	17.0764	16.9453	cluster7
Utp14b	0.430104	0.267355	0.908046	0.562273	0.984531	0.732689	cluster7
2010005H15Rik	0.419052	0.581261	2.65571	0	0.82566	11.2677	cluster8
2010204K13Rik	0.519096	0.266608	0.518672	0.629424	0.425613	1.6809	cluster8
4933412E12Rik	0.138694	0.04381	0.32965	0.17693	0.310375	1.15887	cluster8
Abcc3	0.118515	0.114719	0.201239	0.35724	0.218225	1.35448	cluster8
Adamtsl5	1.00723	1.70474	1.67133	1.29347	1.31527	3.80212	cluster8
Adssl1	9.66047	13.9087	18.1075	17.5327	11.7256	42.6048	cluster8
AI427809	0.278671	0.30534	0.6336	1.49149	1.10449	3.58455	cluster8
Aif1	0.339805	0.145612	2.46994	0.554389	0.062333	9.88635	cluster8
Akr1b8	3.86326	4.17682	13.6662	6.41649	11.4288	39.1346	cluster8
Angptl2	0	0.013158	0.352396	0.071835	0.029081	1.28761	cluster8
Apoc2	1.10338	2.50573	5.69539	2.4357	4.22177	15.2582	cluster8
Apol9a	0	0	0.120257	0	0	1.31171	cluster8
Apol9b	0	0.029055	0.216615	0	0.046752	2.24907	cluster8
Arap1	19.5597	22.939	23.5042	16.5147	17.2285	32.6322	cluster8
Arg1	4.61749	8.14787	51.5526	6.6182	5.93533	247.155	cluster8
Arhgef10l	0.011761	0.394497	0.474272	0.024249	0.105563	1.77124	cluster8
Arhgef7	16.1318	17.116	18.9648	19.452	17.7914	22.5224	cluster8
Baiap2	2.11979	4.8529	7.11255	5.33504	8.59068	17.0492	cluster8
Bambi-ps1	0.081233	0.395041	0.317858	0.204094	0.193971	1.88281	cluster8
Batf2	1.35451	1.42729	4.15921	1.53815	1.61631	8.30116	cluster8
Bid	7.07293	8.18627	10.112	6.07695	4.7646	12.322	cluster8
C3ar1	1.16672	4.13673	2.83253	10.0304	8.17546	37.1153	cluster8
Ccl2	4.15934	18.5399	96.8623	2.27085	64.4538	420.064	cluster8
Ccnd1	1.05188	1.01593	0.941082	2.31333	1.29564	9.58211	cluster8
Ceacam19	0.054059	0.019769	0.130653	0.127049	0.049422	1.4062	cluster8
Chpt1	13.6096	14.5696	22.5767	24.0334	26.177	48.1117	cluster8
Clec4a1	2.97223	3.30096	2.10011	1.41062	2.52688	10.4539	cluster8
Cmpk2	1.15003	9.29023	11.3895	0.449989	8.78772	46.8437	cluster8
Cmtr1	12.1834	14.0497	15.6341	13.1913	15.4573	20.152	cluster8
Cpne2	0.282066	3.22094	3.9609	0.287155	2.34241	10.552	cluster8
Csn1s1	0	0	0	0	0.134055	1.40733	cluster8
Csn2	0.046205	0.039807	0.579482	0	0.239	31.1644	cluster8
Ctla2b	0.046994	0.073503	0.163275	0.047431	0.063752	1.77921	cluster8
Ctsk	373.559	546.521	732.854	809.156	988.608	1905.53	cluster8
Cxcl10	4.37271	95.4446	68.234	1.08291	87.478	236.764	cluster8
Cxcl11	0.14947	0.229955	0.281574	0.020586	1.96507	18.9279	cluster8
Cxcl9	0.806878	1.17856	3.65233	4.16204	4.54657	22.3582	cluster8
Cyfip1	43.7562	48.9928	45.9073	47.4447	59.371	60.0122	cluster8
Dcn	0	0	0.381879	0	0.029667	1.26195	cluster8
Ddx58	8.99184	13.6385	11.1322	10.2239	13.2384	23.3719	cluster8
Dhx58	11.4489	18.4792	14.7009	13.0896	17.8717	33.9271	cluster8
Epsti1	7.21966	6.21847	11.7429	17.4514	10.8314	37.867	cluster8
Fabp7	0	0.196627	0.281423	0.086286	0.384902	6.95153	cluster8
Fam213b	1.44632	0.877166	2.32849	2.24081	1.51946	6.28117	cluster8
Gbp4	0.035556	0.107274	0.379335	0.012305	0.206823	1.94588	cluster8
Gdf3	0	0.029669	0.118553	0	0.074472	1.12638	cluster8
Gm12250	0.445842	1.42838	4.2835	0.489314	1.7864	14.3407	cluster8
Gm15056	0	0	0	0	0	4.32285	cluster8
Gm6904	0	0.477961	0.204934	0.059341	0.055967	3.59711	cluster8
Gprc5b	0.087698	0.177321	0.297082	0.316003	4.24354	8.78542	cluster8
Gstt1	0	0	0.185243	0.031842	0	1.56413	cluster8
Gtf2ird1	0.095992	0.121367	0.519122	0.506798	0.286197	1.23127	cluster8
H2-T10	3.62561	4.53853	4.96341	3.79277	3.66151	7.92787	cluster8
H2-T23	123.503	135.494	118.722	103.884	97.2978	172.51	cluster8
H2-T24	3.31864	2.83183	7.64668	3.289	1.80442	18.0417	cluster8
H2-T9	33.6246	36.6342	44.3684	30.4937	30.1777	68.0582	cluster8
Hk1	6.99142	7.18824	9.46091	9.45011	7.57611	16.142	cluster8
Hk3	19.2313	19.8509	33.6055	16.1816	18.0058	51.2247	cluster8
Htr2b	0.062578	0.289836	0.337344	0.035535	0.140627	2.33392	cluster8
Htra1	0	0.057399	0.838402	0	0.264078	5.94405	cluster8
Ifi27l2a	12.6132	24.1848	16.8538	23.2333	15.9181	78.3753	cluster8
Ifi35	32.948	34.2467	40.7786	35.6408	38.7891	69.1226	cluster8
Ifi47	5.34272	22.4671	15.5866	5.72578	16.5905	44.2588	cluster8
Ifit1bl1	0.154015	0.553976	1.40469	0.254055	0.608234	8.59642	cluster8
Ifit3	0.820198	4.40259	10.3482	1.0454	10.1625	66.6094	cluster8
Ifit3b	0.490313	1.83995	4.25652	0.522593	4.05497	25.5988	cluster8
Ifitm3	2.40183	45.2229	28.9447	1.46905	21.2234	166.553	cluster8
Igfbp7	0	0.034793	0.136704	0	0.503462	1.3828	cluster8
Igtp	7.03082	9.60388	15.2338	9.29933	8.55846	38.0742	cluster8
Il18bp	2.34799	2.06288	2.22708	2.5474	2.76133	9.7774	cluster8
Il21r	0.116068	0.270608	0.323275	0.144725	0.207932	1.32729	cluster8
Impdh1	11.7014	10.7553	16.3831	14.1661	14.8798	24.2319	cluster8
Irf7	3.80568	19.5263	35.6878	4.03253	14.0957	184.291	cluster8
Irgm1	10.0522	18.8661	25.7123	10.2373	20.8692	52.2412	cluster8
Isg20	2.34367	12.6613	4.16214	1.67488	6.77485	15.7429	cluster8
Kdr	0.009348	0	0.090418	0	0.016635	1.38789	cluster8
Lgals9	46.8019	43.6308	63.6594	64.5347	51.2368	99.3987	cluster8
Lox	0.036281	3.39707	1.42588	0.011199	1.87436	8.64653	cluster8
Lrrc16a	0.024154	0.150037	2.1209	0.008517	0.246741	8.63554	cluster8
Ly6c2	0.888473	23.0453	16.858	0.110415	6.13074	110.362	cluster8
Ly6i	0.327809	0.190568	7.31437	0.188919	0.347214	30.523	cluster8
Maf	0.164164	0.773913	0.765211	0.191331	0.350903	5.31574	cluster8
Mafb	1.72571	4.47854	4.24916	5.10976	7.71785	24.9379	cluster8
Malsu1	15.8572	17.1683	16.2532	19.2261	16.0369	24.4451	cluster8
Micall2	0.104883	1.44197	1.90173	1.27296	4.5002	7.90949	cluster8
Mlkl	4.08946	4.59347	6.52376	2.03548	3.32663	16.9984	cluster8
Mov10	3.42725	4.45744	4.30746	2.19209	3.5455	10.8073	cluster8
Ms4a4b	0	0.634596	0.102702	0	0.778522	2.01176	cluster8
Ms4a4c	0.286971	2.5816	3.95303	0	0.873083	29.6729	cluster8
Ms4a6b	0.545151	1.90517	1.2204	1.06266	1.51913	8.78376	cluster8
Ms4a6c	18.1969	24.4664	34.626	41.2493	56.2546	132.715	cluster8
Ms4a6d	95.0958	105.161	139.377	126.585	154.906	293.688	cluster8
Msr1	5.49971	22.6476	10.5225	10.3317	27.682	60.3356	cluster8
Mthfr	2.77304	2.09555	2.55798	3.81105	3.26239	7.91194	cluster8
Mx1	0.170885	4.88186	3.68982	0.019837	4.04099	14.2495	cluster8
Nkain1	0.029949	0.167028	0.814968	0.014716	0.272299	2.21501	cluster8
Nmi	18.6604	16.2281	19.1532	15.9165	15.5037	31.0765	cluster8
Nos2	0	0.175822	1.74754	0	0.299887	12.7981	cluster8
Npy	0.272183	0.520747	1.02119	0	0.551865	4.54311	cluster8
Oas1a	10.1078	13.9247	26.602	17.5127	20.2133	88.8193	cluster8
Oas1b	1.1715	0.69566	1.50627	1.332	0.997864	3.28286	cluster8
Oas1g	1.0466	4.39955	8.09247	5.21987	6.87878	32.8497	cluster8
Oas2	0.158606	2.70179	2.23047	1.36106	2.3082	12.7952	cluster8
Oas3	0.52299	3.33191	6.29927	1.12818	2.35884	34.633	cluster8
Oasl2	0.587923	5.82178	9.80264	0.946514	3.88989	51.4078	cluster8
Olfml2b	0.227638	0.038995	1.08846	0.067377	0.043232	2.55725	cluster8
Pam	1.03473	1.0449	1.94737	1.44525	0.992768	4.099	cluster8
Parp10	10.6792	16.0143	13.7539	12.0049	12.4072	24.1492	cluster8
Pde8a	12.652	14.3684	17.434	15.3425	17.1229	23.4016	cluster8
Pdgfa	0.599715	0.559661	1.20729	6.23834	11.4267	17.0516	cluster8
Pdlim4	0.178389	0.616346	0.258072	0.036949	0.347142	1.86988	cluster8
Pdpn	14.5724	70.7878	69.239	7.48561	93.9281	231.724	cluster8
Peak1	0.116849	0.175638	0.377553	0.158344	0.333993	1.64722	cluster8
Pf4	4.58935	4.45448	43.0709	2.48892	9.12063	151.46	cluster8
Phf11a	0.290787	0.528647	1.52649	0.372622	0.770119	8.32701	cluster8
Phf11b	1.18611	2.72081	7.4636	1.04086	4.25041	30.0464	cluster8
Phf11c	1.16134	1.03335	1.32919	0.538025	0.480628	3.80756	cluster8
Phf11d	1.08435	2.1812	4.13642	1.55789	3.6414	14.7105	cluster8
Pls3	3	3.61133	4.50457	6.0492	16.849	17.8383	cluster8
Pnp	40.9898	24.1083	31.4286	43.3406	49.0049	93.3167	cluster8
Por	55.9102	53.659	65.0132	51.289	58.3639	89.5316	cluster8
Ppp4r1	21.8816	23.7599	22.1196	22.0261	20.0016	23.7044	cluster8
Prpf38a	17.2229	18.566	18.6392	16.7463	18.0388	22.4418	cluster8
Prss46	0	0	0.025594	0	0	1.84215	cluster8
Psme1	141.244	149.754	148.337	160.874	154.129	224.812	cluster8
Rai14	0.423989	2.17019	3.36945	0.912149	15.4454	20.287	cluster8
Rasgrp1	0.226743	1.03704	3.04179	0.631375	4.638	9.13022	cluster8
Rnf114	23.1681	26.9053	26.5945	29.8381	26.5097	36.1397	cluster8
Rnf34	16.7893	20.2811	16.0665	20.4685	20.2369	27.4073	cluster8
S1pr1	0.141643	0.164203	0.255556	0.32083	0.22023	1.84611	cluster8
Sdc1	0.332716	1.4179	2.69852	0.079934	2.66477	20.066	cluster8
Serpina3g	1.34259	24.4578	17.0385	1.28362	51.8512	63.7898	cluster8
Sh2b2	15.9456	11.513	13.9091	10.1151	10.6478	21.0701	cluster8
Slc37a2	4.8481	8.48138	8.7476	18.7308	12.9113	32.2055	cluster8
Slfn1	0.619757	6.01166	5.87949	1.93696	5.18356	29.4724	cluster8
Sp100	7.35511	14.5622	11.4433	10.2304	9.81024	27.8662	cluster8
Stab1	0.073007	0.35554	3.88198	0.307695	1.03116	12.6932	cluster8
Stat2	12.1676	21.6595	16.0132	11.6497	24.6003	27.9103	cluster8
Syngr1	5.06793	2.1218	3.32023	10.6413	6.93778	27.7013	cluster8
Tap1	18.3511	38.1693	36.0676	21.2932	35.5173	67.9423	cluster8
Tap2	45.8589	57.2353	51.4423	48.4075	57.3122	74.2194	cluster8
Tdrd7	14.7049	18.3238	16.3348	16.8179	18.4181	24.4591	cluster8
Tgtp1	0	0.517095	0.863241	0	0.357267	4.71369	cluster8
Tgtp2	0.018892	0.976451	1.46549	0.055424	0.473948	6.7218	cluster8
Tm4sf19	0.042693	2.27075	1.0533	0	1.46304	4.26341	cluster8
Tmeff1	0	0.057247	1.87807	0	0	5.09794	cluster8
Tnfrsf14	0	0.09951	0.403061	0	0.282689	2.4929	cluster8
Tpst1	5.34958	4.96637	6.2627	6.44464	7.27291	11.2573	cluster8
Traf1	0.518821	9.62684	8.99306	0.141937	20.0443	23.9717	cluster8
Tspan3	2.71549	2.78497	4.87726	3.20692	2.56928	12.0902	cluster8
Uaca	0.080578	0.043882	0.106402	0.490208	0.340728	1.259	cluster8
Ube2l6	21.7777	37.4752	27.5831	22.8263	33.1546	55.0694	cluster8
Ugdh	25.851	24.4797	28.1603	29.4422	28.1953	35.2979	cluster8
Usp18	0.512609	4.38728	9.30719	0.271212	5.20114	34.8278	cluster8
Zmynd15	0.056318	0.954191	0.758491	0.225146	1.58293	4.23302	cluster8
Znfx1	13.295	17.4625	17.5687	15.0891	20.4144	31.4864	cluster8
1110007C09Rik	26.6331	59.0231	39.0331	20.2138	33.7584	60.3043	cluster8
2510009E07Rik	6.35143	6.77074	11.8467	6.95935	8.89711	17.6316	cluster8
Adar	9.69756	11.6768	13.8773	10.9007	10.094	20.3986	cluster8
Agpat4	39.9805	32.9372	57.4145	45.355	38.0131	76.9218	cluster8
AI839979	0.642154	1.16292	1.95971	1.23236	1.87313	3.7324	cluster8
Ankrd37	0.30878	0.050129	1.04178	0.285429	0.19225	2.2358	cluster8
Anpep	9.63271	65.1463	146.512	10.4107	63.0486	232.613	cluster8
Aoah	0.950383	8.30375	17.1339	1.42091	12.5708	31.1717	cluster8
Bst2	49.0394	49.8708	189.557	62.0499	62.6999	419.547	cluster8
C1ra	14.0126	8.62363	23.2002	12.1027	8.759	33.0478	cluster8
C1s1	0.043225	0.71854	2.19899	0	0.278006	5.47594	cluster8
C2	0.379037	0.459351	1.66588	0.898404	1.83161	6.56334	cluster8
Chac2	0.686763	0.272923	1.42132	0.610409	0.368326	2.1852	cluster8
Clec4d	25.5843	229.953	125.098	27.103	203.139	249.927	cluster8
Ctsb	444.695	525.483	786.719	425.98	494.778	911.68	cluster8
Cxcl16	3.78168	52.1408	33.7496	7.80787	59.9249	74.0474	cluster8
Dctd	0.462859	0.209008	3.43265	2.07332	0.788846	4.31894	cluster8
Ebi3	1.69064	3.15687	9.6817	6.92992	7.68745	14.5393	cluster8
Eif1ax	52.1752	52.6278	91.2761	61.5699	70.6049	105.339	cluster8
Fam20c	6.35581	26.1681	74.9698	37.6842	73.1504	132.875	cluster8
Fxn	4.79687	3.74409	6.39043	5.49548	6.20294	9.61709	cluster8
Gdpd1	3.10763	7.5501	12.5963	4.90729	11.5284	20.1356	cluster8
Glrx	61.8257	38.7241	114.223	41.3485	42.9158	247.884	cluster8
Gpnmb	114.327	138.444	248.863	299.115	341.458	524.823	cluster8
Gpr84	3.71439	12.8357	86.0999	2.55616	16.1556	114.267	cluster8
Hck	126.483	160.342	201.7	147.302	157.049	255.233	cluster8
Hmga1	5.89443	6.59245	9.9326	7.10175	7.4079	12.124	cluster8
Hmga1-rs1	33.8056	39.0581	80.2936	51.0705	69.3647	121.444	cluster8
Ifngr2	38.3658	45.4565	60.2129	40.9861	46.6246	75.5652	cluster8
Igf2r	0.797691	0.76582	14.435	1.95032	5.00953	30.2036	cluster8
Il2rg	38.1997	73.214	104.348	48.3491	79.0896	120.814	cluster8
Irf9	10.0243	18.6302	20.8262	16.6428	19.1064	32.2782	cluster8
Irgm2	2.99898	2.19952	6.18392	4.97081	2.21735	15.9306	cluster8
Itgam	4.56712	44.0189	74.7729	3.19987	20.1712	125.94	cluster8
Kars	45.8775	36.6259	73.4932	57.8802	54.9648	80.4334	cluster8
Kcnn4	0.608008	1.88514	9.19921	0.931438	2.74203	16.7429	cluster8
Lgals3bp	96.4902	115.35	301.777	161.514	154.991	466.278	cluster8
Lrpap1	36.7905	36.0282	55.6898	40.5023	41.9029	73.5124	cluster8
Lrrc42	2.91539	2.09493	4.08306	4.77819	5.35643	8.99953	cluster8
Mcfd2	40.286	26.8948	56.0131	36.0218	30.4347	65.1428	cluster8
Mif	68.7618	55.5099	157.908	80.7007	74.3617	247.464	cluster8
Mmp14	4.04846	14.7939	111.706	3.18507	43.8896	205.532	cluster8
Mthfd1l	0.89441	0.923615	3.57687	2.81642	1.40912	6.73059	cluster8
Ncf4	42.951	46.8161	81.5524	43.5488	49.8294	112.377	cluster8
Nsun2	21.9103	21.2479	35.7032	30.3271	32.6442	43.0956	cluster8
Nt5dc2	1.72186	0.881871	6.15568	1.49309	1.60333	11.7346	cluster8
Ogfr	26.3046	42.4779	34.3643	28.3463	43.2408	47.5162	cluster8
Pafah2	0.358627	0.101125	0.706047	0.343211	0.133202	1.36948	cluster8
Parp12	17.4898	12.7164	25.8269	21.5533	15.3877	56.645	cluster8
Parvb	12.8225	19.47	21.8424	18.8274	20.048	34.7479	cluster8
Pcgf5	5.23259	8.04177	8.68924	6.45333	7.62422	10.809	cluster8
Pid1	21.6644	56.5663	66.4339	40.2637	100.899	146.923	cluster8
Pkm	395.625	364.129	579.51	411.073	381.643	859.596	cluster8
Plekho1	11.5289	19.9871	22.8292	25.7571	33.2806	44.0055	cluster8
Plxna1	14.9999	20.4065	40.008	24.9761	20.3872	47.4257	cluster8
Pml	3.43502	1.79433	5.07396	4.44541	2.11301	8.96082	cluster8
Pmp22	2.4897	11.1868	35.3491	8.96383	24.7215	102.798	cluster8
Pop4	19.8988	24.1887	25.7473	23.4288	30.4677	30.2514	cluster8
Ppa1	14.3563	19.5553	54.4915	16.9184	27.6905	69.9643	cluster8
Ppap2c	7.15871	5.48205	10.7848	10.0244	10.2735	16.1128	cluster8
Psmb10	85.4058	65.5652	94.2928	90.4891	70.8877	166.705	cluster8
Psmb8	132.014	109.229	197.126	137.866	124.498	275.555	cluster8
Rab34	1.45436	3.58952	1.97801	2.25011	3.24506	4.60172	cluster8
Ranbp1	135.174	108.821	257.48	142.034	155.034	262.792	cluster8
Rgl1	15.886	34.2191	36.1784	38.5832	44.904	53.4657	cluster8
Rrad	0.152924	1.58175	2.60601	0.478793	3.66632	5.80879	cluster8
Rrp15	17.8587	20.3928	31.6199	20.5819	28.543	30.8184	cluster8
Rtp4	1.64234	24.8484	18.2076	2.87142	30.4925	55.5585	cluster8
Sccpdh	0.768383	1.39774	2.42906	1.93082	2.22386	3.90607	cluster8
Sema4d	2.30964	4.09511	8.47536	4.99187	4.99366	33.0203	cluster8
Sept8	14.502	10.2513	20.4815	14.0202	10.9025	25.6772	cluster8
Serpinb8	0.39094	1.01315	2.46173	0.478152	0.789604	4.46759	cluster8
Slc25a22	9.62764	8.66549	16.0439	11.1111	8.50131	20.3628	cluster8
Slc27a1	17.2075	11.3837	25.2402	31.2113	30.4924	79.6037	cluster8
Slc6a8	2.31486	6.01777	11.0624	2.70709	8.26102	38.0749	cluster8
Slco4a1	0.247193	1.33326	4.68948	0.682744	1.64892	13.3151	cluster8
Smyd2	2.13349	0.980583	5.4025	4.86806	3.11304	11.2978	cluster8
Snrpa1	30.6125	23.5653	49.1492	31.5473	31.7924	52.3332	cluster8
Spsb4	0.084999	0.072673	1.16557	0.072814	0.044992	2.83856	cluster8
Stat1	30.4248	13.3073	45.5459	27.5651	11.5497	72.3569	cluster8
Tgfbi	421.886	295.397	672.857	414.272	297.908	868.922	cluster8
Tns3	2.7259	3.89748	8.06635	4.21554	6.01365	14.8298	cluster8
Tpm1	2.49933	3.59823	7.75353	5.45541	4.90836	14.2296	cluster8
Tspo	155.532	142.129	296.303	159.205	178.675	491.514	cluster8
Ttc12	0.561079	0.278264	1.23238	0.777281	0.705119	2.15011	cluster8
Ube2a	30.8893	26.2912	36.897	29.5532	28.3064	51.9336	cluster8
Usb1	18.3181	29.8532	22.4803	21.2002	27.7871	30.6842	cluster8
Vcpkmt	7.84205	4.35288	13.2469	6.90453	7.46866	13.6399	cluster8
Xaf1	0.817399	6.97453	4.9727	1.72726	4.99359	14.1682	cluster8
Xdh	11.2996	8.77949	15.7268	7.42516	6.56116	34.9273	cluster8
Zbp1	9.67043	30.1568	40.8405	10.3075	22.2776	103.137	cluster8
Fam98b	15.757	17.1653	23.3685	19.9971	23.6733	25.3041	cluster8
Gbe1	1.90686	3.53938	3.84629	3.2867	3.91701	4.1521	cluster8
Ppat	5.1173	4.34811	8.51743	7.34328	7.78799	9.3891	cluster8
Pus7	2.46909	2.63804	5.5015	5.39781	6.70117	7.118	cluster8
Snx18	15.7058	20.8162	26.6167	20.4996	29.1379	28.8116	cluster8
Anks1	5.56432	4.2434	5.43137	4.50643	2.18559	4.46238	cluster9
Arhgef40	12.6227	12.8057	14.3975	13.7031	9.62618	6.19576	cluster9
Pfkp	61.5139	65.2821	61.8594	38.323	49.852	32.6535	cluster9
Pip4k2c	34.5943	33.9684	34.7645	35.3784	29.4296	31.1895	cluster9
Rasa3	17.211	14.2996	18.3206	10.5196	5.9608	13.1761	cluster9
Slc16a1	7.2982	8.78904	9.40451	1.28573	4.10836	4.30194	cluster9
Tbxas1	91.657	63.9303	86.2191	47.9966	33.4358	66.5767	cluster9
2210408F21Rik	4.77191	2.04695	5.86092	2.52856	1.25641	3.73211	cluster9
4930404N11Rik	115.042	66.0234	137.215	101.378	51.7796	96.5767	cluster9
Abhd5	76.2566	55.307	63.8669	49.8935	40.4452	60.6633	cluster9
Acot11	2.97249	0.773406	3.78533	1.01746	0.359109	1.361	cluster9
B3glct	3.81572	2.56177	5.75201	1.90089	1.29703	3.37917	cluster9
Banp	3.59539	0.729063	4.03324	2.47826	0.888866	3.39749	cluster9
Bcas1	3.33588	0.466443	2.54246	1.53807	0.196273	0.760342	cluster9
C2cd2	2.79449	1.32343	2.86922	1.81863	0.787856	2.18647	cluster9
C330018D20Rik	6.47231	1.55144	5.30143	4.2502	1.05991	4.24396	cluster9
Capn15	24.8225	15.8988	25.8275	24.2353	13.1215	14.1298	cluster9
Ccdc109b	34.4512	15.8041	37.289	12.5565	10.6531	27.9133	cluster9
Cchcr1	4.67151	1.98267	5.67335	4.09106	2.32716	3.31497	cluster9
Crat	22.2883	15.9506	24.3327	16.5023	12.1633	18.3253	cluster9
Creb3l2	6.89269	5.61299	8.21856	2.77449	1.89306	3.50964	cluster9
Ctdspl	1.81628	0.819958	2.2551	1.1997	0.499214	1.09928	cluster9
Dennd2d	2.77005	3.65362	4.2373	3.60739	2.76715	2.30424	cluster9
Dhcr24	36.9791	16.0193	50.9395	31.7371	11.4709	30.9663	cluster9
Dhcr7	28.7334	14.4532	43.8932	23.1375	9.22222	25.6873	cluster9
Dpagt1	46.4458	26.4557	52.6936	39.6129	24.0561	41.5695	cluster9
Edem2	44.4966	25.1304	60.5315	38.3394	22.4532	38.6627	cluster9
Erc1	1.83552	1.20504	2.58518	0.806451	0.702338	1.54539	cluster9
F7	349.115	211.398	439.528	132.601	119.792	219.039	cluster9
Fgr	109.64	64.3265	107.317	74.5839	43.9609	65.2785	cluster9
Gripap1	24.6286	15.0341	24.8699	17.3373	11.5719	18.7594	cluster9
Gskip	12.7672	7.5083	11.3934	9.4177	6.41302	9.0282	cluster9
Hmgn2	296.903	202.21	247.217	197.351	127.447	146.86	cluster9
Hnrnph3	9.9417	4.99489	11.8352	8.7672	4.64897	9.07645	cluster9
Hvcn1	263.788	295.15	374.306	250.665	192.317	190.591	cluster9
Itgax	393.122	346.772	513.436	239.032	176.137	138.046	cluster9
Map4	40.2198	31.8431	40.7062	38.3495	28.7605	33.9726	cluster9
Mfsd12	62.2772	33.8243	80.8168	55.9928	28.2521	55.4876	cluster9
Mgme1	6.96132	3.29457	6.89257	5.27644	2.12129	4.15455	cluster9
Nadsyn1	5.18519	2.42819	6.4286	5.17883	2.56416	4.50681	cluster9
Ndufaf7	4.94522	2.88969	5.50818	5.29943	2.35988	3.41538	cluster9
Pak4	7.98186	5.66907	11.9274	5.7679	3.70761	6.18065	cluster9
Pkp4	5.21441	3.62431	7.11816	2.39847	2.47231	4.1391	cluster9
Plin3	82.6373	48.917	92.2386	53.8301	41.4743	60.2616	cluster9
Ppp1r13l	3.69343	2.729	4.17779	2.53253	1.58216	3.1537	cluster9
Ptges2	14.5614	11.2654	16.5397	15.2703	10.7008	12.3773	cluster9
Pwwp2b	14.1479	9.00105	13.9098	7.462	6.14255	11.5414	cluster9
Rgl3	4.79091	1.77745	4.20536	2.81838	1.0617	1.9896	cluster9
Rnf181	79.6164	40.0239	73.4464	59.6295	32.0236	51.1511	cluster9
Sec22c	5.09004	2.47488	4.23996	2.95362	1.59112	2.53844	cluster9
Sema4a	64.3309	37.257	68.4183	40.3606	33.9995	52.0478	cluster9
Slc17a9	7.07247	4.50278	9.65426	4.94683	3.04004	5.92348	cluster9
Tex264	63.2716	52.3238	69.8891	56.5123	43.1064	51.5405	cluster9
Tmem120a	61.7784	45.4136	54.8924	38.3277	46.3184	53.5099	cluster9
Tspan5	16.7875	13.3404	19.4891	13.2775	7.67241	10.4252	cluster9
Wrnip1	24.6231	14.667	26.348	23.6623	14.5346	20.8819	cluster9
Xpo7	4.11132	2.32264	4.33414	3.59312	2.19417	3.29243	cluster9
Zfyve21	9.32436	3.29689	11.3501	8.09191	2.04213	7.87372	cluster9
1110008P14Rik	47.2651	42.9734	67.9898	38.0638	28.7262	39.5813	cluster9
1190002N15Rik	10.0224	5.87235	6.68378	3.22401	3.41948	2.62021	cluster9
4933439K11Rik	0.662074	0.08073	1.12647	0.324693	0	0.371128	cluster9
Abcd3	16.056	11.0972	17.2237	8.26497	7.70082	9.12991	cluster9
Ado	17.8674	16.9507	21.5858	5.0262	6.07197	5.36447	cluster9
Amigo2	4.81498	1.78313	2.88658	0.274934	0.372974	0.091947	cluster9
Aplp1	4.88751	3.19988	3.95816	2.06897	1.67809	2.0829	cluster9
Atp6v0d2	486.01	300.924	362.843	212.948	175.695	202.734	cluster9
Bdh1	6.62689	3.49492	7.64036	1.27961	0.609535	3.09687	cluster9
Best1	19.4398	10.9666	17.2546	5.9347	5.3561	6.18905	cluster9
Bhlhb9	2.54447	1.53829	1.60215	0.490616	0.369575	0.096596	cluster9
Bhlhe41	57.7724	44.4488	72.4671	43.7515	44.8105	45.0148	cluster9
Bsn	2.04205	1.14274	1.71151	0.555348	0.278605	0.227792	cluster9
C2cd2l	31.4015	17.0823	31.8551	21.8029	12.4013	19.7714	cluster9
Ccdc69	4.86404	2.04041	2.96567	0.95015	0.728018	0.470555	cluster9
Col15a1	3.28176	3.05255	3.9911	2.8792	2.76052	2.48101	cluster9
Cttn	5.38296	9.47986	8.65224	0.422182	0.558036	0.920719	cluster9
Dnaja4	0.929367	0.559018	0.966314	0.555375	0.441243	0.411315	cluster9
Egfem1	2.39355	1.39536	3.46903	0	0.095575	0.032241	cluster9
Ehhadh	9.03685	6.13398	8.72242	6.70579	4.7227	5.21156	cluster9
Fads1	5.60692	1.88721	5.48181	2.66958	1.10773	1.90567	cluster9
Fads2	1.38062	0.115947	2.34756	0.243087	0.052021	1.0818	cluster9
Fam78b	5.20458	7.32056	9.85765	0.825108	0.876763	1.22913	cluster9
Fuom	5.21883	3.60002	6.29258	3.03622	2.04556	3.53515	cluster9
Gm16701	1.54529	0.350263	1.81021	0.017081	0	0	cluster9
Il27ra	5.06209	2.89816	7.80101	0.702161	0.426993	0.448691	cluster9
Inpp1	3.85375	2.77654	2.4782	1.11252	0.830162	0.477682	cluster9
Irgc1	4.17179	2.02787	3.38978	0.898794	0.617649	0.368245	cluster9
Itgb2	823.203	699.872	865.671	496.913	452.179	539.225	cluster9
Itpk1	14.4228	13.0013	17.709	11.2132	9.5505	12.7596	cluster9
Itpka	2.80146	1.26092	2.5808	0.337383	0.541567	0.117836	cluster9
Klk8	7.4597	3.05569	3.76655	0.151575	0.203832	0.500528	cluster9
Klrb1b	6.1972	4.22647	10.7849	0.63772	0.542096	0.253026	cluster9
Krt1	0.655898	0.574577	2.18652	0	0	0.013349	cluster9
Krt79	330.259	148.778	225.601	7.1338	9.67572	2.59627	cluster9
Lgi4	1.6049	0.391637	1.2737	0.202497	0.194574	0.05578	cluster9
Lrrk2	3.74888	4.14418	7.40076	0.104045	0.570676	1.43442	cluster9
Mag	15.7222	8.98109	15.536	8.10145	6.55183	7.83521	cluster9
March3	6.14341	2.94385	5.3703	2.46414	1.53156	1.81191	cluster9
Mgll	80.3928	36.1339	91.3963	52.2925	31.7067	36.7439	cluster9
Nab2	19.9639	11.2675	15.1623	4.43358	6.13629	6.3874	cluster9
Nptxr	4.523	1.36565	3.71409	0.990815	0.487049	0.440131	cluster9
Nucb2	79.813	55.1665	53.4243	27.9315	31.0545	39.8226	cluster9
Nup210	17.9933	9.26321	17.4671	12.757	7.01841	10.8346	cluster9
Nxn	1.2031	0.702341	2.53237	0.051887	0.102319	0.674855	cluster9
Parvg	82.0261	48.9278	71.9959	36.5037	25.3692	23.385	cluster9
Pex14	24.3598	18.2477	24.7286	15.7803	15.6585	17.032	cluster9
Pi4ka	16.348	16.8924	21.4646	14.8404	12.3971	14.9821	cluster9
Plekha6	18.3326	0.543867	16.48	0.584984	0.386147	0.349908	cluster9
Prelid2	5.86454	3.81878	10.7862	3.63292	1.4831	3.47477	cluster9
Qpct	3.25245	1.55019	2.15181	0.358571	0.503165	1.71749	cluster9
Rarres1	2.91446	1.85908	4.06913	0.809269	1.16932	1.18416	cluster9
Rnf141	13.8578	7.71265	16.3479	11.0571	7.75259	10.7716	cluster9
Sardh	0.811181	0.661291	1.93988	0.048495	0.063187	0.044273	cluster9
Scml4	1.38671	0.46349	1.51472	0.00466	0.047824	0.021995	cluster9
Serpinb12	1.33606	0.095133	1.05951	0.334398	0.160488	0.513414	cluster9
Shtn1	82.978	53.0866	82.1104	73.3112	48.813	53.1563	cluster9
Slc48a1	85.2307	67.7514	139.04	34.6316	33.6631	58.2871	cluster9
Snta1	7.86806	2.04805	4.97417	1.77781	1.00963	1.77153	cluster9
Spef1	5.72423	1.76424	6.45232	5.84784	1.97704	2.04695	cluster9
Speg	3.74409	2.04262	6.44478	2.07653	0.946354	2.5765	cluster9
Stac2	6.71643	6.19222	10.0852	1.5657	0.977562	2.3318	cluster9
Stk39	2.11697	0.849289	1.59397	0.253961	0.237826	0.013555	cluster9
Tmem202	3.69075	1.7124	4.29152	1.15233	1.60696	0.942838	cluster9
Tmsb10	761.362	500.436	783.337	52.2561	64.8958	102.736	cluster9
Tnfsf13b	9.08795	3.7428	8.02173	3.12659	2.70809	2.5996	cluster9
Ubqln1	64.25	51.7283	65.6781	52.9106	48.9692	54.0842	cluster9
Vash1	6.50009	3.13943	4.17869	0.278787	0.526072	0.185975	cluster9
Wtip	4.18348	2.18044	4.71598	1.39461	0.76642	1.97539	cluster9
Xrcc5	20.9639	9.22229	13.8852	4.84245	2.85768	5.35134	cluster9
Zfp532	1.5364	0.68549	1.0693	0.079823	0.055333	0.057988	cluster9
2610203C22Rik	0.770758	0.231777	0.399336	0.744897	0.275728	1.28091	cluster10
2700094K13Rik	51.8275	23.3705	37.4331	73.4318	39.6559	65.1042	cluster10
2810025M15Rik	11.418	4.02968	9.52696	24.7603	12.9574	19.5157	cluster10
Abcc4	4.74939	2.8456	4.35712	6.24367	4.80891	6.78685	cluster10
Abcd4	8.06681	4.93556	7.40034	12.3403	7.87742	12.6524	cluster10
Bcas2	44.8126	39.4424	42.4713	55.8418	40.3417	51.3034	cluster10
Bin1	9.23159	3.88877	2022-10-05	45.9606	20.8624	56.3185	cluster10
Ccdc85b	7.14345	5.43121	7.00859	9.77122	6.67403	8.88179	cluster10
Ccr5	7.04981	3.62501	10.2196	19.0929	10.3747	36.6811	cluster10
Chchd6	5.51426	2.6007	7.08332	10.024	5.38955	13.1793	cluster10
Chst1	0.147481	0.06248	0.342386	0.733307	0.163966	1.14168	cluster10
Chst14	4.89159	3.57461	4.4128	8.73122	5.13767	7.33988	cluster10
Cmtm7	26.5658	13.9361	26.6585	37.4512	20.7875	48.1684	cluster10
Cox18	6.35975	5.98268	9.57673	14.6878	9.74822	15.1927	cluster10
Cul9	1.12995	0.876565	1.24384	2.08333	1.00764	1.7133	cluster10
Cux1	19.0502	16.0568	18.8029	21.3502	17.1432	28.1647	cluster10
Dcaf7	27.3161	22.0702	28.4417	37.153	23.7792	31.3515	cluster10
Depdc7	0.630504	0.140115	0.638817	1.87255	0.452966	2.91883	cluster10
Dgcr2	15.5451	15.8924	16.9254	20.2328	15.2674	20.0063	cluster10
Dgkz	42.934	51.5839	50.4286	75.9408	58.2316	71.2959	cluster10
Eif4e3	1.82064	2.29702	3.87406	7.94217	5.53277	12.1997	cluster10
Fam198b	0.621688	0.346187	0.525852	4.42578	2.51692	6.96332	cluster10
Fam53c	5.59357	4.79876	5.41691	7.23434	6.25658	7.89304	cluster10
Foxred2	2.30568	1.3156	2.53473	5.85433	2.89781	4.32001	cluster10
Gatm	29.146	9.03131	13.5193	33.865	14.4917	41.4907	cluster10
Guca1a	3.61437	1.7079	2.59038	4.06051	1.73402	4.70015	cluster10
H6pd	10.1398	6.97863	10.5725	12.7689	9.86048	19.5123	cluster10
Hexb	104.332	81.2926	83.9062	138.769	96.3307	152.25	cluster10
Hoxb4	0.091377	0.382783	0.273969	0.962322	0.320853	0.997093	cluster10
Hsdl1	18.0921	15.9222	18.4433	21.0906	16.8808	22.0155	cluster10
Hspb11	2.37512	1.75553	3.72247	6.54016	3.84898	7.76224	cluster10
Kcnk13	0.289544	0.28157	0.139127	6.68923	3.01749	6.30231	cluster10
Ly6e	155.902	125.871	162.095	259.286	152.725	387.511	cluster10
Narf	3.46224	2.38745	3.27659	5.05763	2.13995	5.80956	cluster10
Necab3	0.37497	0.131193	0.443398	1.15699	0.092022	0.75111	cluster10
Npc2	186.262	165.791	181.097	243.888	194.435	275.578	cluster10
Park7	90.6359	53.5612	99.9747	177.947	110.865	239.658	cluster10
Pgm1	12.0516	9.63065	11.98	13.952	11.3938	16.1414	cluster10
Pknox2	0.010056	0	0.013355	2.54143	0.652813	3.14324	cluster10
Pla2g16	7.83065	4.88782	5.7326	28.9361	14.9722	25.0964	cluster10
Plod1	39.8406	22.7413	33.6064	63.5141	42.8972	60.9173	cluster10
Plxna2	0.078872	0.073261	0.128335	0.861578	0.562176	1.27778	cluster10
Prkar1b	0.12717	0.101617	0.061998	1.86354	0.930613	2.02691	cluster10
Ptpro	3.24286	1.27136	3.57609	11.7066	3.89331	10.2607	cluster10
Rere	2.19184	1.98153	1.87	3.61395	2.25419	3.25579	cluster10
Scamp5	1.89168	0.784061	0.714104	2.61768	1.33103	2.82874	cluster10
Sdc3	65.8699	42.1645	59.9835	76.1832	46.6521	91.5084	cluster10
Serpinb9	3.37346	2.39544	3.86809	5.6544	3.64216	6.07932	cluster10
Slc25a13	5.1509	3.88932	6.25625	11.5946	7.00156	9.65775	cluster10
Slc25a3	246.302	212.348	259.69	316.14	248.859	304.074	cluster10
Slc46a1	1.03315	0.338767	1.51458	2.8222	1.00909	4.27005	cluster10
Smad6	0.397441	0.08981	0.326532	0.832129	0.459737	1.49356	cluster10
Steap3	4.72002	1.73658	5.61341	18.6276	5.2848	29.3077	cluster10
Ten1	16.5013	12.5503	16.7537	19.432	14.4252	24.9072	cluster10
Tmem101	9.1934	8.00835	8.0291	11.3983	7.27067	10.5519	cluster10
Tsku	0.568474	0.444318	0.279332	2.54653	1.18716	2.73564	cluster10
Uba7	17.1782	14.7997	12.2112	18.6511	12.7831	23.174	cluster10
Ube3b	12.4826	10.5165	13.3185	17.5715	11.472	14.3241	cluster10
1600014C10Rik	63.2255	22.2952	43.574	68.9042	25.723	63.1382	cluster10
Abcf3	18.1007	11.6132	18.9549	21.3766	12.1197	19.8712	cluster10
Abhd14a	5.77733	2.42524	6.92854	10.0266	4.67819	9.92262	cluster10
Abi3	15.0916	6.11673	18.4009	24.421	7.33692	16.4975	cluster10
Adam15	39.6097	20.1912	28.245	60.4456	34.0269	68.1617	cluster10
Adgre1	147.619	141.806	217.201	224.428	181.994	264.172	cluster10
Adi1	29.0288	12.9037	31.436	42.4982	17.4987	35.7577	cluster10
Agk	3.43173	3.06697	4.77591	5.31216	3.5293	4.89693	cluster10
Akap1	2.85594	1.48229	4.3017	7.11615	3.48944	7.45266	cluster10
Aldh4a1	6.9308	2.4283	6.71704	9.84895	3.87068	7.98171	cluster10
Alg14	6.33577	2.19592	5.93911	8.31912	3.82925	10.1976	cluster10
Armc9	0.904686	0.252611	0.847376	1.58582	0.738569	1.69137	cluster10
As3mt	8.21996	4.88284	9.604	12.5729	6.7523	12.9764	cluster10
B4galt7	17.2135	13.095	19.5371	24.3476	14.9119	23.9742	cluster10
BC037034	20.7399	6.49494	18.4326	40.658	10.4776	31.4655	cluster10
BC068281	1.45857	0.346951	1.29902	2.12942	0.436866	1.44464	cluster10
Bcl2l12	10.9744	3.16149	9.99902	14.9203	6.30501	12.2549	cluster10
C1qbp	65.1871	52.2484	114.885	93.1173	85.1242	121.683	cluster10
C330006A16Rik	11.616	7.03037	14.3301	17.1343	9.46615	15.2619	cluster10
Camkk2	18.7309	9.44623	17.6856	32.4735	14.6192	24.8414	cluster10
Cant1	31.6582	17.4945	37.194	53.6766	30.0291	51.8671	cluster10
Ccdc107	13.9074	6.76388	12.984	19.1388	12.1036	17.8178	cluster10
Clec12a	28.2737	17.301	42.5825	54.465	28.1398	91.2175	cluster10
Clpb	3.75268	2.18111	5.45824	5.66493	3.15268	6.63334	cluster10
Clybl	5.77436	2.34892	6.72453	10.8323	4.64497	10.8313	cluster10
Ctbp2	20.3574	9.71397	21.7073	20.2182	14.4999	21.665	cluster10
Ctc1	4.46594	2.04813	4.49324	7.27041	2.72466	4.86905	cluster10
Ctnnb1	300.19	190.663	269.766	403.99	220.195	336.716	cluster10
Ctps2	9.71925	7.04086	9.32649	11.0503	7.57887	11.7505	cluster10
Cxx1a	9.98885	5.25879	10.111	14.925	7.9354	13.8519	cluster10
D030056L22Rik	5.10338	3.53323	6.42667	7.38777	4.25057	7.0366	cluster10
Ddt	32.196	18.0166	38.8427	36.3881	27.2538	54.0618	cluster10
Dhrs7b	72.7934	20.3211	66.7829	118.843	43.587	100.888	cluster10
Dnajc12	4.38903	3.21699	6.17033	6.80598	5.82026	9.26245	cluster10
Dnajc15	29.6389	14.3807	43.0984	48.8316	26.4418	63.7936	cluster10
Dnph1	3.30954	1.2667	6.48188	8.61115	2.22612	10.6449	cluster10
Dok1	16.92	10.298	14.7941	22.8122	14.3235	18.9904	cluster10
Drosha	6.00397	2.14961	7.08813	8.53404	3.58722	10.0039	cluster10
Dsn1	3.83367	2.8231	5.19351	5.23075	3.68201	5.83919	cluster10
Elk3	12.0429	8.43449	16.0274	21.5502	20.6907	28.0202	cluster10
Elp3	12.2657	3.83173	14.0047	16.1835	6.30464	15.689	cluster10
Espl1	5.14454	1.10746	3.3696	9.99891	2.47067	7.71912	cluster10
Faf1	9.13651	5.43131	9.74632	11.0165	6.82748	13.8579	cluster10
Fam206a	3.9323	2.50035	5.28204	5.35964	3.06111	5.67654	cluster10
Fblim1	20.4792	10.1373	27.9241	25.0807	13.8955	36.1687	cluster10
Fbxo7	11.9343	8.95399	10.1022	13.7793	9.53273	12.7481	cluster10
Fcgr1	30.6839	6.12029	12.8272	52.2725	11.4565	55.6977	cluster10
Ffar2	19.0056	9.43448	36.3528	38.8919	17.1215	43.5392	cluster10
Fhod1	18.3258	9.40154	15.9807	23.0511	12.6104	22.8203	cluster10
Fn3krp	3.07123	0.46357	3.20688	5.03421	1.15849	3.32945	cluster10
G630090E17Rik	1.07723	0.117595	1.21697	1.05589	0.158539	2.35133	cluster10
Galk1	15.9251	7.75175	24.026	21.4737	13.2282	34.6251	cluster10
Gbgt1	17.4363	9.21131	22.7025	25.0761	13.8728	24.9625	cluster10
Gcsh	22.2397	12.7523	34.9937	28.8493	18.1178	47.0498	cluster10
Gkap1	3.53453	2.05819	3.69323	6.58109	4.15771	7.13129	cluster10
Gm5512	1.60176	0.503728	1.4196	2.33706	0.691051	2.09118	cluster10
Gnpda1	32.2519	6.76778	26.6417	39.7181	8.62347	33.6146	cluster10
Gtf3c5	8.27035	5.46043	12.3041	11.3789	7.66219	11.9921	cluster10
Hacd1	5.62241	2.21451	9.08522	11.7435	6.038	14.1331	cluster10
Harbi1	2.11489	0.883504	2.36047	3.03091	1.39829	2.4223	cluster10
Hgsnat	30.4911	24.8081	35.6082	44.2696	36.8431	48.8472	cluster10
Hibch	6.96282	1.8929	5.08083	8.95831	3.34183	7.07492	cluster10
Hmg20a	5.54619	1.95085	4.14821	7.16895	2.09777	5.53099	cluster10
Hmox2	84.8837	53.133	89.8801	83.1362	53.5564	121.117	cluster10
Hnrnpf	140.164	100.226	156.248	167.323	119.919	154.842	cluster10
Idh2	63.4477	29.2638	70.385	93.5439	47.164	68.9023	cluster10
Ift172	2.9388	0.78303	2.92624	4.35198	1.40396	3.42166	cluster10
Ift22	17.2455	6.9165	21.9625	23.2758	10.2104	33.4708	cluster10
Il10rb	26.9305	37.906	61.7806	71.1297	49.9972	90.3027	cluster10
Irak1bp1	0.744577	0.284699	1.33032	1.69323	0.733049	2.13509	cluster10
Kctd21	2.95119	0.238711	3.40515	4.29315	0.538765	4.21017	cluster10
Lca5	0.318395	0.05591	0.622046	0.961501	0.183608	0.830517	cluster10
Lhpp	1.49922	0.660122	3.99565	5.05697	2.69371	5.5317	cluster10
Liph	1.49339	0.765032	2.39656	2.8338	0.925005	3.1372	cluster10
Lsm14b	7.41308	3.94016	9.8884	8.60119	4.65971	12.1944	cluster10
Man1c1	28.4539	13.4778	27.6122	43.4311	16.8558	30.9643	cluster10
Mettl8	4.3658	0.316942	4.17412	5.59563	0.736174	5.77578	cluster10
Mid1ip1	21.8081	15.7022	30.2486	29.6836	27.1383	39.5652	cluster10
Mitd1	13.6036	5.55163	14.487	12.1079	7.40143	20.7967	cluster10
Mmgt2	5.50247	2.57702	6.6627	8.56567	3.6681	7.4513	cluster10
Morn2	3.89367	1.27607	3.15911	6.39429	3.08152	5.32846	cluster10
Mrpl13	40.4828	25.4492	44.4585	52.2009	38.2259	53.7566	cluster10
Mrpl3	28.4726	24.9461	34.3688	40.0471	31.5706	40.4543	cluster10
Mtfr1	4.40131	2.42204	5.04738	6.20751	3.82088	5.86785	cluster10
Mtor	5.16518	3.62238	6.04996	7.14059	4.32947	6.0739	cluster10
N4bp3	4.01107	3.17273	5.72504	5.81237	2.84129	3.57457	cluster10
Ndufaf5	3.98638	1.91276	4.84812	5.39403	2.74829	6.69045	cluster10
Nicn1	3.65919	1.17009	3.00863	5.2334	1.37446	4.24587	cluster10
Nmnat1	4.3888	2.53771	5.21249	5.5558	1.97734	7.17035	cluster10
Npl	6.83495	4.88324	9.81952	10.9618	6.89607	14.1973	cluster10
Nr1h3	31.1519	15.303	43.3885	35.8788	19.4993	52.3001	cluster10
Nudt13	5.65837	3.28123	3.94899	7.12712	3.90986	6.35526	cluster10
Nup214	7.18582	5.76032	8.0352	9.3339	6.14123	8.09905	cluster10
Ocel1	9.56389	5.36934	7.73784	12.0949	5.46393	9.55986	cluster10
Odc1	22.5912	28.5107	51.3093	45.3543	31.5979	50.7912	cluster10
Ostc	76.7518	39.5529	93.3325	90.2755	54.946	107.259	cluster10
P4ha1	20.291	9.80453	20.1362	21.619	11.5194	28.3648	cluster10
Parp1	18.9326	6.75608	28.1106	30.4711	11.9733	29.6192	cluster10
Parp11	3.59283	0.336052	3.74157	2.42915	0.510534	5.08775	cluster10
Parp3	29.7142	15.007	28.9085	28.8469	19.2056	36.7522	cluster10
Pcca	9.42806	4.52884	9.94263	13.814	7.024	12.7547	cluster10
Pctp	15.8577	4.46206	14.4776	26.3881	8.52472	24.2178	cluster10
Pdss2	2.64346	1.10298	2.82375	4.34998	1.42024	3.69755	cluster10
Pdxk	11.653	6.29366	19.342	18.9772	9.1606	25.7686	cluster10
Pelp1	8.05477	5.95728	11.6879	11.2348	6.64936	12.7381	cluster10
Pex26	0.863076	0.231683	1.38337	1.4177	0.382586	2.13481	cluster10
Phpt1	24.2876	12.0684	30.3904	38.8183	19.5262	36.0982	cluster10
Pigl	2.78116	1.42393	3.08245	3.90039	1.77161	3.55559	cluster10
Pigq	17.0461	9.40475	17.6925	23.2175	10.6215	20.0518	cluster10
Plin1	1.64773	0.648897	1.03519	1.72923	0.444943	2.13724	cluster10
Pold3	14.331	8.17542	16.0456	14.5886	8.68878	18.8669	cluster10
Polg	12.1685	7.01338	12.0806	17.9843	9.72577	17.1011	cluster10
Polr3h	2.1114	1.15738	3.46264	3.63773	1.93386	3.96677	cluster10
Ppm1f	2.5615	2.00363	4.6898	4.0489	2.5452	4.98041	cluster10
Ppp1r21	23.3232	9.82808	18.6466	27.7767	18.0877	24.9725	cluster10
Prdx4	40.975	23.4835	33.2884	57.4528	33.8087	54.8953	cluster10
Prmt2	9.70892	3.34096	12.3578	14.2445	5.88622	17.1784	cluster10
Prmt3	9.84697	5.56705	15.9724	15.5671	8.02732	17.3425	cluster10
Psmb9	51.8984	29.4291	56.3119	59.1579	36.6693	94.8522	cluster10
Ptpra	22.7345	17.4147	20.6747	30.6763	19.2828	26.9609	cluster10
Pus7l	2.57834	1.45432	3.80136	3.90531	1.84692	4.14274	cluster10
Rab13	3.70909	1.87424	2.56066	2.59002	1.8531	3.9034	cluster10
Rab32	157.218	102.109	158.284	207.591	120.518	186.774	cluster10
Rap1gds1	28.4397	16.6984	29.8216	34.1045	20.321	32.1601	cluster10
Retsat	6.89671	4.09219	7.28413	10.3903	6.6018	8.56463	cluster10
Rft1	8.14127	5.48252	9.6631	11.2328	6.48428	9.81923	cluster10
Rhbdd2	3.92736	2.42939	4.60977	4.19202	3.26016	4.54118	cluster10
Rmnd1	8.66499	2.70697	7.26434	14.9235	4.35067	11.7205	cluster10
Rpa1	29.6876	11.2386	37.0415	44.2654	18.8649	38.6498	cluster10
Rwdd2b	3.68344	0.951519	4.19779	5.07556	1.44069	5.11259	cluster10
S1pr2	10.9611	7.33838	19.8436	18.8764	10.0495	31.5505	cluster10
Sac3d1	9.20613	4.43001	12.327	13.1089	6.86773	13.8782	cluster10
Serbp1	60.4093	47.6283	86.327	68.1969	63.9663	83.5434	cluster10
Sf3a3	27.5251	20.3717	35.0195	31.676	28.6954	38.6568	cluster10
Shmt1	4.68924	2.50532	10.568	9.67076	5.22112	10.6074	cluster10
Shmt2	16.8769	9.8867	22.5097	28.4082	16.2693	35.2574	cluster10
Slc38a7	19.353	13.7485	21.3991	26.5414	17.9519	26.1352	cluster10
Slc5a6	5.91957	3.57789	7.59762	8.03632	4.30863	7.14595	cluster10
Slc7a7	17.6685	6.28253	9.50978	21.6245	13.8881	25.4312	cluster10
Smyd4	2.29876	0.723357	2.51574	3.81494	1.38532	2.31599	cluster10
Specc1	7.10994	3.04454	6.10698	11.3488	5.06098	8.54558	cluster10
Stard3	31.2473	24.4068	33.5122	32.5568	26.3233	42.9377	cluster10
Stx2	6.13651	2.18243	6.67044	9.88216	3.85618	10.9157	cluster10
Tcp11l1	0.761347	0.497381	1.92616	1.81313	1.17175	3.11002	cluster10
Tctex1d2	10.2602	8.54689	18.5374	22.1977	18.4702	29.7593	cluster10
Them6	6.95095	2.8532	6.84939	10.5773	5.02151	8.91566	cluster10
Tmcc2	0.953824	0.293455	1.31186	2.48238	0.855955	2.31034	cluster10
Tmed1	5.78333	2.49763	8.83233	12.5446	4.2803	12.7803	cluster10
Tmem19	17.3624	11.1449	14.0295	17.7689	13.6718	18.3121	cluster10
Tmem218	3.71566	1.65352	5.02611	5.66731	2.59853	6.14285	cluster10
Tmem221	1.51562	0.182781	0.815959	2.60468	0.450795	2.05287	cluster10
Tmem39b	5.48133	2.90377	6.35472	7.4186	4.01743	7.51661	cluster10
Tmem80	9.67535	3.42337	8.40079	11.2222	6.31796	10.0177	cluster10
Tnfsf12	34.0411	20.579	35.3761	48.3688	29.2961	41.6329	cluster10
Tpi1	119.437	57.0188	197.737	152.006	86.1534	284.366	cluster10
Tpmt	1.52368	0.275765	1.29405	1.57969	0.802519	1.98831	cluster10
Tpst2	45.6033	28.7152	36.9122	40.9008	30.4726	47.1955	cluster10
Trim14	18.1577	5.15269	16.0482	21.5984	5.54094	24.2763	cluster10
Trim34a	6.82245	2.5371	5.04211	6.33016	2.35533	8.08685	cluster10
Trim45	0.802118	0.255599	0.798746	1.25677	0.24401	0.809134	cluster10
Tsen15	9.53474	4.53436	9.44011	13.1057	5.2128	11.2874	cluster10
Tspan4	8.78723	4.96741	13.1803	15.5393	7.24555	30.5013	cluster10
Tstd3	15.5011	6.61085	12.784	18.4031	9.09924	17.7145	cluster10
Ttc32	3.06096	1.47742	5.07748	4.2778	1.37242	8.02441	cluster10
Ttll1	3.36027	1.56043	4.94713	5.88011	2.70036	7.0891	cluster10
Tubd1	4.62435	0.457965	4.06014	6.65333	1.06509	5.73123	cluster10
Uap1l1	76.5735	38.2892	130.561	107.345	67.139	160.868	cluster10
Vdac3	63.2016	45.2181	70.5929	67.1461	51.8925	85.5463	cluster10
Vipas39	15.9271	7.17283	14.5314	20.4543	10.924	18.6811	cluster10
Vps33a	15.2786	10.7559	17.5948	19.2637	11.5227	18.529	cluster10
Vps8	8.99258	5.50043	10.9679	11.8512	6.97456	10.1507	cluster10
Vti1b	76.2628	64.9737	74.9776	75.9386	62.7179	86.7274	cluster10
Wdr24	6.78956	5.05092	6.78661	8.58791	5.49514	7.05471	cluster10
Wdr35	0.655578	0.251992	0.96711	1.49664	0.481327	1.48086	cluster10
Wdtc1	11.4311	7.84797	10.5224	12.5948	8.26807	14.6784	cluster10
Wdyhv1	9.91583	5.10019	6.14077	12.5018	6.12161	11.6561	cluster10
Xylb	4.35601	1.37781	4.59121	6.62284	2.18618	4.32285	cluster10
Yars2	8.45926	5.65405	12.0894	11.2246	7.55747	13.9485	cluster10
Ydjc	7.77457	2.74775	7.49975	10.2505	4.08213	10.4267	cluster10
1700021F05Rik	15.8685	10.7798	19.1102	18.7503	17.4155	19.8205	cluster10
BC003965	7.70322	5.64061	8.14453	9.24063	8.15474	8.29968	cluster10
Fam222b	4.20817	3.26302	4.33483	5.19348	4.52391	4.62134	cluster10
H2afy	88.6204	72.0795	90.6579	100.608	91.8901	97.9732	cluster10
Lins	1.12907	0.812554	1.48038	1.42688	1.35701	1.54789	cluster10
Mrps6	41.3354	15.861	39.9894	39.532	33.6235	39.7764	cluster10
Ndnl2	18.3891	14.6874	18.6973	20.4242	18.7055	20.115	cluster10
Plekha8	1.26453	0.776193	1.45659	1.32824	1.40904	1.95259	cluster10
Prkcd	123.25	166.321	221.549	236.314	226.991	250.715	cluster10
Pyurf	1.81875	0.947737	1.79617	2.06697	1.55999	2.03882	cluster10
Rbbp7	46.7527	42.851	58.0159	53.2841	54.5829	53.9631	cluster10
Rbpms	8.28016	8.6821	17.5676	20.1394	15.2978	20.9524	cluster10
Rgs10	27.5667	11.9129	20.2428	35.4668	23.1808	34.5617	cluster10
Rpl3	520.375	399.327	606.589	738.695	567.434	684.429	cluster10
Trmu	5.14061	2.81047	5.29074	5.84661	4.84231	6.19876	cluster10
Zc2hc1a	1.60116	0.418325	1.68477	1.56337	1.6239	2.25007	cluster10
Znhit6	4.12509	2.4464	5.26347	4.8298	4.22731	5.16841	cluster10

## Sheet: KEGG_downregulated
TermID	Term	Enrichment	logP	Genes in Term	Target Genes in Term	Fraction of Targets in Term	Total Target Genes	Total Genes	Entrez Gene IDs	Gene Symbols
mmu05203	Viral carcinogenesis	1.84191098488702e-05	-10.9021218535562	228	22	0.0780141843971631	282	7931	15015,319183,68024,319178,208647,319185,319156,319188,319182,231991,242341,319184,319187,319177,13654,319186,12575,319180,58801,319181,16195,16151	H2-Q4,Hist1h2bj,Hist1h2bc,Hist1h2bb,Creb3l2,Hist1h2bl,Hist1h4d,Hist1h2bp,Hist1h2bh,Creb5,Atp6v0d2,Hist1h2bk,Hist1h2bn,Hist1h2ba,Egr2,Hist1h2bm,Cdkn1a,Hist1h2bf,Pmaip1,Hist1h2bg,Il6st,Ikbkg
ko05203	Viral carcinogenesis	1.84191098488702e-05	-10.9021218535562	228	22	0.0780141843971631	282	7931	15015,319183,68024,319178,208647,319185,319156,319188,319182,231991,242341,319184,319187,319177,13654,319186,12575,319180,58801,319181,16195,16151	H2-Q4,Hist1h2bj,Hist1h2bc,Hist1h2bb,Creb3l2,Hist1h2bl,Hist1h4d,Hist1h2bp,Hist1h2bh,Creb5,Atp6v0d2,Hist1h2bk,Hist1h2bn,Hist1h2ba,Egr2,Hist1h2bm,Cdkn1a,Hist1h2bf,Pmaip1,Hist1h2bg,Il6st,Ikbkg
mmu05034	Alcoholism	6.06222077175051e-05	-9.7108492680353	195	19	0.0673758865248227	282	7931	319183,20416,68024,319178,208647,319185,319156,319188,319182,231991,14701,319184,319187,319177,319186,319180,319181,14697,319171	Hist1h2bj,Shc1,Hist1h2bc,Hist1h2bb,Creb3l2,Hist1h2bl,Hist1h4d,Hist1h2bp,Hist1h2bh,Creb5,Gng12,Hist1h2bk,Hist1h2bn,Hist1h2ba,Hist1h2bm,Hist1h2bf,Hist1h2bg,Gnb5,Hist1h2ap
ko05034	Alcoholism	6.06222077175051e-05	-9.7108492680353	195	19	0.0673758865248227	282	7931	319183,20416,68024,319178,208647,319185,319156,319188,319182,231991,14701,319184,319187,319177,319186,319180,319181,14697,319171	Hist1h2bj,Shc1,Hist1h2bc,Hist1h2bb,Creb3l2,Hist1h2bl,Hist1h4d,Hist1h2bp,Hist1h2bh,Creb5,Gng12,Hist1h2bk,Hist1h2bn,Hist1h2ba,Hist1h2bm,Hist1h2bf,Hist1h2bg,Gnb5,Hist1h2ap
mmu05322	Systemic lupus erythematosus	0.000116633402170041	-9.05647485706137	139	15	0.0531914893617021	282	7931	319184,319177,319187,319183,68024,319178,319186,319180,319185,319181,319171,319156,319188,319182,14998	Hist1h2bk,Hist1h2ba,Hist1h2bn,Hist1h2bj,Hist1h2bc,Hist1h2bb,Hist1h2bm,Hist1h2bf,Hist1h2bl,Hist1h2bg,Hist1h2ap,Hist1h4d,Hist1h2bp,Hist1h2bh,H2-DMa
ko05322	Systemic lupus erythematosus	0.000116633402170041	-9.05647485706137	139	15	0.0531914893617021	282	7931	319184,319177,319187,319183,68024,319178,319186,319180,319185,319181,319171,319156,319188,319182,14998	Hist1h2bk,Hist1h2ba,Hist1h2bn,Hist1h2bj,Hist1h2bc,Hist1h2bb,Hist1h2bm,Hist1h2bf,Hist1h2bl,Hist1h2bg,Hist1h2ap,Hist1h4d,Hist1h2bp,Hist1h2bh,H2-DMa
mmu00562	Inositol phosphate metabolism	0.000774432767074029	-7.16337971004321	70	9	0.0319148936170213	282	7931	212111,18799,228550,54384,71780,18720,117150,84095,16329	Inpp5a,Plcd1,Itpka,Mtmr7,Isyna1,Pip5k1a,Pip4k2c,Pi4k2a,Inpp1
ko00562	Inositol phosphate metabolism	0.000774432767074029	-7.16337971004321	70	9	0.0319148936170213	282	7931	212111,18799,228550,54384,18720,71780,117150,84095,16329	Inpp5a,Plcd1,Itpka,Mtmr7,Pip5k1a,Isyna1,Pip4k2c,Pi4k2a,Inpp1
mmu04141	Protein processing in endoplasmic reticulum	0.00194347846318704	-6.24327588919106	163	14	0.049645390070922	282	7931	107513,70377,15505,14828,20338,56085,27061,64209,80286,69608,23802,12282,67838,108687	Ssr1,Derl3,Hsph1,Hspa5,Sel1l,Ubqln1,Bcap31,Herpud1,Tusc3,Sec24d,Amfr,Hyou1,Dnajb11,Edem2
ko04141	Protein processing in endoplasmic reticulum	0.00194347846318704	-6.24327588919106	163	14	0.049645390070922	282	7931	107513,70377,15505,14828,20338,56085,27061,64209,80286,69608,23802,12282,67838,108687	Ssr1,Derl3,Hsph1,Hspa5,Sel1l,Ubqln1,Bcap31,Herpud1,Tusc3,Sec24d,Amfr,Hyou1,Dnajb11,Edem2
mmu05323	Rheumatoid arthritis	0.0024078187692371	-6.02903401631261	82	9	0.0319148936170213	282	7931	13039,24099,14254,11973,16414,16408,15894,242341,14998	Ctsl,Tnfsf13b,Flt1,Atp6v1e1,Itgb2,Itgal,Icam1,Atp6v0d2,H2-DMa
ko05323	Rheumatoid arthritis	0.0024078187692371	-6.02903401631261	82	9	0.0319148936170213	282	7931	13039,24099,14254,11973,16414,16408,15894,242341,14998	Ctsl,Tnfsf13b,Flt1,Atp6v1e1,Itgb2,Itgal,Icam1,Atp6v0d2,H2-DMa
mmu_M00130	Inositol phosphate metabolism, PI=> PIP2 => Ins(1,4,5)P3 => Ins(1,3,4,5)P4	0.00689732033256028	-4.97662230040923	22	4	0.0141843971631206	282	7931	18799,18720,228550,84095	Plcd1,Pip5k1a,Itpka,Pi4k2a
M00130	Inositol phosphate metabolism, PI=> PIP2 => Ins(1,4,5)P3 => Ins(1,3,4,5)P4	0.00689732033256028	-4.97662230040923	22	4	0.0141843971631206	282	7931	18799,18720,228550,84095	Plcd1,Pip5k1a,Itpka,Pi4k2a
mmu00760	Nicotinate and nicotinamide metabolism	0.00742219843626074	-4.9032799804763	35	5	0.0177304964539007	282	7931	78914,18605,67993,12182,223646	Nadsyn1,Enpp1,Nudt12,Bst1,Naprt
ko00760	Nicotinate and nicotinamide metabolism	0.00742219843626074	-4.9032799804763	35	5	0.0177304964539007	282	7931	78914,18605,67993,223646,12182	Nadsyn1,Enpp1,Nudt12,Naprt,Bst1
M00403	HRD1/SEL1 ERAD complex	0.00975919711073798	-4.629545145185	13	3	0.0106382978723404	282	7931	70377,20338,64209	Derl3,Sel1l,Herpud1
mmu_M00403	HRD1/SEL1 ERAD complex	0.00975919711073798	-4.629545145185	13	3	0.0106382978723404	282	7931	70377,20338,64209	Derl3,Sel1l,Herpud1
ko00120	Primary bile acid biosynthesis	0.0176633050222121	-4.03626595396558	16	3	0.0106382978723404	282	7931	12642,15488,101502	Ch25h,Hsd17b4,Hsd3b7
mmu00120	Primary bile acid biosynthesis	0.0176633050222121	-4.03626595396558	16	3	0.0106382978723404	282	7931	12642,15488,101502	Ch25h,Hsd17b4,Hsd3b7
mmu04070	Phosphatidylinositol signaling system	0.0205788776932045	-3.88349008392115	96	8	0.0283687943262411	282	7931	212111,18799,228550,54384,18720,117150,84095,16329	Inpp5a,Plcd1,Itpka,Mtmr7,Pip5k1a,Pip4k2c,Pi4k2a,Inpp1
ko04070	Phosphatidylinositol signaling system	0.0205788776932045	-3.88349008392115	96	8	0.0283687943262411	282	7931	212111,18799,228550,54384,18720,117150,84095,16329	Inpp5a,Plcd1,Itpka,Mtmr7,Pip5k1a,Pip4k2c,Pi4k2a,Inpp1
ko04710	Circadian rhythm	0.0207002994788156	-3.87760711123984	30	4	0.0141843971631206	282	7931	108097,11865,79362,12952	Prkab2,Arntl,Bhlhe41,Cry1
mmu04710	Circadian rhythm	0.0207002994788156	-3.87760711123984	30	4	0.0141843971631206	282	7931	108097,11865,79362,12952	Prkab2,Arntl,Bhlhe41,Cry1
ko04145	Phagosome	0.0247023869673495	-3.70085540166316	178	12	0.0425531914893617	282	7931	13039,15015,17167,56644,11973,16414,19349,13058,140792,17970,242341,14998	Ctsl,H2-Q4,Marco,Clec7a,Atp6v1e1,Itgb2,Rab7,Cybb,Colec12,Ncf2,Atp6v0d2,H2-DMa
mmu04145	Phagosome	0.0247023869673495	-3.70085540166316	178	12	0.0425531914893617	282	7931	13039,15015,17167,56644,11973,16414,19349,13058,140792,17970,242341,14998	Ctsl,H2-Q4,Marco,Clec7a,Atp6v1e1,Itgb2,Rab7,Cybb,Colec12,Ncf2,Atp6v0d2,H2-DMa
ko04136	Autophagy - other	0.0257068149166417	-3.66099915037904	32	4	0.0141843971631206	282	7931	57436,67526,329015,52639	Gabarapl1,Atg12,Atg2a,Wipi1
mmu04136	Autophagy - other	0.0257068149166417	-3.66099915037904	32	4	0.0141843971631206	282	7931	57436,67526,329015,52639	Gabarapl1,Atg12,Atg2a,Wipi1
mmu05150	Staphylococcus aureus infection	0.0339917556907608	-3.38163726345243	51	5	0.0177304964539007	282	7931	16414,16408,14289,14998,15894	Itgb2,Itgal,Fpr2,H2-DMa,Icam1
ko05150	Staphylococcus aureus infection	0.0339917556907608	-3.38163726345243	51	5	0.0177304964539007	282	7931	16414,16408,14289,14998,15894	Itgb2,Itgal,Fpr2,H2-DMa,Icam1
ko04610	Complement and coagulation cascades	0.0347150008562729	-3.36058338411111	87	7	0.024822695035461	282	7931	19124,16414,15160,14071,14058,14068,16411	Procr,Itgb2,Serpind1,F9,F10,F7,Itgax
mmu04610	Complement and coagulation cascades	0.0347150008562729	-3.36058338411111	87	7	0.024822695035461	282	7931	19124,16414,15160,14071,14058,16411,14068	Procr,Itgb2,Serpind1,F9,F10,Itgax,F7
mmu04072	Phospholipase D signaling pathway	0.0350251979324257	-3.35168753559942	146	10	0.0354609929078014	282	7931	19159,19730,20416,14360,18720,14674,66922,20698,104111,18806	Cyth3,Ralgds,Shc1,Fyn,Pip5k1a,Gna13,Rras2,Sphk1,Adcy3,Pld2
ko04072	Phospholipase D signaling pathway	0.0350251979324257	-3.35168753559942	146	10	0.0354609929078014	282	7931	19159,19730,20416,14360,18720,14674,66922,20698,104111,18806	Cyth3,Ralgds,Shc1,Fyn,Pip5k1a,Gna13,Rras2,Sphk1,Adcy3,Pld2
mmu_M00361	Nucleotide sugar biosynthesis, eukaryotes	0.0384484260457547	-3.25843751895925	9	2	0.00709219858156028	282	7931	331027	Gmppb,Uxs1
M00131	Inositol phosphate metabolism, Ins(1,3,4,5)P4 => Ins(1,3,4)P3 => myo-inositol	0.0384484260457547	-3.25843751895925	9	2	0.00709219858156028	282	7931	212111	Inpp5a,Inpp1
M00361	Nucleotide sugar biosynthesis, eukaryotes	0.0384484260457547	-3.25843751895925	9	2	0.00709219858156028	282	7931	331027	Gmppb,Uxs1
mmu_M00131	Inositol phosphate metabolism, Ins(1,3,4,5)P4 => Ins(1,3,4)P3 => myo-inositol	0.0384484260457547	-3.25843751895925	9	2	0.00709219858156028	282	7931	212111	Inpp5a,Inpp1
ko04976	Bile secretion	0.0398924107831705	-3.22156917911334	71	6	0.0212765957446809	282	7931	15357,20525,64008,16835,104111,11933	Hmgcr,Slc2a1,Aqp9,Ldlr,Adcy3,Atp1b3
mmu04976	Bile secretion	0.0398924107831705	-3.22156917911334	71	6	0.0212765957446809	282	7931	15357,20525,64008,16835,104111,11933	Hmgcr,Slc2a1,Aqp9,Ldlr,Adcy3,Atp1b3
mmu01100	Metabolic pathways	0.0431085050168754	-3.14403496916179	1290	57	0.202127659574468	282	7931	225010,18799,330260,107476,14347,101502,223646,217214,192156,18720,11639,229709,67883,11637,56421,66988,50935,242341,211488,212111,228550,74754,54384,67993,72141,11655,23945,96979,246277,16329,84095,16993,12182,237928,192166,99010,69574,80286,71780,13360,70059,12040,18806,13478,18648,66694,241062,66350,11973,15357,331026,20698,15488,78914,18605,66979,74147	Lclat1,Plcd1,Pon2,Acaca,Fut7,Hsd3b7,Naprt,Nags,Mvd,Pip5k1a,Ak4,Ahcyl1,Uxs1,Ak2,Pfkp,Lap3,St6galnac6,Atp6v0d2,Ado,Inpp5a,Itpka,Dhcr24,Mtmr7,Nudt12,Adpgk,Alas1,Mgll,Ptges2,Csad,Inpp1,Pi4k2a,Lta4h,Bst1,Phospho1,Sardh,Lpcat4,Cmbl,Tusc3,Isyna1,Dhcr7,Degs2,Bckdhb,Pld2,Dpagt1,Pgam1,Uqcrfs1,Pgap1,Pla2g12a,Atp6v1e1,Hmgcr,Gmppb,Sphk1,Hsd17b4,Nadsyn1,Enpp1,Pole4,Ehhadh
mmu04725	Cholinergic synapse	0.0456763769294408	-3.08617403093401	112	8	0.0283687943262411	282	7931	12325,14360,208647,14697,14701,231991,16518,104111	Camk2g,Fyn,Creb3l2,Gnb5,Gng12,Creb5,Kcnj2,Adcy3
M00101	Cholesterol biosynthesis, squalene 2,3-epoxide => cholesterol	0.0469525693187789	-3.05861735025057	10	2	0.00709219858156028	282	7931	13360.7	Dhcr7,Dhcr24
mmu_M00101	Cholesterol biosynthesis, squalene 2,3-epoxide => cholesterol	0.0469525693187789	-3.05861735025057	10	2	0.00709219858156028	282	7931	13360.7	Dhcr7,Dhcr24
M00095	C5 isoprenoid biosynthesis, mevalonate pathway	0.0469525693187789	-3.05861735025057	10	2	0.00709219858156028	282	7931	192156	Mvd,Hmgcr
mmu_M00095	C5 isoprenoid biosynthesis, mevalonate pathway	0.0469525693187789	-3.05861735025057	10	2	0.00709219858156028	282	7931	192156	Mvd,Hmgcr
ko04971	Gastric acid secretion	0.0473103466370729	-3.05102626243561	74	6	0.0212765957446809	282	7931	22350,12325,104111,110895,16518,11933	Ezr,Camk2g,Adcy3,Slc9a4,Kcnj2,Atp1b3
mmu04971	Gastric acid secretion	0.0473103466370729	-3.05102626243561	74	6	0.0212765957446809	282	7931	22350,12325,104111,110895,16518,11933	Ezr,Camk2g,Adcy3,Slc9a4,Kcnj2,Atp1b3
ko04670	Leukocyte transendothelial migration	0.0541706928877784	-2.9156152384069	116	8	0.0283687943262411	282	7931	22350,12737,16414,53624,13058,16408,15894,17970	Ezr,Cldn1,Itgb2,Cldn7,Cybb,Itgal,Icam1,Ncf2
mmu04670	Leukocyte transendothelial migration	0.0541706928877784	-2.9156152384069	116	8	0.0283687943262411	282	7931	22350,12737,16414,53624,13058,16408,15894,17970	Ezr,Cldn1,Itgb2,Cldn7,Cybb,Itgal,Icam1,Ncf2
mmu04371	Apelin signaling pathway	0.0550093298770506	-2.90025247400772	137	9	0.0319148936170213	282	7931	108097,20750,14674,66922,20698,57436,14697,14701,104111	Prkab2,Spp1,Gna13,Rras2,Sphk1,Gabarapl1,Gnb5,Gng12,Adcy3
mmu00430	Taurine and hypotaurine metabolism	0.0560676023185442	-2.88119713204831	11	2	0.00709219858156028	282	7931	211488	Ado,Csad
ko00430	Taurine and hypotaurine metabolism	0.0560676023185442	-2.88119713204831	11	2	0.00709219858156028	282	7931	211488	Ado,Csad
mmu_M00001	Glycolysis (Embden-Meyerhof pathway), glucose => pyruvate	0.0633009378516671	-2.75985513395966	26	3	0.0106382978723404	282	7931	72141,18648,56421	Adpgk,Pgam1,Pfkp
M00001	Glycolysis (Embden-Meyerhof pathway), glucose => pyruvate	0.0633009378516671	-2.75985513395966	26	3	0.0106382978723404	282	7931	72141,18648,56421	Adpgk,Pgam1,Pfkp
ko04922	Glucagon signaling pathway	0.0677134267020234	-2.69247079225794	101	7	0.024822695035461	282	7931	108097,18648,20525,107476,12325,231991,208647	Prkab2,Pgam1,Slc2a1,Acaca,Camk2g,Creb5,Creb3l2
mmu04922	Glucagon signaling pathway	0.0677134267020234	-2.69247079225794	101	7	0.024822695035461	282	7931	108097,18648,20525,107476,12325,231991,208647	Prkab2,Pgam1,Slc2a1,Acaca,Camk2g,Creb5,Creb3l2
ko04966	Collecting duct acid secretion	0.0694133008864678	-2.66767677440832	27	3	0.0106382978723404	282	7931	20499,242341,11973	Slc12a7,Atp6v0d2,Atp6v1e1
mmu04966	Collecting duct acid secretion	0.0694133008864678	-2.66767677440832	27	3	0.0106382978723404	282	7931	20499,242341,11973	Slc12a7,Atp6v0d2,Atp6v1e1
M00151	Cytochrome bc1 complex respiratory unit	0.0698533998231838	-2.66135652126132	2	1	0.00354609929078014	282	7931	66694	Uqcrfs1
mmu_M00151	Cytochrome bc1 complex respiratory unit	0.0698533998231838	-2.66135652126132	2	1	0.00354609929078014	282	7931	66694	Uqcrfs1
ko04514	Cell adhesion molecules (CAMs)	0.0715832060345191	-2.63689478511781	166	10	0.0354609929078014	282	7931	15015,17136,12483,12737,16414,171171,53624,16408,14998,15894	H2-Q4,Mag,Cd22,Cldn1,Itgb2,Ntng2,Cldn7,Itgal,H2-DMa,Icam1
mmu04514	Cell adhesion molecules (CAMs)	0.0715832060345191	-2.63689478511781	166	10	0.0354609929078014	282	7931	15015,12483,17136,12737,171171,16414,53624,16408,15894,14998	H2-Q4,Cd22,Mag,Cldn1,Ntng2,Itgb2,Cldn7,Itgal,Icam1,H2-DMa
mmu04137	Mitophagy - animal	0.0725432472691188	-2.62357238090849	63	5	0.0177304964539007	282	7931	66922,66687,57436,19349,209446	Rras2,Tbc1d15,Gabarapl1,Rab7,Tfe3
ko04137	Mitophagy - animal	0.0725432472691188	-2.62357238090849	63	5	0.0177304964539007	282	7931	66922,66687,57436,19349,209446	Rras2,Tbc1d15,Gabarapl1,Rab7,Tfe3
mmu04146	Peroxisome	0.0744034321411961	-2.59825320727703	83	6	0.0212765957446809	282	7931	19299,56273,12908,15488,67993,74147	Abcd3,Pex14,Crat,Hsd17b4,Nudt12,Ehhadh
ko04146	Peroxisome	0.0744034321411961	-2.59825320727703	83	6	0.0212765957446809	282	7931	19299,56273,12908,15488,67993,74147	Abcd3,Pex14,Crat,Hsd17b4,Nudt12,Ehhadh
mmu05416	Viral myocarditis	0.0814158520739342	-2.50818528201056	85	6	0.0212765957446809	282	7931	16414,15015,16408,14360,14998,15894	Itgb2,H2-Q4,Itgal,Fyn,H2-DMa,Icam1
mmu04911	Insulin secretion	0.0814158520739342	-2.50818528201056	85	6	0.0212765957446809	282	7931	20525,12325,231991,104111,208647,11933	Slc2a1,Camk2g,Creb5,Adcy3,Creb3l2,Atp1b3
mmu04925	Aldosterone synthesis and secretion	0.0850560907137448	-2.46444434937405	86	6	0.0212765957446809	282	7931	16835,15370,12325,231991,104111,208647	Ldlr,Nr4a1,Camk2g,Creb5,Adcy3,Creb3l2
ko04925	Aldosterone synthesis and secretion	0.0850560907137448	-2.46444434937405	86	6	0.0212765957446809	282	7931	16835,15370,12325,231991,104111,208647	Ldlr,Nr4a1,Camk2g,Creb5,Adcy3,Creb3l2
mmu04931	Insulin resistance	0.0895114434292073	-2.41338880233045	108	7	0.024822695035461	282	7931	108097,228775,20525,20112,244416,231991,208647	Prkab2,Trib3,Slc2a1,Rps6ka2,Ppp1r3b,Creb5,Creb3l2
mmu04115	p53 signaling pathway	0.0935848083003648	-2.36888721315467	68	5	0.0177304964539007	282	7931	12575,17873,13197,58801,68098	Cdkn1a,Gadd45b,Gadd45a,Pmaip1,Rchy1
ko04115	p53 signaling pathway	0.0935848083003648	-2.36888721315467	68	5	0.0177304964539007	282	7931	12575,17873,58801,13197,68098	Cdkn1a,Gadd45b,Pmaip1,Gadd45a,Rchy1
mmu00640	Propanoate metabolism	0.0963385614373438	-2.33988661003454	31	3	0.0106382978723404	282	7931	107476,12040,74147	Acaca,Bckdhb,Ehhadh
ko00640	Propanoate metabolism	0.0963385614373438	-2.33988661003454	31	3	0.0106382978723404	282	7931	107476,12040,74147	Acaca,Bckdhb,Ehhadh
mmu00730	Thiamine metabolism	0.0976040746119382	-2.32683603836138	15	2	0.00709219858156028	282	7931	11639.1	Ak4,Ak2
ko00730	Thiamine metabolism	0.0976040746119382	-2.32683603836138	15	2	0.00709219858156028	282	7931	11639.1	Ak4,Ak2
ko05152	Tuberculosis	0.0993172109233865	-2.30943640045831	177	10	0.0354609929078014	282	7931	12325,16706,56644,16414,19349,20698,12795,16411,242341,14998	Camk2g,Ksr1,Clec7a,Itgb2,Rab7,Sphk1,Plk3,Itgax,Atp6v0d2,H2-DMa
mmu05152	Tuberculosis	0.0993172109233865	-2.30943640045831	177	10	0.0354609929078014	282	7931	12325,16706,56644,16414,19349,20698,12795,16411,242341,14998	Camk2g,Ksr1,Clec7a,Itgb2,Rab7,Sphk1,Plk3,Itgax,Atp6v0d2,H2-DMa
mmu_M00100	Sphingosine degradation	0.102934663697861	-2.27366082505729	3	1	0.00354609929078014	282	7931	20698	Sphk1
mmu_M00297	DNA-PK complex	0.102934663697861	-2.27366082505729	3	1	0.00354609929078014	282	7931	22596	Xrcc5
M00297	DNA-PK complex	0.102934663697861	-2.27366082505729	3	1	0.00354609929078014	282	7931	22596	Xrcc5
M00082	Fatty acid biosynthesis, initiation	0.102934663697861	-2.27366082505729	3	1	0.00354609929078014	282	7931	107476	Acaca
mmu_M00082	Fatty acid biosynthesis, initiation	0.102934663697861	-2.27366082505729	3	1	0.00354609929078014	282	7931	107476	Acaca
M00100	Sphingosine degradation	0.102934663697861	-2.27366082505729	3	1	0.00354609929078014	282	7931	20698	Sphk1
ko04630	Jak-STAT signaling pathway	0.109888891356162	-2.20828550224321	158	9	0.0319148936170213	282	7931	50931,16188,57914,12700,12575,213208,16157,16195,12982	Il27ra,Il3ra,Crlf2,Cish,Cdkn1a,Il20rb,Il11ra1,Il6st,Csf2ra
mmu04630	Jak-STAT signaling pathway	0.109888891356162	-2.20828550224321	158	9	0.0319148936170213	282	7931	50931,16188,57914,12700,12575,213208,16157,16195,12982	Il27ra,Il3ra,Crlf2,Cish,Cdkn1a,Il20rb,Il11ra1,Il6st,Csf2ra
ko04210	Apoptosis	0.111104438751645	-2.19728463037456	136	8	0.0283687943262411	282	7931	17873,13039,16188,64138,12369,13197,58801,16151	Gadd45b,Ctsl,Il3ra,Ctsz,Casp7,Gadd45a,Pmaip1,Ikbkg
mmu04210	Apoptosis	0.111104438751645	-2.19728463037456	136	8	0.0283687943262411	282	7931	17873,13039,16188,64138,12369,58801,13197,16151	Gadd45b,Ctsl,Il3ra,Ctsz,Casp7,Pmaip1,Gadd45a,Ikbkg
ko04130	SNARE interactions in vesicular transport	0.111163855797848	-2.19674998779102	33	3	0.0106382978723404	282	7931	53620,58244,54399	Vamp5,Stx6,Bet1l
mmu04130	SNARE interactions in vesicular transport	0.111163855797848	-2.19674998779102	33	3	0.0106382978723404	282	7931	53620,58244,54399	Vamp5,Stx6,Bet1l
ko04640	Hematopoietic cell lineage	0.112985475863568	-2.18049600071158	93	6	0.0212765957446809	282	7931	12505,16157,12483,12982,16188,14998	Cd44,Il11ra1,Cd22,Csf2ra,Il3ra,H2-DMa
mmu04640	Hematopoietic cell lineage	0.112985475863568	-2.18049600071158	93	6	0.0212765957446809	282	7931	12505,16157,12483,16188,12982,14998	Cd44,Il11ra1,Cd22,Il3ra,Csf2ra,H2-DMa
mmu00564	Glycerophospholipid metabolism	0.117315668966958	-2.14288695196278	94	6	0.0212765957446809	282	7931	225010,74182,99010,66350,237928,18806	Lclat1,Gpcpd1,Lpcat4,Pla2g12a,Phospho1,Pld2
ko00564	Glycerophospholipid metabolism	0.117315668966958	-2.14288695196278	94	6	0.0212765957446809	282	7931	225010,74182,99010,66350,237928,18806	Lclat1,Gpcpd1,Lpcat4,Pla2g12a,Phospho1,Pld2
mmu04918	Thyroid hormone synthesis	0.117400703447884	-2.14216237971611	73	5	0.0177304964539007	282	7931	14828,231991,104111,208647,11933	Hspa5,Creb5,Adcy3,Creb3l2,Atp1b3
ko04918	Thyroid hormone synthesis	0.117400703447884	-2.14216237971611	73	5	0.0177304964539007	282	7931	14828,231991,104111,208647,11933	Hspa5,Creb5,Adcy3,Creb3l2,Atp1b3
mmu00770	Pantothenate and CoA biosynthesis	0.132817913537396	-2.01877615994194	18	2	0.00709219858156028	282	7931	26464.2	Vnn3,Enpp1
ko00770	Pantothenate and CoA biosynthesis	0.132817913537396	-2.01877615994194	18	2	0.00709219858156028	282	7931	26464.2	Vnn3,Enpp1
ko05100	Bacterial invasion of epithelial cells	0.132938503819615	-2.01786863498585	76	5	0.0177304964539007	282	7931	78514,14268,20416,13043,52398	Arhgap10,Fn1,Shc1,Cttn,Sept11
mmu05100	Bacterial invasion of epithelial cells	0.132938503819615	-2.01786863498585	76	5	0.0177304964539007	282	7931	78514,14268,20416,13043,52398	Arhgap10,Fn1,Shc1,Cttn,Sept11
mmu_M00263	DNA polymerase epsilon complex	0.134843395387294	-2.00364120807233	4	1	0.00354609929078014	282	7931	66979	Pole4
M00402	Translocon-associated protein (TRAP) complex	0.134843395387294	-2.00364120807233	4	1	0.00354609929078014	282	7931	107513	Ssr1
mmu_M00685	Apoptotic machinery	0.134843395387294	-2.00364120807233	4	1	0.00354609929078014	282	7931	12369	Casp7
mmu_M00402	Translocon-associated protein (TRAP) complex	0.134843395387294	-2.00364120807233	4	1	0.00354609929078014	282	7931	107513	Ssr1
M00263	DNA polymerase epsilon complex	0.134843395387294	-2.00364120807233	4	1	0.00354609929078014	282	7931	66979	Pole4
M00685	Apoptotic machinery	0.134843395387294	-2.00364120807233	4	1	0.00354609929078014	282	7931	12369	Casp7
ko04064	NF-kappa B signaling pathway	0.135446996601733	-1.99917488417983	98	6	0.0212765957446809	282	7931	17873,111173,225471,16151,24099,15894	Gadd45b,Erc1,Ticam2,Ikbkg,Tnfsf13b,Icam1
mmu04064	NF-kappa B signaling pathway	0.135446996601733	-1.99917488417983	98	6	0.0212765957446809	282	7931	17873,111173,225471,16151,24099,15894	Gadd45b,Erc1,Ticam2,Ikbkg,Tnfsf13b,Icam1
ko04810	Regulation of actin cytoskeleton	0.137316658486877	-1.98546564445745	213	11	0.0390070921985816	282	7931	22350,16414,50884,18720,14674,66922,117150,14268,16408,14701,16411	Ezr,Itgb2,Nckap1,Pip5k1a,Gna13,Rras2,Pip4k2c,Fn1,Itgal,Gng12,Itgax
mmu04810	Regulation of actin cytoskeleton	0.137316658486877	-1.98546564445745	213	11	0.0390070921985816	282	7931	22350,16414,50884,18720,14674,66922,117150,14268,16408,14701,16411	Ezr,Itgb2,Nckap1,Pip5k1a,Gna13,Rras2,Pip4k2c,Fn1,Itgal,Gng12,Itgax
mmu_M00049	Adenine ribonucleotide biosynthesis, IMP => ADP,ATP	0.145118331230953	-1.93020579191687	19	2	0.00709219858156028	282	7931	11639.1	Ak4,Ak2
mmu00100	Steroid biosynthesis	0.145118331230953	-1.93020579191687	19	2	0.00709219858156028	282	7931	13360.7	Dhcr7,Dhcr24
M00049	Adenine ribonucleotide biosynthesis, IMP => ADP,ATP	0.145118331230953	-1.93020579191687	19	2	0.00709219858156028	282	7931	11639.1	Ak4,Ak2
ko00100	Steroid biosynthesis	0.145118331230953	-1.93020579191687	19	2	0.00709219858156028	282	7931	13360.7	Dhcr7,Dhcr24
mmu04142	Lysosome	0.147847774674105	-1.91157208403734	123	7	0.024822695035461	282	7931	64138,13039,53599,56722,242341,71665,11605	Ctsz,Ctsl,Cd164,Litaf,Atp6v0d2,Fuca1,Gla
ko04142	Lysosome	0.147847774674105	-1.91157208403734	123	7	0.024822695035461	282	7931	64138,13039,53599,56722,242341,71665,11605	Ctsz,Ctsl,Cd164,Litaf,Atp6v0d2,Fuca1,Gla
mmu04152	AMPK signaling pathway	0.152264192659838	-1.88213815729615	124	7	0.024822695035461	282	7931	19016,108097,15357,56421,107476,231991,208647	Pparg,Prkab2,Hmgcr,Pfkp,Acaca,Creb5,Creb3l2
ko04152	AMPK signaling pathway	0.152264192659838	-1.88213815729615	124	7	0.024822695035461	282	7931	19016,108097,15357,56421,107476,231991,208647	Pparg,Prkab2,Hmgcr,Pfkp,Acaca,Creb5,Creb3l2
ko04060	Cytokine-cytokine receptor interaction	0.15248875837632	-1.88066440121691	266	13	0.0460992907801418	282	7931	20305,12166,16188,57914,24099,326623,14254,213208,16157,12982,16195,56708,16172	Ccl6,Bmpr1a,Il3ra,Crlf2,Tnfsf13b,Tnfsf15,Flt1,Il20rb,Il11ra1,Csf2ra,Il6st,Clcf1,Il17ra
mmu04060	Cytokine-cytokine receptor interaction	0.15248875837632	-1.88066440121691	266	13	0.0460992907801418	282	7931	20305,16188,57914,12166,24099,326623,14254,213208,16157,12982,16195,56708,16172	Ccl6,Il3ra,Crlf2,Bmpr1a,Tnfsf13b,Tnfsf15,Flt1,Il20rb,Il11ra1,Csf2ra,Il6st,Clcf1,Il17ra
ko04972	Pancreatic secretion	0.159840348606957	-1.83357978310982	103	6	0.0212765957446809	282	7931	233979,11938,104111,12182,66350,11933	Tpcn2,Atp2a2,Adcy3,Bst1,Pla2g12a,Atp1b3
mmu04972	Pancreatic secretion	0.159840348606957	-1.83357978310982	103	6	0.0212765957446809	282	7931	233979,11938,104111,12182,66350,11933	Tpcn2,Atp2a2,Adcy3,Bst1,Pla2g12a,Atp1b3
mmu04066	HIF-1 signaling pathway	0.16493552653002	-1.80220062974647	104	6	0.0212765957446809	282	7931	12575,20525,13058,12325,21857,14254	Cdkn1a,Slc2a1,Cybb,Camk2g,Timp1,Flt1
mmu04216	Ferroptosis	0.16891766696446	-1.77834386049378	40	3	0.0106382978723404	282	7931	13058,26570,17254	Cybb,Slc7a11,Slc3a2
ko04216	Ferroptosis	0.16891766696446	-1.77834386049378	40	3	0.0106382978723404	282	7931	13058,26570,17254	Cybb,Slc7a11,Slc3a2
mmu00260	Glycine, serine and threonine metabolism	0.16891766696446	-1.77834386049378	40	3	0.0106382978723404	282	7931	11655,18648,192166	Alas1,Pgam1,Sardh
ko00260	Glycine, serine and threonine metabolism	0.16891766696446	-1.77834386049378	40	3	0.0106382978723404	282	7931	11655,18648,192166	Alas1,Pgam1,Sardh
mmu04512	ECM-receptor interaction	0.172472213345029	-1.75751913754364	83	5	0.0177304964539007	282	7931	16423,12505,14268,20750,15366	Cd47,Cd44,Fn1,Spp1,Hmmr
ko04512	ECM-receptor interaction	0.172472213345029	-1.75751913754364	83	5	0.0177304964539007	282	7931	16423,12505,14268,20750,15366	Cd47,Cd44,Fn1,Spp1,Hmmr
ko04140	Autophagy - animal	0.175241642400023	-1.7415894437908	129	7	0.024822695035461	282	7931	13039,66922,57436,19349,67526,329015,52639	Ctsl,Rras2,Gabarapl1,Rab7,Atg12,Atg2a,Wipi1
mmu04140	Autophagy - animal	0.175241642400023	-1.7415894437908	129	7	0.024822695035461	282	7931	13039,66922,57436,19349,67526,329015,52639	Ctsl,Rras2,Gabarapl1,Rab7,Atg12,Atg2a,Wipi1
mmu04380	Osteoclast differentiation	0.175241642400023	-1.7415894437908	129	7	0.024822695035461	282	7931	19016,18725,232801,13058,16151,14360,17970	Pparg,Pira2,Lilra5,Cybb,Ikbkg,Fyn,Ncf2
ko04380	Osteoclast differentiation	0.175241642400023	-1.7415894437908	129	7	0.024822695035461	282	7931	19016,18725,232801,13058,16151,14360,17970	Pparg,Pira2,Lilra5,Cybb,Ikbkg,Fyn,Ncf2
ko04668	TNF signaling pathway	0.180626088934912	-1.71132619142822	107	6	0.0212765957446809	282	7931	12369,56532,16151,231991,208647,15894	Casp7,Ripk3,Ikbkg,Creb5,Creb3l2,Icam1
mmu04668	TNF signaling pathway	0.180626088934912	-1.71132619142822	107	6	0.0212765957446809	282	7931	12369,56532,16151,231991,208647,15894	Casp7,Ripk3,Ikbkg,Creb5,Creb3l2,Icam1
ko00514	Other types of O-glycan biosynthesis	0.183239497097223	-1.69696125447062	22	2	0.00709219858156028	282	7931	381694	B3glct,Colgalt1
ko00900	Terpenoid backbone biosynthesis	0.183239497097223	-1.69696125447062	22	2	0.00709219858156028	282	7931	192156	Mvd,Hmgcr
ko04964	Proximal tubule bicarbonate reclamation	0.183239497097223	-1.69696125447062	22	2	0.00709219858156028	282	7931	12351.1	Car4,Atp1b3
mmu04964	Proximal tubule bicarbonate reclamation	0.183239497097223	-1.69696125447062	22	2	0.00709219858156028	282	7931	12351.1	Car4,Atp1b3
mmu00900	Terpenoid backbone biosynthesis	0.183239497097223	-1.69696125447062	22	2	0.00709219858156028	282	7931	192156	Mvd,Hmgcr
mmu00514	Other types of O-glycan biosynthesis	0.183239497097223	-1.69696125447062	22	2	0.00709219858156028	282	7931	381694	B3glct,Colgalt1
ko04012	ErbB signaling pathway	0.184525283043029	-1.68996878942648	85	5	0.0177304964539007	282	7931	12575,11839,13874,20416,12325	Cdkn1a,Areg,Ereg,Shc1,Camk2g
mmu04012	ErbB signaling pathway	0.184525283043029	-1.68996878942648	85	5	0.0177304964539007	282	7931	12575,11839,13874,20416,12325	Cdkn1a,Areg,Ereg,Shc1,Camk2g
mmu04014	Ras signaling pathway	0.184785153469862	-1.6885614613684	227	11	0.0390070921985816	282	7931	19730,19414,20416,66350,16706,14254,66922,16151,14697,14701,18806	Ralgds,Rasa3,Shc1,Pla2g12a,Ksr1,Flt1,Rras2,Ikbkg,Gnb5,Gng12,Pld2
mmu04068	FoxO signaling pathway	0.189704776194334	-1.66228622473907	132	7	0.024822695035461	282	7931	12575,108097,17873,13197,57436,67526,12795	Cdkn1a,Prkab2,Gadd45b,Gadd45a,Gabarapl1,Atg12,Plk3
M00013	Malonate semialdehyde pathway, propanoyl-CoA => acetyl-CoA	0.195307470541575	-1.63318019021011	6	1	0.00354609929078014	282	7931	74147	Ehhadh
mmu_M00013	Malonate semialdehyde pathway, propanoyl-CoA => acetyl-CoA	0.195307470541575	-1.63318019021011	6	1	0.00354609929078014	282	7931	74147	Ehhadh
mmu04962	Vasopressin-regulated water reabsorption	0.195882140059919	-1.63024212684565	43	3	0.0106382978723404	282	7931	231991,104111,208647	Creb5,Adcy3,Creb3l2
ko04962	Vasopressin-regulated water reabsorption	0.195882140059919	-1.63024212684565	43	3	0.0106382978723404	282	7931	231991,104111,208647	Creb5,Adcy3,Creb3l2
ko00565	Ether lipid metabolism	0.205095526657635	-1.58427942468463	44	3	0.0106382978723404	282	7931	99010,66350,18806	Lpcat4,Pla2g12a,Pld2
mmu00565	Ether lipid metabolism	0.205095526657635	-1.58427942468463	44	3	0.0106382978723404	282	7931	99010,66350,18806	Lpcat4,Pla2g12a,Pld2
mmu_M00160	V-type ATPase, eukaryotes	0.209380647692825	-1.56360140271132	24	2	0.00709219858156028	282	7931	242341	Atp6v0d2,Atp6v1e1
M00160	V-type ATPase, eukaryotes	0.209380647692825	-1.56360140271132	24	2	0.00709219858156028	282	7931	242341	Atp6v0d2,Atp6v1e1
ko04612	Antigen processing and presentation	0.209507573235871	-1.56299539117607	89	5	0.0177304964539007	282	7931	15015,13039,14828,15525,14998	H2-Q4,Ctsl,Hspa5,Hspa4,H2-DMa
mmu04612	Antigen processing and presentation	0.209507573235871	-1.56299539117607	89	5	0.0177304964539007	282	7931	13039,15015,14828,15525,14998	Ctsl,H2-Q4,Hspa5,Hspa4,H2-DMa
mmu04211	Longevity regulating pathway	0.215919880785954	-1.53284786239391	90	5	0.0177304964539007	282	7931	19016,108097,231991,104111,208647	Pparg,Prkab2,Creb5,Adcy3,Creb3l2
ko00592	alpha-Linolenic acid metabolism	0.222591805293053	-1.50241565441647	25	2	0.00709219858156028	282	7931	56473.7	Fads2,Pla2g12a
mmu00592	alpha-Linolenic acid metabolism	0.222591805293053	-1.50241565441647	25	2	0.00709219858156028	282	7931	56473.7	Fads2,Pla2g12a
M00072	N-glycosylation by oligosaccharyltransferase	0.223941324587719	-1.49637120524519	7	1	0.00354609929078014	282	7931	80286	Tusc3
mmu_M00072	N-glycosylation by oligosaccharyltransferase	0.223941324587719	-1.49637120524519	7	1	0.00354609929078014	282	7931	80286	Tusc3
mmu00600	Sphingolipid metabolism	0.242833243299848	-1.41538031277752	48	3	0.0106382978723404	282	7931	70059,20698,11605	Degs2,Sphk1,Gla
ko00600	Sphingolipid metabolism	0.242833243299848	-1.41538031277752	48	3	0.0106382978723404	282	7931	70059,20698,11605	Degs2,Sphk1,Gla
mmu04530	Tight junction	0.243245909597428	-1.41368237368977	167	8	0.0283687943262411	282	7931	22350,108097,12737,104027,53624,13043,12695,15525	Ezr,Prkab2,Cldn1,Synpo,Cldn7,Cttn,Patj,Hspa4
ko04530	Tight junction	0.243245909597428	-1.41368237368977	167	8	0.0283687943262411	282	7931	22350,108097,12737,104027,53624,13043,12695,15525	Ezr,Prkab2,Cldn1,Synpo,Cldn7,Cttn,Patj,Hspa4
ko00740	Riboflavin metabolism	0.251559768110992	-1.38007467111123	8	1	0.00354609929078014	282	7931	18605	Enpp1
M00409	ESCRT-I complex	0.251559768110992	-1.38007467111123	8	1	0.00354609929078014	282	7931	330192	Vps37b
mmu_M00409	ESCRT-I complex	0.251559768110992	-1.38007467111123	8	1	0.00354609929078014	282	7931	330192	Vps37b
mmu00740	Riboflavin metabolism	0.251559768110992	-1.38007467111123	8	1	0.00354609929078014	282	7931	18605	Enpp1
ko04261	Adrenergic signaling in cardiomyocytes	0.251890272616867	-1.37876171241974	144	7	0.024822695035461	282	7931	20266,12325,11938,231991,104111,208647,11933	Scn1b,Camk2g,Atp2a2,Creb5,Adcy3,Creb3l2,Atp1b3
mmu04261	Adrenergic signaling in cardiomyocytes	0.251890272616867	-1.37876171241974	144	7	0.024822695035461	282	7931	20266,12325,11938,231991,104111,208647,11933	Scn1b,Camk2g,Atp2a2,Creb5,Adcy3,Creb3l2,Atp1b3
mmu05144	Malaria	0.2524452432211	-1.37656091231423	49	3	0.0106382978723404	282	7931	16414,16408,15894	Itgb2,Itgal,Icam1
ko05144	Malaria	0.2524452432211	-1.37656091231423	49	3	0.0106382978723404	282	7931	16414,16408,15894	Itgb2,Itgal,Icam1
mmu01040	Biosynthesis of unsaturated fatty acids	0.262520773648872	-1.33742506237169	28	2	0.00709219858156028	282	7931	70025.6	Acot7,Fads2
ko01040	Biosynthesis of unsaturated fatty acids	0.262520773648872	-1.33742506237169	28	2	0.00709219858156028	282	7931	70025.6	Acot7,Fads2
ko04024	cAMP signaling pathway	0.2626614281609	-1.33688942154112	196	9	0.0319148936170213	282	7931	80885,12325,11938,208647,66922,231991,104111,18806,11933	Hcar2,Camk2g,Atp2a2,Creb3l2,Rras2,Creb5,Adcy3,Pld2,Atp1b3
mmu04024	cAMP signaling pathway	0.2626614281609	-1.33688942154112	196	9	0.0319148936170213	282	7931	80885,12325,11938,208647,66922,231991,104111,18806,11933	Hcar2,Camk2g,Atp2a2,Creb3l2,Rras2,Creb5,Adcy3,Pld2,Atp1b3
ko04260	Cardiac muscle contraction	0.268878432893149	-1.31349592385827	74	4	0.0141843971631206	282	7931	236794,66694,11938,11933	Slc9a6,Uqcrfs1,Atp2a2,Atp1b3
mmu04260	Cardiac muscle contraction	0.268878432893149	-1.31349592385827	74	4	0.0141843971631206	282	7931	236794,66694,11938,11933	Slc9a6,Uqcrfs1,Atp2a2,Atp1b3
mmu05216	Thyroid cancer	0.275863221732133	-1.28785010953639	29	2	0.00709219858156028	282	7931	19016.2	Pparg,Tfg
ko05216	Thyroid cancer	0.275863221732133	-1.28785010953639	29	2	0.00709219858156028	282	7931	19016.2	Pparg,Tfg
ko04620	Toll-like receptor signaling pathway	0.276048235519994	-1.28717966215806	99	5	0.0177304964539007	282	7931	170744,225471,16151,170743,20750	Tlr8,Ticam2,Ikbkg,Tlr7,Spp1
mmu04620	Toll-like receptor signaling pathway	0.276048235519994	-1.28717966215806	99	5	0.0177304964539007	282	7931	170744,225471,16151,20750,170743	Tlr8,Ticam2,Ikbkg,Spp1,Tlr7
M00152	Cytochrome bc1 complex	0.27819868587196	-1.2794197231849	9	1	0.00354609929078014	282	7931	66694	Uqcrfs1
mmu_M00152	Cytochrome bc1 complex	0.27819868587196	-1.2794197231849	9	1	0.00354609929078014	282	7931	66694	Uqcrfs1
mmu01212	Fatty acid metabolism	0.281575275897348	-1.26735545721276	52	3	0.0106382978723404	282	7931	56473,107476,74147	Fads2,Acaca,Ehhadh
ko01212	Fatty acid metabolism	0.281575275897348	-1.26735545721276	52	3	0.0106382978723404	282	7931	56473,107476,74147	Fads2,Acaca,Ehhadh
ko05166	HTLV-I infection	0.297941295161214	-1.21085880798632	281	12	0.0425531914893617	282	7931	15015,13654,12575,16414,20525,66922,16408,16151,66979,104111,15894,14998	H2-Q4,Egr2,Cdkn1a,Itgb2,Slc2a1,Rras2,Itgal,Ikbkg,Pole4,Adcy3,Icam1,H2-DMa
mmu05166	HTLV-I infection	0.297941295161214	-1.21085880798632	281	12	0.0425531914893617	282	7931	15015,13654,12575,16414,20525,66922,16408,16151,66979,104111,15894,14998	H2-Q4,Egr2,Cdkn1a,Itgb2,Slc2a1,Rras2,Itgal,Ikbkg,Pole4,Adcy3,Icam1,H2-DMa
mmu_M00098	Acylglycerol degradation	0.303892698817749	-1.19108060429782	10	1	0.00354609929078014	282	7931	23945	Mgll
M00098	Acylglycerol degradation	0.303892698817749	-1.19108060429782	10	1	0.00354609929078014	282	7931	23945	Mgll
mmu04923	Regulation of lipolysis in adipocytes	0.310985108160852	-1.16801025167653	55	3	0.0106382978723404	282	7931	67469,23945,104111	Abhd5,Mgll,Adcy3
mmu00410	beta-Alanine metabolism	0.315749297177753	-1.15280674363603	32	2	0.00709219858156028	282	7931	107240	Carns1,Ehhadh
ko00052	Galactose metabolism	0.315749297177753	-1.15280674363603	32	2	0.00709219858156028	282	7931	56421.1	Pfkp,Gla
ko04215	Apoptosis - multiple species	0.315749297177753	-1.15280674363603	32	2	0.00709219858156028	282	7931	12369.6	Casp7,Pmaip1
ko00410	beta-Alanine metabolism	0.315749297177753	-1.15280674363603	32	2	0.00709219858156028	282	7931	107240	Carns1,Ehhadh
mmu04215	Apoptosis - multiple species	0.315749297177753	-1.15280674363603	32	2	0.00709219858156028	282	7931	12369.6	Casp7,Pmaip1
mmu00052	Galactose metabolism	0.315749297177753	-1.15280674363603	32	2	0.00709219858156028	282	7931	56421.1	Pfkp,Gla
ko04728	Dopaminergic synapse	0.316284295794536	-1.15111379962005	130	6	0.0212765957446809	282	7931	11865,12325,14697,231991,14701,208647	Arntl,Camk2g,Gnb5,Creb5,Gng12,Creb3l2
mmu04728	Dopaminergic synapse	0.316284295794536	-1.15111379962005	130	6	0.0212765957446809	282	7931	11865,12325,14697,231991,14701,208647	Arntl,Camk2g,Gnb5,Creb5,Gng12,Creb3l2
mmu_M00032	Lysine degradation, lysine => saccharopine => acetoacetyl-CoA	0.328675208471599	-1.11268522412083	11	1	0.00354609929078014	282	7931	74147	Ehhadh
ko00130	Ubiquinone and other terpenoid-quinone biosynthesis	0.328675208471599	-1.11268522412083	11	1	0.00354609929078014	282	7931	69568	Vkorc1l1
mmu00130	Ubiquinone and other terpenoid-quinone biosynthesis	0.328675208471599	-1.11268522412083	11	1	0.00354609929078014	282	7931	69568	Vkorc1l1
M00404	COPII complex	0.328675208471599	-1.11268522412083	11	1	0.00354609929078014	282	7931	69608	Sec24d
mmu_M00035	Methionine degradation	0.328675208471599	-1.11268522412083	11	1	0.00354609929078014	282	7931	229709	Ahcyl1
mmu_M00404	COPII complex	0.328675208471599	-1.11268522412083	11	1	0.00354609929078014	282	7931	69608	Sec24d
M00035	Methionine degradation	0.328675208471599	-1.11268522412083	11	1	0.00354609929078014	282	7931	229709	Ahcyl1
M00032	Lysine degradation, lysine => saccharopine => acetoacetyl-CoA	0.328675208471599	-1.11268522412083	11	1	0.00354609929078014	282	7931	74147	Ehhadh
mmu03410	Base excision repair	0.328948357917714	-1.1118545073528	33	2	0.00709219858156028	282	7931	22256.7	Ung,Pole4
ko03410	Base excision repair	0.328948357917714	-1.1118545073528	33	2	0.00709219858156028	282	7931	22256.7	Ung,Pole4
ko00310	Lysine degradation	0.340482509671502	-1.0773915213154	58	3	0.0106382978723404	282	7931	234407,67956,74147	Colgalt1,Kmt5a,Ehhadh
mmu00310	Lysine degradation	0.340482509671502	-1.0773915213154	58	3	0.0106382978723404	282	7931	234407,67956,74147	Colgalt1,Kmt5a,Ehhadh
mmu05020	Prion diseases	0.342077333104512	-1.07271844729222	34	2	0.00709219858156028	282	7931	14828.1	Hspa5,Fyn
ko05020	Prion diseases	0.342077333104512	-1.07271844729222	34	2	0.00709219858156028	282	7931	14828.1	Hspa5,Fyn
mmu04062	Chemokine signaling pathway	0.347490917742604	-1.05701675031135	187	8	0.0283687943262411	282	7931	20305,20416,14191,14773,14697,16151,14701,104111	Ccl6,Shc1,Fgr,Grk5,Gnb5,Ikbkg,Gng12,Adcy3
ko04062	Chemokine signaling pathway	0.347490917742604	-1.05701675031135	187	8	0.0283687943262411	282	7931	20305,20416,14191,14773,14697,16151,14701,104111	Ccl6,Shc1,Fgr,Grk5,Gnb5,Ikbkg,Gng12,Adcy3
ko00561	Glycerolipid metabolism	0.350303879173002	-1.04895427498046	59	3	0.0106382978723404	282	7931	225010,23945,11605	Lclat1,Mgll,Gla
mmu00561	Glycerolipid metabolism	0.350303879173002	-1.04895427498046	59	3	0.0106382978723404	282	7931	225010,23945,11605	Lclat1,Mgll,Gla
M00388	ECS complex	0.352578439687257	-1.04248215754911	12	1	0.00354609929078014	282	7931	12700	Cish
mmu_M00388	ECS complex	0.352578439687257	-1.04248215754911	12	1	0.00354609929078014	282	7931	12700	Cish
mmu_M00002	Glycolysis, core module involving three-carbon compounds	0.352578439687257	-1.04248215754911	12	1	0.00354609929078014	282	7931	18648	Pgam1
M00002	Glycolysis, core module involving three-carbon compounds	0.352578439687257	-1.04248215754911	12	1	0.00354609929078014	282	7931	18648	Pgam1
ko00051	Fructose and mannose metabolism	0.355124542195417	-1.03528672794507	35	2	0.00709219858156028	282	7931	331027	Gmppb,Pfkp
mmu00051	Fructose and mannose metabolism	0.355124542195417	-1.03528672794507	35	2	0.00709219858156028	282	7931	331027	Gmppb,Pfkp
ko05340	Primary immunodeficiency	0.355124542195417	-1.03528672794507	35	2	0.00709219858156028	282	7931	22256.2	Ung,Ikbkg
mmu05340	Primary immunodeficiency	0.355124542195417	-1.03528672794507	35	2	0.00709219858156028	282	7931	22256.2	Ung,Ikbkg
ko04666	Fc gamma R-mediated phagocytosis	0.357816712789148	-1.02773439913492	85	4	0.0141843971631206	282	7931	18720,20698,13196,18806	Pip5k1a,Sphk1,Asap1,Pld2
mmu04666	Fc gamma R-mediated phagocytosis	0.357816712789148	-1.02773439913492	85	4	0.0141843971631206	282	7931	18720,20698,13196,18806	Pip5k1a,Sphk1,Asap1,Pld2
ko04727	GABAergic synapse	0.374119491341174	-0.983180037030809	87	4	0.0141843971631206	282	7931	57436,14697,14701,104111	Gabarapl1,Gnb5,Gng12,Adcy3
mmu04727	GABAergic synapse	0.374119491341174	-0.983180037030809	87	4	0.0141843971631206	282	7931	57436,14697,14701,104111	Gabarapl1,Gnb5,Gng12,Adcy3
ko05215	Prostate cancer	0.374119491341174	-0.983180037030809	87	4	0.0141843971631206	282	7931	12575,16151,231991,208647	Cdkn1a,Ikbkg,Creb5,Creb3l2
mmu05215	Prostate cancer	0.374119491341174	-0.983180037030809	87	4	0.0141843971631206	282	7931	12575,16151,231991,208647	Cdkn1a,Ikbkg,Creb5,Creb3l2
M00094	Ceramide biosynthesis	0.375633481985108	-0.979141392955645	13	1	0.00354609929078014	282	7931	70059	Degs2
M00087	beta-Oxidation	0.375633481985108	-0.979141392955645	13	1	0.00354609929078014	282	7931	74147	Ehhadh
M00036	Leucine degradation, leucine => acetoacetate + acetyl-CoA	0.375633481985108	-0.979141392955645	13	1	0.00354609929078014	282	7931	12040	Bckdhb
mmu03450	Non-homologous end-joining	0.375633481985108	-0.979141392955645	13	1	0.00354609929078014	282	7931	22596	Xrcc5
mmu_M00087	beta-Oxidation	0.375633481985108	-0.979141392955645	13	1	0.00354609929078014	282	7931	74147	Ehhadh
mmu_M00036	Leucine degradation, leucine => acetoacetate + acetyl-CoA	0.375633481985108	-0.979141392955645	13	1	0.00354609929078014	282	7931	12040	Bckdhb
ko03450	Non-homologous end-joining	0.375633481985108	-0.979141392955645	13	1	0.00354609929078014	282	7931	22596	Xrcc5
mmu_M00094	Ceramide biosynthesis	0.375633481985108	-0.979141392955645	13	1	0.00354609929078014	282	7931	70059	Degs2
mmu04022	cGMP-PKG signaling pathway	0.377484932871636	-0.974224624012419	166	7	0.024822695035461	282	7931	105675,14674,11938,231991,104111,208647,11933	Ppif,Gna13,Atp2a2,Creb5,Adcy3,Creb3l2,Atp1b3
ko04022	cGMP-PKG signaling pathway	0.377484932871636	-0.974224624012419	166	7	0.024822695035461	282	7931	105675,14674,11938,231991,104111,208647,11933	Ppif,Gna13,Atp2a2,Creb5,Adcy3,Creb3l2,Atp1b3
mmu04919	Thyroid hormone signaling pathway	0.388919695830392	-0.944382394128841	115	5	0.0177304964539007	282	7931	18799,20525,56421,11938,11933	Plcd1,Slc2a1,Pfkp,Atp2a2,Atp1b3
mmu04960	Aldosterone-regulated sodium reabsorption	0.393672169847901	-0.932236772258721	38	2	0.00709219858156028	282	7931	65962.1	Slc9a3r2,Atp1b3
ko04960	Aldosterone-regulated sodium reabsorption	0.393672169847901	-0.932236772258721	38	2	0.00709219858156028	282	7931	65962.1	Slc9a3r2,Atp1b3
mmu04621	NOD-like receptor signaling pathway	0.3951117632746	-0.928586609103416	169	7	0.024822695035461	282	7931	270151,56532,22368,57436,67526,13058,16151	Nlrx1,Ripk3,Trpv2,Gabarapl1,Atg12,Cybb,Ikbkg
ko04621	NOD-like receptor signaling pathway	0.3951117632746	-0.928586609103416	169	7	0.024822695035461	282	7931	270151,56532,22368,57436,67526,13058,16151	Nlrx1,Ripk3,Trpv2,Gabarapl1,Atg12,Cybb,Ikbkg
mmu04650	Natural killer cell mediated cytotoxicity	0.396035830743957	-0.926250590144218	116	5	0.0177304964539007	282	7931	16414,20416,16408,14360,15894	Itgb2,Shc1,Itgal,Fyn,Icam1
ko04650	Natural killer cell mediated cytotoxicity	0.396035830743957	-0.926250590144218	116	5	0.0177304964539007	282	7931	16414,20416,16408,14360,15894	Itgb2,Shc1,Itgal,Fyn,Icam1
M00055	N-glycan precursor biosynthesis	0.397870329442349	-0.92162913220505	14	1	0.00354609929078014	282	7931	13478	Dpagt1
ko00061	Fatty acid biosynthesis	0.397870329442349	-0.92162913220505	14	1	0.00354609929078014	282	7931	107476	Acaca
mmu_M00055	N-glycan precursor biosynthesis	0.397870329442349	-0.92162913220505	14	1	0.00354609929078014	282	7931	13478	Dpagt1
mmu00061	Fatty acid biosynthesis	0.397870329442349	-0.92162913220505	14	1	0.00354609929078014	282	7931	107476	Acaca
ko04974	Protein digestion and absorption	0.398504893623816	-0.920035500717315	90	4	0.0141843971631206	282	7931	12819,16529,17254,11933	Col15a1,Kcnk5,Slc3a2,Atp1b3
mmu04974	Protein digestion and absorption	0.398504893623816	-0.920035500717315	90	4	0.0141843971631206	282	7931	12819,16529,17254,11933	Col15a1,Kcnk5,Slc3a2,Atp1b3
mmu05230	Central carbon metabolism in cancer	0.399063877730104	-0.918633780344377	64	3	0.0106382978723404	282	7931	18648,20525,56421	Pgam1,Slc2a1,Pfkp
ko05230	Central carbon metabolism in cancer	0.399063877730104	-0.918633780344377	64	3	0.0106382978723404	282	7931	18648,20525,56421	Pgam1,Slc2a1,Pfkp
mmu05214	Glioma	0.399063877730104	-0.918633780344377	64	3	0.0106382978723404	282	7931	12575,20416,12325	Cdkn1a,Shc1,Camk2g
ko05214	Glioma	0.399063877730104	-0.918633780344377	64	3	0.0106382978723404	282	7931	12575,20416,12325	Cdkn1a,Shc1,Camk2g
mmu05161	Hepatitis B	0.399208891786173	-0.918270460779431	143	6	0.0212765957446809	282	7931	12575,225471,16151,231991,208647,13654	Cdkn1a,Ticam2,Ikbkg,Creb5,Creb3l2,Egr2
ko04657	IL-17 signaling pathway	0.406601975137602	-0.899920520107605	91	4	0.0141843971631206	282	7931	16151,50772,16172,16819	Ikbkg,Mapk6,Il17ra,Lcn2
mmu05032	Morphine addiction	0.406601975137602	-0.899920520107605	91	4	0.0141843971631206	282	7931	14773,14697,14701,104111	Grk5,Gnb5,Gng12,Adcy3
mmu04657	IL-17 signaling pathway	0.406601975137602	-0.899920520107605	91	4	0.0141843971631206	282	7931	16151,50772,16172,16819	Ikbkg,Mapk6,Il17ra,Lcn2
ko05032	Morphine addiction	0.406601975137602	-0.899920520107605	91	4	0.0141843971631206	282	7931	14773,14697,14701,104111	Grk5,Gnb5,Gng12,Adcy3
mmu04010	MAPK signaling pathway	0.407073648423677	-0.898761155551877	252	10	0.0354609929078014	282	7931	17873,240672,19042,20112,66922,15370,13197,16151,14701,26411	Gadd45b,Dusp5,Ppm1a,Rps6ka2,Rras2,Nr4a1,Gadd45a,Ikbkg,Gng12,Map4k1
ko04010	MAPK signaling pathway	0.407073648423677	-0.898761155551877	252	10	0.0354609929078014	282	7931	17873,240672,19042,20112,66922,15370,13197,16151,14701,26411	Gadd45b,Dusp5,Ppm1a,Rps6ka2,Rras2,Nr4a1,Gadd45a,Ikbkg,Gng12,Map4k1
ko00010	Glycolysis / Gluconeogenesis	0.408709476431258	-0.894750701914728	65	3	0.0106382978723404	282	7931	72141,18648,56421	Adpgk,Pgam1,Pfkp
mmu05140	Leishmaniasis	0.408709476431258	-0.894750701914728	65	3	0.0106382978723404	282	7931	16414,17970,14998	Itgb2,Ncf2,H2-DMa
ko05140	Leishmaniasis	0.408709476431258	-0.894750701914728	65	3	0.0106382978723404	282	7931	16414,17970,14998	Itgb2,Ncf2,H2-DMa
mmu00010	Glycolysis / Gluconeogenesis	0.408709476431258	-0.894750701914728	65	3	0.0106382978723404	282	7931	72141,18648,56421	Adpgk,Pgam1,Pfkp
ko05418	Fluid shear stress and atherosclerosis	0.412014419159535	-0.88669693228499	145	6	0.0212765957446809	282	7931	13039,13058,12166,16151,17970,15894	Ctsl,Cybb,Bmpr1a,Ikbkg,Ncf2,Icam1
mmu05418	Fluid shear stress and atherosclerosis	0.412014419159535	-0.88669693228499	145	6	0.0212765957446809	282	7931	13039,13058,12166,16151,17970,15894	Ctsl,Cybb,Bmpr1a,Ikbkg,Ncf2,Icam1
M00695	cAMP signaling	0.419317919073711	-0.869125890031202	15	1	0.00354609929078014	282	7931	104111	Adcy3
mmu_M00686	Toll-like receptor signaling	0.419317919073711	-0.869125890031202	15	1	0.00354609929078014	282	7931	16151	Ikbkg
mmu_M00695	cAMP signaling	0.419317919073711	-0.869125890031202	15	1	0.00354609929078014	282	7931	104111	Adcy3
mmu00604	Glycosphingolipid biosynthesis - ganglio series	0.419317919073711	-0.869125890031202	15	1	0.00354609929078014	282	7931	50935	St6galnac6
M00686	Toll-like receptor signaling	0.419317919073711	-0.869125890031202	15	1	0.00354609929078014	282	7931	16151	Ikbkg
ko00604	Glycosphingolipid biosynthesis - ganglio series	0.419317919073711	-0.869125890031202	15	1	0.00354609929078014	282	7931	50935	St6galnac6
mmu04071	Sphingolipid signaling pathway	0.424407770682208	-0.857060562602655	120	5	0.0177304964539007	282	7931	14674,70059,20698,14360,18806	Gna13,Degs2,Sphk1,Fyn,Pld2
ko04071	Sphingolipid signaling pathway	0.424407770682208	-0.857060562602655	120	5	0.0177304964539007	282	7931	14674,70059,20698,14360,18806	Gna13,Degs2,Sphk1,Fyn,Pld2
mmu05202	Transcriptional misregulation in cancer	0.424481851671891	-0.856886026389889	174	7	0.024822695035461	282	7931	12575,19016,18514,209446,15902,19126,14254	Cdkn1a,Pparg,Pbx1,Tfe3,Id2,Prom1,Flt1
ko05202	Transcriptional misregulation in cancer	0.424481851671891	-0.856886026389889	174	7	0.024822695035461	282	7931	12575,19016,18514,209446,15902,19126,14254	Cdkn1a,Pparg,Pbx1,Tfe3,Id2,Prom1,Flt1
mmu05031	Amphetamine addiction	0.427855946737519	-0.848968713096939	67	3	0.0106382978723404	282	7931	12325,231991,208647	Camk2g,Creb5,Creb3l2
ko05031	Amphetamine addiction	0.427855946737519	-0.848968713096939	67	3	0.0106382978723404	282	7931	12325,231991,208647	Camk2g,Creb5,Creb3l2
ko04144	Endocytosis	0.429575202195789	-0.844958460461459	284	11	0.0390070921985816	282	7931	15015,19159,16835,14254,18720,14773,19349,73728,18806,13196,330192	H2-Q4,Cyth3,Ldlr,Flt1,Pip5k1a,Grk5,Rab7,Psd,Pld2,Asap1,Vps37b
mmu04144	Endocytosis	0.429575202195789	-0.844958460461459	284	11	0.0390070921985816	282	7931	15015,19159,16835,14254,18720,14773,19349,73728,18806,13196,330192	H2-Q4,Cyth3,Ldlr,Flt1,Pip5k1a,Grk5,Rab7,Psd,Pld2,Asap1,Vps37b
ko04622	RIG-I-like receptor signaling pathway	0.437348209197495	-0.82702558379141	68	3	0.0106382978723404	282	7931	270151,67526,16151	Nlrx1,Atg12,Ikbkg
mmu04622	RIG-I-like receptor signaling pathway	0.437348209197495	-0.82702558379141	68	3	0.0106382978723404	282	7931	270151,67526,16151	Nlrx1,Atg12,Ikbkg
M00089	Triacylglycerol biosynthesis	0.44000416803669	-0.820971079304038	16	1	0.00354609929078014	282	7931	225010	Lclat1
mmu_M00089	Triacylglycerol biosynthesis	0.44000416803669	-0.820971079304038	16	1	0.00354609929078014	282	7931	225010	Lclat1
mmu00603	Glycosphingolipid biosynthesis - globo and isoglobo series	0.44000416803669	-0.820971079304038	16	1	0.00354609929078014	282	7931	11605	Gla
mmu05205	Proteoglycans in cancer	0.440106492162482	-0.820738553711791	204	8	0.0283687943262411	282	7931	22350,13039,12325,12575,12505,66922,14268,13043	Ezr,Ctsl,Camk2g,Cdkn1a,Cd44,Rras2,Fn1,Cttn
ko05205	Proteoglycans in cancer	0.440106492162482	-0.820738553711791	204	8	0.0283687943262411	282	7931	22350,13039,12325,12575,12505,66922,14268,13043	Ezr,Ctsl,Camk2g,Cdkn1a,Cd44,Rras2,Fn1,Cttn
mmu04672	Intestinal immune network for IgA production	0.443364111255487	-0.813363924959617	42	2	0.00709219858156028	282	7931	24099.1	Tnfsf13b,H2-DMa
ko04672	Intestinal immune network for IgA production	0.443364111255487	-0.813363924959617	42	2	0.00709219858156028	282	7931	24099.1	Tnfsf13b,H2-DMa
ko04915	Estrogen signaling pathway	0.446716394905174	-0.805831349024967	96	4	0.0141843971631206	282	7931	20416,231991,104111,208647	Shc1,Creb5,Adcy3,Creb3l2
mmu04915	Estrogen signaling pathway	0.446716394905174	-0.805831349024967	96	4	0.0141843971631206	282	7931	20416,231991,104111,208647	Shc1,Creb5,Adcy3,Creb3l2
mmu04713	Circadian entrainment	0.454645590224833	-0.788237086131789	97	4	0.0141843971631206	282	7931	12325,14697,14701,104111	Camk2g,Gnb5,Gng12,Adcy3
ko04713	Circadian entrainment	0.454645590224833	-0.788237086131789	97	4	0.0141843971631206	282	7931	12325,14697,14701,104111	Camk2g,Gnb5,Gng12,Adcy3
M00099	Sphingosine biosynthesis	0.459956009435806	-0.776624425733286	17	1	0.00354609929078014	282	7931	70059	Degs2
M00682	Notch signaling	0.459956009435806	-0.776624425733286	17	1	0.00354609929078014	282	7931	66340	Psenen
mmu_M00099	Sphingosine biosynthesis	0.459956009435806	-0.776624425733286	17	1	0.00354609929078014	282	7931	70059	Degs2
mmu_M00682	Notch signaling	0.459956009435806	-0.776624425733286	17	1	0.00354609929078014	282	7931	66340	Psenen
ko00910	Nitrogen metabolism	0.459956009435806	-0.776624425733286	17	1	0.00354609929078014	282	7931	12351	Car4
mmu00910	Nitrogen metabolism	0.459956009435806	-0.776624425733286	17	1	0.00354609929078014	282	7931	12351	Car4
mmu04390	Hippo signaling pathway	0.462857299995443	-0.770336479754805	153	6	0.0212765957446809	282	7931	16414,11839,15902,12166,101543,12695	Itgb2,Areg,Id2,Bmpr1a,Wtip,Patj
ko04390	Hippo signaling pathway	0.462857299995443	-0.770336479754805	153	6	0.0212765957446809	282	7931	16414,11839,15902,12166,101543,12695	Itgb2,Areg,Id2,Bmpr1a,Wtip,Patj
ko04920	Adipocytokine signaling pathway	0.465453810870137	-0.764742411956891	71	3	0.0106382978723404	282	7931	108097,20525,16151	Prkab2,Slc2a1,Ikbkg
mmu05220	Chronic myeloid leukemia	0.465453810870137	-0.764742411956891	71	3	0.0106382978723404	282	7931	12575,20416,16151	Cdkn1a,Shc1,Ikbkg
ko05220	Chronic myeloid leukemia	0.465453810870137	-0.764742411956891	71	3	0.0106382978723404	282	7931	12575,20416,16151	Cdkn1a,Shc1,Ikbkg
mmu04920	Adipocytokine signaling pathway	0.465453810870137	-0.764742411956891	71	3	0.0106382978723404	282	7931	108097,20525,16151	Prkab2,Slc2a1,Ikbkg
mmu04978	Mineral absorption	0.467357396617297	-0.760661010759417	44	2	0.00709219858156028	282	7931	17750.1	Mt2,Atp1b3
ko04978	Mineral absorption	0.467357396617297	-0.760661010759417	44	2	0.00709219858156028	282	7931	17750.1	Mt2,Atp1b3
mmu05231	Choline metabolism in cancer	0.470389665687007	-0.754193851841837	99	4	0.0141843971631206	282	7931	18720,74182,19730,18806	Pip5k1a,Gpcpd1,Ralgds,Pld2
ko05231	Choline metabolism in cancer	0.470389665687007	-0.754193851841837	99	4	0.0141843971631206	282	7931	18720,74182,19730,18806	Pip5k1a,Gpcpd1,Ralgds,Pld2
ko04020	Calcium signaling pathway	0.471107833040536	-0.752668266285235	182	7	0.024822695035461	282	7931	105675,18799,228550,20698,12325,11938,104111	Ppif,Plcd1,Itpka,Sphk1,Camk2g,Atp2a2,Adcy3
mmu04020	Calcium signaling pathway	0.471107833040536	-0.752668266285235	182	7	0.024822695035461	282	7931	105675,18799,228550,20698,12325,11938,104111	Ppif,Plcd1,Itpka,Sphk1,Camk2g,Atp2a2,Adcy3
ko04933	AGE-RAGE signaling pathway in diabetic complications	0.478199799124972	-0.737726644022885	100	4	0.0141843971631206	282	7931	18799,14268,13058,15894	Plcd1,Fn1,Cybb,Icam1
mmu04933	AGE-RAGE signaling pathway in diabetic complications	0.478199799124972	-0.737726644022885	100	4	0.0141843971631206	282	7931	18799,14268,13058,15894	Plcd1,Fn1,Cybb,Icam1
mmu00511	Other glycan degradation	0.47919942684158	-0.735638428255111	18	1	0.00354609929078014	282	7931	71665	Fuca1
mmu_M00003	Gluconeogenesis, oxaloacetate => fructose-6P	0.47919942684158	-0.735638428255111	18	1	0.00354609929078014	282	7931	18648	Pgam1
M00003	Gluconeogenesis, oxaloacetate => fructose-6P	0.47919942684158	-0.735638428255111	18	1	0.00354609929078014	282	7931	18648	Pgam1
ko00511	Other glycan degradation	0.47919942684158	-0.735638428255111	18	1	0.00354609929078014	282	7931	71665	Fuca1
ko04723	Retrograde endocannabinoid signaling	0.485965648823313	-0.721617339013205	101	4	0.0141843971631206	282	7931	23945,14697,14701,104111	Mgll,Gnb5,Gng12,Adcy3
mmu04723	Retrograde endocannabinoid signaling	0.485965648823313	-0.721617339013205	101	4	0.0141843971631206	282	7931	23945,14697,14701,104111	Mgll,Gnb5,Gng12,Adcy3
ko02010	ABC transporters	0.490727902587413	-0.711865474679569	46	2	0.00709219858156028	282	7931	19299.2	Abcd3,Abcg4
mmu02010	ABC transporters	0.490727902587413	-0.711865474679569	46	2	0.00709219858156028	282	7931	192663	Abcg4,Abcd3
ko04659	Th17 cell differentiation	0.493685065757117	-0.705857483805968	102	4	0.0141843971631206	282	7931	50931,16195,16151,14998	Il27ra,Il6st,Ikbkg,H2-DMa
mmu04659	Th17 cell differentiation	0.493685065757117	-0.705857483805968	102	4	0.0141843971631206	282	7931	50931,16195,16151,14998	Il27ra,Il6st,Ikbkg,H2-DMa
ko00220	Arginine biosynthesis	0.497759487696492	-0.697638275051251	19	1	0.00354609929078014	282	7931	217214	Nags
mmu01210	2-Oxocarboxylic acid metabolism	0.497759487696492	-0.697638275051251	19	1	0.00354609929078014	282	7931	217214	Nags
ko01210	2-Oxocarboxylic acid metabolism	0.497759487696492	-0.697638275051251	19	1	0.00354609929078014	282	7931	217214	Nags
M00684	JAK-STAT signaling	0.497759487696492	-0.697638275051251	19	1	0.00354609929078014	282	7931	12700	Cish
mmu00220	Arginine biosynthesis	0.497759487696492	-0.697638275051251	19	1	0.00354609929078014	282	7931	217214	Nags
mmu_M00684	JAK-STAT signaling	0.497759487696492	-0.697638275051251	19	1	0.00354609929078014	282	7931	12700	Cish
mmu05133	Pertussis	0.501933248638445	-0.689288138971565	75	3	0.0106382978723404	282	7931	12369,16414,225471	Casp7,Itgb2,Ticam2
ko05133	Pertussis	0.501933248638445	-0.689288138971565	75	3	0.0106382978723404	282	7931	12369,16414,225471	Casp7,Itgb2,Ticam2
ko05146	Amoebiasis	0.508976446188402	-0.675353538181295	104	4	0.0141843971631206	282	7931	16414,66222,19349,14268	Itgb2,Serpinb1a,Rab7,Fn1
mmu05146	Amoebiasis	0.508976446188402	-0.675353538181295	104	4	0.0141843971631206	282	7931	16414,66222,19349,14268	Itgb2,Serpinb1a,Rab7,Fn1
mmu05030	Cocaine addiction	0.513445369650456	-0.666611643490376	48	2	0.00709219858156028	282	7931	231991	Creb5,Creb3l2
ko05030	Cocaine addiction	0.513445369650456	-0.666611643490376	48	2	0.00709219858156028	282	7931	231991	Creb5,Creb3l2
mmu_M00352	Spliceosome, U2-snRNP	0.515660375525699	-0.662306917166406	20	1	0.00354609929078014	282	7931	20639	Snrpb2
M00352	Spliceosome, U2-snRNP	0.515660375525699	-0.662306917166406	20	1	0.00354609929078014	282	7931	20639	Snrpb2
mmu_M00679	BMP signaling	0.515660375525699	-0.662306917166406	20	1	0.00354609929078014	282	7931	12166	Bmpr1a
M00679	BMP signaling	0.515660375525699	-0.662306917166406	20	1	0.00354609929078014	282	7931	12166	Bmpr1a
mmu01230	Biosynthesis of amino acids	0.519693134007462	-0.65451676850881	77	3	0.0106382978723404	282	7931	217214,18648,56421	Nags,Pgam1,Pfkp
ko01230	Biosynthesis of amino acids	0.519693134007462	-0.65451676850881	77	3	0.0106382978723404	282	7931	217214,18648,56421	Nags,Pgam1,Pfkp
ko05160	Hepatitis C	0.520973248789144	-0.652056584441172	134	5	0.0177304964539007	282	7931	12575,12737,16835,53624,16151	Cdkn1a,Cldn1,Ldlr,Cldn7,Ikbkg
mmu05160	Hepatitis C	0.520973248789144	-0.652056584441172	134	5	0.0177304964539007	282	7931	12575,12737,16835,53624,16151	Cdkn1a,Cldn1,Ldlr,Cldn7,Ikbkg
ko00520	Amino sugar and nucleotide sugar metabolism	0.524551758010631	-0.645211175345897	49	2	0.00709219858156028	282	7931	331027	Gmppb,Uxs1
mmu00330	Arginine and proline metabolism	0.524551758010631	-0.645211175345897	49	2	0.00709219858156028	282	7931	107240	Carns1,Lap3
ko00330	Arginine and proline metabolism	0.524551758010631	-0.645211175345897	49	2	0.00709219858156028	282	7931	107240	Carns1,Lap3
ko04330	Notch signaling pathway	0.524551758010631	-0.645211175345897	49	2	0.00709219858156028	282	7931	207522	Dtx4,Psenen
mmu00510	N-Glycan biosynthesis	0.524551758010631	-0.645211175345897	49	2	0.00709219858156028	282	7931	13478.8	Dpagt1,Tusc3
mmu04330	Notch signaling pathway	0.524551758010631	-0.645211175345897	49	2	0.00709219858156028	282	7931	207522	Dtx4,Psenen
ko00510	N-Glycan biosynthesis	0.524551758010631	-0.645211175345897	49	2	0.00709219858156028	282	7931	13478.8	Dpagt1,Tusc3
mmu00520	Amino sugar and nucleotide sugar metabolism	0.524551758010631	-0.645211175345897	49	2	0.00709219858156028	282	7931	331027	Gmppb,Uxs1
ko04970	Salivary secretion	0.528444267179384	-0.637817933954658	78	3	0.0106382978723404	282	7931	104111,12182,11933	Adcy3,Bst1,Atp1b3
mmu04970	Salivary secretion	0.528444267179384	-0.637817933954658	78	3	0.0106382978723404	282	7931	104111,12182,11933	Adcy3,Bst1,Atp1b3
ko05145	Toxoplasmosis	0.538917148207466	-0.618193433789138	108	4	0.0141843971631206	282	7931	105675,16835,16151,14998	Ppif,Ldlr,Ikbkg,H2-DMa
mmu05145	Toxoplasmosis	0.538917148207466	-0.618193433789138	108	4	0.0141843971631206	282	7931	105675,16835,16151,14998	Ppif,Ldlr,Ikbkg,H2-DMa
mmu04910	Insulin signaling pathway	0.553820921551182	-0.590913890787704	139	5	0.0177304964539007	282	7931	108097,244416,104215,20416,107476	Prkab2,Ppp1r3b,Rhoq,Shc1,Acaca
ko04910	Insulin signaling pathway	0.553820921551182	-0.590913890787704	139	5	0.0177304964539007	282	7931	108097,244416,104215,20416,107476	Prkab2,Ppp1r3b,Rhoq,Shc1,Acaca
mmu04114	Oocyte meiosis	0.575005893272537	-0.553374989067679	113	4	0.0141843971631206	282	7931	20112,12877,12325,104111	Rps6ka2,Cpeb1,Camk2g,Adcy3
ko04724	Glutamatergic synapse	0.575005893272537	-0.553374989067679	113	4	0.0141843971631206	282	7931	14697,14701,104111,18806	Gnb5,Gng12,Adcy3,Pld2
ko04114	Oocyte meiosis	0.575005893272537	-0.553374989067679	113	4	0.0141843971631206	282	7931	20112,12877,12325,104111	Rps6ka2,Cpeb1,Camk2g,Adcy3
mmu04724	Glutamatergic synapse	0.575005893272537	-0.553374989067679	113	4	0.0141843971631206	282	7931	14697,14701,104111,18806	Gnb5,Gng12,Adcy3,Pld2
mmu05310	Asthma	0.581126637445544	-0.542786581258784	24	1	0.00354609929078014	282	7931	14998	H2-DMa
ko05310	Asthma	0.581126637445544	-0.542786581258784	24	1	0.00354609929078014	282	7931	14998	H2-DMa
mmu03320	PPAR signaling pathway	0.587114647975892	-0.532535166511276	85	3	0.0106382978723404	282	7931	19016,56473,74147	Pparg,Fads2,Ehhadh
ko03320	PPAR signaling pathway	0.587114647975892	-0.532535166511276	85	3	0.0106382978723404	282	7931	19016,56473,74147	Pparg,Fads2,Ehhadh
ko00280	Valine, leucine and isoleucine degradation	0.587536739068922	-0.531816500333629	55	2	0.00709219858156028	282	7931	12040.7	Bckdhb,Ehhadh
mmu00280	Valine, leucine and isoleucine degradation	0.587536739068922	-0.531816500333629	55	2	0.00709219858156028	282	7931	12040.7	Bckdhb,Ehhadh
ko00230	Purine metabolism	0.589215224313698	-0.528963755770085	174	6	0.0212765957446809	282	7931	11639,11637,66979,18605,104111,66355	Ak4,Ak2,Pole4,Enpp1,Adcy3,Gmpr
mmu00230	Purine metabolism	0.589215224313698	-0.528963755770085	174	6	0.0212765957446809	282	7931	11639,11637,18605,66979,104111,66355	Ak4,Ak2,Enpp1,Pole4,Adcy3,Gmpr
mmu04914	Progesterone-mediated oocyte maturation	0.595107812204268	-0.519012692868735	86	3	0.0106382978723404	282	7931	20112,12877,104111	Rps6ka2,Cpeb1,Adcy3
ko04914	Progesterone-mediated oocyte maturation	0.595107812204268	-0.519012692868735	86	3	0.0106382978723404	282	7931	20112,12877,104111	Rps6ka2,Cpeb1,Adcy3
mmu00340	Histidine metabolism	0.596065588792113	-0.517404569662743	25	1	0.00354609929078014	282	7931	107239	Carns1
mmu00563	Glycosylphosphatidylinositol (GPI)-anchor biosynthesis	0.596065588792113	-0.517404569662743	25	1	0.00354609929078014	282	7931	241062	Pgap1
ko00563	Glycosylphosphatidylinositol (GPI)-anchor biosynthesis	0.596065588792113	-0.517404569662743	25	1	0.00354609929078014	282	7931	241062	Pgap1
ko00340	Histidine metabolism	0.596065588792113	-0.517404569662743	25	1	0.00354609929078014	282	7931	107239	Carns1
mmu01200	Carbon metabolism	0.602704385880907	-0.506328441464851	117	4	0.0141843971631206	282	7931	72141,18648,56421,74147	Adpgk,Pgam1,Pfkp,Ehhadh
ko01200	Carbon metabolism	0.602704385880907	-0.506328441464851	117	4	0.0141843971631206	282	7931	72141,18648,56421,74147	Adpgk,Pgam1,Pfkp,Ehhadh
ko04320	Dorso-ventral axis formation	0.610473570572737	-0.493520277813627	26	1	0.00354609929078014	282	7931	12877	Cpeb1
mmu00601	Glycosphingolipid biosynthesis - lacto and neolacto series	0.610473570572737	-0.493520277813627	26	1	0.00354609929078014	282	7931	14347	Fut7
mmu04320	Dorso-ventral axis formation	0.610473570572737	-0.493520277813627	26	1	0.00354609929078014	282	7931	12877	Cpeb1
ko00601	Glycosphingolipid biosynthesis - lacto and neolacto series	0.610473570572737	-0.493520277813627	26	1	0.00354609929078014	282	7931	14347	Fut7
mmu04392	Hippo signaling pathway -multiple species	0.610473570572737	-0.493520277813627	26	1	0.00354609929078014	282	7931	101543	Wtip
ko04392	Hippo signaling pathway -multiple species	0.610473570572737	-0.493520277813627	26	1	0.00354609929078014	282	7931	101543	Wtip
mmu04913	Ovarian steroidogenesis	0.616638374274677	-0.483472530184953	58	2	0.00709219858156028	282	7931	16835.1	Ldlr,Adcy3
ko04913	Ovarian steroidogenesis	0.616638374274677	-0.483472530184953	58	2	0.00709219858156028	282	7931	16835.1	Ldlr,Adcy3
mmu05134	Legionellosis	0.616638374274677	-0.483472530184953	58	2	0.00709219858156028	282	7931	12369.2	Casp7,Itgb2
ko05134	Legionellosis	0.616638374274677	-0.483472530184953	58	2	0.00709219858156028	282	7931	12369.2	Casp7,Itgb2
mmu05016	Huntington's disease	0.617003644376688	-0.48288034848692	179	6	0.0212765957446809	282	7931	19016,105675,54152,66694,231991,208647	Pparg,Ppif,Dnal4,Uqcrfs1,Creb5,Creb3l2
ko05016	Huntington's disease	0.617003644376688	-0.48288034848692	179	6	0.0212765957446809	282	7931	19016,105675,54152,66694,231991,208647	Pparg,Ppif,Dnal4,Uqcrfs1,Creb5,Creb3l2
ko04912	GnRH signaling pathway	0.618479477785803	-0.480491268321258	89	3	0.0106382978723404	282	7931	12325,104111,18806	Camk2g,Adcy3,Pld2
mmu04912	GnRH signaling pathway	0.618479477785803	-0.480491268321258	89	3	0.0106382978723404	282	7931	12325,104111,18806	Camk2g,Adcy3,Pld2
mmu00590	Arachidonic acid metabolism	0.618479477785803	-0.480491268321258	89	3	0.0106382978723404	282	7931	96979,16993,66350	Ptges2,Lta4h,Pla2g12a
ko00590	Arachidonic acid metabolism	0.618479477785803	-0.480491268321258	89	3	0.0106382978723404	282	7931	96979,16993,66350	Ptges2,Lta4h,Pla2g12a
mmu00062	Fatty acid elongation	0.624369390069973	-0.4710131144926	27	1	0.00354609929078014	282	7931	70025	Acot7
ko03060	Protein export	0.624369390069973	-0.4710131144926	27	1	0.00354609929078014	282	7931	14828	Hspa5
ko00650	Butanoate metabolism	0.624369390069973	-0.4710131144926	27	1	0.00354609929078014	282	7931	74147	Ehhadh
mmu03060	Protein export	0.624369390069973	-0.4710131144926	27	1	0.00354609929078014	282	7931	14828	Hspa5
mmu00650	Butanoate metabolism	0.624369390069973	-0.4710131144926	27	1	0.00354609929078014	282	7931	74147	Ehhadh
ko00062	Fatty acid elongation	0.624369390069973	-0.4710131144926	27	1	0.00354609929078014	282	7931	70025	Acot7
ko04722	Neurotrophin signaling pathway	0.629291039397126	-0.4631614275509	121	4	0.0141843971631206	282	7931	20112,72843,20416,12325	Rps6ka2,Prdm4,Shc1,Camk2g
mmu04722	Neurotrophin signaling pathway	0.629291039397126	-0.4631614275509	121	4	0.0141843971631206	282	7931	20112,72843,20416,12325	Rps6ka2,Prdm4,Shc1,Camk2g
ko04921	Oxytocin signaling pathway	0.633652237839695	-0.456254995795036	152	5	0.0177304964539007	282	7931	12575,108097,12325,104111,16518	Cdkn1a,Prkab2,Camk2g,Adcy3,Kcnj2
mmu04921	Oxytocin signaling pathway	0.633652237839695	-0.456254995795036	152	5	0.0177304964539007	282	7931	12575,108097,12325,104111,16518	Cdkn1a,Prkab2,Camk2g,Adcy3,Kcnj2
mmu04611	Platelet activation	0.635758240382179	-0.45293691309316	122	4	0.0141843971631206	282	7931	14674,54519,14360,104111	Gna13,Apbb1ip,Fyn,Adcy3
ko04015	Rap1 signaling pathway	0.638545469400101	-0.4485623932023	213	7	0.024822695035461	282	7931	16414,54519,19730,16408,217692,104111,14254	Itgb2,Apbb1ip,Ralgds,Itgal,Sipa1l1,Adcy3,Flt1
mmu04015	Rap1 signaling pathway	0.638545469400101	-0.4485623932023	213	7	0.024822695035461	282	7931	16414,54519,19730,16408,217692,104111,14254	Itgb2,Apbb1ip,Ralgds,Itgal,Sipa1l1,Adcy3,Flt1
ko04110	Cell cycle	0.642152443862598	-0.442929551979947	123	4	0.0141843971631206	282	7931	12575,17873,12545,13197	Cdkn1a,Gadd45b,Cdc7,Gadd45a
mmu04110	Cell cycle	0.642152443862598	-0.442929551979947	123	4	0.0141843971631206	282	7931	12575,17873,12545,13197	Cdkn1a,Gadd45b,Cdc7,Gadd45a
ko05169	Epstein-Barr virus infection	0.643431881621424	-0.440939113615268	214	7	0.024822695035461	282	7931	12575,12505,15015,16408,16151,14191,15894	Cdkn1a,Cd44,H2-Q4,Itgal,Ikbkg,Fgr,Icam1
mmu05169	Epstein-Barr virus infection	0.643431881621424	-0.440939113615268	214	7	0.024822695035461	282	7931	12575,12505,15015,16408,16151,14191,15894	Cdkn1a,Cd44,H2-Q4,Itgal,Ikbkg,Fgr,Icam1
mmu05330	Allograft rejection	0.644143296399501	-0.439834067692335	61	2	0.00709219858156028	282	7931	15015.1	H2-Q4,H2-DMa
mmu04623	Cytosolic DNA-sensing pathway	0.644143296399501	-0.439834067692335	61	2	0.00709219858156028	282	7931	56532.2	Ripk3,Ikbkg
ko04623	Cytosolic DNA-sensing pathway	0.644143296399501	-0.439834067692335	61	2	0.00709219858156028	282	7931	56532.2	Ripk3,Ikbkg
ko05330	Allograft rejection	0.644143296399501	-0.439834067692335	61	2	0.00709219858156028	282	7931	15015.1	H2-Q4,H2-DMa
ko01522	Endocrine resistance	0.648197196103479	-0.433560313949768	93	3	0.0106382978723404	282	7931	12575,20416,104111	Cdkn1a,Shc1,Adcy3
mmu01522	Endocrine resistance	0.648197196103479	-0.433560313949768	93	3	0.0106382978723404	282	7931	12575,20416,104111	Cdkn1a,Shc1,Adcy3
mmu04721	Synaptic vesicle cycle	0.652959703533996	-0.426239861358688	62	2	0.00709219858156028	282	7931	242341	Atp6v0d2,Atp6v1e1
ko04213	Longevity regulating pathway - multiple species	0.652959703533996	-0.426239861358688	62	2	0.00709219858156028	282	7931	108097	Prkab2,Adcy3
ko04721	Synaptic vesicle cycle	0.652959703533996	-0.426239861358688	62	2	0.00709219858156028	282	7931	242341	Atp6v0d2,Atp6v1e1
mmu04213	Longevity regulating pathway - multiple species	0.652959703533996	-0.426239861358688	62	2	0.00709219858156028	282	7931	108097	Prkab2,Adcy3
mmu05332	Graft-versus-host disease	0.661601787845743	-0.413091432970166	63	2	0.00709219858156028	282	7931	15015.1	H2-Q4,H2-DMa
ko05332	Graft-versus-host disease	0.661601787845743	-0.413091432970166	63	2	0.00709219858156028	282	7931	15015.1	H2-Q4,H2-DMa
ko01523	Antifolate resistance	0.66316212879407	-0.410735780539919	30	1	0.00354609929078014	282	7931	16151	Ikbkg
mmu01523	Antifolate resistance	0.66316212879407	-0.410735780539919	30	1	0.00354609929078014	282	7931	16151	Ikbkg
ko05212	Pancreatic cancer	0.670070752676351	-0.40037197116304	64	2	0.00709219858156028	282	7931	19730.2	Ralgds,Ikbkg
mmu05212	Pancreatic cancer	0.670070752676351	-0.40037197116304	64	2	0.00709219858156028	282	7931	19730.2	Ralgds,Ikbkg
mmu04270	Vascular smooth muscle contraction	0.673012919792028	-0.395990752208112	128	4	0.0141843971631206	282	7931	14674,54598,104111,66350	Gna13,Calcrl,Adcy3,Pla2g12a
ko04270	Vascular smooth muscle contraction	0.673012919792028	-0.395990752208112	128	4	0.0141843971631206	282	7931	14674,54598,104111,66350	Gna13,Calcrl,Adcy3,Pla2g12a
mmu04151	PI3K-Akt signaling pathway	0.674474790790021	-0.393820978695459	341	11	0.0390070921985816	282	7931	16188,20750,208647,14254,12575,15370,14268,14697,16151,14701,231991	Il3ra,Spp1,Creb3l2,Flt1,Cdkn1a,Nr4a1,Fn1,Gnb5,Ikbkg,Gng12,Creb5
ko04151	PI3K-Akt signaling pathway	0.674474790790021	-0.393820978695459	341	11	0.0390070921985816	282	7931	16188,20750,208647,14254,12575,15370,14268,14697,16151,14701,231991	Il3ra,Spp1,Creb3l2,Flt1,Cdkn1a,Nr4a1,Fn1,Gnb5,Ikbkg,Gng12,Creb5
mmu04720	Long-term potentiation	0.686494799586364	-0.376156629059374	66	2	0.00709219858156028	282	7931	20112.1	Rps6ka2,Camk2g
ko04720	Long-term potentiation	0.686494799586364	-0.376156629059374	66	2	0.00709219858156028	282	7931	20112.1	Rps6ka2,Camk2g
mmu00030	Pentose phosphate pathway	0.686779121873087	-0.375742549557329	32	1	0.00354609929078014	282	7931	56421	Pfkp
ko00030	Pentose phosphate pathway	0.686779121873087	-0.375742549557329	32	1	0.00354609929078014	282	7931	56421	Pfkp
ko04916	Melanogenesis	0.696172447804763	-0.362157879503164	100	3	0.0106382978723404	282	7931	12325,104111,208647	Camk2g,Adcy3,Creb3l2
mmu04916	Melanogenesis	0.696172447804763	-0.362157879503164	100	3	0.0106382978723404	282	7931	12325,104111,208647	Camk2g,Adcy3,Creb3l2
ko00500	Starch and sucrose metabolism	0.697961333248159	-0.359591574246816	33	1	0.00354609929078014	282	7931	18605	Enpp1
mmu00500	Starch and sucrose metabolism	0.697961333248159	-0.359591574246816	33	1	0.00354609929078014	282	7931	18605	Enpp1
ko04940	Type I diabetes mellitus	0.702243969924846	-0.353474399827323	68	2	0.00709219858156028	282	7931	15015.1	H2-Q4,H2-DMa
mmu04940	Type I diabetes mellitus	0.702243969924846	-0.353474399827323	68	2	0.00709219858156028	282	7931	15015.1	H2-Q4,H2-DMa
ko04510	Focal adhesion	0.712306427865076	-0.339247083940446	198	6	0.0212765957446809	282	7931	14268,64099,20416,20750,14360,14254	Fn1,Parvg,Shc1,Spp1,Fyn,Flt1
mmu04510	Focal adhesion	0.712306427865076	-0.339247083940446	198	6	0.0212765957446809	282	7931	64099,14268,20416,20750,14360,14254	Parvg,Fn1,Shc1,Spp1,Fyn,Flt1
ko04662	B cell receptor signaling pathway	0.717332047804618	-0.332216438464111	70	2	0.00709219858156028	282	7931	12483.2	Cd22,Ikbkg
mmu04662	B cell receptor signaling pathway	0.717332047804618	-0.332216438464111	70	2	0.00709219858156028	282	7931	12483.2	Cd22,Ikbkg
ko05143	African trypanosomiasis	0.719146319070739	-0.329690438389698	35	1	0.00354609929078014	282	7931	15894	Icam1
ko03030	DNA replication	0.719146319070739	-0.329690438389698	35	1	0.00354609929078014	282	7931	66979	Pole4
mmu03030	DNA replication	0.719146319070739	-0.329690438389698	35	1	0.00354609929078014	282	7931	66979	Pole4
mmu05143	African trypanosomiasis	0.719146319070739	-0.329690438389698	35	1	0.00354609929078014	282	7931	15894	Icam1
mmu04917	Prolactin signaling pathway	0.731774186659785	-0.312283300782781	72	2	0.00709219858156028	282	7931	20416.1	Shc1,Cish
ko04917	Prolactin signaling pathway	0.731774186659785	-0.312283300782781	72	2	0.00709219858156028	282	7931	20416.1	Shc1,Cish
mmu05200	Pathways in cancer	0.742513543156499	-0.297714168530215	391	12	0.0425531914893617	282	7931	19016,19730,12575,20525,14674,12982,14268,16151,14697,14701,104111,21787	Pparg,Ralgds,Cdkn1a,Slc2a1,Gna13,Csf2ra,Fn1,Ikbkg,Gnb5,Gng12,Adcy3,Tfg
mmu00620	Pyruvate metabolism	0.748179428048403	-0.290112452703507	38	1	0.00354609929078014	282	7931	107476	Acaca
ko00620	Pyruvate metabolism	0.748179428048403	-0.290112452703507	38	1	0.00354609929078014	282	7931	107476	Acaca
mmu04360	Axon guidance	0.7516473104465	-0.28548806711399	175	5	0.0177304964539007	282	7931	20351,171171,50780,12325,14360	Sema4a,Ntng2,Rgs3,Camk2g,Fyn
ko04360	Axon guidance	0.7516473104465	-0.28548806711399	175	5	0.0177304964539007	282	7931	20351,171171,50780,12325,14360	Sema4a,Ntng2,Rgs3,Camk2g,Fyn
mmu01524	Platinum drug resistance	0.75878659413255	-0.276034708272191	76	2	0.00709219858156028	282	7931	12575.6	Cdkn1a,Pmaip1
ko01524	Platinum drug resistance	0.75878659413255	-0.276034708272191	76	2	0.00709219858156028	282	7931	12575.6	Cdkn1a,Pmaip1
ko05320	Autoimmune thyroid disease	0.75878659413255	-0.276034708272191	76	2	0.00709219858156028	282	7931	15015.1	H2-Q4,H2-DMa
mmu05320	Autoimmune thyroid disease	0.75878659413255	-0.276034708272191	76	2	0.00709219858156028	282	7931	15015.1	H2-Q4,H2-DMa
ko04975	Fat digestion and absorption	0.765853103752704	-0.266764898189698	40	1	0.00354609929078014	282	7931	66350	Pla2g12a
mmu04975	Fat digestion and absorption	0.765853103752704	-0.266764898189698	40	1	0.00354609929078014	282	7931	66350	Pla2g12a
ko05168	Herpes simplex infection	0.771338883423749	-0.259627464472535	212	6	0.0212765957446809	282	7931	67933,15015,11865,16151,15312,14998	Hcfc2,H2-Q4,Arntl,Ikbkg,Hmgn1,H2-DMa
mmu05168	Herpes simplex infection	0.771338883423749	-0.259627464472535	212	6	0.0212765957446809	282	7931	67933,15015,11865,16151,15312,14998	Hcfc2,H2-Q4,Arntl,Ikbkg,Hmgn1,H2-DMa
mmu05132	Salmonella infection	0.771391844798702	-0.259558805212684	78	2	0.00709219858156028	282	7931	19349.2	Rab7,Klc2
ko05132	Salmonella infection	0.771391844798702	-0.259558805212684	78	2	0.00709219858156028	282	7931	19349.2	Rab7,Klc2
mmu05219	Bladder cancer	0.774220791604509	-0.2558981856005	41	1	0.00354609929078014	282	7931	12575	Cdkn1a
ko00860	Porphyrin and chlorophyll metabolism	0.774220791604509	-0.2558981856005	41	1	0.00354609929078014	282	7931	11655	Alas1
M00427	Nuclear pore complex	0.774220791604509	-0.2558981856005	41	1	0.00354609929078014	282	7931	54563	Nup210
mmu00860	Porphyrin and chlorophyll metabolism	0.774220791604509	-0.2558981856005	41	1	0.00354609929078014	282	7931	11655	Alas1
ko05219	Bladder cancer	0.774220791604509	-0.2558981856005	41	1	0.00354609929078014	282	7931	12575	Cdkn1a
mmu_M00427	Nuclear pore complex	0.774220791604509	-0.2558981856005	41	1	0.00354609929078014	282	7931	54563	Nup210
ko03018	RNA degradation	0.783420740632354	-0.244085382951066	80	2	0.00709219858156028	282	7931	12226.6	Btg1,Pfkp
mmu03018	RNA degradation	0.783420740632354	-0.244085382951066	80	2	0.00709219858156028	282	7931	12226.6	Btg1,Pfkp
ko04973	Carbohydrate digestion and absorption	0.790072706352653	-0.235630304398091	43	1	0.00354609929078014	282	7931	11933	Atp1b3
mmu03420	Nucleotide excision repair	0.790072706352653	-0.235630304398091	43	1	0.00354609929078014	282	7931	66979	Pole4
ko03420	Nucleotide excision repair	0.790072706352653	-0.235630304398091	43	1	0.00354609929078014	282	7931	66979	Pole4
mmu04973	Carbohydrate digestion and absorption	0.790072706352653	-0.235630304398091	43	1	0.00354609929078014	282	7931	11933	Atp1b3
mmu00190	Oxidative phosphorylation	0.796593759855124	-0.227410441738631	118	3	0.0106382978723404	282	7931	66694,242341,11973	Uqcrfs1,Atp6v0d2,Atp6v1e1
ko00190	Oxidative phosphorylation	0.796593759855124	-0.227410441738631	118	3	0.0106382978723404	282	7931	66694,11973,242341	Uqcrfs1,Atp6v1e1,Atp6v0d2
ko00380	Tryptophan metabolism	0.797577713548996	-0.226176002614314	44	1	0.00354609929078014	282	7931	74147	Ehhadh
mmu00380	Tryptophan metabolism	0.797577713548996	-0.226176002614314	44	1	0.00354609929078014	282	7931	74147	Ehhadh
mmu05222	Small cell lung cancer	0.800424351102851	-0.222613253068618	83	2	0.00709219858156028	282	7931	14268.2	Fn1,Ikbkg
ko05222	Small cell lung cancer	0.800424351102851	-0.222613253068618	83	2	0.00709219858156028	282	7931	14268.2	Fn1,Ikbkg
ko04350	TGF-beta signaling pathway	0.805824413800676	-0.215889409090559	84	2	0.00709219858156028	282	7931	12166.2	Bmpr1a,Id2
ko05410	Hypertrophic cardiomyopathy (HCM)	0.805824413800676	-0.215889409090559	84	2	0.00709219858156028	282	7931	108097	Prkab2,Atp2a2
mmu04350	TGF-beta signaling pathway	0.805824413800676	-0.215889409090559	84	2	0.00709219858156028	282	7931	15902.1	Id2,Bmpr1a
mmu05410	Hypertrophic cardiomyopathy (HCM)	0.805824413800676	-0.215889409090559	84	2	0.00709219858156028	282	7931	108097	Prkab2,Atp2a2
ko00270	Cysteine and methionine metabolism	0.811795051114718	-0.208507370783754	46	1	0.00354609929078014	282	7931	229709	Ahcyl1
mmu00270	Cysteine and methionine metabolism	0.811795051114718	-0.208507370783754	46	1	0.00354609929078014	282	7931	229709	Ahcyl1
mmu04658	Th1 and Th2 cell differentiation	0.821254406390937	-0.196922343729295	87	2	0.00709219858156028	282	7931	16151.1	Ikbkg,H2-DMa
ko04658	Th1 and Th2 cell differentiation	0.821254406390937	-0.196922343729295	87	2	0.00709219858156028	282	7931	16151.1	Ikbkg,H2-DMa
mmu04750	Inflammatory mediator regulation of TRP channels	0.823270520003015	-0.194470432432882	124	3	0.0106382978723404	282	7931	22368,12325,104111	Trpv2,Camk2g,Adcy3
ko04750	Inflammatory mediator regulation of TRP channels	0.823270520003015	-0.194470432432882	124	3	0.0106382978723404	282	7931	22368,12325,104111	Trpv2,Camk2g,Adcy3
mmu05414	Dilated cardiomyopathy	0.82614890262571	-0.190980252185106	88	2	0.00709219858156028	282	7931	11938.1	Atp2a2,Adcy3
ko05414	Dilated cardiomyopathy	0.82614890262571	-0.190980252185106	88	2	0.00709219858156028	282	7931	11938.1	Atp2a2,Adcy3
ko00071	Fatty acid degradation	0.83127680625903	-0.184792439400869	49	1	0.00354609929078014	282	7931	74147	Ehhadh
mmu00071	Fatty acid degradation	0.83127680625903	-0.184792439400869	49	1	0.00354609929078014	282	7931	74147	Ehhadh
mmu05012	Parkinson's disease	0.835456255891835	-0.179777289119466	127	3	0.0106382978723404	282	7931	105675,66725,66694	Ppif,Lrrk2,Uqcrfs1
mmu00591	Linoleic acid metabolism	0.837313337673393	-0.177556920514419	50	1	0.00354609929078014	282	7931	66350	Pla2g12a
ko00591	Linoleic acid metabolism	0.837313337673393	-0.177556920514419	50	1	0.00354609929078014	282	7931	66350	Pla2g12a
mmu00983	Drug metabolism - other enzymes	0.843134634301573	-0.170628625189542	51	1	0.00354609929078014	282	7931	234671	Ces2c
ko00983	Drug metabolism - other enzymes	0.843134634301573	-0.170628625189542	51	1	0.00354609929078014	282	7931	234671	Ces2c
mmu05010	Alzheimer's disease	0.844258368084785	-0.16929670790916	165	4	0.0141843971631206	282	7931	12369,66694,66340,11938	Casp7,Uqcrfs1,Psenen,Atp2a2
ko05010	Alzheimer's disease	0.844258368084785	-0.16929670790916	165	4	0.0141843971631206	282	7931	12369,66694,66340,11938	Casp7,Uqcrfs1,Psenen,Atp2a2
mmu05164	Influenza A	0.854083229105002	-0.1577266319739	168	4	0.0141843971631206	282	7931	270151,170743,14998,15894	Nlrx1,Tlr7,H2-DMa,Icam1
ko05164	Influenza A	0.854083229105002	-0.1577266319739	168	4	0.0141843971631206	282	7931	270151,170743,14998,15894	Nlrx1,Tlr7,H2-DMa,Icam1
mmu04961	Endocrine and other factor-regulated calcium reabsorption	0.859382250344091	-0.151541461398757	54	1	0.00354609929078014	282	7931	11933	Atp1b3
ko04961	Endocrine and other factor-regulated calcium reabsorption	0.859382250344091	-0.151541461398757	54	1	0.00354609929078014	282	7931	11933	Atp1b3
mmu05221	Acute myeloid leukemia	0.864416426474415	-0.145700651204638	55	1	0.00354609929078014	282	7931	16151	Ikbkg
ko05221	Acute myeloid leukemia	0.864416426474415	-0.145700651204638	55	1	0.00354609929078014	282	7931	16151	Ikbkg
ko05162	Measles	0.86447770918251	-0.145629758826837	135	3	0.0106382978723404	282	7931	68098,170743,14360	Rchy1,Tlr7,Fyn
mmu05162	Measles	0.86447770918251	-0.145629758826837	135	3	0.0106382978723404	282	7931	68098,170743,14360	Rchy1,Tlr7,Fyn
mmu04550	Signaling pathways regulating pluripotency of stem cells	0.870993615616947	-0.138120632102598	137	3	0.0106382978723404	282	7931	16195,15902,12166	Il6st,Id2,Bmpr1a
ko04550	Signaling pathways regulating pluripotency of stem cells	0.870993615616947	-0.138120632102598	137	3	0.0106382978723404	282	7931	16195,15902,12166	Il6st,Id2,Bmpr1a
ko05206	MicroRNAs in cancer	0.873819363986905	-0.134881602047831	279	7	0.024822695035461	282	7931	12575,387218,22350,12505,20416,387220,723827	Cdkn1a,Mir26a-1,Ezr,Cd44,Shc1,Mir27a,Mir221
mmu05206	MicroRNAs in cancer	0.873819363986905	-0.134881602047831	279	7	0.024822695035461	282	7931	12575,387218,22350,12505,20416,387220,723827	Cdkn1a,Mir26a-1,Ezr,Cd44,Shc1,Mir27a,Mir221
mmu00240	Pyrimidine metabolism	0.87614286793713	-0.132226110091247	100	2	0.00709219858156028	282	7931	18605.7	Enpp1,Pole4
ko00240	Pyrimidine metabolism	0.87614286793713	-0.132226110091247	100	2	0.00709219858156028	282	7931	66979.2	Pole4,Enpp1
ko04370	VEGF signaling pathway	0.878466616751869	-0.129577372359462	58	1	0.00354609929078014	282	7931	20698	Sphk1
mmu00480	Glutathione metabolism	0.878466616751869	-0.129577372359462	58	1	0.00354609929078014	282	7931	66988	Lap3
mmu04370	VEGF signaling pathway	0.878466616751869	-0.129577372359462	58	1	0.00354609929078014	282	7931	20698	Sphk1
ko00480	Glutathione metabolism	0.878466616751869	-0.129577372359462	58	1	0.00354609929078014	282	7931	66988	Lap3
ko05321	Inflammatory bowel disease (IBD)	0.882819774902973	-0.124634204643172	59	1	0.00354609929078014	282	7931	14998	H2-DMa
mmu05321	Inflammatory bowel disease (IBD)	0.882819774902973	-0.124634204643172	59	1	0.00354609929078014	282	7931	14998	H2-DMa
ko04660	T cell receptor signaling pathway	0.886387536070035	-0.120601024380809	103	2	0.00709219858156028	282	7931	16151.1	Ikbkg,Fyn
mmu04660	T cell receptor signaling pathway	0.886387536070035	-0.120601024380809	103	2	0.00709219858156028	282	7931	16151.1	Ikbkg,Fyn
mmu04080	Neuroactive ligand-receptor interaction	0.886913192600411	-0.12000816775218	285	7	0.024822695035461	282	7931	20608,233571,11443,14429,239845,54598,14289	Sstr4,P2ry6,Chrnb1,Galr3,Gpr156,Calcrl,Fpr2
ko04080	Neuroactive ligand-receptor interaction	0.886913192600411	-0.12000816775218	285	7	0.024822695035461	282	7931	20608,233571,11443,14429,239845,14289,54598	Sstr4,P2ry6,Chrnb1,Galr3,Gpr156,Fpr2,Calcrl
ko04730	Long-term depression	0.88701754211059	-0.119890519967791	60	1	0.00354609929078014	282	7931	14674	Gna13
mmu04730	Long-term depression	0.88701754211059	-0.119890519967791	60	1	0.00354609929078014	282	7931	14674	Gna13
ko04932	Non-alcoholic fatty liver disease (NAFLD)	0.891675198682676	-0.114653339749834	144	3	0.0106382978723404	282	7931	12369,108097,66694	Casp7,Prkab2,Uqcrfs1
mmu04932	Non-alcoholic fatty liver disease (NAFLD)	0.891675198682676	-0.114653339749834	144	3	0.0106382978723404	282	7931	12369,108097,66694	Casp7,Prkab2,Uqcrfs1
mmu05210	Colorectal cancer	0.894968819049248	-0.110966400365295	62	1	0.00354609929078014	282	7931	19730	Ralgds
ko05210	Colorectal cancer	0.894968819049248	-0.110966400365295	62	1	0.00354609929078014	282	7931	19730	Ralgds
ko05211	Renal cell carcinoma	0.902362359771687	-0.102739110354195	64	1	0.00354609929078014	282	7931	20525	Slc2a1
mmu05211	Renal cell carcinoma	0.902362359771687	-0.102739110354195	64	1	0.00354609929078014	282	7931	20525	Slc2a1
mmu04664	Fc epsilon RI signaling pathway	0.909237156840849	-0.0951493202179883	66	1	0.00354609929078014	282	7931	14360	Fyn
ko04664	Fc epsilon RI signaling pathway	0.909237156840849	-0.0951493202179883	66	1	0.00354609929078014	282	7931	14360	Fyn
ko04150	mTOR signaling pathway	0.911644779380595	-0.0925048610743959	152	3	0.0106382978723404	282	7931	20112,17254,11973	Rps6ka2,Slc3a2,Atp6v1e1
mmu04150	mTOR signaling pathway	0.911644779380595	-0.0925048610743959	152	3	0.0106382978723404	282	7931	20112,17254,11973	Rps6ka2,Slc3a2,Atp6v1e1
mmu05218	Melanoma	0.91865536458657	-0.0848442382920466	69	1	0.00354609929078014	282	7931	12575	Cdkn1a
ko05218	Melanoma	0.91865536458657	-0.0848442382920466	69	1	0.00354609929078014	282	7931	12575	Cdkn1a
ko04520	Adherens junction	0.927099375482847	-0.0756945179937962	72	1	0.00354609929078014	282	7931	14360	Fyn
mmu05412	Arrhythmogenic right ventricular cardiomyopathy (ARVC)	0.927099375482847	-0.0756945179937962	72	1	0.00354609929078014	282	7931	11938	Atp2a2
ko05412	Arrhythmogenic right ventricular cardiomyopathy (ARVC)	0.927099375482847	-0.0756945179937962	72	1	0.00354609929078014	282	7931	11938	Atp2a2
mmu04924	Renin secretion	0.927099375482847	-0.0756945179937962	72	1	0.00354609929078014	282	7931	16518	Kcnj2
mmu04520	Adherens junction	0.927099375482847	-0.0756945179937962	72	1	0.00354609929078014	282	7931	14360	Fyn
ko04924	Renin secretion	0.927099375482847	-0.0756945179937962	72	1	0.00354609929078014	282	7931	16518	Kcnj2
ko01521	EGFR tyrosine kinase inhibitor resistance	0.943558568076602	-0.0580968407672145	79	1	0.00354609929078014	282	7931	20416	Shc1
mmu01521	EGFR tyrosine kinase inhibitor resistance	0.943558568076602	-0.0580968407672145	79	1	0.00354609929078014	282	7931	20416	Shc1
mmu04726	Serotonergic synapse	0.95049108439941	-0.0507764970035785	131	2	0.00709219858156028	282	7931	14697.1	Gnb5,Gng12
mmu04540	Gap junction	0.956311830349677	-0.0446712367425024	86	1	0.00354609929078014	282	7931	104111	Adcy3
ko04540	Gap junction	0.956311830349677	-0.0446712367425024	86	1	0.00354609929078014	282	7931	104111	Adcy3
mmu04742	Taste transduction	0.957882265526322	-0.0430304046739336	87	1	0.00354609929078014	282	7931	16529	Kcnk5
ko04742	Taste transduction	0.957882265526322	-0.0430304046739336	87	1	0.00354609929078014	282	7931	16529	Kcnk5
ko04120	Ubiquitin mediated proteolysis	0.960014842016362	-0.0408065342060561	138	2	0.00709219858156028	282	7931	68098.2	Rchy1,AA414768
mmu04120	Ubiquitin mediated proteolysis	0.960014842016362	-0.0408065342060561	138	2	0.00709219858156028	282	7931	68098.2	Rchy1,AA414768
mmu_M00177	Ribosome, eukaryotes	0.962263981964624	-0.0384664564332021	90	1	0.00354609929078014	282	7931	66211	Rpl3l
M00177	Ribosome, eukaryotes	0.962263981964624	-0.0384664564332021	90	1	0.00354609929078014	282	7931	66211	Rpl3l
ko03015	mRNA surveillance pathway	0.964929675263694	-0.0357000556731002	92	1	0.00354609929078014	282	7931	229512	Smg5
mmu03015	mRNA surveillance pathway	0.964929675263694	-0.0357000556731002	92	1	0.00354609929078014	282	7931	229512	Smg5
ko05224	Breast cancer	0.966759738028616	-0.0338052755911139	144	2	0.00709219858156028	282	7931	12575.2	Cdkn1a,Shc1
mmu05224	Breast cancer	0.966759738028616	-0.0338052755911139	144	2	0.00709219858156028	282	7931	12575.2	Cdkn1a,Shc1
mmu04310	Wnt signaling pathway	0.967772111420887	-0.03275864150755	145	2	0.00709219858156028	282	7931	243548	Prickle2,Camk2g
ko04310	Wnt signaling pathway	0.967772111420887	-0.03275864150755	145	2	0.00709219858156028	282	7931	243548	Prickle2,Camk2g
ko05142	Chagas disease (American trypanosomiasis)	0.974784700788644	-0.0255386520725052	101	1	0.00354609929078014	282	7931	16151	Ikbkg
mmu05142	Chagas disease (American trypanosomiasis)	0.974784700788644	-0.0255386520725052	101	1	0.00354609929078014	282	7931	16151	Ikbkg
ko03040	Spliceosome	0.991627324292662	-0.00840792343970022	131	1	0.00354609929078014	282	7931	20639	Snrpb2
mmu03040	Spliceosome	0.991627324292662	-0.00840792343970022	131	1	0.00354609929078014	282	7931	20639	Snrpb2
ko03010	Ribosome	0.993764554290401	-0.00625496729402571	139	1	0.00354609929078014	282	7931	66211	Rpl3l
mmu03010	Ribosome	0.993764554290401	-0.00625496729402571	139	1	0.00354609929078014	282	7931	66211	Rpl3l
mmu03013	RNA transport	0.997699151576631	-0.00230349944227838	166	1	0.00354609929078014	282	7931	54563	Nup210
ko03013	RNA transport	0.997699151576631	-0.00230349944227838	166	1	0.00354609929078014	282	7931	54563	Nup210
mmu04740	Olfactory transduction	0.999999999998121	-1.87933412509396e-12	1114	2	0.00709219858156028	282	7931	12325.1	Camk2g,Adcy3
ko04740	Olfactory transduction	0.999999999998121	-1.87933412509396e-12	1114	2	0.00709219858156028	282	7931	12325.1	Camk2g,Adcy3
mmu_M00129	Ascorbate biosynthesis, animals, glucose-1P => ascorbate	1.0000000000098	9.8025371358796e-12	24	0	0	282	7931
mmu04977	Vitamin digestion and absorption	1.0000000000098	9.8025371358796e-12	24	0	0	282	7931
M00009	Citrate cycle (TCA cycle, Krebs cycle)	1.0000000000098	9.8025371358796e-12	24	0	0	282	7931
mmu_M00009	Citrate cycle (TCA cycle, Krebs cycle)	1.0000000000098	9.8025371358796e-12	24	0	0	282	7931
M00129	Ascorbate biosynthesis, animals, glucose-1P => ascorbate	1.0000000000098	9.8025371358796e-12	24	0	0	282	7931
ko00534	Glycosaminoglycan biosynthesis - heparan sulfate / heparin	1.0000000000098	9.8025371358796e-12	24	0	0	282	7931
M00056	O-glycan biosynthesis, mucin type core	1.0000000000098	9.8025371358796e-12	24	0	0	282	7931
mmu00534	Glycosaminoglycan biosynthesis - heparan sulfate / heparin	1.0000000000098	9.8025371358796e-12	24	0	0	282	7931
mmu_M00056	O-glycan biosynthesis, mucin type core	1.0000000000098	9.8025371358796e-12	24	0	0	282	7931
ko04977	Vitamin digestion and absorption	1.0000000000098	9.8025371358796e-12	24	0	0	282	7931
M00341	Proteasome, 19S regulatory particle (PA700)	1.00000000001014	1.01446654259424e-11	19	0	0	282	7931
mmu_M00341	Proteasome, 19S regulatory particle (PA700)	1.00000000001014	1.01446654259424e-11	19	0	0	282	7931
mmu00670	One carbon pool by folate	1.00000000001014	1.01446654259424e-11	19	0	0	282	7931
ko00670	One carbon pool by folate	1.00000000001014	1.01446654259424e-11	19	0	0	282	7931
M00037	Melatonin biosynthesis, tryptophan => serotonin => melatonin	1.00000000001034	1.03386540305808e-11	4	0	0	282	7931
mmu_M00015	Proline biosynthesis, glutamate => proline	1.00000000001034	1.03386540305808e-11	4	0	0	282	7931
M00632	Galactose degradation, Leloir pathway, galactose => alpha-D-glucose-1P	1.00000000001034	1.03386540305808e-11	4	0	0	282	7931
mmu00290	Valine, leucine and isoleucine biosynthesis	1.00000000001034	1.03386540305808e-11	4	0	0	282	7931
mmu_M00262	DNA polymerase delta complex	1.00000000001034	1.03386540305808e-11	4	0	0	282	7931
mmu_M00401	Sec61 complex	1.00000000001034	1.03386540305808e-11	4	0	0	282	7931
M00393	TRAMP complex	1.00000000001034	1.03386540305808e-11	4	0	0	282	7931
mmu_M00286	GINS complex	1.00000000001034	1.03386540305808e-11	4	0	0	282	7931
mmu_M00037	Melatonin biosynthesis, tryptophan => serotonin => melatonin	1.00000000001034	1.03386540305808e-11	4	0	0	282	7931
mmu_M00261	DNA polymerase alpha / primase complex	1.00000000001034	1.03386540305808e-11	4	0	0	282	7931
M00401	Sec61 complex	1.00000000001034	1.03386540305808e-11	4	0	0	282	7931
mmu_M00070	Glycosphingolipid biosynthesis, lacto-series, LacCer => Lc4Cer	1.00000000001034	1.03386540305808e-11	4	0	0	282	7931
mmu_M00690	MAPK (ERK5) signaling	1.00000000001034	1.03386540305808e-11	4	0	0	282	7931
mmu_M00133	Polyamine biosynthesis, arginine => agmatine => putrescine => spermidine	1.00000000001034	1.03386540305808e-11	4	0	0	282	7931
M00381	SCF-SKP2 complex	1.00000000001034	1.03386540305808e-11	4	0	0	282	7931
M00015	Proline biosynthesis, glutamate => proline	1.00000000001034	1.03386540305808e-11	4	0	0	282	7931
mmu_M00148	Succinate dehydrogenase (ubiquinone)	1.00000000001034	1.03386540305808e-11	4	0	0	282	7931
mmu_M00393	TRAMP complex	1.00000000001034	1.03386540305808e-11	4	0	0	282	7931
mmu_M00387	SCF-FBW7 complex	1.00000000001034	1.03386540305808e-11	4	0	0	282	7931
M00261	DNA polymerase alpha / primase complex	1.00000000001034	1.03386540305808e-11	4	0	0	282	7931
mmu_M00027	GABA (gamma-Aminobutyrate) shunt	1.00000000001034	1.03386540305808e-11	4	0	0	282	7931
M00070	Glycosphingolipid biosynthesis, lacto-series, LacCer => Lc4Cer	1.00000000001034	1.03386540305808e-11	4	0	0	282	7931
M00384	Cul3-SPOP complex	1.00000000001034	1.03386540305808e-11	4	0	0	282	7931
mmu_M00741	Propanoyl-CoA metabolism, propanoyl-CoA => succinyl-CoA	1.00000000001034	1.03386540305808e-11	4	0	0	282	7931
ko00290	Valine, leucine and isoleucine biosynthesis	1.00000000001034	1.03386540305808e-11	4	0	0	282	7931
M00690	MAPK (ERK5) signaling	1.00000000001034	1.03386540305808e-11	4	0	0	282	7931
M00027	GABA (gamma-Aminobutyrate) shunt	1.00000000001034	1.03386540305808e-11	4	0	0	282	7931
M00741	Propanoyl-CoA metabolism, propanoyl-CoA => succinyl-CoA	1.00000000001034	1.03386540305808e-11	4	0	0	282	7931
mmu_M00005	PRPP biosynthesis, ribose 5P => PRPP	1.00000000001034	1.03386540305808e-11	4	0	0	282	7931
M00387	SCF-FBW7 complex	1.00000000001034	1.03386540305808e-11	4	0	0	282	7931
mmu_M00390	Exosome, archaea	1.00000000001034	1.03386540305808e-11	4	0	0	282	7931
M00133	Polyamine biosynthesis, arginine => agmatine => putrescine => spermidine	1.00000000001034	1.03386540305808e-11	4	0	0	282	7931
M00262	DNA polymerase delta complex	1.00000000001034	1.03386540305808e-11	4	0	0	282	7931
mmu_M00425	H/ACA ribonucleoprotein complex	1.00000000001034	1.03386540305808e-11	4	0	0	282	7931
M00005	PRPP biosynthesis, ribose 5P => PRPP	1.00000000001034	1.03386540305808e-11	4	0	0	282	7931
M00148	Succinate dehydrogenase (ubiquinone)	1.00000000001034	1.03386540305808e-11	4	0	0	282	7931
mmu_M00134	Polyamine biosynthesis, arginine => ornithine => putrescine	1.00000000001034	1.03386540305808e-11	4	0	0	282	7931
mmu_M00632	Galactose degradation, Leloir pathway, galactose => alpha-D-glucose-1P	1.00000000001034	1.03386540305808e-11	4	0	0	282	7931
M00134	Polyamine biosynthesis, arginine => ornithine => putrescine	1.00000000001034	1.03386540305808e-11	4	0	0	282	7931
M00286	GINS complex	1.00000000001034	1.03386540305808e-11	4	0	0	282	7931
M00425	H/ACA ribonucleoprotein complex	1.00000000001034	1.03386540305808e-11	4	0	0	282	7931
mmu_M00381	SCF-SKP2 complex	1.00000000001034	1.03386540305808e-11	4	0	0	282	7931
mmu_M00384	Cul3-SPOP complex	1.00000000001034	1.03386540305808e-11	4	0	0	282	7931
M00390	Exosome, archaea	1.00000000001034	1.03386540305808e-11	4	0	0	282	7931
mmu00300	Lysine biosynthesis	1.00000000001411	1.41149962811643e-11	2	0	0	282	7931
mmu_M00294	DNA polymerase gamma complex	1.00000000001411	1.41149962811643e-11	2	0	0	282	7931
M00103	Cholecalciferol biosynthesis	1.00000000001411	1.41149962811643e-11	2	0	0	282	7931
M00338	Cysteine biosynthesis, homocysteine + serine => cysteine	1.00000000001411	1.41149962811643e-11	2	0	0	282	7931
mmu_M00103	Cholecalciferol biosynthesis	1.00000000001411	1.41149962811643e-11	2	0	0	282	7931
mmu_M00338	Cysteine biosynthesis, homocysteine + serine => cysteine	1.00000000001411	1.41149962811643e-11	2	0	0	282	7931
mmu_M00067	Sulfoglycolipids biosynthesis, ceramide/1-alkyl-2-acylglycerol => sulfatide/seminolipid	1.00000000001411	1.41149962811643e-11	2	0	0	282	7931
mmu_M00066	Lactosylceramide biosynthesis	1.00000000001411	1.41149962811643e-11	2	0	0	282	7931
M00083	Fatty acid biosynthesis, elongation	1.00000000001411	1.41149962811643e-11	2	0	0	282	7931
M00293	DNA polymerase zeta complex	1.00000000001411	1.41149962811643e-11	2	0	0	282	7931
mmu_M00554	Nucleotide sugar biosynthesis, galactose => UDP-galactose	1.00000000001411	1.41149962811643e-11	2	0	0	282	7931
M00106	Conjugated bile acid biosynthesis, cholate => taurocholate/glycocholate	1.00000000001411	1.41149962811643e-11	2	0	0	282	7931
M00066	Lactosylceramide biosynthesis	1.00000000001411	1.41149962811643e-11	2	0	0	282	7931
M00399	Cap binding complex	1.00000000001411	1.41149962811643e-11	2	0	0	282	7931
mmu_M00068	Glycosphingolipid biosynthesis, globo-series, LacCer => Gb4Cer	1.00000000001411	1.41149962811643e-11	2	0	0	282	7931
ko00300	Lysine biosynthesis	1.00000000001411	1.41149962811643e-11	2	0	0	282	7931
M00067	Sulfoglycolipids biosynthesis, ceramide/1-alkyl-2-acylglycerol => sulfatide/seminolipid	1.00000000001411	1.41149962811643e-11	2	0	0	282	7931
M00068	Glycosphingolipid biosynthesis, globo-series, LacCer => Gb4Cer	1.00000000001411	1.41149962811643e-11	2	0	0	282	7931
mmu_M00399	Cap binding complex	1.00000000001411	1.41149962811643e-11	2	0	0	282	7931
M00554	Nucleotide sugar biosynthesis, galactose => UDP-galactose	1.00000000001411	1.41149962811643e-11	2	0	0	282	7931
mmu_M00083	Fatty acid biosynthesis, elongation	1.00000000001411	1.41149962811643e-11	2	0	0	282	7931
mmu_M00106	Conjugated bile acid biosynthesis, cholate => taurocholate/glycocholate	1.00000000001411	1.41149962811643e-11	2	0	0	282	7931
M00294	DNA polymerase gamma complex	1.00000000001411	1.41149962811643e-11	2	0	0	282	7931
mmu_M00293	DNA polymerase zeta complex	1.00000000001411	1.41149962811643e-11	2	0	0	282	7931
mmu04614	Renin-angiotensin system	1.0000000000149	1.49029421970379e-11	35	0	0	282	7931
mmu_M00355	Spliceosome, 35S U5-snRNP	1.0000000000149	1.49029421970379e-11	35	0	0	282	7931
ko04614	Renin-angiotensin system	1.0000000000149	1.49029421970379e-11	35	0	0	282	7931
M00355	Spliceosome, 35S U5-snRNP	1.0000000000149	1.49029421970379e-11	35	0	0	282	7931
ko00515	Mannose type O-glycan biosynthesis	1.00000000001545	1.54472674542865e-11	23	0	0	282	7931
mmu00515	Mannose type O-glycan biosynthesis	1.00000000001545	1.54472674542865e-11	23	0	0	282	7931
M00400	p97-Ufd1-Npl4 complex	1.00000000001719	1.71926421802535e-11	3	0	0	282	7931
mmu_M00108	C21-Steroid hormone biosynthesis, progesterone => corticosterone/aldosterone	1.00000000001719	1.71926421802535e-11	3	0	0	282	7931
mmu_M00408	ESCRT-0 complex	1.00000000001719	1.71926421802535e-11	3	0	0	282	7931
mmu00471	D-Glutamine and D-glutamate metabolism	1.00000000001719	1.71926421802535e-11	3	0	0	282	7931
ko00785	Lipoic acid metabolism	1.00000000001719	1.71926421802535e-11	3	0	0	282	7931
M00288	RPA complex	1.00000000001719	1.71926421802535e-11	3	0	0	282	7931
mmu_M00020	Serine biosynthesis, glycerate-3P => serine	1.00000000001719	1.71926421802535e-11	3	0	0	282	7931
M00046	Pyrimidine degradation, uracil => beta-alanine, thymine => 3-aminoisobutanoate	1.00000000001719	1.71926421802535e-11	3	0	0	282	7931
M00392	Ski complex	1.00000000001719	1.71926421802535e-11	3	0	0	282	7931
M00108	C21-Steroid hormone biosynthesis, progesterone => corticosterone/aldosterone	1.00000000001719	1.71926421802535e-11	3	0	0	282	7931
mmu_M00288	RPA complex	1.00000000001719	1.71926421802535e-11	3	0	0	282	7931
mmu_M00392	Ski complex	1.00000000001719	1.71926421802535e-11	3	0	0	282	7931
M00020	Serine biosynthesis, glycerate-3P => serine	1.00000000001719	1.71926421802535e-11	3	0	0	282	7931
ko00471	D-Glutamine and D-glutamate metabolism	1.00000000001719	1.71926421802535e-11	3	0	0	282	7931
mmu00785	Lipoic acid metabolism	1.00000000001719	1.71926421802535e-11	3	0	0	282	7931
mmu_M00051	Uridine monophosphate biosynthesis, glutamine (+ PRPP) => UMP	1.00000000001719	1.71926421802535e-11	3	0	0	282	7931
mmu_M00046	Pyrimidine degradation, uracil => beta-alanine, thymine => 3-aminoisobutanoate	1.00000000001719	1.71926421802535e-11	3	0	0	282	7931
M00408	ESCRT-0 complex	1.00000000001719	1.71926421802535e-11	3	0	0	282	7931
M00291	MRN complex	1.00000000001719	1.71926421802535e-11	3	0	0	282	7931
mmu_M00400	p97-Ufd1-Npl4 complex	1.00000000001719	1.71926421802535e-11	3	0	0	282	7931
mmu_M00291	MRN complex	1.00000000001719	1.71926421802535e-11	3	0	0	282	7931
mmu_M00132	Inositol phosphate metabolism, Ins(1,3,4)P3 => phytate	1.00000000001719	1.71926421802535e-11	3	0	0	282	7931
M00410	ESCRT-II complex	1.00000000001719	1.71926421802535e-11	3	0	0	282	7931
ko00780	Biotin metabolism	1.00000000001719	1.71926421802535e-11	3	0	0	282	7931
mmu_M00069	Glycosphingolipid biosynthesis, ganglio series, LacCer => GT3	1.00000000001719	1.71926421802535e-11	3	0	0	282	7931
M00051	Uridine monophosphate biosynthesis, glutamine (+ PRPP) => UMP	1.00000000001719	1.71926421802535e-11	3	0	0	282	7931
mmu_M00118	Glutathione biosynthesis, glutamate => glutathione	1.00000000001719	1.71926421802535e-11	3	0	0	282	7931
M00069	Glycosphingolipid biosynthesis, ganglio series, LacCer => GT3	1.00000000001719	1.71926421802535e-11	3	0	0	282	7931
mmu_M00410	ESCRT-II complex	1.00000000001719	1.71926421802535e-11	3	0	0	282	7931
M00132	Inositol phosphate metabolism, Ins(1,3,4)P3 => phytate	1.00000000001719	1.71926421802535e-11	3	0	0	282	7931
M00118	Glutathione biosynthesis, glutamate => glutathione	1.00000000001719	1.71926421802535e-11	3	0	0	282	7931
mmu00780	Biotin metabolism	1.00000000001719	1.71926421802535e-11	3	0	0	282	7931
mmu_M00120	Coenzyme A biosynthesis, pantothenate => CoA	1.00000000001721	1.72092562867967e-11	7	0	0	282	7931
M00549	Nucleotide sugar biosynthesis, glucose => UDP-glucose	1.00000000001721	1.72092562867967e-11	7	0	0	282	7931
mmu_M00396	Lsm 2-8 complex	1.00000000001721	1.72092562867967e-11	7	0	0	282	7931
M00092	Phosphatidylethanolamine (PE) biosynthesis, ethanolamine => PE	1.00000000001721	1.72092562867967e-11	7	0	0	282	7931
mmu_M00691	DNA damage-induced cell cycle checkpoints	1.00000000001721	1.72092562867967e-11	7	0	0	282	7931
mmu_M00424	Shelterin complex	1.00000000001721	1.72092562867967e-11	7	0	0	282	7931
mmu_M00092	Phosphatidylethanolamine (PE) biosynthesis, ethanolamine => PE	1.00000000001721	1.72092562867967e-11	7	0	0	282	7931
M00691	DNA damage-induced cell cycle checkpoints	1.00000000001721	1.72092562867967e-11	7	0	0	282	7931
mmu_M00044	Tyrosine degradation, tyrosine => homogentisate	1.00000000001721	1.72092562867967e-11	7	0	0	282	7931
mmu_M00549	Nucleotide sugar biosynthesis, glucose => UDP-glucose	1.00000000001721	1.72092562867967e-11	7	0	0	282	7931
M00398	Sm core complex	1.00000000001721	1.72092562867967e-11	7	0	0	282	7931
M00397	Lsm 1-7 complex	1.00000000001721	1.72092562867967e-11	7	0	0	282	7931
M00107	Steroid hormone biosynthesis, cholesterol => prognenolone => progesterone	1.00000000001721	1.72092562867967e-11	7	0	0	282	7931
M00396	Lsm 2-8 complex	1.00000000001721	1.72092562867967e-11	7	0	0	282	7931
ko00400	Phenylalanine, tyrosine and tryptophan biosynthesis	1.00000000001721	1.72092562867967e-11	7	0	0	282	7931
M00120	Coenzyme A biosynthesis, pantothenate => CoA	1.00000000001721	1.72092562867967e-11	7	0	0	282	7931
mmu_M00398	Sm core complex	1.00000000001721	1.72092562867967e-11	7	0	0	282	7931
M00044	Tyrosine degradation, tyrosine => homogentisate	1.00000000001721	1.72092562867967e-11	7	0	0	282	7931
mmu_M00397	Lsm 1-7 complex	1.00000000001721	1.72092562867967e-11	7	0	0	282	7931
M00424	Shelterin complex	1.00000000001721	1.72092562867967e-11	7	0	0	282	7931
mmu_M00107	Steroid hormone biosynthesis, cholesterol => prognenolone => progesterone	1.00000000001721	1.72092562867967e-11	7	0	0	282	7931
mmu00400	Phenylalanine, tyrosine and tryptophan biosynthesis	1.00000000001721	1.72092562867967e-11	7	0	0	282	7931
M00694	cGMP signaling	1.00000000001863	1.86284012572698e-11	10	0	0	282	7931
M00351	Spliceosome, U1-snRNP	1.00000000001863	1.86284012572698e-11	10	0	0	282	7931
M00296	BER complex	1.00000000001863	1.86284012572698e-11	10	0	0	282	7931
M00077	Chondroitin sulfate degradation	1.00000000001863	1.86284012572698e-11	10	0	0	282	7931
mmu_M00077	Chondroitin sulfate degradation	1.00000000001863	1.86284012572698e-11	10	0	0	282	7931
mmu_M00052	Pyrimidine ribonucleotide biosynthesis, UMP => UDP/UTP,CDP/CTP	1.00000000001863	1.86284012572698e-11	10	0	0	282	7931
M00681	Activin signaling	1.00000000001863	1.86284012572698e-11	10	0	0	282	7931
mmu_M00296	BER complex	1.00000000001863	1.86284012572698e-11	10	0	0	282	7931
M00406	TREX complex	1.00000000001863	1.86284012572698e-11	10	0	0	282	7931
mmu_M00059	Glycosaminoglycan biosynthesis, heparan sulfate backbone	1.00000000001863	1.86284012572698e-11	10	0	0	282	7931
M00413	FA core complex	1.00000000001863	1.86284012572698e-11	10	0	0	282	7931
M00059	Glycosaminoglycan biosynthesis, heparan sulfate backbone	1.00000000001863	1.86284012572698e-11	10	0	0	282	7931
mmu_M00413	FA core complex	1.00000000001863	1.86284012572698e-11	10	0	0	282	7931
M00010	Citrate cycle, first carbon oxidation, oxaloacetate => 2-oxoglutarate	1.00000000001863	1.86284012572698e-11	10	0	0	282	7931
M00052	Pyrimidine ribonucleotide biosynthesis, UMP => UDP/UTP,CDP/CTP	1.00000000001863	1.86284012572698e-11	10	0	0	282	7931
M00693	Cell cycle - G2/M transition	1.00000000001863	1.86284012572698e-11	10	0	0	282	7931
mmu_M00391	Exosome, eukaryotes	1.00000000001863	1.86284012572698e-11	10	0	0	282	7931
M00290	Holo-TFIIH complex	1.00000000001863	1.86284012572698e-11	10	0	0	282	7931
mmu_M00290	Holo-TFIIH complex	1.00000000001863	1.86284012572698e-11	10	0	0	282	7931
mmu_M00681	Activin signaling	1.00000000001863	1.86284012572698e-11	10	0	0	282	7931
mmu_M00693	Cell cycle - G2/M transition	1.00000000001863	1.86284012572698e-11	10	0	0	282	7931
mmu_M00351	Spliceosome, U1-snRNP	1.00000000001863	1.86284012572698e-11	10	0	0	282	7931
M00391	Exosome, eukaryotes	1.00000000001863	1.86284012572698e-11	10	0	0	282	7931
mmu_M00694	cGMP signaling	1.00000000001863	1.86284012572698e-11	10	0	0	282	7931
mmu_M00010	Citrate cycle, first carbon oxidation, oxaloacetate => 2-oxoglutarate	1.00000000001863	1.86284012572698e-11	10	0	0	282	7931
mmu_M00406	TREX complex	1.00000000001863	1.86284012572698e-11	10	0	0	282	7931
mmu_M00004	Pentose phosphate pathway (Pentose phosphate cycle)	1.00000000001875	1.8750520633064e-11	12	0	0	282	7931
mmu_M00050	Guanine ribonucleotide biosynthesis IMP => GDP,GTP	1.00000000001875	1.8750520633064e-11	12	0	0	282	7931
M00004	Pentose phosphate pathway (Pentose phosphate cycle)	1.00000000001875	1.8750520633064e-11	12	0	0	282	7931
M00147	NADH dehydrogenase (ubiquinone) 1 beta subcomplex	1.00000000001875	1.8750520633064e-11	12	0	0	282	7931
mmu_M00147	NADH dehydrogenase (ubiquinone) 1 beta subcomplex	1.00000000001875	1.8750520633064e-11	12	0	0	282	7931
M00050	Guanine ribonucleotide biosynthesis IMP => GDP,GTP	1.00000000001875	1.8750520633064e-11	12	0	0	282	7931
mmu_M00688	MAPK (JNK) signaling	1.00000000001903	1.90330379871284e-11	21	0	0	282	7931
M00688	MAPK (JNK) signaling	1.00000000001903	1.90330379871284e-11	21	0	0	282	7931
mmu00531	Glycosaminoglycan degradation	1.00000000001903	1.90330379871284e-11	21	0	0	282	7931
ko00531	Glycosaminoglycan degradation	1.00000000001903	1.90330379871284e-11	21	0	0	282	7931
ko00040	Pentose and glucuronate interconversions	1.00000000001986	1.98576137419926e-11	34	0	0	282	7931
mmu00040	Pentose and glucuronate interconversions	1.00000000001986	1.98576137419926e-11	34	0	0	282	7931
mmu_M00676	PI3K-Akt signaling	1.0000000000199	1.98967639442389e-11	13	0	0	282	7931
mmu_M00415	Fatty acid biosynthesis, elongation, endoplasmic reticulum	1.0000000000199	1.98967639442389e-11	13	0	0	282	7931
mmu_M00353	Spliceosome, Prp19/CDC5L complex	1.0000000000199	1.98967639442389e-11	13	0	0	282	7931
M00353	Spliceosome, Prp19/CDC5L complex	1.0000000000199	1.98967639442389e-11	13	0	0	282	7931
M00415	Fatty acid biosynthesis, elongation, endoplasmic reticulum	1.0000000000199	1.98967639442389e-11	13	0	0	282	7931
M00692	Cell cycle - G1/S transition	1.0000000000199	1.98967639442389e-11	13	0	0	282	7931
mmu_M00692	Cell cycle - G1/S transition	1.0000000000199	1.98967639442389e-11	13	0	0	282	7931
M00676	PI3K-Akt signaling	1.0000000000199	1.98967639442389e-11	13	0	0	282	7931
mmu_M00680	TGF-beta signaling	1.00000000002086	2.08597218362122e-11	8	0	0	282	7931
mmu04122	Sulfur relay system	1.00000000002086	2.08597218362122e-11	8	0	0	282	7931
mmu_M00086	beta-Oxidation, acyl-CoA synthesis	1.00000000002086	2.08597218362122e-11	8	0	0	282	7931
M00680	TGF-beta signaling	1.00000000002086	2.08597218362122e-11	8	0	0	282	7931
M00110	C19/C18-Steroid hormone biosynthesis, pregnenolone => androstenedione => estrone	1.00000000002086	2.08597218362122e-11	8	0	0	282	7931
M00065	GPI-anchor biosynthesis, core oligosaccharide	1.00000000002086	2.08597218362122e-11	8	0	0	282	7931
mmu_M00687	MAPK (ERK1/2) signaling	1.00000000002086	2.08597218362122e-11	8	0	0	282	7931
mmu_M00110	C19/C18-Steroid hormone biosynthesis, pregnenolone => androstenedione => estrone	1.00000000002086	2.08597218362122e-11	8	0	0	282	7931
M00428	eIF4F complex	1.00000000002086	2.08597218362122e-11	8	0	0	282	7931
mmu_M00428	eIF4F complex	1.00000000002086	2.08597218362122e-11	8	0	0	282	7931
mmu_M00065	GPI-anchor biosynthesis, core oligosaccharide	1.00000000002086	2.08597218362122e-11	8	0	0	282	7931
M00086	beta-Oxidation, acyl-CoA synthesis	1.00000000002086	2.08597218362122e-11	8	0	0	282	7931
ko04122	Sulfur relay system	1.00000000002086	2.08597218362122e-11	8	0	0	282	7931
M00687	MAPK (ERK1/2) signaling	1.00000000002086	2.08597218362122e-11	8	0	0	282	7931
M00073	N-glycan precursor trimming	1.00000000002105	2.10455802136432e-11	6	0	0	282	7931
ko00232	Caffeine metabolism	1.00000000002105	2.10455802136432e-11	6	0	0	282	7931
M00109	C21-Steroid hormone biosynthesis, progesterone => cortisol/cortisone	1.00000000002105	2.10455802136432e-11	6	0	0	282	7931
mmu_M00085	Fatty acid biosynthesis, elongation, mitochondria	1.00000000002105	2.10455802136432e-11	6	0	0	282	7931
mmu_M00109	C21-Steroid hormone biosynthesis, progesterone => cortisol/cortisone	1.00000000002105	2.10455802136432e-11	6	0	0	282	7931
mmu_M00141	C1-unit interconversion, eukaryotes	1.00000000002105	2.10455802136432e-11	6	0	0	282	7931
mmu_M00029	Urea cycle	1.00000000002105	2.10455802136432e-11	6	0	0	282	7931
mmu_M00048	Inosine monophosphate biosynthesis, PRPP + glutamine => IMP	1.00000000002105	2.10455802136432e-11	6	0	0	282	7931
mmu_M00395	Decapping complex	1.00000000002105	2.10455802136432e-11	6	0	0	282	7931
mmu_M00285	MCM complex	1.00000000002105	2.10455802136432e-11	6	0	0	282	7931
mmu_M00007	Pentose phosphate pathway, non-oxidative phase, fructose 6P => ribose 5P	1.00000000002105	2.10455802136432e-11	6	0	0	282	7931
M00395	Decapping complex	1.00000000002105	2.10455802136432e-11	6	0	0	282	7931
mmu_M00058	Glycosaminoglycan biosynthesis, chondroitin sulfate backbone	1.00000000002105	2.10455802136432e-11	6	0	0	282	7931
M00029	Urea cycle	1.00000000002105	2.10455802136432e-11	6	0	0	282	7931
mmu_M00090	Phosphatidylcholine (PC) biosynthesis, choline => PC	1.00000000002105	2.10455802136432e-11	6	0	0	282	7931
mmu_M00047	Creatine pathway	1.00000000002105	2.10455802136432e-11	6	0	0	282	7931
M00090	Phosphatidylcholine (PC) biosynthesis, choline => PC	1.00000000002105	2.10455802136432e-11	6	0	0	282	7931
M00141	C1-unit interconversion, eukaryotes	1.00000000002105	2.10455802136432e-11	6	0	0	282	7931
M00284	Origin recognition complex	1.00000000002105	2.10455802136432e-11	6	0	0	282	7931
M00048	Inosine monophosphate biosynthesis, PRPP + glutamine => IMP	1.00000000002105	2.10455802136432e-11	6	0	0	282	7931
ko00440	Phosphonate and phosphinate metabolism	1.00000000002105	2.10455802136432e-11	6	0	0	282	7931
M00058	Glycosaminoglycan biosynthesis, chondroitin sulfate backbone	1.00000000002105	2.10455802136432e-11	6	0	0	282	7931
M00007	Pentose phosphate pathway, non-oxidative phase, fructose 6P => ribose 5P	1.00000000002105	2.10455802136432e-11	6	0	0	282	7931
M00047	Creatine pathway	1.00000000002105	2.10455802136432e-11	6	0	0	282	7931
M00085	Fatty acid biosynthesis, elongation, mitochondria	1.00000000002105	2.10455802136432e-11	6	0	0	282	7931
mmu_M00073	N-glycan precursor trimming	1.00000000002105	2.10455802136432e-11	6	0	0	282	7931
M00285	MCM complex	1.00000000002105	2.10455802136432e-11	6	0	0	282	7931
mmu_M00284	Origin recognition complex	1.00000000002105	2.10455802136432e-11	6	0	0	282	7931
mmu00440	Phosphonate and phosphinate metabolism	1.00000000002105	2.10455802136432e-11	6	0	0	282	7931
mmu00232	Caffeine metabolism	1.00000000002105	2.10455802136432e-11	6	0	0	282	7931
ko05204	Chemical carcinogenesis	1.00000000002123	2.12342037511024e-11	93	0	0	282	7931
mmu05204	Chemical carcinogenesis	1.00000000002123	2.12342037511024e-11	93	0	0	282	7931
M00014	Glucuronate pathway (uronate pathway)	1.00000000002134	2.13382621971922e-11	26	0	0	282	7931
mmu_M00014	Glucuronate pathway (uronate pathway)	1.00000000002134	2.13382621971922e-11	26	0	0	282	7931
ko00532	Glycosaminoglycan biosynthesis - chondroitin sulfate / dermatan sulfate	1.00000000002298	2.29822664504681e-11	20	0	0	282	7931
mmu00532	Glycosaminoglycan biosynthesis - chondroitin sulfate / dermatan sulfate	1.00000000002298	2.29822664504681e-11	20	0	0	282	7931
M00091	Phosphatidylcholine (PC) biosynthesis, PE => PC	1.00000000002397	2.3967126894231e-11	1	0	0	282	7931
mmu_M00043	Thyroid hormone biosynthesis, tyrosine => triiodothyronine/thyroxine	1.00000000002397	2.3967126894231e-11	1	0	0	282	7931
ko00472	D-Arginine and D-ornithine metabolism	1.00000000002397	2.3967126894231e-11	1	0	0	282	7931
mmu00472	D-Arginine and D-ornithine metabolism	1.00000000002397	2.3967126894231e-11	1	0	0	282	7931
M00043	Thyroid hormone biosynthesis, tyrosine => triiodothyronine/thyroxine	1.00000000002397	2.3967126894231e-11	1	0	0	282	7931
mmu_M00091	Phosphatidylcholine (PC) biosynthesis, PE => PC	1.00000000002397	2.3967126894231e-11	1	0	0	282	7931
ko04340	Hedgehog signaling pathway	1.00000000002494	2.49406249078157e-11	44	0	0	282	7931
mmu04340	Hedgehog signaling pathway	1.00000000002494	2.49406249078157e-11	44	0	0	282	7931
mmu03022	Basal transcription factors	1.00000000002494	2.49406249078157e-11	44	0	0	282	7931
mmu00970	Aminoacyl-tRNA biosynthesis	1.00000000002494	2.49406249078157e-11	44	0	0	282	7931
ko03022	Basal transcription factors	1.00000000002494	2.49406249078157e-11	44	0	0	282	7931
ko00970	Aminoacyl-tRNA biosynthesis	1.00000000002494	2.49406249078157e-11	44	0	0	282	7931
M00426	Survival motor neuron (SMN) complex	1.00000000002496	2.49592383131833e-11	9	0	0	282	7931
mmu00750	Vitamin B6 metabolism	1.00000000002496	2.49592383131833e-11	9	0	0	282	7931
mmu_M00426	Survival motor neuron (SMN) complex	1.00000000002496	2.49592383131833e-11	9	0	0	282	7931
mmu_M00135	GABA biosynthesis, eukaryotes, putrescine => GABA	1.00000000002496	2.49592383131833e-11	9	0	0	282	7931
mmu_M00078	Heparan sulfate degradation	1.00000000002496	2.49592383131833e-11	9	0	0	282	7931
M00078	Heparan sulfate degradation	1.00000000002496	2.49592383131833e-11	9	0	0	282	7931
ko00750	Vitamin B6 metabolism	1.00000000002496	2.49592383131833e-11	9	0	0	282	7931
M00135	GABA biosynthesis, eukaryotes, putrescine => GABA	1.00000000002496	2.49592383131833e-11	9	0	0	282	7931
mmu00360	Phenylalanine metabolism	1.00000000002515	2.51469662035609e-11	22	0	0	282	7931
ko03430	Mismatch repair	1.00000000002515	2.51469662035609e-11	22	0	0	282	7931
M00154	Cytochrome c oxidase	1.00000000002515	2.51469662035609e-11	22	0	0	282	7931
ko00360	Phenylalanine metabolism	1.00000000002515	2.51469662035609e-11	22	0	0	282	7931
mmu_M00430	Exon junction complex (EJC)	1.00000000002515	2.51469662035609e-11	22	0	0	282	7931
mmu03430	Mismatch repair	1.00000000002515	2.51469662035609e-11	22	0	0	282	7931
M00689	MAPK (p38) signaling	1.00000000002515	2.51469662035609e-11	22	0	0	282	7931
M00430	Exon junction complex (EJC)	1.00000000002515	2.51469662035609e-11	22	0	0	282	7931
mmu_M00689	MAPK (p38) signaling	1.00000000002515	2.51469662035609e-11	22	0	0	282	7931
mmu_M00154	Cytochrome c oxidase	1.00000000002515	2.51469662035609e-11	22	0	0	282	7931
M00143	NADH dehydrogenase (ubiquinone) Fe-S protein/flavoprotein complex, mitochondria	1.00000000002536	2.53560605838034e-11	11	0	0	282	7931
mmu00920	Sulfur metabolism	1.00000000002536	2.53560605838034e-11	11	0	0	282	7931
ko00920	Sulfur metabolism	1.00000000002536	2.53560605838034e-11	11	0	0	282	7931
mmu_M00143	NADH dehydrogenase (ubiquinone) Fe-S protein/flavoprotein complex, mitochondria	1.00000000002536	2.53560605838034e-11	11	0	0	282	7931
mmu_M00076	Dermatan sulfate degradation	1.00000000002536	2.53560605838034e-11	11	0	0	282	7931
M00076	Dermatan sulfate degradation	1.00000000002536	2.53560605838034e-11	11	0	0	282	7931
mmu_M00678	Hedgehog signaling	1.00000000002536	2.53560605838034e-11	11	0	0	282	7931
mmu_M00180	RNA polymerase II, eukaryotes	1.00000000002536	2.53560605838034e-11	11	0	0	282	7931
M00180	RNA polymerase II, eukaryotes	1.00000000002536	2.53560605838034e-11	11	0	0	282	7931
M00678	Hedgehog signaling	1.00000000002536	2.53560605838034e-11	11	0	0	282	7931
M00412	ESCRT-III complex	1.00000000002536	2.53560605838034e-11	11	0	0	282	7931
mmu_M00412	ESCRT-III complex	1.00000000002536	2.53560605838034e-11	11	0	0	282	7931
mmu_M00182	RNA polymerase I, eukaryotes	1.00000000002536	2.53560605838034e-11	11	0	0	282	7931
M00182	RNA polymerase I, eukaryotes	1.00000000002536	2.53560605838034e-11	11	0	0	282	7931
mmu00072	Synthesis and degradation of ketone bodies	1.00000000002536	2.53560605838034e-11	11	0	0	282	7931
M00034	Methionine salvage pathway	1.00000000002536	2.53560605838034e-11	11	0	0	282	7931
mmu_M00034	Methionine salvage pathway	1.00000000002536	2.53560605838034e-11	11	0	0	282	7931
ko00072	Synthesis and degradation of ketone bodies	1.00000000002536	2.53560605838034e-11	11	0	0	282	7931
mmu_M00079	Keratan sulfate degradation	1.0000000000265	2.64994869155199e-11	5	0	0	282	7931
mmu_M00405	THC complex	1.0000000000265	2.64994869155199e-11	5	0	0	282	7931
M00405	THC complex	1.0000000000265	2.64994869155199e-11	5	0	0	282	7931
M00383	ECV complex	1.0000000000265	2.64994869155199e-11	5	0	0	282	7931
mmu_M00128	Ubiquinone biosynthesis, eukaryotes, 4-hydroxybenzoate => ubiquinone	1.0000000000265	2.64994869155199e-11	5	0	0	282	7931
M00079	Keratan sulfate degradation	1.0000000000265	2.64994869155199e-11	5	0	0	282	7931
mmu_M00380	SCF-BTRC complex	1.0000000000265	2.64994869155199e-11	5	0	0	282	7931
mmu_M00385	Cul4-DDB1-DDB2 complex	1.0000000000265	2.64994869155199e-11	5	0	0	282	7931
M00006	Pentose phosphate pathway, oxidative phase, glucose 6P => ribulose 5P	1.0000000000265	2.64994869155199e-11	5	0	0	282	7931
M00380	SCF-BTRC complex	1.0000000000265	2.64994869155199e-11	5	0	0	282	7931
mmu_M00289	RF-C complex	1.0000000000265	2.64994869155199e-11	5	0	0	282	7931
mmu_M00386	Cul4-DDB1-CSA complex	1.0000000000265	2.64994869155199e-11	5	0	0	282	7931
mmu_M00307	Pyruvate oxidation, pyruvate => acetyl-CoA	1.0000000000265	2.64994869155199e-11	5	0	0	282	7931
M00289	RF-C complex	1.0000000000265	2.64994869155199e-11	5	0	0	282	7931
M00057	Glycosaminoglycan biosynthesis, linkage tetrasaccharide	1.0000000000265	2.64994869155199e-11	5	0	0	282	7931
M00071	Glycosphingolipid biosynthesis, neolacto-series, LacCer => nLc4Cer	1.0000000000265	2.64994869155199e-11	5	0	0	282	7931
M00386	Cul4-DDB1-CSA complex	1.0000000000265	2.64994869155199e-11	5	0	0	282	7931
M00042	Catecholamine biosynthesis, tyrosine => dopamine => noradrenaline => adrenaline	1.0000000000265	2.64994869155199e-11	5	0	0	282	7931
M00307	Pyruvate oxidation, pyruvate => acetyl-CoA	1.0000000000265	2.64994869155199e-11	5	0	0	282	7931
M00385	Cul4-DDB1-DDB2 complex	1.0000000000265	2.64994869155199e-11	5	0	0	282	7931
mmu_M00071	Glycosphingolipid biosynthesis, neolacto-series, LacCer => nLc4Cer	1.0000000000265	2.64994869155199e-11	5	0	0	282	7931
M00414	Bloom's syndrome complex	1.0000000000265	2.64994869155199e-11	5	0	0	282	7931
mmu_M00383	ECV complex	1.0000000000265	2.64994869155199e-11	5	0	0	282	7931
mmu_M00042	Catecholamine biosynthesis, tyrosine => dopamine => noradrenaline => adrenaline	1.0000000000265	2.64994869155199e-11	5	0	0	282	7931
mmu_M00414	Bloom's syndrome complex	1.0000000000265	2.64994869155199e-11	5	0	0	282	7931
mmu_M00006	Pentose phosphate pathway, oxidative phase, glucose 6P => ribulose 5P	1.0000000000265	2.64994869155199e-11	5	0	0	282	7931
mmu_M00382	SCF-FBS complex	1.0000000000265	2.64994869155199e-11	5	0	0	282	7931
M00128	Ubiquinone biosynthesis, eukaryotes, 4-hydroxybenzoate => ubiquinone	1.0000000000265	2.64994869155199e-11	5	0	0	282	7931
mmu00524	Neomycin, kanamycin and gentamicin biosynthesis	1.0000000000265	2.64994869155199e-11	5	0	0	282	7931
ko00524	Neomycin, kanamycin and gentamicin biosynthesis	1.0000000000265	2.64994869155199e-11	5	0	0	282	7931
mmu_M00057	Glycosaminoglycan biosynthesis, linkage tetrasaccharide	1.0000000000265	2.64994869155199e-11	5	0	0	282	7931
M00382	SCF-FBS complex	1.0000000000265	2.64994869155199e-11	5	0	0	282	7931
ko05033	Nicotine addiction	1.00000000002698	2.69848896434401e-11	40	0	0	282	7931
mmu05033	Nicotine addiction	1.00000000002698	2.69848896434401e-11	40	0	0	282	7931
mmu04950	Maturity onset diabetes of the young	1.00000000002761	2.7605549823943e-11	27	0	0	282	7931
ko04744	Phototransduction	1.00000000002761	2.7605549823943e-11	27	0	0	282	7931
ko00053	Ascorbate and aldarate metabolism	1.00000000002761	2.7605549823943e-11	27	0	0	282	7931
mmu04744	Phototransduction	1.00000000002761	2.7605549823943e-11	27	0	0	282	7931
ko04950	Maturity onset diabetes of the young	1.00000000002761	2.7605549823943e-11	27	0	0	282	7931
mmu00053	Ascorbate and aldarate metabolism	1.00000000002761	2.7605549823943e-11	27	0	0	282	7931
mmu00020	Citrate cycle (TCA cycle)	1.00000000002787	2.7866324322092e-11	32	0	0	282	7931
ko00020	Citrate cycle (TCA cycle)	1.00000000002787	2.7866324322092e-11	32	0	0	282	7931
ko00140	Steroid hormone biosynthesis	1.00000000002856	2.85612613253567e-11	86	0	0	282	7931
mmu00140	Steroid hormone biosynthesis	1.00000000002856	2.85612613253567e-11	86	0	0	282	7931
mmu03460	Fanconi anemia pathway	1.00000000002894	2.89360211925675e-11	51	0	0	282	7931
ko03460	Fanconi anemia pathway	1.00000000002894	2.89360211925675e-11	51	0	0	282	7931
mmu_M00158	F-type ATPase, eukaryotes	1.00000000002908	2.90815239360128e-11	15	0	0	282	7931
mmu_M00146	NADH dehydrogenase (ubiquinone) 1 alpha subcomplex	1.00000000002908	2.90815239360128e-11	15	0	0	282	7931
M00158	F-type ATPase, eukaryotes	1.00000000002908	2.90815239360128e-11	15	0	0	282	7931
M00340	Proteasome, 20S core particle	1.00000000002908	2.90815239360128e-11	15	0	0	282	7931
M00146	NADH dehydrogenase (ubiquinone) 1 alpha subcomplex	1.00000000002908	2.90815239360128e-11	15	0	0	282	7931
mmu_M00683	Hippo signaling	1.00000000002908	2.90815239360128e-11	15	0	0	282	7931
M00683	Hippo signaling	1.00000000002908	2.90815239360128e-11	15	0	0	282	7931
mmu_M00340	Proteasome, 20S core particle	1.00000000002908	2.90815239360128e-11	15	0	0	282	7931
mmu05217	Basal cell carcinoma	1.0000000000296	2.96025629172879e-11	55	0	0	282	7931
ko05217	Basal cell carcinoma	1.0000000000296	2.96025629172879e-11	55	0	0	282	7931
mmu05014	Amyotrophic lateral sclerosis (ALS)	1.00000000003082	3.08195418941739e-11	52	0	0	282	7931
ko05014	Amyotrophic lateral sclerosis (ALS)	1.00000000003082	3.08195418941739e-11	52	0	0	282	7931
ko00790	Folate biosynthesis	1.00000000003083	3.08334545105747e-11	14	0	0	282	7931
M00389	APC/C complex	1.00000000003083	3.08334545105747e-11	14	0	0	282	7931
ko00533	Glycosaminoglycan biosynthesis - keratan sulfate	1.00000000003083	3.08334545105747e-11	14	0	0	282	7931
mmu00790	Folate biosynthesis	1.00000000003083	3.08334545105747e-11	14	0	0	282	7931
M00011	Citrate cycle, second carbon oxidation, 2-oxoglutarate => oxaloacetate	1.00000000003083	3.08334545105747e-11	14	0	0	282	7931
mmu_M00389	APC/C complex	1.00000000003083	3.08334545105747e-11	14	0	0	282	7931
mmu_M00011	Citrate cycle, second carbon oxidation, 2-oxoglutarate => oxaloacetate	1.00000000003083	3.08334545105747e-11	14	0	0	282	7931
mmu00533	Glycosaminoglycan biosynthesis - keratan sulfate	1.00000000003083	3.08334545105747e-11	14	0	0	282	7931
M00295	BRCA1-associated genome surveillance complex (BASC)	1.00000000003089	3.08943817819534e-11	16	0	0	282	7931
mmu_M00075	N-glycan biosynthesis, complex type	1.00000000003089	3.08943817819534e-11	16	0	0	282	7931
mmu_M00295	BRCA1-associated genome surveillance complex (BASC)	1.00000000003089	3.08943817819534e-11	16	0	0	282	7931
mmu_M00181	RNA polymerase III, eukaryotes	1.00000000003089	3.08943817819534e-11	16	0	0	282	7931
M00075	N-glycan biosynthesis, complex type	1.00000000003089	3.08943817819534e-11	16	0	0	282	7931
M00181	RNA polymerase III, eukaryotes	1.00000000003089	3.08943817819534e-11	16	0	0	282	7931
ko00512	Mucin type O-glycan biosynthesis	1.00000000003123	3.12342910241988e-11	28	0	0	282	7931
mmu00512	Mucin type O-glycan biosynthesis	1.00000000003123	3.12342910241988e-11	28	0	0	282	7931
mmu03020	RNA polymerase	1.00000000003123	3.12342910241988e-11	28	0	0	282	7931
ko03020	RNA polymerase	1.00000000003123	3.12342910241988e-11	28	0	0	282	7931
ko00980	Metabolism of xenobiotics by cytochrome P450	1.00000000003162	3.16185666116056e-11	65	0	0	282	7931
mmu00980	Metabolism of xenobiotics by cytochrome P450	1.00000000003162	3.16185666116056e-11	65	0	0	282	7931
mmu00630	Glyoxylate and dicarboxylate metabolism	1.0000000000318	3.17967988086466e-11	29	0	0	282	7931
ko00630	Glyoxylate and dicarboxylate metabolism	1.0000000000318	3.17967988086466e-11	29	0	0	282	7931
ko05223	Non-small cell lung cancer	1.00000000003186	3.1856678422525e-11	58	0	0	282	7931
mmu05223	Non-small cell lung cancer	1.00000000003186	3.1856678422525e-11	58	0	0	282	7931
mmu00450	Selenocompound metabolism	1.00000000003306	3.30550729744781e-11	17	0	0	282	7931
ko00450	Selenocompound metabolism	1.00000000003306	3.30550729744781e-11	17	0	0	282	7931
ko00982	Drug metabolism - cytochrome P450	1.00000000003341	3.3411971351373e-11	67	0	0	282	7931
mmu00982	Drug metabolism - cytochrome P450	1.00000000003341	3.3411971351373e-11	67	0	0	282	7931
mmu_M00354	Spliceosome, U4/U6.U5 tri-snRNP	1.00000000003351	3.35148625938421e-11	30	0	0	282	7931
M00354	Spliceosome, U4/U6.U5 tri-snRNP	1.00000000003351	3.35148625938421e-11	30	0	0	282	7931
M00337	Immunoproteasome	1.00000000003407	3.4070205224034e-11	18	0	0	282	7931
mmu_M00337	Immunoproteasome	1.00000000003407	3.4070205224034e-11	18	0	0	282	7931
mmu03050	Proteasome	1.00000000003422	3.4220053377752e-11	46	0	0	282	7931
ko03050	Proteasome	1.00000000003422	3.4220053377752e-11	46	0	0	282	7931
M00359	Aminoacyl-tRNA biosynthesis, eukaryotes	1.00000000003604	3.6037068928417e-11	38	0	0	282	7931
M00677	Wnt signaling	1.00000000003604	3.6037068928417e-11	38	0	0	282	7931
ko00350	Tyrosine metabolism	1.00000000003604	3.6037068928417e-11	38	0	0	282	7931
mmu_M00677	Wnt signaling	1.00000000003604	3.6037068928417e-11	38	0	0	282	7931
mmu_M00359	Aminoacyl-tRNA biosynthesis, eukaryotes	1.00000000003604	3.6037068928417e-11	38	0	0	282	7931
mmu00350	Tyrosine metabolism	1.00000000003604	3.6037068928417e-11	38	0	0	282	7931
ko00250	Alanine, aspartate and glutamate metabolism	1.00000000003852	3.85172963383228e-11	36	0	0	282	7931
mmu00250	Alanine, aspartate and glutamate metabolism	1.00000000003852	3.85172963383228e-11	36	0	0	282	7931
mmu05213	Endometrial cancer	1.00000000003933	3.93333347546828e-11	50	0	0	282	7931
ko05213	Endometrial cancer	1.00000000003933	3.93333347546828e-11	50	0	0	282	7931
mmu03440	Homologous recombination	1.00000000004045	4.04507044258352e-11	41	0	0	282	7931
ko03440	Homologous recombination	1.00000000004045	4.04507044258352e-11	41	0	0	282	7931
ko03008	Ribosome biogenesis in eukaryotes	1.00000000004066	4.06553269725774e-11	85	0	0	282	7931
mmu03008	Ribosome biogenesis in eukaryotes	1.00000000004066	4.06553269725774e-11	85	0	0	282	7931
ko04930	Type II diabetes mellitus	1.000000000043	4.29977202628799e-11	48	0	0	282	7931
mmu04930	Type II diabetes mellitus	1.000000000043	4.29977202628799e-11	48	0	0	282	7931
ko00830	Retinol metabolism	1.00000000004842	4.84247325219348e-11	89	0	0	282	7931
mmu00830	Retinol metabolism	1.00000000004842	4.84247325219348e-11	89	0	0	282	7931

## Sheet: KEGG_upregulated
TermID	Term	Enrichment	logP	Genes in Term	Target Genes in Term	Fraction of Targets in Term	Total Target Genes	Total Genes	Entrez Gene IDs	Gene Symbols
ko05168	Herpes simplex infection	1.92919675534649e-09	-20.0661621095999	212	33	0.0857142857142857	385	7931	230073,20296,14969,20684,27401,15980,15001,246730,23961,15042,14281,18636,23960,21355,230979,14960,667373,56009,14999,21354,15024,22029,16391,20846,12261,246727,15051,246728,20847,57080,14961,15040,54123	Ddx58,Ccl2,H2-Eb1,Sp100,Skp2,Ifngr2,H2-Oa,Oas1a,Oas1b,H2-T24,Fos,Cfp,Oas1g,Tap2,Tnfrsf14,H2-Aa,Ifit1bl1,Alyref2,H2-DMb1,Tap1,H2-T10,Traf1,Irf9,Stat1,C1qbp,Oas3,H2-T9,Oas2,Stat2,Gtf2ird1,H2-Ab1,H2-T23,Irf7
mmu05168	Herpes simplex infection	1.92919675534649e-09	-20.0661621095999	212	33	0.0857142857142857	385	7931	230073,20296,14969,20684,27401,15980,15001,246730,23961,15042,14281,18636,23960,21355,230979,14960,667373,56009,14999,21354,15024,22029,16391,20846,12261,246727,15051,246728,20847,57080,14961,15040,54123	Ddx58,Ccl2,H2-Eb1,Sp100,Skp2,Ifngr2,H2-Oa,Oas1a,Oas1b,H2-T24,Fos,Cfp,Oas1g,Tap2,Tnfrsf14,H2-Aa,Ifit1bl1,Alyref2,H2-DMb1,Tap1,H2-T10,Traf1,Irf9,Stat1,C1qbp,Oas3,H2-T9,Oas2,Stat2,Gtf2ird1,H2-Ab1,H2-T23,Irf7
mmu05150	Staphylococcus aureus infection	4.09626842517968e-06	-12.4054341388832	51	12	0.0311688311688312	385	7931	12267,16153,16409,50909,14969,14960,12263,14999,50908,14961,15001,14129	C3ar1,Il10,Itgam,C1ra,H2-Eb1,H2-Aa,C2,H2-DMb1,C1s1,H2-Ab1,H2-Oa,Fcgr1
ko05150	Staphylococcus aureus infection	4.09626842517968e-06	-12.4054341388832	51	12	0.0311688311688312	385	7931	12267,16153,16409,50909,14969,14960,12263,14999,50908,14961,15001,14129	C3ar1,Il10,Itgam,C1ra,H2-Eb1,H2-Aa,C2,H2-DMb1,C1s1,H2-Ab1,H2-Oa,Fcgr1
mmu01100	Metabolic pathways	9.04048250954306e-06	-11.6137980100351	1290	95	0.246753246753247	385	7931	11846,18950,269642,230145,212862,66904,234730,64292,327942,11565,20773,20440,15369,212032,384281,66469,14635,394433,19063,18263,66681,11433,110446,218271,22169,13850,72297,18126,66566,225845,74653,67880,56752,107766,20425,15275,68262,18975,17769,27029,14042,102448,171210,22235,104759,227095,100163,665563,100198,15212,26384,17161,66789,104086,52120,234779,14187,269951,19224,11650,18797,110821,1654…	Arg1,Pnp,Nat8l,Galnt12,Chpt1,Pccb,Fcsk,Ptges,Pigl,Adssl1,Sptlc2,St6gal1,Hmox2,Hk3,Gatc,Prxl2b,Galk1,Ugt1a5,Ppt1,Odc1,Pgm1,Acp5,Acat1,B4galt7,Cmpk2,Ephx2,B3gnt3,Nos2,Ntpcr,Plaat3,Pomk,Dcxr,Aldh9a1,Haao,Shmt1,Hk1,Agpat4,Polg,Mthfr,Sgsh,Ext1,Xylb,Acot2,Ugdh,Pld4,Hibch,Pafah2,Mthfd2l,H6pd,Hexb,Gnpda1,Maoa,Alg14,Cyp27a1,Hgsnat,Plcg2,Akr1b8,Idh2,Ptgs1,Alppl2,Plcb3,Pcca,Khk,Pkm,Mthfd1l,Dctd,Acaa1b,Gpat3…
mmu05140	Leishmaniasis	1.11379696503202e-05	-11.4051505976775	65	13	0.0337662337662338	385	7931	18126,16153,16409,17972,14969,14960,14999,14281,14961,20846,15980,15001,14129	Nos2,Il10,Itgam,Ncf4,H2-Eb1,H2-Aa,H2-DMb1,Fos,H2-Ab1,Stat1,Ifngr2,H2-Oa,Fcgr1
ko05140	Leishmaniasis	1.11379696503202e-05	-11.4051505976775	65	13	0.0337662337662338	385	7931	18126,16153,16409,17972,14969,14960,14999,14281,14961,20846,15980,15001,14129	Nos2,Il10,Itgam,Ncf4,H2-Eb1,H2-Aa,H2-DMb1,Fos,H2-Ab1,Stat1,Ifngr2,H2-Oa,Fcgr1
ko05321	Inflammatory bowel disease (IBD)	2.03015576140984e-05	-10.8048129451016	59	12	0.0311688311688312	385	7931	16153,17132,14969,14960,257630,14999,14961,20846,15001,15980,16186,60504	Il10,Maf,H2-Eb1,H2-Aa,Il17f,H2-DMb1,H2-Ab1,Stat1,H2-Oa,Ifngr2,Il2rg,Il21r
mmu05321	Inflammatory bowel disease (IBD)	2.03015576140984e-05	-10.8048129451016	59	12	0.0311688311688312	385	7931	16153,17132,14969,14960,257630,14999,14961,20846,15001,15980,16186,60504	Il10,Maf,H2-Eb1,H2-Aa,Il17f,H2-DMb1,H2-Ab1,Stat1,H2-Oa,Ifngr2,Il2rg,Il21r
mmu04062	Chemokine signaling pathway	3.39055589635538e-05	-10.2919315757955	187	23	0.0597402597402597	385	7931	66102,20296,14710,20299,56066,20846,20312,13051,15162,20295,15945,20311,140580,12772,11652,18797,18753,20847,17329,12774,22325,56744,20779	Cxcl16,Ccl2,Gngt2,Ccl22,Cxcl11,Stat1,Cx3cl1,Cx3cr1,Hck,Ccl17,Cxcl10,Cxcl5,Elmo1,Ccr2,Akt2,Plcb3,Prkcd,Stat2,Cxcl9,Ccr5,Vav2,Pf4,Src
ko04062	Chemokine signaling pathway	3.39055589635538e-05	-10.2919315757955	187	23	0.0597402597402597	385	7931	66102,20296,14710,20299,56066,20846,20312,13051,15162,20295,15945,20311,140580,12772,11652,18797,18753,20847,17329,12774,22325,56744,20779	Cxcl16,Ccl2,Gngt2,Ccl22,Cxcl11,Stat1,Cx3cl1,Cx3cr1,Hck,Ccl17,Cxcl10,Cxcl5,Elmo1,Ccr2,Akt2,Plcb3,Prkcd,Stat2,Cxcl9,Ccr5,Vav2,Pf4,Src
mmu05164	Influenza A	5.85616296281039e-05	-9.74543086034965	168	21	0.0545454545454545	385	7931	23960,230073,20296,14969,14960,56417,14999,16391,20846,15980,15001,246727,12265,15945,246730,246728,23961,11652,20847,14961,54123	Oas1g,Ddx58,Ccl2,H2-Eb1,H2-Aa,Adar,H2-DMb1,Irf9,Stat1,Ifngr2,H2-Oa,Oas3,Ciita,Cxcl10,Oas1a,Oas2,Oas1b,Akt2,Stat2,H2-Ab1,Irf7
ko05164	Influenza A	5.85616296281039e-05	-9.74543086034965	168	21	0.0545454545454545	385	7931	23960,230073,20296,14969,14960,56417,14999,16391,20846,15980,15001,246727,12265,15945,246730,246728,23961,11652,20847,14961,54123	Oas1g,Ddx58,Ccl2,H2-Eb1,H2-Aa,Adar,H2-DMb1,Irf9,Stat1,Ifngr2,H2-Oa,Oas3,Ciita,Cxcl10,Oas1a,Oas2,Oas1b,Akt2,Stat2,H2-Ab1,Irf7
mmu_M00141	C1-unit interconversion, eukaryotes	7.58808600881401e-05	-9.48634607811536	6	4	0.0103896103896104	385	7931	270685,108037,665563,20425	Mthfd1l,Shmt2,Mthfd2l,Shmt1
M00141	C1-unit interconversion, eukaryotes	7.58808600881401e-05	-9.48634607811536	6	4	0.0103896103896104	385	7931	270685,108037,665563,20425	Mthfd1l,Shmt2,Mthfd2l,Shmt1
ko04060	Cytokine-cytokine receptor interaction	8.53581628119619e-05	-9.36865447402383	266	28	0.0727272727272727	385	7931	16153,57916,20296,66102,54635,230979,18590,21934,257630,20299,16542,56066,20312,13051,15980,16155,60504,20295,15945,20311,21944,12772,12986,12774,17329,21813,56744,16186	Il10,Tnfrsf13b,Ccl2,Cxcl16,Pdgfc,Tnfrsf14,Pdgfa,Tnfrsf11a,Il17f,Ccl22,Kdr,Cxcl11,Cx3cl1,Cx3cr1,Ifngr2,Il10rb,Il21r,Ccl17,Cxcl10,Cxcl5,Tnfsf12,Ccr2,Csf3r,Ccr5,Cxcl9,Tgfbr2,Pf4,Il2rg
mmu04060	Cytokine-cytokine receptor interaction	8.53581628119619e-05	-9.36865447402383	266	28	0.0727272727272727	385	7931	16153,57916,66102,20296,230979,54635,18590,21934,257630,20299,16542,56066,20312,15980,13051,16155,60504,20295,15945,20311,21944,12772,12986,12774,17329,21813,56744,16186	Il10,Tnfrsf13b,Cxcl16,Ccl2,Tnfrsf14,Pdgfc,Pdgfa,Tnfrsf11a,Il17f,Ccl22,Kdr,Cxcl11,Cx3cl1,Ifngr2,Cx3cr1,Il10rb,Il21r,Ccl17,Cxcl10,Cxcl5,Tnfsf12,Ccr2,Csf3r,Ccr5,Cxcl9,Tgfbr2,Pf4,Il2rg
ko04612	Antigen processing and presentation	8.69796867961902e-05	-9.34983595167284	89	14	0.0363636363636364	385	7931	12265,15051,21355,14969,14960,15042,14999,21354,15024,14961,19186,13030,15040,15001	Ciita,H2-T9,Tap2,H2-Eb1,H2-Aa,H2-T24,H2-DMb1,Tap1,H2-T10,H2-Ab1,Psme1,Ctsb,H2-T23,H2-Oa
mmu04612	Antigen processing and presentation	8.69796867961902e-05	-9.34983595167284	89	14	0.0363636363636364	385	7931	12265,15051,21355,14969,14960,15042,14999,21354,15024,14961,13030,19186,15040,15001	Ciita,H2-T9,Tap2,H2-Eb1,H2-Aa,H2-T24,H2-DMb1,Tap1,H2-T10,H2-Ab1,Ctsb,Psme1,H2-T23,H2-Oa
ko00520	Amino sugar and nucleotide sugar metabolism	9.69372542240942e-05	-9.24144665243659	49	10	0.025974025974026	385	7931	227620,22235,66681,212032,15212,26384,74091,234730,14635,15275	Uap1l1,Ugdh,Pgm1,Hk3,Hexb,Gnpda1,Npl,Fcsk,Galk1,Hk1
mmu00520	Amino sugar and nucleotide sugar metabolism	9.69372542240942e-05	-9.24144665243659	49	10	0.025974025974026	385	7931	227620,66681,22235,212032,15212,74091,26384,234730,14635,15275	Uap1l1,Pgm1,Ugdh,Hk3,Hexb,Npl,Gnpda1,Fcsk,Galk1,Hk1
mmu00670	One carbon pool by folate	0.000199049776502244	-8.52195563134076	19	6	0.0155844155844156	385	7931	270685,108037,665563,17769,20425,238505	Mthfd1l,Shmt2,Mthfd2l,Mthfr,Shmt1,Mtr
ko00670	One carbon pool by folate	0.000199049776502244	-8.52195563134076	19	6	0.0155844155844156	385	7931	270685,665563,108037,17769,20425,238505	Mthfd1l,Mthfd2l,Shmt2,Mthfr,Shmt1,Mtr
mmu05416	Viral myocarditis	0.000207253229457752	-8.48156918164445	85	13	0.0337662337662338	385	7931	12389,170758,12122,15051,14969,14960,15042,14999,15024,14961,15040,15001,12443	Cav1,Rac3,Bid,H2-T9,H2-Eb1,H2-Aa,H2-T24,H2-DMb1,H2-T10,H2-Ab1,H2-T23,H2-Oa,Ccnd1
ko05145	Toxoplasmosis	0.000208175275780571	-8.47713016108971	108	15	0.038961038961039	385	7931	18126,12265,16153,11652,14969,14960,14999,15944,12774,14961,16145,20846,15980,15001,16155	Nos2,Ciita,Il10,Akt2,H2-Eb1,H2-Aa,H2-DMb1,Irgm1,Ccr5,H2-Ab1,Igtp,Stat1,Ifngr2,H2-Oa,Il10rb
mmu05145	Toxoplasmosis	0.000208175275780571	-8.47713016108971	108	15	0.038961038961039	385	7931	18126,12265,16153,11652,14969,14960,14999,15944,12774,14961,16145,20846,15980,15001,16155	Nos2,Ciita,Il10,Akt2,H2-Eb1,H2-Aa,H2-DMb1,Irgm1,Ccr5,H2-Ab1,Igtp,Stat1,Ifngr2,H2-Oa,Il10rb
ko05162	Measles	0.000269298776034421	-8.2196891031462	135	17	0.0441558441558442	385	7931	69165,23960,230073,56417,13448,16391,20846,15980,12443,246727,246728,246730,23961,11652,20847,54123,16186	Cd209b,Oas1g,Ddx58,Adar,Dok1,Irf9,Stat1,Ifngr2,Ccnd1,Oas3,Oas2,Oas1a,Oas1b,Akt2,Stat2,Irf7,Il2rg
mmu05162	Measles	0.000269298776034421	-8.2196891031462	135	17	0.0441558441558442	385	7931	69165,23960,230073,56417,13448,16391,20846,15980,12443,246727,246728,246730,23961,11652,20847,54123,16186	Cd209b,Oas1g,Ddx58,Adar,Dok1,Irf9,Stat1,Ifngr2,Ccnd1,Oas3,Oas2,Oas1a,Oas1b,Akt2,Stat2,Irf7,Il2rg
mmu05330	Allograft rejection	0.000632296920659825	-7.36615146297352	61	10	0.025974025974026	385	7931	16153,15051,14969,14960,15042,14999,15024,14961,15040,15001	Il10,H2-T9,H2-Eb1,H2-Aa,H2-T24,H2-DMb1,H2-T10,H2-Ab1,H2-T23,H2-Oa
ko05330	Allograft rejection	0.000632296920659825	-7.36615146297352	61	10	0.025974025974026	385	7931	16153,15051,14969,14960,15042,14999,15024,14961,15040,15001	Il10,H2-T9,H2-Eb1,H2-Aa,H2-T24,H2-DMb1,H2-T10,H2-Ab1,H2-T23,H2-Oa
mmu05310	Asthma	0.0008031333403479	-7.12698980506563	24	6	0.0155844155844156	385	7931	14999,16153,14961,15001,14969,14960	H2-DMb1,Il10,H2-Ab1,H2-Oa,H2-Eb1,H2-Aa
ko05310	Asthma	0.0008031333403479	-7.12698980506563	24	6	0.0155844155844156	385	7931	14999,16153,14961,15001,14969,14960	H2-DMb1,Il10,H2-Ab1,H2-Oa,H2-Eb1,H2-Aa
ko04145	Phagosome	0.000987121224885867	-6.92071770450652	178	19	0.0493506493506494	385	7931	69165,21355,14969,14960,14999,21354,15024,15001,14129,20778,16409,21827,17972,15051,50909,20288,15042,14961,15040	Cd209b,Tap2,H2-Eb1,H2-Aa,H2-DMb1,Tap1,H2-T10,H2-Oa,Fcgr1,Scarb1,Itgam,Thbs3,Ncf4,H2-T9,C1ra,Msr1,H2-T24,H2-Ab1,H2-T23
mmu04145	Phagosome	0.000987121224885867	-6.92071770450652	178	19	0.0493506493506494	385	7931	69165,21355,14969,14960,14999,21354,15024,15001,14129,20778,16409,21827,17972,15051,50909,20288,15042,14961,15040	Cd209b,Tap2,H2-Eb1,H2-Aa,H2-DMb1,Tap1,H2-T10,H2-Oa,Fcgr1,Scarb1,Itgam,Thbs3,Ncf4,H2-T9,C1ra,Msr1,H2-T24,H2-Ab1,H2-T23
mmu01200	Carbon metabolism	0.00152338218066983	-6.48682229717301	117	14	0.0363636363636364	385	7931	108037,17769,20917,269951,227095,110446,110821,18746,21991,100198,212032,20425,66904,15275	Shmt2,Mthfr,Suclg2,Idh2,Hibch,Acat1,Pcca,Pkm,Tpi1,H6pd,Hk3,Shmt1,Pccb,Hk1
ko01200	Carbon metabolism	0.00152338218066983	-6.48682229717301	117	14	0.0363636363636364	385	7931	108037,17769,20917,269951,227095,110446,110821,18746,21991,100198,212032,20425,66904,15275	Shmt2,Mthfr,Suclg2,Idh2,Hibch,Acat1,Pcca,Pkm,Tpi1,H6pd,Hk3,Shmt1,Pccb,Hk1
mmu05323	Rheumatoid arthritis	0.00191407646757434	-6.25852003503869	82	11	0.0285714285714286	385	7931	20311,20296,11433,21934,14969,14960,13038,14999,14281,14961,15001	Cxcl5,Ccl2,Acp5,Tnfrsf11a,H2-Eb1,H2-Aa,Ctsk,H2-DMb1,Fos,H2-Ab1,H2-Oa
ko05323	Rheumatoid arthritis	0.00191407646757434	-6.25852003503869	82	11	0.0285714285714286	385	7931	20311,20296,11433,21934,14969,14960,13038,14999,14281,14961,15001	Cxcl5,Ccl2,Acp5,Tnfrsf11a,H2-Eb1,H2-Aa,Ctsk,H2-DMb1,Fos,H2-Ab1,H2-Oa
ko05160	Hepatitis C	0.00205938972578929	-6.18534558968808	134	15	0.038961038961039	385	7931	19053,20778,23960,230073,246730,246728,667373,11652,23961,20847,22259,16391,20846,246727,54123	Ppp2cb,Scarb1,Oas1g,Ddx58,Oas1a,Oas2,Ifit1bl1,Akt2,Oas1b,Stat2,Nr1h3,Irf9,Stat1,Oas3,Irf7
mmu05160	Hepatitis C	0.00205938972578929	-6.18534558968808	134	15	0.038961038961039	385	7931	19053,20778,23960,230073,246730,246728,667373,11652,23961,20847,22259,16391,20846,246727,54123	Ppp2cb,Scarb1,Oas1g,Ddx58,Oas1a,Oas2,Ifit1bl1,Akt2,Oas1b,Stat2,Nr1h3,Irf9,Stat1,Oas3,Irf7
mmu00330	Arginine and proline metabolism	0.00224527853103631	-6.09892569820687	49	8	0.0207792207792208	385	7931	18451,20229,18126,11846,18263,56752,67092,17161	P4ha1,Sat1,Nos2,Arg1,Odc1,Aldh9a1,Gatm,Maoa
ko00330	Arginine and proline metabolism	0.00224527853103631	-6.09892569820687	49	8	0.0207792207792208	385	7931	18451,11846,20229,18126,18263,56752,67092,17161	P4ha1,Arg1,Sat1,Nos2,Odc1,Aldh9a1,Gatm,Maoa
mmu00630	Glyoxylate and dicarboxylate metabolism	0.00230764040829172	-6.07152974477467	29	6	0.0155844155844156	385	7931	108037,66904,20425,68133,110446,110821	Shmt2,Pccb,Shmt1,Gcsh,Acat1,Pcca
ko00630	Glyoxylate and dicarboxylate metabolism	0.00230764040829172	-6.07152974477467	29	6	0.0155844155844156	385	7931	108037,20425,66904,68133,110446,110821	Shmt2,Shmt1,Pccb,Gcsh,Acat1,Pcca
mmu04658	Th1 and Th2 cell differentiation	0.00308297784455687	-5.78185931642997	87	11	0.0285714285714286	385	7931	17132,14969,14960,14999,14281,14961,20846,433586,15001,15980,16186	Maf,H2-Eb1,H2-Aa,H2-DMb1,Fos,H2-Ab1,Stat1,Maml3,H2-Oa,Ifngr2,Il2rg
ko04658	Th1 and Th2 cell differentiation	0.00308297784455687	-5.78185931642997	87	11	0.0285714285714286	385	7931	17132,14969,14960,14999,14281,14961,20846,433586,15001,15980,16186	Maf,H2-Eb1,H2-Aa,H2-DMb1,Fos,H2-Ab1,Stat1,Maml3,H2-Oa,Ifngr2,Il2rg
mmu05332	Graft-versus-host disease	0.00314525215833799	-5.76186121451183	63	9	0.0233766233766234	385	7931	15051,14969,14960,15042,14999,15024,14961,15040,15001	H2-T9,H2-Eb1,H2-Aa,H2-T24,H2-DMb1,H2-T10,H2-Ab1,H2-T23,H2-Oa
ko05332	Graft-versus-host disease	0.00314525215833799	-5.76186121451183	63	9	0.0233766233766234	385	7931	15051,14969,14960,15042,14999,15024,14961,15040,15001	H2-T9,H2-Eb1,H2-Aa,H2-T24,H2-DMb1,H2-T10,H2-Ab1,H2-T23,H2-Oa
ko05320	Autoimmune thyroid disease	0.003506548894389	-5.65312294615497	76	10	0.025974025974026	385	7931	16153,15051,14969,14960,15042,14999,15024,14961,15040,15001	Il10,H2-T9,H2-Eb1,H2-Aa,H2-T24,H2-DMb1,H2-T10,H2-Ab1,H2-T23,H2-Oa
mmu05320	Autoimmune thyroid disease	0.003506548894389	-5.65312294615497	76	10	0.025974025974026	385	7931	16153,15051,14969,14960,15042,14999,15024,14961,15040,15001	Il10,H2-T9,H2-Eb1,H2-Aa,H2-T24,H2-DMb1,H2-T10,H2-Ab1,H2-T23,H2-Oa
mmu04672	Intestinal immune network for IgA production	0.00371912071087978	-5.59426800667948	42	7	0.0181818181818182	385	7931	14999,16153,14961,57916,15001,14969,14960	H2-DMb1,Il10,H2-Ab1,Tnfrsf13b,H2-Oa,H2-Eb1,H2-Aa
ko04672	Intestinal immune network for IgA production	0.00371912071087978	-5.59426800667948	42	7	0.0181818181818182	385	7931	14999,16153,14961,57916,15001,14969,14960	H2-DMb1,Il10,H2-Ab1,Tnfrsf13b,H2-Oa,H2-Eb1,H2-Aa
ko04659	Th17 cell differentiation	0.00373137718264146	-5.59097789560421	102	12	0.0311688311688312	385	7931	14969,14960,257630,14999,14281,14961,21813,20846,15980,15001,16186,60504	H2-Eb1,H2-Aa,Il17f,H2-DMb1,Fos,H2-Ab1,Tgfbr2,Stat1,Ifngr2,H2-Oa,Il2rg,Il21r
mmu04659	Th17 cell differentiation	0.00373137718264146	-5.59097789560421	102	12	0.0311688311688312	385	7931	14969,14960,257630,14999,14281,14961,21813,20846,15980,15001,16186,60504	H2-Eb1,H2-Aa,Il17f,H2-DMb1,Fos,H2-Ab1,Tgfbr2,Stat1,Ifngr2,H2-Oa,Il2rg,Il21r
mmu04380	Osteoclast differentiation	0.00381595913828679	-5.56856323344955	129	14	0.0363636363636364	385	7931	17972,234779,11433,21934,11652,13038,20847,14281,16391,21813,20846,15980,14129,12229	Ncf4,Plcg2,Acp5,Tnfrsf11a,Akt2,Ctsk,Stat2,Fos,Irf9,Tgfbr2,Stat1,Ifngr2,Fcgr1,Btk
ko04380	Osteoclast differentiation	0.00381595913828679	-5.56856323344955	129	14	0.0363636363636364	385	7931	17972,234779,11433,21934,11652,13038,20847,14281,16391,21813,20846,15980,14129,12229	Ncf4,Plcg2,Acp5,Tnfrsf11a,Akt2,Ctsk,Stat2,Fos,Irf9,Tgfbr2,Stat1,Ifngr2,Fcgr1,Btk
ko04940	Type I diabetes mellitus	0.00529368104532111	-5.24124142532599	68	9	0.0233766233766234	385	7931	15051,14969,14960,15042,14999,15024,14961,15040,15001	H2-T9,H2-Eb1,H2-Aa,H2-T24,H2-DMb1,H2-T10,H2-Ab1,H2-T23,H2-Oa
mmu04940	Type I diabetes mellitus	0.00529368104532111	-5.24124142532599	68	9	0.0233766233766234	385	7931	15051,14969,14960,15042,14999,15024,14961,15040,15001	H2-T9,H2-Eb1,H2-Aa,H2-T24,H2-DMb1,H2-T10,H2-Ab1,H2-T23,H2-Oa
ko05152	Tuberculosis	0.00540912017057205	-5.21966882955797	177	17	0.0441558441558442	385	7931	69165,12122,16153,14969,14960,14999,20846,15980,15001,14129,16155,12265,18126,16409,11652,14961,20779	Cd209b,Bid,Il10,H2-Eb1,H2-Aa,H2-DMb1,Stat1,Ifngr2,H2-Oa,Fcgr1,Il10rb,Ciita,Nos2,Itgam,Akt2,H2-Ab1,Src
mmu05152	Tuberculosis	0.00540912017057205	-5.21966882955797	177	17	0.0441558441558442	385	7931	69165,12122,16153,14969,14960,14999,20846,15980,15001,14129,16155,12265,18126,16409,11652,14961,20779	Cd209b,Bid,Il10,H2-Eb1,H2-Aa,H2-DMb1,Stat1,Ifngr2,H2-Oa,Fcgr1,Il10rb,Ciita,Nos2,Itgam,Akt2,H2-Ab1,Src
ko00051	Fructose and mannose metabolism	0.0061694689705324	-5.08814251113304	35	6	0.0155844155844156	385	7931	21991,212032,14187,234730,16548,15275	Tpi1,Hk3,Akr1b8,Fcsk,Khk,Hk1
mmu00051	Fructose and mannose metabolism	0.0061694689705324	-5.08814251113304	35	6	0.0155844155844156	385	7931	21991,212032,14187,234730,15275,16548	Tpi1,Hk3,Akr1b8,Fcsk,Hk1,Khk
ko05340	Primary immunodeficiency	0.0061694689705324	-5.08814251113304	35	6	0.0155844155844156	385	7931	12265,21354,57916,21355,12229,16186	Ciita,Tap1,Tnfrsf13b,Tap2,Btk,Il2rg
mmu05340	Primary immunodeficiency	0.0061694689705324	-5.08814251113304	35	6	0.0155844155844156	385	7931	12265,21354,57916,21355,12229,16186	Ciita,Tap1,Tnfrsf13b,Tap2,Btk,Il2rg
ko04514	Cell adhesion molecules (CAMs)	0.00663522627103205	-5.01536250913709	166	16	0.0415584415584416	385	7931	12550,102657,14969,14960,14999,15024,15001,20969,16409,15051,15042,20970,22329,14961,15040,20612	Cdh1,Cd276,H2-Eb1,H2-Aa,H2-DMb1,H2-T10,H2-Oa,Sdc1,Itgam,H2-T9,H2-T24,Sdc3,Vcam1,H2-Ab1,H2-T23,Siglec1
mmu04514	Cell adhesion molecules (CAMs)	0.00663522627103205	-5.01536250913709	166	16	0.0415584415584416	385	7931	12550,102657,14969,14960,14999,15024,15001,20969,16409,15051,15042,20970,22329,14961,15040,20612	Cdh1,Cd276,H2-Eb1,H2-Aa,H2-DMb1,H2-T10,H2-Oa,Sdc1,Itgam,H2-T9,H2-T24,Sdc3,Vcam1,H2-Ab1,H2-T23,Siglec1
mmu_M00135	GABA biosynthesis, eukaryotes, putrescine => GABA	0.00765831817018195	-4.87196287936493	9	3	0.00779220779220779	385	7931	20229,56752,17161	Sat1,Aldh9a1,Maoa
M00135	GABA biosynthesis, eukaryotes, putrescine => GABA	0.00765831817018195	-4.87196287936493	9	3	0.00779220779220779	385	7931	20229,56752,17161	Sat1,Aldh9a1,Maoa
M00337	Immunoproteasome	0.00972650680947763	-4.63290045963128	18	4	0.0103896103896104	385	7931	19186,16912,16913,19171	Psme1,Psmb9,Psmb8,Psmb10
mmu_M00337	Immunoproteasome	0.00972650680947763	-4.63290045963128	18	4	0.0103896103896104	385	7931	19186,16912,16913,19171	Psme1,Psmb9,Psmb8,Psmb10
mmu01040	Biosynthesis of unsaturated fatty acids	0.0102416850199501	-4.58128912017859	28	5	0.012987012987013	385	7931	235674,26897,11430,171210,30963	Acaa1b,Acot1,Acox1,Acot2,Hacd1
ko01040	Biosynthesis of unsaturated fatty acids	0.0102416850199501	-4.58128912017859	28	5	0.012987012987013	385	7931	235674,26897,11430,171210,30963	Acaa1b,Acot1,Acox1,Acot2,Hacd1
ko05418	Fluid shear stress and atherosclerosis	0.010590791987549	-4.5477703358055	145	14	0.0363636363636364	385	7931	12389,170758,20969,14873,20296,18590,11652,15369,22329,16542,14281,14871,63873,20779	Cav1,Rac3,Sdc1,Gsto1,Ccl2,Pdgfa,Akt2,Hmox2,Vcam1,Kdr,Fos,Gstt1,Trpv4,Src
mmu05418	Fluid shear stress and atherosclerosis	0.010590791987549	-4.5477703358055	145	14	0.0363636363636364	385	7931	12389,170758,20969,14873,20296,18590,11652,15369,22329,16542,14281,14871,63873,20779	Cav1,Rac3,Sdc1,Gsto1,Ccl2,Pdgfa,Akt2,Hmox2,Vcam1,Kdr,Fos,Gstt1,Trpv4,Src
mmu_M00741	Propanoyl-CoA metabolism, propanoyl-CoA => succinyl-CoA	0.0132120390109703	-4.32662681876568	4	2	0.00519480519480519	385	7931	66904.1	Pccb,Pcca
M00741	Propanoyl-CoA metabolism, propanoyl-CoA => succinyl-CoA	0.0132120390109703	-4.32662681876568	4	2	0.00519480519480519	385	7931	66904.1	Pccb,Pcca
mmu_M00134	Polyamine biosynthesis, arginine => ornithine => putrescine	0.0132120390109703	-4.32662681876568	4	2	0.00519480519480519	385	7931	11846.2	Arg1,Odc1
M00134	Polyamine biosynthesis, arginine => ornithine => putrescine	0.0132120390109703	-4.32662681876568	4	2	0.00519480519480519	385	7931	11846.2	Arg1,Odc1
ko01523	Antifolate resistance	0.0137197993547295	-4.28891528108219	30	5	0.012987012987013	385	7931	108037,17769,76408,52466,20425	Shmt2,Mthfr,Abcc3,Slc46a1,Shmt1
mmu01523	Antifolate resistance	0.0137197993547295	-4.28891528108219	30	5	0.012987012987013	385	7931	108037,17769,76408,52466,20425	Shmt2,Mthfr,Abcc3,Slc46a1,Shmt1
mmu00640	Propanoate metabolism	0.0157244981402962	-4.15253539167146	31	5	0.012987012987013	385	7931	20917,66904,227095,110446,110821	Suclg2,Pccb,Hibch,Acat1,Pcca
ko00640	Propanoate metabolism	0.0157244981402962	-4.15253539167146	31	5	0.012987012987013	385	7931	20917,66904,227095,110446,110821	Suclg2,Pccb,Hibch,Acat1,Pcca
mmu04923	Regulation of lipolysis in adipocytes	0.0163359048330408	-4.1143898431742	55	7	0.0181818181818182	385	7931	14683,103968,16369,225845,19224,11652,109648	Gnas,Plin1,Irs3,Plaat3,Ptgs1,Akt2,Npy
mmu04621	NOD-like receptor signaling pathway	0.0171424578138654	-4.06619697971791	169	15	0.038961038961039	385	7931	23960,20296,246730,22335,246728,23961,18797,18753,20847,13030,16391,20846,69146,246727,54123	Oas1g,Ccl2,Oas1a,Vdac3,Oas2,Oas1b,Plcb3,Prkcd,Stat2,Ctsb,Irf9,Stat1,Gsdmd,Oas3,Irf7
ko04621	NOD-like receptor signaling pathway	0.0171424578138654	-4.06619697971791	169	15	0.038961038961039	385	7931	23960,20296,246730,22335,246728,23961,18797,18753,20847,13030,16391,20846,69146,246727,54123	Oas1g,Ccl2,Oas1a,Vdac3,Oas2,Oas1b,Plcb3,Prkcd,Stat2,Ctsb,Irf9,Stat1,Gsdmd,Oas3,Irf7
mmu05322	Systemic lupus erythematosus	0.0172577518779054	-4.05949385222122	139	13	0.0337662337662338	385	7931	16153,50909,14969,14960,12263,15081,14999,50908,14961,319171,15001,14129,26914	Il10,C1ra,H2-Eb1,H2-Aa,C2,H3f3b,H2-DMb1,C1s1,H2-Ab1,Hist1h2ap,H2-Oa,Fcgr1,H2afy
ko05322	Systemic lupus erythematosus	0.0172577518779054	-4.05949385222122	139	13	0.0337662337662338	385	7931	16153,50909,14969,14960,12263,15081,14999,50908,14961,319171,15001,14129,26914	Il10,C1ra,H2-Eb1,H2-Aa,C2,H3f3b,H2-DMb1,C1s1,H2-Ab1,Hist1h2ap,H2-Oa,Fcgr1,H2afy
ko05166	HTLV-I infection	0.0179118068399	-4.02229518358148	281	22	0.0571428571428571	385	7931	12257,22335,18590,14969,14960,19385,14999,15024,67967,15001,12443,26406,21894,15051,11652,15042,22329,14281,14961,21813,15040,16186	Tspo,Vdac3,Pdgfa,H2-Eb1,H2-Aa,Ranbp1,H2-DMb1,H2-T10,Pold3,H2-Oa,Ccnd1,Map3k3,Tln1,H2-T9,Akt2,H2-T24,Vcam1,Fos,H2-Ab1,Tgfbr2,H2-T23,Il2rg
mmu05166	HTLV-I infection	0.0179118068399	-4.02229518358148	281	22	0.0571428571428571	385	7931	12257,22335,18590,14969,14960,19385,14999,15024,67967,15001,12443,26406,21894,15051,11652,15042,22329,14281,14961,21813,15040,16186	Tspo,Vdac3,Pdgfa,H2-Eb1,H2-Aa,Ranbp1,H2-DMb1,H2-T10,Pold3,H2-Oa,Ccnd1,Map3k3,Tln1,H2-T9,Akt2,H2-T24,Vcam1,Fos,H2-Ab1,Tgfbr2,H2-T23,Il2rg
ko00052	Galactose metabolism	0.0179154750786725	-4.02209041009106	32	5	0.012987012987013	385	7931	212032,14187,66681,14635,15275	Hk3,Akr1b8,Pgm1,Galk1,Hk1
mmu00052	Galactose metabolism	0.0179154750786725	-4.02209041009106	32	5	0.012987012987013	385	7931	212032,14187,66681,14635,15275	Hk3,Akr1b8,Pgm1,Galk1,Hk1
mmu04146	Peroxisome	0.018721963491021	-3.97805792609212	83	9	0.0233766233766234	385	7931	18126,11430,269951,235674,19300,22436,19305,13850,74043	Nos2,Acox1,Idh2,Acaa1b,Abcd4,Xdh,Pex5,Ephx2,Pex26
ko04146	Peroxisome	0.018721963491021	-3.97805792609212	83	9	0.0233766233766234	385	7931	18126,11430,269951,235674,19300,22436,19305,13850,74043	Nos2,Acox1,Idh2,Acaa1b,Abcd4,Xdh,Pex5,Ephx2,Pex26
ko04662	B cell receptor signaling pathway	0.0194748125594365	-3.93863331194756	70	8	0.0207792207792208	385	7931	170758,234779,12517,11652,14281,108723,22325,12229	Rac3,Plcg2,Cd72,Akt2,Fos,Card11,Vav2,Btk
mmu04662	B cell receptor signaling pathway	0.0194748125594365	-3.93863331194756	70	8	0.0207792207792208	385	7931	170758,234779,12517,11652,14281,22325,108723,12229	Rac3,Plcg2,Cd72,Akt2,Fos,Vav2,Card11,Btk
mmu00524	Neomycin, kanamycin and gentamicin biosynthesis	0.0213167515403281	-3.84826205806985	5	2	0.00519480519480519	385	7931	212032	Hk3,Hk1
ko00524	Neomycin, kanamycin and gentamicin biosynthesis	0.0213167515403281	-3.84826205806985	5	2	0.00519480519480519	385	7931	212032	Hk3,Hk1
mmu00480	Glutathione metabolism	0.021398212961526	-3.84444786691194	58	7	0.0181818181818182	385	7931	14871,14873,18263,14782,14778,269951,16790	Gstt1,Gsto1,Odc1,Gsr,Gpx3,Idh2,Anpep
ko00480	Glutathione metabolism	0.021398212961526	-3.84444786691194	58	7	0.0181818181818182	385	7931	14871,18263,14873,14782,14778,269951,16790	Gstt1,Odc1,Gsto1,Gsr,Gpx3,Idh2,Anpep
mmu03320	PPAR signaling pathway	0.021559799575081	-3.83692482913107	85	9	0.0233766233766234	385	7931	57435,26457,104086,103968,11430,235674,22259,12140,18830	Plin4,Slc27a1,Cyp27a1,Plin1,Acox1,Acaa1b,Nr1h3,Fabp7,Pltp
ko03320	PPAR signaling pathway	0.021559799575081	-3.83692482913107	85	9	0.0233766233766234	385	7931	26457,57435,104086,103968,11430,235674,22259,12140,18830	Slc27a1,Plin4,Cyp27a1,Plin1,Acox1,Acaa1b,Nr1h3,Fabp7,Pltp
ko02010	ABC transporters	0.0227973917298885	-3.78110914737758	46	6	0.0155844155844156	385	7931	18670,217262,21354,19300,76408,21355	Abcb4,Abca9,Tap1,Abcd4,Abcc3,Tap2
mmu02010	ABC transporters	0.0227973917298885	-3.78110914737758	46	6	0.0155844155844156	385	7931	18670,217262,19300,21354,76408,21355	Abcb4,Abca9,Abcd4,Tap1,Abcc3,Tap2
ko00040	Pentose and glucuronate interconversions	0.022880766949331	-3.77745859251962	34	5	0.012987012987013	385	7931	67880,394433,14187,102448,22235	Dcxr,Ugt1a5,Akr1b8,Xylb,Ugdh
mmu00040	Pentose and glucuronate interconversions	0.022880766949331	-3.77745859251962	34	5	0.012987012987013	385	7931	67880,394433,14187,102448,22235	Dcxr,Ugt1a5,Akr1b8,Xylb,Ugdh
ko05142	Chagas disease (American trypanosomiasis)	0.024297109216295	-3.7173978980046	101	10	0.025974025974026	385	7931	19053,18126,16153,14683,20296,11652,18797,14281,21813,15980	Ppp2cb,Nos2,Il10,Gnas,Ccl2,Akt2,Plcb3,Fos,Tgfbr2,Ifngr2
mmu05142	Chagas disease (American trypanosomiasis)	0.024297109216295	-3.7173978980046	101	10	0.025974025974026	385	7931	19053,18126,16153,14683,20296,11652,18797,14281,21813,15980	Ppp2cb,Nos2,Il10,Gnas,Ccl2,Akt2,Plcb3,Fos,Tgfbr2,Ifngr2
mmu04977	Vitamin digestion and absorption	0.0268735363452849	-3.61661325558819	24	4	0.0103896103896104	385	7931	69698,20778,330064,52466	Slc52a3,Scarb1,Slc5a6,Slc46a1
ko04977	Vitamin digestion and absorption	0.0268735363452849	-3.61661325558819	24	4	0.0103896103896104	385	7931	69698,20778,330064,52466	Slc52a3,Scarb1,Slc5a6,Slc46a1
mmu05133	Pertussis	0.0282770446120824	-3.565704947938	75	8	0.0207792207792208	385	7931	18126,16153,20311,16409,50909,12263,50908,14281	Nos2,Il10,Cxcl5,Itgam,C1ra,C2,C1s1,Fos
ko05133	Pertussis	0.0282770446120824	-3.565704947938	75	8	0.0207792207792208	385	7931	18126,16153,20311,16409,50909,12263,50908,14281	Nos2,Il10,Cxcl5,Itgam,C1ra,C2,C1s1,Fos
mmu01230	Biosynthesis of amino acids	0.0324645179471178	-3.42760754151887	77	8	0.0207792207792208	385	7931	108037,232087,11846,269951,18746,21991,20425,238505	Shmt2,Mat2a,Arg1,Idh2,Pkm,Tpi1,Shmt1,Mtr
ko01230	Biosynthesis of amino acids	0.0324645179471178	-3.42760754151887	77	8	0.0207792207792208	385	7931	108037,232087,11846,269951,18746,21991,20425,238505	Shmt2,Mat2a,Arg1,Idh2,Pkm,Tpi1,Shmt1,Mtr
mmu00730	Thiamine metabolism	0.0334208815872254	-3.39857437713153	15	3	0.00779220779220779	385	7931	66566,105663,11650	Ntpcr,Thtpa,Alppl2
ko00730	Thiamine metabolism	0.0334208815872254	-3.39857437713153	15	3	0.00779220779220779	385	7931	66566,105663,11650	Ntpcr,Thtpa,Alppl2
ko04668	TNF signaling pathway	0.034482622299813	-3.36729978329971	107	10	0.025974025974026	385	7931	74568,17387,15945,20296,11652,22329,14281,22029,15953,20312	Mlkl,Mmp14,Cxcl10,Ccl2,Akt2,Vcam1,Fos,Traf1,Ifi47,Cx3cl1
mmu04668	TNF signaling pathway	0.034482622299813	-3.36729978329971	107	10	0.025974025974026	385	7931	74568,17387,15945,20296,11652,22329,14281,22029,15953,20312	Mlkl,Mmp14,Cxcl10,Ccl2,Akt2,Vcam1,Fos,Traf1,Ifi47,Cx3cl1
mmu_M00001	Glycolysis (Embden-Meyerhof pathway), glucose => pyruvate	0.0350556164178209	-3.35081943817255	26	4	0.0103896103896104	385	7931	18746,21991,212032,15275	Pkm,Tpi1,Hk3,Hk1
M00014	Glucuronate pathway (uronate pathway)	0.0350556164178209	-3.35081943817255	26	4	0.0103896103896104	385	7931	67880,394433,102448,22235	Dcxr,Ugt1a5,Xylb,Ugdh
M00001	Glycolysis (Embden-Meyerhof pathway), glucose => pyruvate	0.0350556164178209	-3.35081943817255	26	4	0.0103896103896104	385	7931	18746,21991,212032,15275	Pkm,Tpi1,Hk3,Hk1
mmu_M00014	Glucuronate pathway (uronate pathway)	0.0350556164178209	-3.35081943817255	26	4	0.0103896103896104	385	7931	67880,394433,102448,22235	Dcxr,Ugt1a5,Xylb,Ugdh
ko04640	Hematopoietic cell lineage	0.0360191284515134	-3.32370513576489	93	9	0.0233766233766234	385	7931	16409,14969,14960,12986,14999,14961,15001,14129,16790	Itgam,H2-Eb1,H2-Aa,Csf3r,H2-DMb1,H2-Ab1,H2-Oa,Fcgr1,Anpep
mmu04640	Hematopoietic cell lineage	0.0360191284515134	-3.32370513576489	93	9	0.0233766233766234	385	7931	16409,14969,14960,12986,14999,14961,15001,14129,16790	Itgam,H2-Eb1,H2-Aa,Csf3r,H2-DMb1,H2-Ab1,H2-Oa,Fcgr1,Anpep
mmu00062	Fatty acid elongation	0.0396299276921068	-3.2281706963561	27	4	0.0103896103896104	385	7931	19063,26897,171210,30963	Ppt1,Acot1,Acot2,Hacd1
ko00062	Fatty acid elongation	0.0396299276921068	-3.2281706963561	27	4	0.0103896103896104	385	7931	19063,26897,171210,30963	Ppt1,Acot1,Acot2,Hacd1
M00549	Nucleotide sugar biosynthesis, glucose => UDP-glucose	0.0419685754640237	-3.17083414398004	7	2	0.00519480519480519	385	7931	212032	Hk3,Hk1
mmu_M00549	Nucleotide sugar biosynthesis, glucose => UDP-glucose	0.0419685754640237	-3.17083414398004	7	2	0.00519480519480519	385	7931	212032	Hk3,Hk1
mmu00260	Glycine, serine and threonine metabolism	0.042784616271085	-3.15157667392445	40	5	0.012987012987013	385	7931	108037,67092,20425,17161,68133	Shmt2,Gatm,Shmt1,Maoa,Gcsh
ko00260	Glycine, serine and threonine metabolism	0.042784616271085	-3.15157667392445	40	5	0.012987012987013	385	7931	108037,67092,20425,17161,68133	Shmt2,Gatm,Shmt1,Maoa,Gcsh
ko00280	Valine, leucine and isoleucine degradation	0.0492035403572647	-3.01178969959177	55	6	0.0155844155844156	385	7931	235674,56752,66904,227095,110446,110821	Acaa1b,Aldh9a1,Pccb,Hibch,Acat1,Pcca
mmu00280	Valine, leucine and isoleucine degradation	0.0492035403572647	-3.01178969959177	55	6	0.0155844155844156	385	7931	235674,56752,66904,227095,110446,110821	Acaa1b,Aldh9a1,Pccb,Hibch,Acat1,Pcca
ko04933	AGE-RAGE signaling pathway in diabetic complications	0.0532128222727215	-2.93345589151129	100	9	0.0233766233766234	385	7931	234779,20296,11652,18797,22329,18753,21813,20846,12443	Plcg2,Ccl2,Akt2,Plcb3,Vcam1,Prkcd,Tgfbr2,Stat1,Ccnd1
mmu04933	AGE-RAGE signaling pathway in diabetic complications	0.0532128222727215	-2.93345589151129	100	9	0.0233766233766234	385	7931	234779,20296,11652,18797,22329,18753,21813,20846,12443	Plcg2,Ccl2,Akt2,Plcb3,Vcam1,Prkcd,Tgfbr2,Stat1,Ccnd1
ko04510	Focal adhesion	0.0576481540419359	-2.85339705286757	198	15	0.038961038961039	385	7931	12389,170758,21827,21894,170736,54635,18590,11652,16000,12334,16542,22325,12443,12643,20779	Cav1,Rac3,Thbs3,Tln1,Parvb,Pdgfc,Pdgfa,Akt2,Igf1,Capn2,Kdr,Vav2,Ccnd1,Chad,Src
mmu04510	Focal adhesion	0.0576481540419359	-2.85339705286757	198	15	0.038961038961039	385	7931	12389,170758,21827,21894,170736,54635,18590,11652,16000,16542,12334,22325,12643,12443,20779	Cav1,Rac3,Thbs3,Tln1,Parvb,Pdgfc,Pdgfa,Akt2,Igf1,Kdr,Capn2,Vav2,Chad,Ccnd1,Src
mmu04917	Prolactin signaling pathway	0.0592760236076094	-2.82555037838839	72	7	0.0181818181818182	385	7931	14281,20846,12991,21934,11652,12443,20779	Fos,Stat1,Csn2,Tnfrsf11a,Akt2,Ccnd1,Src
ko04917	Prolactin signaling pathway	0.0592760236076094	-2.82555037838839	72	7	0.0181818181818182	385	7931	14281,20846,12991,21934,11652,12443,20779	Fos,Stat1,Csn2,Tnfrsf11a,Akt2,Ccnd1,Src
ko00380	Tryptophan metabolism	0.0604560175749815	-2.80583916055678	44	5	0.012987012987013	385	7931	70266,56752,107766,17161,110446	Kyat1,Aldh9a1,Haao,Maoa,Acat1
mmu00380	Tryptophan metabolism	0.0604560175749815	-2.80583916055678	44	5	0.012987012987013	385	7931	70266,56752,107766,17161,110446	Kyat1,Aldh9a1,Haao,Maoa,Acat1
ko00561	Glycerolipid metabolism	0.0652409528228503	-2.72966789644863	59	6	0.0155844155844156	385	7931	68262,231510,56752,69923,104418,14187	Agpat4,Gpat3,Aldh9a1,Agk,Dgkz,Akr1b8
mmu00561	Glycerolipid metabolism	0.0652409528228503	-2.72966789644863	59	6	0.0155844155844156	385	7931	68262,231510,56752,69923,104418,14187	Agpat4,Gpat3,Aldh9a1,Agk,Dgkz,Akr1b8
mmu_M00361	Nucleotide sugar biosynthesis, eukaryotes	0.0674889494853325	-2.69579140583422	9	2	0.00519480519480519	385	7931	227620	Uap1l1,Ugdh
mmu_M00078	Heparan sulfate degradation	0.0674889494853325	-2.69579140583422	9	2	0.00519480519480519	385	7931	27029.5	Sgsh,Hgsnat
M00078	Heparan sulfate degradation	0.0674889494853325	-2.69579140583422	9	2	0.00519480519480519	385	7931	27029.5	Sgsh,Hgsnat
M00361	Nucleotide sugar biosynthesis, eukaryotes	0.0674889494853325	-2.69579140583422	9	2	0.00519480519480519	385	7931	227620	Uap1l1,Ugdh
ko00500	Starch and sucrose metabolism	0.0738183615685363	-2.60614777658005	33	4	0.0103896103896104	385	7931	212032,74185,66681,15275	Hk3,Gbe1,Pgm1,Hk1
mmu00500	Starch and sucrose metabolism	0.0738183615685363	-2.60614777658005	33	4	0.0103896103896104	385	7931	212032,66681,74185,15275	Hk3,Pgm1,Gbe1,Hk1
mmu04623	Cytosolic DNA-sensing pathway	0.0742819384517439	-2.59988744628801	61	6	0.0155844155844156	385	7931	56417,230073,15945,58203,78929,54123	Adar,Ddx58,Cxcl10,Zbp1,Polr3h,Irf7
ko04623	Cytosolic DNA-sensing pathway	0.0742819384517439	-2.59988744628801	61	6	0.0155844155844156	385	7931	56417,230073,15945,58203,78929,54123	Adar,Ddx58,Cxcl10,Zbp1,Polr3h,Irf7
mmu04142	Lysosome	0.0752401033540482	-2.58707090089198	123	10	0.025974025974026	385	7931	18145,114128,27029,19063,52120,11433,13038,13030,15212,67963	Npc1,Laptm4b,Sgsh,Ppt1,Hgsnat,Acp5,Ctsk,Ctsb,Hexb,Npc2
ko04142	Lysosome	0.0752401033540482	-2.58707090089198	123	10	0.025974025974026	385	7931	18145,114128,27029,19063,52120,11433,13038,13030,15212,67963	Npc1,Laptm4b,Sgsh,Ppt1,Hgsnat,Acp5,Ctsk,Ctsb,Hexb,Npc2
mmu00531	Glycosaminoglycan degradation	0.0789868862073062	-2.53847343767008	21	3	0.00779220779220779	385	7931	27029,52120,15212	Sgsh,Hgsnat,Hexb
ko00531	Glycosaminoglycan degradation	0.0789868862073062	-2.53847343767008	21	3	0.00779220779220779	385	7931	52120,27029,15212	Hgsnat,Sgsh,Hexb
ko04930	Type II diabetes mellitus	0.0816917568884222	-2.50480217708496	48	5	0.012987012987013	385	7931	18746,18753,212032,16369,15275	Pkm,Prkcd,Hk3,Irs3,Hk1
mmu04930	Type II diabetes mellitus	0.0816917568884222	-2.50480217708496	48	5	0.012987012987013	385	7931	18746,18753,212032,16369,15275	Pkm,Prkcd,Hk3,Irs3,Hk1
M00296	BER complex	0.0817234587456374	-2.50441418558136	10	2	0.00519480519480519	385	7931	235588	Parp3,Poll
mmu_M00296	BER complex	0.0817234587456374	-2.50441418558136	10	2	0.00519480519480519	385	7931	235588	Parp3,Poll
ko04630	Jak-STAT signaling pathway	0.0822522579492259	-2.49796443744324	158	12	0.0311688311688312	385	7931	16153,11652,12986,20847,229615,16391,20846,15980,16155,12443,16186,60504	Il10,Akt2,Csf3r,Stat2,Pias3,Irf9,Stat1,Ifngr2,Il10rb,Ccnd1,Il2rg,Il21r
mmu04630	Jak-STAT signaling pathway	0.0822522579492259	-2.49796443744324	158	12	0.0311688311688312	385	7931	16153,11652,12986,20847,229615,16391,20846,15980,16155,12443,16186,60504	Il10,Akt2,Csf3r,Stat2,Pias3,Irf9,Stat1,Ifngr2,Il10rb,Ccnd1,Il2rg,Il21r
mmu05144	Malaria	0.0875467358369571	-2.435582504361	49	5	0.012987012987013	385	7931	22329,20969,16153,21827,20296	Vcam1,Sdc1,Il10,Thbs3,Ccl2
ko05144	Malaria	0.0875467358369571	-2.435582504361	49	5	0.012987012987013	385	7931	22329,20969,16153,21827,20296	Vcam1,Sdc1,Il10,Thbs3,Ccl2
ko01521	EGFR tyrosine kinase inhibitor resistance	0.0879913834515805	-2.4305163846209	79	7	0.0181818181818182	385	7931	16542,234779,54635,18590,11652,16000,20779	Kdr,Plcg2,Pdgfc,Pdgfa,Akt2,Igf1,Src
mmu01521	EGFR tyrosine kinase inhibitor resistance	0.0879913834515805	-2.4305163846209	79	7	0.0181818181818182	385	7931	16542,234779,54635,18590,11652,16000,20779	Kdr,Plcg2,Pdgfc,Pdgfa,Akt2,Igf1,Src
ko00900	Terpenoid backbone biosynthesis	0.0883070927390101	-2.42693484912804	22	3	0.00779220779220779	385	7931	14272,110446,71365	Fnta,Acat1,Pdss2
mmu00900	Terpenoid backbone biosynthesis	0.0883070927390101	-2.42693484912804	22	3	0.00779220779220779	385	7931	14272,110446,71365	Fnta,Acat1,Pdss2
ko00010	Glycolysis / Gluconeogenesis	0.0943900789513162	-2.36031930720834	65	6	0.0155844155844156	385	7931	18746,21991,56752,212032,66681,15275	Pkm,Tpi1,Aldh9a1,Hk3,Pgm1,Hk1
mmu00010	Glycolysis / Gluconeogenesis	0.0943900789513162	-2.36031930720834	65	6	0.0155844155844156	385	7931	18746,56752,21991,212032,66681,15275	Pkm,Aldh9a1,Tpi1,Hk3,Pgm1,Hk1
mmu_M00294	DNA polymerase gamma complex	0.0947367132308204	-2.35665367460659	2	1	0.0025974025974026	385	7931	18975	Polg
mmu_M00554	Nucleotide sugar biosynthesis, galactose => UDP-galactose	0.0947367132308204	-2.35665367460659	2	1	0.0025974025974026	385	7931	14635	Galk1
M00554	Nucleotide sugar biosynthesis, galactose => UDP-galactose	0.0947367132308204	-2.35665367460659	2	1	0.0025974025974026	385	7931	14635	Galk1
M00294	DNA polymerase gamma complex	0.0947367132308204	-2.35665367460659	2	1	0.0025974025974026	385	7931	18975	Polg
mmu05200	Pathways in cancer	0.0948655429052991	-2.35529472775722	391	25	0.0649350649350649	385	7931	170758,12122,381810,14683,12550,14710,18590,14673,67168,13819,22029,27401,233046,20846,12443,18126,234779,13017,11652,18797,16000,12986,14281,21813,19419	Rac3,Bid,Lpar5,Gnas,Cdh1,Gngt2,Pdgfa,Gna12,Lpar6,Epas1,Traf1,Skp2,Rasgrp4,Stat1,Ccnd1,Nos2,Plcg2,Ctbp2,Akt2,Plcb3,Igf1,Csf3r,Fos,Tgfbr2,Rasgrp1
mmu04072	Phospholipase D signaling pathway	0.0974938491990044	-2.3279659881067	146	11	0.0285714285714286	385	7931	68262,381810,14683,234779,54635,18590,14673,11652,67168,18797,104418	Agpat4,Lpar5,Gnas,Plcg2,Pdgfc,Pdgfa,Gna12,Akt2,Lpar6,Plcb3,Dgkz
ko04072	Phospholipase D signaling pathway	0.0974938491990044	-2.3279659881067	146	11	0.0285714285714286	385	7931	68262,381810,14683,234779,54635,18590,14673,11652,67168,18797,104418	Agpat4,Lpar5,Gnas,Plcg2,Pdgfc,Pdgfa,Gna12,Akt2,Lpar6,Plcb3,Dgkz
mmu04919	Thyroid hormone signaling pathway	0.105885392979762	-2.24539796809074	115	9	0.0233766233766234	385	7931	234779,11652,18797,210789,21833,54720,20846,12443,20779	Plcg2,Akt2,Plcb3,Tbc1d4,Thra,Rcan1,Stat1,Ccnd1,Src
mmu01212	Fatty acid metabolism	0.106375937608056	-2.24077587795066	52	5	0.012987012987013	385	7931	235674,19063,11430,30963,110446	Acaa1b,Ppt1,Acox1,Hacd1,Acat1
ko01212	Fatty acid metabolism	0.106375937608056	-2.24077587795066	52	5	0.012987012987013	385	7931	235674,19063,11430,30963,110446	Acaa1b,Ppt1,Acox1,Hacd1,Acat1
ko04620	Toll-like receptor signaling pathway	0.107269865788934	-2.23240750952549	99	8	0.0207792207792208	385	7931	15945,11652,13038,17329,14281,56066,20846,54123	Cxcl10,Akt2,Ctsk,Cxcl9,Fos,Cxcl11,Stat1,Irf7
mmu04620	Toll-like receptor signaling pathway	0.107269865788934	-2.23240750952549	99	8	0.0207792207792208	385	7931	15945,11652,13038,17329,14281,56066,20846,54123	Cxcl10,Akt2,Ctsk,Cxcl9,Fos,Cxcl11,Stat1,Irf7
ko00534	Glycosaminoglycan biosynthesis - heparan sulfate / heparin	0.108234230170293	-2.22345760243202	24	3	0.00779220779220779	385	7931	218271,14042,54710	B4galt7,Ext1,Hs3st3b1
mmu00534	Glycosaminoglycan biosynthesis - heparan sulfate / heparin	0.108234230170293	-2.22345760243202	24	3	0.00779220779220779	385	7931	218271,14042,54710	B4galt7,Ext1,Hs3st3b1
mmu00620	Pyruvate metabolism	0.110678143574723	-2.20112889711045	38	4	0.0103896103896104	385	7931	18746,56752,110446,52815	Pkm,Aldh9a1,Acat1,Ldhd
ko00620	Pyruvate metabolism	0.110678143574723	-2.20112889711045	38	4	0.0103896103896104	385	7931	18746,56752,110446,52815	Pkm,Aldh9a1,Acat1,Ldhd
mmu_M00002	Glycolysis, core module involving three-carbon compounds	0.112530692000264	-2.18452927676554	12	2	0.00519480519480519	385	7931	18746.2	Pkm,Tpi1
mmu_M00050	Guanine ribonucleotide biosynthesis IMP => GDP,GTP	0.112530692000264	-2.18452927676554	12	2	0.00519480519480519	385	7931	18746.2	Pkm,Impdh1
M00050	Guanine ribonucleotide biosynthesis IMP => GDP,GTP	0.112530692000264	-2.18452927676554	12	2	0.00519480519480519	385	7931	18746.2	Pkm,Impdh1
M00002	Glycolysis, core module involving three-carbon compounds	0.112530692000264	-2.18452927676554	12	2	0.00519480519480519	385	7931	18746.2	Pkm,Tpi1
mmu05218	Melanoma	0.117122157100588	-2.1445378110717	69	6	0.0155844155844156	385	7931	12550,54635,18590,11652,12443,16000	Cdh1,Pdgfc,Pdgfa,Akt2,Ccnd1,Igf1
ko05218	Melanoma	0.117122157100588	-2.1445378110717	69	6	0.0155844155844156	385	7931	12550,54635,18590,11652,12443,16000	Cdh1,Pdgfc,Pdgfa,Akt2,Ccnd1,Igf1
mmu00340	Histidine metabolism	0.118792870175004	-2.13037388921651	25	3	0.00779220779220779	385	7931	56752,140483,17161	Aldh9a1,Hnmt,Maoa
ko00592	alpha-Linolenic acid metabolism	0.118792870175004	-2.13037388921651	25	3	0.00779220779220779	385	7931	235674,11430,225845	Acaa1b,Acox1,Plaat3
mmu00592	alpha-Linolenic acid metabolism	0.118792870175004	-2.13037388921651	25	3	0.00779220779220779	385	7931	235674,225845,11430	Acaa1b,Plaat3,Acox1
ko00340	Histidine metabolism	0.118792870175004	-2.13037388921651	25	3	0.00779220779220779	385	7931	56752,140483,17161	Aldh9a1,Hnmt,Maoa
mmu04540	Gap junction	0.123326591439809	-2.09291922750766	86	7	0.0181818181818182	385	7931	15559,14683,104318,54635,18590,18797,20779	Htr2b,Gnas,Csnk1d,Pdgfc,Pdgfa,Plcb3,Src
ko04540	Gap junction	0.123326591439809	-2.09291922750766	86	7	0.0181818181818182	385	7931	15559,14683,104318,54635,18590,20779,18797	Htr2b,Gnas,Csnk1d,Pdgfc,Pdgfa,Src,Plcb3
mmu04216	Ferroptosis	0.127333416413764	-2.06094630657977	40	4	0.0103896103896104	385	7931	20229,22335,68428,53945	Sat1,Vdac3,Steap3,Slc40a1
ko04216	Ferroptosis	0.127333416413764	-2.06094630657977	40	4	0.0103896103896104	385	7931	20229,22335,68428,53945	Sat1,Vdac3,Steap3,Slc40a1
mmu04071	Sphingolipid signaling pathway	0.128313339243222	-2.05328004360501	120	9	0.0233766233766234	385	7931	19053,170758,12122,20773,14673,11652,18797,13609,14739	Ppp2cb,Rac3,Bid,Sptlc2,Gna12,Akt2,Plcb3,S1pr1,S1pr2
ko04071	Sphingolipid signaling pathway	0.128313339243222	-2.05328004360501	120	9	0.0233766233766234	385	7931	19053,170758,12122,20773,14673,11652,18797,13609,14739	Ppp2cb,Rac3,Bid,Sptlc2,Gna12,Akt2,Plcb3,S1pr1,S1pr2
M00087	beta-Oxidation	0.128887600952721	-2.04881456487607	13	2	0.00519480519480519	385	7931	235674	Acaa1b,Acox1
mmu_M00087	beta-Oxidation	0.128887600952721	-2.04881456487607	13	2	0.00519480519480519	385	7931	235674	Acaa1b,Acox1
mmu04611	Platelet activation	0.137940409097039	-1.98093350522263	122	9	0.0233766233766234	385	7931	21894,14683,234779,19224,11652,18797,12229,19419,20779	Tln1,Gnas,Plcg2,Ptgs1,Akt2,Plcb3,Btk,Rasgrp1,Src
M00288	RPA complex	0.138692617559741	-1.97549517903507	3	1	0.0025974025974026	385	7931	68275	Rpa1
mmu_M00288	RPA complex	0.138692617559741	-1.97549517903507	3	1	0.0025974025974026	385	7931	68275	Rpa1
mmu05202	Transcriptional misregulation in cancer	0.139018523975496	-1.97314808871981	174	12	0.0311688311688312	385	7931	67603,15446,16409,18590,17132,16000,15081,17095,22029,21813,14129,16909	Dusp6,Hpgd,Itgam,Pdgfa,Maf,Igf1,H3f3b,Lyl1,Traf1,Tgfbr2,Fcgr1,Lmo2
ko00230	Purine metabolism	0.139018523975496	-1.97314808871981	174	12	0.0311688311688312	385	7931	11565,76025,66566,18950,66681,18746,67054,22436,23917,67967,18584,78929	Adssl1,Cant1,Ntpcr,Pnp,Pgm1,Pkm,Paics,Xdh,Impdh1,Pold3,Pde8a,Polr3h
ko05202	Transcriptional misregulation in cancer	0.139018523975496	-1.97314808871981	174	12	0.0311688311688312	385	7931	67603,15446,16409,18590,17132,16000,15081,17095,22029,21813,14129,16909	Dusp6,Hpgd,Itgam,Pdgfa,Maf,Igf1,H3f3b,Lyl1,Traf1,Tgfbr2,Fcgr1,Lmo2
mmu00230	Purine metabolism	0.139018523975496	-1.97314808871981	174	12	0.0311688311688312	385	7931	11565,76025,18950,66566,66681,18746,67054,22436,23917,67967,78929,18584	Adssl1,Cant1,Pnp,Ntpcr,Pgm1,Pkm,Paics,Xdh,Impdh1,Pold3,Polr3h,Pde8a
mmu00590	Arachidonic acid metabolism	0.140395262571029	-1.9632935303313	89	7	0.0181818181818182	385	7931	225845,14778,12409,19224,66469,13850,64292	Plaat3,Gpx3,Cbr2,Ptgs1,Prxl2b,Ephx2,Ptges
ko00590	Arachidonic acid metabolism	0.140395262571029	-1.9632935303313	89	7	0.0181818181818182	385	7931	14778,225845,12409,19224,13850,66469,64292	Gpx3,Plaat3,Cbr2,Ptgs1,Ephx2,Prxl2b,Ptges
ko00053	Ascorbate and aldarate metabolism	0.140975769787172	-1.95916724885214	27	3	0.00779220779220779	385	7931	56752,394433,22235	Aldh9a1,Ugt1a5,Ugdh
mmu00053	Ascorbate and aldarate metabolism	0.140975769787172	-1.95916724885214	27	3	0.00779220779220779	385	7931	56752,394433,22235	Aldh9a1,Ugt1a5,Ugdh
mmu05203	Viral carcinogenesis	0.142275235075652	-1.94999182223178	228	15	0.038961038961039	385	7931	15051,22335,20684,15042,18746,19385,22029,12774,15024,27401,16391,15040,12443,20779,54123	H2-T9,Vdac3,Sp100,H2-T24,Pkm,Ranbp1,Traf1,Ccr5,H2-T10,Skp2,Irf9,H2-T23,Ccnd1,Src,Irf7
ko05203	Viral carcinogenesis	0.142275235075652	-1.94999182223178	228	15	0.038961038961039	385	7931	15051,22335,20684,15042,18746,19385,22029,12774,15024,27401,16391,15040,12443,20779,54123	H2-T9,Vdac3,Sp100,H2-T24,Pkm,Ranbp1,Traf1,Ccr5,H2-T10,Skp2,Irf9,H2-T23,Ccnd1,Src,Irf7
ko04370	VEGF signaling pathway	0.149336657510527	-1.90155207536788	58	5	0.012987012987013	385	7931	170758,16542,234779,11652,20779	Rac3,Kdr,Plcg2,Akt2,Src
mmu04370	VEGF signaling pathway	0.149336657510527	-1.90155207536788	58	5	0.012987012987013	385	7931	170758,16542,234779,11652,20779	Rac3,Kdr,Plcg2,Akt2,Src
ko04015	Rap1 signaling pathway	0.153231267344484	-1.8758069475623	213	14	0.0363636363636364	385	7931	170758,74206,381810,21894,14683,16409,12550,54635,18590,11652,18797,16000,16542,20779	Rac3,Sipa1l3,Lpar5,Tln1,Gnas,Itgam,Cdh1,Pdgfc,Pdgfa,Akt2,Plcb3,Igf1,Kdr,Src
mmu04015	Rap1 signaling pathway	0.153231267344484	-1.8758069475623	213	14	0.0363636363636364	385	7931	170758,74206,381810,21894,14683,16409,12550,54635,18590,11652,18797,16000,16542,20779	Rac3,Sipa1l3,Lpar5,Tln1,Gnas,Itgam,Cdh1,Pdgfc,Pdgfa,Akt2,Plcb3,Igf1,Kdr,Src
ko00565	Ether lipid metabolism	0.163486711647479	-1.81102356627511	44	4	0.0103896103896104	385	7931	225845,104759,100163,212862	Plaat3,Pld4,Pafah2,Chpt1
mmu00565	Ether lipid metabolism	0.163486711647479	-1.81102356627511	44	4	0.0103896103896104	385	7931	225845,104759,100163,212862	Plaat3,Pld4,Pafah2,Chpt1
mmu04978	Mineral absorption	0.163486711647479	-1.81102356627511	44	4	0.0103896103896104	385	7931	52466,53945,12309,15369	Slc46a1,Slc40a1,S100g,Hmox2
mmu00970	Aminoacyl-tRNA biosynthesis	0.163486711647479	-1.81102356627511	44	4	0.0103896103896104	385	7931	102436,85305,384281,70120	Lars2,Kars,Gatc,Yars2
ko04978	Mineral absorption	0.163486711647479	-1.81102356627511	44	4	0.0103896103896104	385	7931	52466,53945,12309,15369	Slc46a1,Slc40a1,S100g,Hmox2
ko00970	Aminoacyl-tRNA biosynthesis	0.163486711647479	-1.81102356627511	44	4	0.0103896103896104	385	7931	102436,85305,384281,70120	Lars2,Kars,Gatc,Yars2
ko04730	Long-term depression	0.165073021074001	-1.80136735101516	60	5	0.012987012987013	385	7931	19053,14683,14673,18797,16000	Ppp2cb,Gnas,Gna12,Plcb3,Igf1
mmu04730	Long-term depression	0.165073021074001	-1.80136735101516	60	5	0.012987012987013	385	7931	19053,14683,14673,18797,16000	Ppp2cb,Gnas,Gna12,Plcb3,Igf1
M00632	Galactose degradation, Leloir pathway, galactose => alpha-D-glucose-1P	0.180519477074238	-1.71191660080219	4	1	0.0025974025974026	385	7931	14635	Galk1
mmu_M00262	DNA polymerase delta complex	0.180519477074238	-1.71191660080219	4	1	0.0025974025974026	385	7931	67967	Pold3
mmu_M00690	MAPK (ERK5) signaling	0.180519477074238	-1.71191660080219	4	1	0.0025974025974026	385	7931	26406	Map3k3
M00381	SCF-SKP2 complex	0.180519477074238	-1.71191660080219	4	1	0.0025974025974026	385	7931	27401	Skp2
M00690	MAPK (ERK5) signaling	0.180519477074238	-1.71191660080219	4	1	0.0025974025974026	385	7931	26406	Map3k3
M00262	DNA polymerase delta complex	0.180519477074238	-1.71191660080219	4	1	0.0025974025974026	385	7931	67967	Pold3
mmu_M00632	Galactose degradation, Leloir pathway, galactose => alpha-D-glucose-1P	0.180519477074238	-1.71191660080219	4	1	0.0025974025974026	385	7931	14635	Galk1
mmu_M00381	SCF-SKP2 complex	0.180519477074238	-1.71191660080219	4	1	0.0025974025974026	385	7931	27401	Skp2
M00089	Triacylglycerol biosynthesis	0.180651939195349	-1.71118308690224	16	2	0.00519480519480519	385	7931	68262.2	Agpat4,Gpat3
mmu_M00089	Triacylglycerol biosynthesis	0.180651939195349	-1.71118308690224	16	2	0.00519480519480519	385	7931	68262.2	Agpat4,Gpat3
mmu00603	Glycosphingolipid biosynthesis - globo and isoglobo series	0.180651939195349	-1.71118308690224	16	2	0.00519480519480519	385	7931	15212.2	Hexb,Gbgt1
mmu05210	Colorectal cancer	0.181435701420834	-1.70685395018706	62	5	0.012987012987013	385	7931	170758,14281,21813,11652,12443	Rac3,Fos,Tgfbr2,Akt2,Ccnd1
ko05210	Colorectal cancer	0.181435701420834	-1.70685395018706	62	5	0.012987012987013	385	7931	170758,14281,21813,11652,12443	Rac3,Fos,Tgfbr2,Akt2,Ccnd1
mmu03050	Proteasome	0.182807223790263	-1.69932310329068	46	4	0.0103896103896104	385	7931	19186,16912,16913,19171	Psme1,Psmb9,Psmb8,Psmb10
ko03050	Proteasome	0.182807223790263	-1.69932310329068	46	4	0.0103896103896104	385	7931	19186,16912,16913,19171	Psme1,Psmb9,Psmb8,Psmb10
mmu04068	FoxO signaling pathway	0.191292800566406	-1.65395003750232	132	9	0.0233766233766234	385	7931	16153,16369,11652,16000,13609,54601,27401,21813,12443	Il10,Irs3,Akt2,Igf1,S1pr1,Foxo4,Skp2,Tgfbr2,Ccnd1
ko04064	NF-kappa B signaling pathway	0.197778072686105	-1.62060972192382	98	7	0.0181818181818182	385	7931	22329,22029,230073,234779,108723,12229,21934	Vcam1,Traf1,Ddx58,Plcg2,Card11,Btk,Tnfrsf11a
mmu04064	NF-kappa B signaling pathway	0.197778072686105	-1.62060972192382	98	7	0.0181818181818182	385	7931	22329,22029,230073,234779,108723,12229,21934	Vcam1,Traf1,Ddx58,Plcg2,Card11,Btk,Tnfrsf11a
ko05212	Pancreatic cancer	0.198371055758459	-1.61761598308832	64	5	0.012987012987013	385	7931	170758,21813,20846,11652,12443	Rac3,Tgfbr2,Stat1,Akt2,Ccnd1
mmu05214	Glioma	0.198371055758459	-1.61761598308832	64	5	0.012987012987013	385	7931	234779,18590,11652,12443,16000	Plcg2,Pdgfa,Akt2,Ccnd1,Igf1
ko05214	Glioma	0.198371055758459	-1.61761598308832	64	5	0.012987012987013	385	7931	234779,18590,11652,12443,16000	Plcg2,Pdgfa,Akt2,Ccnd1,Igf1
mmu05212	Pancreatic cancer	0.198371055758459	-1.61761598308832	64	5	0.012987012987013	385	7931	170758,21813,20846,11652,12443	Rac3,Tgfbr2,Stat1,Akt2,Ccnd1
mmu00450	Selenocompound metabolism	0.198537158803254	-1.61677899837297	17	2	0.00519480519480519	385	7931	70266.2	Kyat1,Mtr
ko00450	Selenocompound metabolism	0.198537158803254	-1.61677899837297	17	2	0.00519480519480519	385	7931	70266.2	Kyat1,Mtr
mmu05231	Choline metabolism in cancer	0.204664566688743	-1.5863829000342	99	7	0.0181818181818182	385	7931	170758,14281,104418,54635,18590,11652,212862	Rac3,Fos,Dgkz,Pdgfc,Pdgfa,Akt2,Chpt1
ko05231	Choline metabolism in cancer	0.204664566688743	-1.5863829000342	99	7	0.0181818181818182	385	7931	170758,14281,104418,54635,18590,11652,212862	Rac3,Fos,Dgkz,Pdgfc,Pdgfa,Akt2,Chpt1
ko00980	Metabolism of xenobiotics by cytochrome P450	0.207036137160049	-1.57486192530092	65	5	0.012987012987013	385	7931	394433,14871,14873,12409,74134	Ugt1a5,Gstt1,Gsto1,Cbr2,Cyp2s1
mmu00980	Metabolism of xenobiotics by cytochrome P450	0.207036137160049	-1.57486192530092	65	5	0.012987012987013	385	7931	394433,14871,14873,12409,74134	Ugt1a5,Gstt1,Gsto1,Cbr2,Cyp2s1
mmu04014	Ras signaling pathway	0.213079847486794	-1.54608831268921	227	14	0.0363636363636364	385	7931	19731,170758,234779,225845,14710,54635,18590,11652,16000,16542,54601,226525,233046,19419	Rgl1,Rac3,Plcg2,Plaat3,Gngt2,Pdgfc,Pdgfa,Akt2,Igf1,Kdr,Foxo4,Rasal2,Rasgrp4,Rasgrp1
ko00071	Fatty acid degradation	0.21308062624927	-1.5460846579041	49	4	0.0103896103896104	385	7931	235674,56752,11430,110446	Acaa1b,Aldh9a1,Acox1,Acat1
mmu00071	Fatty acid degradation	0.21308062624927	-1.5460846579041	49	4	0.0103896103896104	385	7931	235674,56752,11430,110446	Acaa1b,Aldh9a1,Acox1,Acat1
mmu03410	Base excision repair	0.214238997622992	-1.54066307580772	33	3	0.00779220779220779	385	7931	235587,56626,67967	Parp3,Poll,Pold3
ko03410	Base excision repair	0.214238997622992	-1.54066307580772	33	3	0.00779220779220779	385	7931	235587,56626,67967	Parp3,Poll,Pold3
mmu04664	Fc epsilon RI signaling pathway	0.215823368276378	-1.53329494529048	66	5	0.012987012987013	385	7931	170758,234779,22325,12229,11652	Rac3,Plcg2,Vav2,Btk,Akt2
ko04664	Fc epsilon RI signaling pathway	0.215823368276378	-1.53329494529048	66	5	0.012987012987013	385	7931	170758,22325,234779,12229,11652	Rac3,Vav2,Plcg2,Btk,Akt2
mmu00511	Other glycan degradation	0.21662054750269	-1.52960808509787	18	2	0.00519480519480519	385	7931	15212.2	Hexb,Engase
ko00511	Other glycan degradation	0.21662054750269	-1.52960808509787	18	2	0.00519480519480519	385	7931	15212.2	Hexb,Engase
mmu_M00079	Keratan sulfate degradation	0.220320158462967	-1.512673524762	5	1	0.0025974025974026	385	7931	15212	Hexb
M00079	Keratan sulfate degradation	0.220320158462967	-1.512673524762	5	1	0.0025974025974026	385	7931	15212	Hexb
mmu_M00380	SCF-BTRC complex	0.220320158462967	-1.512673524762	5	1	0.0025974025974026	385	7931	12234	Btrc
M00006	Pentose phosphate pathway, oxidative phase, glucose 6P => ribulose 5P	0.220320158462967	-1.512673524762	5	1	0.0025974025974026	385	7931	100198	H6pd
M00380	SCF-BTRC complex	0.220320158462967	-1.512673524762	5	1	0.0025974025974026	385	7931	12234	Btrc
M00057	Glycosaminoglycan biosynthesis, linkage tetrasaccharide	0.220320158462967	-1.512673524762	5	1	0.0025974025974026	385	7931	218271	B4galt7
mmu_M00006	Pentose phosphate pathway, oxidative phase, glucose 6P => ribulose 5P	0.220320158462967	-1.512673524762	5	1	0.0025974025974026	385	7931	100198	H6pd
mmu_M00057	Glycosaminoglycan biosynthesis, linkage tetrasaccharide	0.220320158462967	-1.512673524762	5	1	0.0025974025974026	385	7931	218271	B4galt7
ko04666	Fc gamma R-mediated phagocytosis	0.230501719650819	-1.4674969560491	85	6	0.0155844155844156	385	7931	18753,234779,22325,14129,15162,11652	Prkcd,Plcg2,Vav2,Fcgr1,Hck,Akt2
mmu04666	Fc gamma R-mediated phagocytosis	0.230501719650819	-1.4674969560491	85	6	0.0155844155844156	385	7931	18753,234779,22325,14129,15162,11652	Prkcd,Plcg2,Vav2,Fcgr1,Hck,Akt2
ko04660	T cell receptor signaling pathway	0.233080896142232	-1.45636969193075	103	7	0.0181818181818182	385	7931	17444,16153,14281,22325,108723,11652,19419	Grap2,Il10,Fos,Vav2,Card11,Akt2,Rasgrp1
mmu04660	T cell receptor signaling pathway	0.233080896142232	-1.45636969193075	103	7	0.0181818181818182	385	7931	17444,16153,14281,108723,22325,11652,19419	Grap2,Il10,Fos,Card11,Vav2,Akt2,Rasgrp1
mmu00983	Drug metabolism - other enzymes	0.233986107237283	-1.45249353616779	51	4	0.0103896103896104	385	7931	22436,394433,23917,22017	Xdh,Ugt1a5,Impdh1,Tpmt
ko00983	Drug metabolism - other enzymes	0.233986107237283	-1.45249353616779	51	4	0.0103896103896104	385	7931	22436,394433,23917,22017	Xdh,Ugt1a5,Impdh1,Tpmt
mmu_M00049	Adenine ribonucleotide biosynthesis, IMP => ADP,ATP	0.234840918328615	-1.44884693735003	19	2	0.00519480519480519	385	7931	18746.1	Pkm,Adssl1
ko00220	Arginine biosynthesis	0.234840918328615	-1.44884693735003	19	2	0.00519480519480519	385	7931	11846.2	Arg1,Nos2
M00684	JAK-STAT signaling	0.234840918328615	-1.44884693735003	19	2	0.00519480519480519	385	7931	20847.2	Stat2,Stat1
M00049	Adenine ribonucleotide biosynthesis, IMP => ADP,ATP	0.234840918328615	-1.44884693735003	19	2	0.00519480519480519	385	7931	18746.1	Pkm,Adssl1
mmu00220	Arginine biosynthesis	0.234840918328615	-1.44884693735003	19	2	0.00519480519480519	385	7931	18126.1	Nos2,Arg1
mmu_M00684	JAK-STAT signaling	0.234840918328615	-1.44884693735003	19	2	0.00519480519480519	385	7931	20847.2	Stat2,Stat1
ko05143	African trypanosomiasis	0.240246260473056	-1.42609079640144	35	3	0.00779220779220779	385	7931	22329,16153,18797	Vcam1,Il10,Plcb3
ko03030	DNA replication	0.240246260473056	-1.42609079640144	35	3	0.00779220779220779	385	7931	327762,67967,68275	Dna2,Pold3,Rpa1
mmu03030	DNA replication	0.240246260473056	-1.42609079640144	35	3	0.00779220779220779	385	7931	327762,67967,68275	Dna2,Pold3,Rpa1
mmu05143	African trypanosomiasis	0.240246260473056	-1.42609079640144	35	3	0.00779220779220779	385	7931	22329,16153,18797	Vcam1,Il10,Plcb3
ko05146	Amoebiasis	0.240385054514364	-1.42551324749509	104	7	0.0181818181818182	385	7931	18126,11846,16153,14683,16409,20723,18797	Nos2,Arg1,Il10,Gnas,Itgam,Serpinb9,Plcb3
mmu05146	Amoebiasis	0.240385054514364	-1.42551324749509	104	7	0.0181818181818182	385	7931	18126,11846,16153,14683,16409,20723,18797	Nos2,Arg1,Il10,Gnas,Itgam,Serpinb9,Plcb3
mmu04066	HIF-1 signaling pathway	0.240385054514364	-1.42551324749509	104	7	0.0181818181818182	385	7931	18126,212032,234779,15980,11652,16000,15275	Nos2,Hk3,Plcg2,Ifngr2,Akt2,Igf1,Hk1
ko00532	Glycosaminoglycan biosynthesis - chondroitin sulfate / dermatan sulfate	0.253142529578037	-1.37380259086521	20	2	0.00519480519480519	385	7931	72136.2	Chst14,B4galt7
mmu00532	Glycosaminoglycan biosynthesis - chondroitin sulfate / dermatan sulfate	0.253142529578037	-1.37380259086521	20	2	0.00519480519480519	385	7931	218272	B4galt7,Chst14
mmu04750	Inflammatory mediator regulation of TRP channels	0.254111654337004	-1.36998152454839	124	8	0.0207792207792208	385	7931	15559,14683,234779,18797,16000,18753,63873,20779	Htr2b,Gnas,Plcg2,Plcb3,Igf1,Prkcd,Trpv4,Src
ko04750	Inflammatory mediator regulation of TRP channels	0.254111654337004	-1.36998152454839	124	8	0.0207792207792208	385	7931	15559,14683,234779,18797,16000,18753,63873,20779	Htr2b,Gnas,Plcg2,Plcb3,Igf1,Prkcd,Trpv4,Src
ko00232	Caffeine metabolism	0.258192570650933	-1.35404957460505	6	1	0.0025974025974026	385	7931	22436	Xdh
mmu_M00029	Urea cycle	0.258192570650933	-1.35404957460505	6	1	0.0025974025974026	385	7931	11846	Arg1
mmu_M00048	Inosine monophosphate biosynthesis, PRPP + glutamine => IMP	0.258192570650933	-1.35404957460505	6	1	0.0025974025974026	385	7931	67054	Paics
M00013	Malonate semialdehyde pathway, propanoyl-CoA => acetyl-CoA	0.258192570650933	-1.35404957460505	6	1	0.0025974025974026	385	7931	227095	Hibch
M00029	Urea cycle	0.258192570650933	-1.35404957460505	6	1	0.0025974025974026	385	7931	11846	Arg1
mmu_M00090	Phosphatidylcholine (PC) biosynthesis, choline => PC	0.258192570650933	-1.35404957460505	6	1	0.0025974025974026	385	7931	212862	Chpt1
mmu_M00047	Creatine pathway	0.258192570650933	-1.35404957460505	6	1	0.0025974025974026	385	7931	67092	Gatm
mmu_M00013	Malonate semialdehyde pathway, propanoyl-CoA => acetyl-CoA	0.258192570650933	-1.35404957460505	6	1	0.0025974025974026	385	7931	227095	Hibch
M00090	Phosphatidylcholine (PC) biosynthesis, choline => PC	0.258192570650933	-1.35404957460505	6	1	0.0025974025974026	385	7931	212862	Chpt1
M00048	Inosine monophosphate biosynthesis, PRPP + glutamine => IMP	0.258192570650933	-1.35404957460505	6	1	0.0025974025974026	385	7931	67054	Paics
ko00440	Phosphonate and phosphinate metabolism	0.258192570650933	-1.35404957460505	6	1	0.0025974025974026	385	7931	212862	Chpt1
M00047	Creatine pathway	0.258192570650933	-1.35404957460505	6	1	0.0025974025974026	385	7931	67092	Gatm
mmu00440	Phosphonate and phosphinate metabolism	0.258192570650933	-1.35404957460505	6	1	0.0025974025974026	385	7931	212862	Chpt1
mmu00232	Caffeine metabolism	0.258192570650933	-1.35404957460505	6	1	0.0025974025974026	385	7931	22436	Xdh
mmu05161	Hepatitis B	0.258541526584101	-1.35269895350967	143	9	0.0233766233766234	385	7931	230073,22335,11652,20847,14281,20846,12443,54123,20779	Ddx58,Vdac3,Akt2,Stat2,Fos,Stat1,Ccnd1,Irf7,Src
ko04920	Adipocytokine signaling pathway	0.261339097388376	-1.34193649121001	71	5	0.012987012987013	385	7931	207565,16369,11652,68465,109648	Camkk2,Irs3,Akt2,Adipor2,Npy
ko04976	Bile secretion	0.261339097388376	-1.34193649121001	71	5	0.012987012987013	385	7931	18670,20778,14683,76408,12349	Abcb4,Scarb1,Gnas,Abcc3,Car2
mmu04976	Bile secretion	0.261339097388376	-1.34193649121001	71	5	0.012987012987013	385	7931	18670,20778,14683,76408,12349	Abcb4,Scarb1,Gnas,Abcc3,Car2
mmu04920	Adipocytokine signaling pathway	0.261339097388376	-1.34193649121001	71	5	0.012987012987013	385	7931	207565,16369,11652,68465,109648	Camkk2,Irs3,Akt2,Adipor2,Npy
ko04912	GnRH signaling pathway	0.263137525031124	-1.33507847460998	89	6	0.0155844155844156	385	7931	18753,26406,17387,14683,18797,20779	Prkcd,Map3k3,Mmp14,Gnas,Plcb3,Src
mmu04912	GnRH signaling pathway	0.263137525031124	-1.33507847460998	89	6	0.0155844155844156	385	7931	18753,26406,17387,14683,18797,20779	Prkcd,Map3k3,Mmp14,Gnas,Plcb3,Src
ko04520	Adherens junction	0.270707321412133	-1.30671703650622	72	5	0.012987012987013	385	7931	170758,12550,21813,108100,20779	Rac3,Cdh1,Tgfbr2,Baiap2,Src
mmu04520	Adherens junction	0.270707321412133	-1.30671703650622	72	5	0.012987012987013	385	7931	170758,12550,21813,108100,20779	Rac3,Cdh1,Tgfbr2,Baiap2,Src
mmu04211	Longevity regulating pathway	0.27148110998572	-1.30386271850856	90	6	0.0155844155844156	385	7931	207565,16369,11652,68465,16000,110147	Camkk2,Irs3,Akt2,Adipor2,Igf1,Ehmt2
ko04657	IL-17 signaling pathway	0.279888478163328	-1.27336404742615	91	6	0.0155844155844156	385	7931	20295,14281,20311,15945,20296,257630	Ccl17,Fos,Cxcl5,Cxcl10,Ccl2,Il17f
mmu04657	IL-17 signaling pathway	0.279888478163328	-1.27336404742615	91	6	0.0155844155844156	385	7931	20295,14281,20311,15945,20296,257630	Ccl17,Fos,Cxcl5,Cxcl10,Ccl2,Il17f
M00359	Aminoacyl-tRNA biosynthesis, eukaryotes	0.280117150355532	-1.2725473691884	38	3	0.00779220779220779	385	7931	102436,85305,70120	Lars2,Kars,Yars2
mmu_M00359	Aminoacyl-tRNA biosynthesis, eukaryotes	0.280117150355532	-1.2725473691884	38	3	0.00779220779220779	385	7931	102436,85305,70120	Lars2,Kars,Yars2
mmu05205	Proteoglycans in cancer	0.287373823223537	-1.2469713908231	204	12	0.0311688311688312	385	7931	12389,20969,14000,234779,11652,16000,83383,16542,22325,13179,12443,20779	Cav1,Sdc1,Drosha,Plcg2,Akt2,Igf1,Tfap4,Kdr,Vav2,Dcn,Ccnd1,Src
ko05205	Proteoglycans in cancer	0.287373823223537	-1.2469713908231	204	12	0.0311688311688312	385	7931	12389,20969,14000,234779,11652,16000,83383,16542,22325,13179,12443,20779	Cav1,Sdc1,Drosha,Plcg2,Akt2,Igf1,Tfap4,Kdr,Vav2,Dcn,Ccnd1,Src
ko04140	Autophagy - animal	0.289195017755348	-1.24065401652453	129	8	0.0207792207792208	385	7931	19053,245670,16369,228361,11652,18753,207565,13030	Ppp2cb,Rragb,Irs3,Ambra1,Akt2,Prkcd,Camkk2,Ctsb
mmu04140	Autophagy - animal	0.289195017755348	-1.24065401652453	129	8	0.0207792207792208	385	7931	19053,16369,245670,11652,228361,18753,207565,13030	Ppp2cb,Irs3,Rragb,Akt2,Ambra1,Prkcd,Camkk2,Ctsb
ko00514	Other types of O-glycan biosynthesis	0.289791463544862	-1.23859370589634	22	2	0.00519480519480519	385	7931	17305.2	Mfng,St6gal1
mmu00360	Phenylalanine metabolism	0.289791463544862	-1.23859370589634	22	2	0.00519480519480519	385	7931	17319.2	Mif,Maoa
ko03430	Mismatch repair	0.289791463544862	-1.23859370589634	22	2	0.00519480519480519	385	7931	67967.7	Pold3,Rpa1
mmu_M00130	Inositol phosphate metabolism, PI=> PIP2 => Ins(1,4,5)P3 => Ins(1,3,4,5)P4	0.289791463544862	-1.23859370589634	22	2	0.00519480519480519	385	7931	234779	Plcg2,Plcb3
M00130	Inositol phosphate metabolism, PI=> PIP2 => Ins(1,4,5)P3 => Ins(1,3,4,5)P4	0.289791463544862	-1.23859370589634	22	2	0.00519480519480519	385	7931	234779	Plcg2,Plcb3
ko00360	Phenylalanine metabolism	0.289791463544862	-1.23859370589634	22	2	0.00519480519480519	385	7931	17319.2	Mif,Maoa
mmu00514	Other types of O-glycan biosynthesis	0.289791463544862	-1.23859370589634	22	2	0.00519480519480519	385	7931	20440.2	St6gal1,Mfng
mmu03430	Mismatch repair	0.289791463544862	-1.23859370589634	22	2	0.00519480519480519	385	7931	67967.7	Pold3,Rpa1
ko01522	Endocrine resistance	0.296874415636092	-1.21444607257886	93	6	0.0155844155844156	385	7931	14281,14683,11652,12443,16000,20779	Fos,Gnas,Akt2,Ccnd1,Igf1,Src
mmu01522	Endocrine resistance	0.296874415636092	-1.21444607257886	93	6	0.0155844155844156	385	7931	14281,14683,11652,12443,16000,20779	Fos,Gnas,Akt2,Ccnd1,Igf1,Src
mmu00564	Glycerophospholipid metabolism	0.305442946149754	-1.18599227345878	94	6	0.0155844155844156	385	7931	68262,231510,104418,225845,104759,212862	Agpat4,Gpat3,Dgkz,Plaat3,Pld4,Chpt1
ko00564	Glycerophospholipid metabolism	0.305442946149754	-1.18599227345878	94	6	0.0155844155844156	385	7931	68262,231510,104418,225845,104759,212862	Agpat4,Gpat3,Dgkz,Plaat3,Pld4,Chpt1
ko05100	Bacterial invasion of epithelial cells	0.308823305747405	-1.17498599169944	76	5	0.012987012987013	385	7931	12389,20362,12550,140580,20779	Cav1,Sept8,Cdh1,Elmo1,Src
mmu05100	Bacterial invasion of epithelial cells	0.308823305747405	-1.17498599169944	76	5	0.012987012987013	385	7931	12389,20362,12550,140580,20779	Cav1,Sept8,Cdh1,Elmo1,Src
mmu04913	Ovarian steroidogenesis	0.310240099479422	-1.17040876683473	58	4	0.0103896103896104	385	7931	20778,14683,171210,16000	Scarb1,Gnas,Acot2,Igf1
ko04913	Ovarian steroidogenesis	0.310240099479422	-1.17040876683473	58	4	0.0103896103896104	385	7931	20778,14683,171210,16000	Scarb1,Gnas,Acot2,Igf1
ko00310	Lysine degradation	0.310240099479422	-1.17040876683473	58	4	0.0103896103896104	385	7931	56752,110446,110147,18822	Aldh9a1,Acat1,Ehmt2,Plod1
mmu00310	Lysine degradation	0.310240099479422	-1.17040876683473	58	4	0.0103896103896104	385	7931	56752,110446,110147,18822	Aldh9a1,Acat1,Ehmt2,Plod1
mmu05219	Bladder cancer	0.320530905072898	-1.13777657958571	41	3	0.00779220779220779	385	7931	12550,12443,20779	Cdh1,Ccnd1,Src
ko00860	Porphyrin and chlorophyll metabolism	0.320530905072898	-1.13777657958571	41	3	0.00779220779220779	385	7931	394433,14297,15369	Ugt1a5,Fxn,Hmox2
mmu00860	Porphyrin and chlorophyll metabolism	0.320530905072898	-1.13777657958571	41	3	0.00779220779220779	385	7931	394433,14297,15369	Ugt1a5,Fxn,Hmox2
ko05219	Bladder cancer	0.320530905072898	-1.13777657958571	41	3	0.00779220779220779	385	7931	12550,12443,20779	Cdh1,Ccnd1,Src
ko04915	Estrogen signaling pathway	0.322706222520647	-1.13101289743072	96	6	0.0155844155844156	385	7931	18753,14281,14683,11652,18797,20779	Prkcd,Fos,Gnas,Akt2,Plcb3,Src
mmu04915	Estrogen signaling pathway	0.322706222520647	-1.13101289743072	96	6	0.0155844155844156	385	7931	18753,14281,14683,11652,18797,20779	Prkcd,Fos,Gnas,Akt2,Plcb3,Src
mmu_M00129	Ascorbate biosynthesis, animals, glucose-1P => ascorbate	0.326216388144236	-1.12019435049791	24	2	0.00519480519480519	385	7931	394433	Ugt1a5,Ugdh
M00009	Citrate cycle (TCA cycle, Krebs cycle)	0.326216388144236	-1.12019435049791	24	2	0.00519480519480519	385	7931	20917.3	Suclg2,Idh2
mmu_M00009	Citrate cycle (TCA cycle, Krebs cycle)	0.326216388144236	-1.12019435049791	24	2	0.00519480519480519	385	7931	20917.3	Suclg2,Idh2
M00129	Ascorbate biosynthesis, animals, glucose-1P => ascorbate	0.326216388144236	-1.12019435049791	24	2	0.00519480519480519	385	7931	394433	Ugt1a5,Ugdh
ko04970	Salivary secretion	0.328168417200758	-1.11422833530162	78	5	0.012987012987013	385	7931	14683,11550,16534,18797,13010	Gnas,Adra1d,Kcnn4,Plcb3,Cst3
mmu04970	Salivary secretion	0.328168417200758	-1.11422833530162	78	5	0.012987012987013	385	7931	14683,11550,16534,18797,13010	Gnas,Adra1d,Kcnn4,Plcb3,Cst3
mmu_M00680	TGF-beta signaling	0.328520853114442	-1.1131549632718	8	1	0.0025974025974026	385	7931	21813	Tgfbr2
ko00740	Riboflavin metabolism	0.328520853114442	-1.1131549632718	8	1	0.0025974025974026	385	7931	11433	Acp5
M00680	TGF-beta signaling	0.328520853114442	-1.1131549632718	8	1	0.0025974025974026	385	7931	21813	Tgfbr2
M00065	GPI-anchor biosynthesis, core oligosaccharide	0.328520853114442	-1.1131549632718	8	1	0.0025974025974026	385	7931	327942	Pigl
mmu_M00065	GPI-anchor biosynthesis, core oligosaccharide	0.328520853114442	-1.1131549632718	8	1	0.0025974025974026	385	7931	327942	Pigl
mmu00740	Riboflavin metabolism	0.328520853114442	-1.1131549632718	8	1	0.0025974025974026	385	7931	11433	Acp5
mmu04650	Natural killer cell mediated cytotoxicity	0.332654371794009	-1.10065125055681	116	7	0.0181818181818182	385	7931	18106,170758,12122,234779,22325,15040,15980	Cd244a,Rac3,Bid,Plcg2,Vav2,H2-T23,Ifngr2
ko04650	Natural killer cell mediated cytotoxicity	0.332654371794009	-1.10065125055681	116	7	0.0181818181818182	385	7931	18106,12122,170758,22325,234779,15040,15980	Cd244a,Bid,Rac3,Vav2,Plcg2,H2-T23,Ifngr2
ko04210	Apoptosis	0.340107092130391	-1.07849473411263	136	8	0.0207792207792208	385	7931	235587,12122,11652,13038,12334,22029,14281,13030	Parp3,Bid,Akt2,Ctsk,Capn2,Traf1,Fos,Ctsb
mmu04210	Apoptosis	0.340107092130391	-1.07849473411263	136	8	0.0207792207792208	385	7931	12122,235587,11652,13038,12334,22029,14281,13030	Bid,Parp3,Akt2,Ctsk,Capn2,Traf1,Fos,Ctsb
mmu00563	Glycosylphosphatidylinositol (GPI)-anchor biosynthesis	0.344253215798686	-1.06637779995386	25	2	0.00519480519480519	385	7931	14755.3	Pigq,Pigl
ko00563	Glycosylphosphatidylinositol (GPI)-anchor biosynthesis	0.344253215798686	-1.06637779995386	25	2	0.00519480519480519	385	7931	14755.3	Pigq,Pigl
ko05169	Epstein-Barr virus infection	0.345209147116091	-1.06360482210513	214	12	0.0311688311688312	385	7931	16153,230073,234779,15051,11652,15042,22029,27401,15024,15040,78929,16155	Il10,Ddx58,Plcg2,H2-T9,Akt2,H2-T24,Traf1,Skp2,H2-T10,H2-T23,Polr3h,Il10rb
mmu05169	Epstein-Barr virus infection	0.345209147116091	-1.06360482210513	214	12	0.0311688311688312	385	7931	16153,230073,234779,15051,11652,15042,22029,27401,15024,15040,78929,16155	Il10,Ddx58,Plcg2,H2-T9,Akt2,H2-T24,Traf1,Skp2,H2-T10,H2-T23,Polr3h,Il10rb
ko04973	Carbohydrate digestion and absorption	0.347529641137023	-1.05690531937894	43	3	0.00779220779220779	385	7931	212032,11652,15275	Hk3,Akt2,Hk1
mmu04973	Carbohydrate digestion and absorption	0.347529641137023	-1.05690531937894	43	3	0.00779220779220779	385	7931	212032,11652,15275	Hk3,Akt2,Hk1
ko04213	Longevity regulating pathway - multiple species	0.35491585088931	-1.03587455735351	62	4	0.0103896103896104	385	7931	16369,20480,11652,16000	Irs3,Clpb,Akt2,Igf1
mmu04213	Longevity regulating pathway - multiple species	0.35491585088931	-1.03587455735351	62	4	0.0103896103896104	385	7931	16369,20480,11652,16000	Irs3,Clpb,Akt2,Igf1
mmu00240	Pyrimidine metabolism	0.357600644494364	-1.0283384334071	100	6	0.0155844155844156	385	7931	320685,22169,76025,18950,67967,78929	Dctd,Cmpk2,Cant1,Pnp,Pold3,Polr3h
ko00240	Pyrimidine metabolism	0.357600644494364	-1.0283384334071	100	6	0.0155844155844156	385	7931	320685,22169,76025,18950,67967,78929	Dctd,Cmpk2,Cant1,Pnp,Pold3,Polr3h
ko04340	Hedgehog signaling pathway	0.360996196952603	-1.01888785546208	44	3	0.00779220779220779	385	7931	104318,12234,12443	Csnk1d,Btrc,Ccnd1
mmu04340	Hedgehog signaling pathway	0.360996196952603	-1.01888785546208	44	3	0.00779220779220779	385	7931	12234,104318,12443	Btrc,Csnk1d,Ccnd1
mmu05222	Small cell lung cancer	0.376934315755512	-0.975684335478941	83	5	0.012987012987013	385	7931	18126,22029,27401,11652,12443	Nos2,Traf1,Skp2,Akt2,Ccnd1
ko05222	Small cell lung cancer	0.376934315755512	-0.975684335478941	83	5	0.012987012987013	385	7931	18126,22029,27401,11652,12443	Nos2,Traf1,Skp2,Akt2,Ccnd1
mmu05230	Central carbon metabolism in cancer	0.377290203734531	-0.974740616476879	64	4	0.0103896103896104	385	7931	18746,212032,11652,15275	Pkm,Hk3,Akt2,Hk1
ko05230	Central carbon metabolism in cancer	0.377290203734531	-0.974740616476879	64	4	0.0103896103896104	385	7931	18746,212032,11652,15275	Pkm,Hk3,Akt2,Hk1
mmu_M00052	Pyrimidine ribonucleotide biosynthesis, UMP => UDP/UTP,CDP/CTP	0.392197216878767	-0.935990461423634	10	1	0.0025974025974026	385	7931	22169	Cmpk2
M00406	TREX complex	0.392197216878767	-0.935990461423634	10	1	0.0025974025974026	385	7931	56009	Alyref2
M00095	C5 isoprenoid biosynthesis, mevalonate pathway	0.392197216878767	-0.935990461423634	10	1	0.0025974025974026	385	7931	110446	Acat1
mmu_M00059	Glycosaminoglycan biosynthesis, heparan sulfate backbone	0.392197216878767	-0.935990461423634	10	1	0.0025974025974026	385	7931	14042	Ext1
M00059	Glycosaminoglycan biosynthesis, heparan sulfate backbone	0.392197216878767	-0.935990461423634	10	1	0.0025974025974026	385	7931	14042	Ext1
M00010	Citrate cycle, first carbon oxidation, oxaloacetate => 2-oxoglutarate	0.392197216878767	-0.935990461423634	10	1	0.0025974025974026	385	7931	269951	Idh2
M00052	Pyrimidine ribonucleotide biosynthesis, UMP => UDP/UTP,CDP/CTP	0.392197216878767	-0.935990461423634	10	1	0.0025974025974026	385	7931	22169	Cmpk2
mmu_M00095	C5 isoprenoid biosynthesis, mevalonate pathway	0.392197216878767	-0.935990461423634	10	1	0.0025974025974026	385	7931	110446	Acat1
mmu_M00010	Citrate cycle, first carbon oxidation, oxaloacetate => 2-oxoglutarate	0.392197216878767	-0.935990461423634	10	1	0.0025974025974026	385	7931	269951	Idh2
mmu_M00406	TREX complex	0.392197216878767	-0.935990461423634	10	1	0.0025974025974026	385	7931	56009	Alyref2
mmu04152	AMPK signaling pathway	0.396820610754932	-0.924270962493635	124	7	0.0181818181818182	385	7931	19053,207565,16369,11652,12443,68465,16000	Ppp2cb,Camkk2,Irs3,Akt2,Ccnd1,Adipor2,Igf1
ko04152	AMPK signaling pathway	0.396820610754932	-0.924270962493635	124	7	0.0181818181818182	385	7931	19053,207565,16369,11652,12443,68465,16000	Ppp2cb,Camkk2,Irs3,Akt2,Ccnd1,Adipor2,Igf1
mmu04925	Aldosterone synthesis and secretion	0.406216700310638	-0.90086851716391	86	5	0.012987012987013	385	7931	20778,14683,52163,269060,18797	Scarb1,Gnas,Camk1,Dagla,Plcb3
ko04925	Aldosterone synthesis and secretion	0.406216700310638	-0.90086851716391	86	5	0.012987012987013	385	7931	20778,14683,52163,269060,18797	Scarb1,Gnas,Camk1,Dagla,Plcb3
mmu04310	Wnt signaling pathway	0.407170024770567	-0.898524429494278	145	8	0.0207792207792208	385	7931	170758,16973,53627,13017,18797,12234,14296,12443	Rac3,Lrp5,Porcn,Ctbp2,Plcb3,Btrc,Frat1,Ccnd1
ko04310	Wnt signaling pathway	0.407170024770567	-0.898524429494278	145	8	0.0207792207792208	385	7931	170758,16973,53627,13017,18797,12234,14296,12443	Rac3,Lrp5,Porcn,Ctbp2,Plcb3,Btrc,Frat1,Ccnd1
ko00982	Drug metabolism - cytochrome P450	0.410694514681705	-0.889905614130961	67	4	0.0103896103896104	385	7931	394433,14871,14873,17161	Ugt1a5,Gstt1,Gsto1,Maoa
mmu00982	Drug metabolism - cytochrome P450	0.410694514681705	-0.889905614130961	67	4	0.0103896103896104	385	7931	394433,14871,14873,17161	Ugt1a5,Gstt1,Gsto1,Maoa
mmu05216	Thyroid cancer	0.414557993242413	-0.880542402872804	29	2	0.00519480519480519	385	7931	12550.1	Cdh1,Ccnd1
ko05216	Thyroid cancer	0.414557993242413	-0.880542402872804	29	2	0.00519480519480519	385	7931	12550.1	Cdh1,Ccnd1
ko04610	Complement and coagulation cascades	0.415945653477057	-0.877200667935263	87	5	0.012987012987013	385	7931	12267,16409,50908,50909,12263	C3ar1,Itgam,C1s1,C1ra,C2
ko05215	Prostate cancer	0.415945653477057	-0.877200667935263	87	5	0.012987012987013	385	7931	54635,18590,11652,12443,16000	Pdgfc,Pdgfa,Akt2,Ccnd1,Igf1
mmu04610	Complement and coagulation cascades	0.415945653477057	-0.877200667935263	87	5	0.012987012987013	385	7931	12267,50908,16409,50909,12263	C3ar1,C1s1,Itgam,C1ra,C2
mmu05215	Prostate cancer	0.415945653477057	-0.877200667935263	87	5	0.012987012987013	385	7931	54635,18590,11652,12443,16000	Pdgfc,Pdgfa,Akt2,Ccnd1,Igf1
mmu_M00035	Methionine degradation	0.421739455427606	-0.863367559818569	11	1	0.0025974025974026	385	7931	232087	Mat2a
M00035	Methionine degradation	0.421739455427606	-0.863367559818569	11	1	0.0025974025974026	385	7931	232087	Mat2a
mmu00072	Synthesis and degradation of ketone bodies	0.421739455427606	-0.863367559818569	11	1	0.0025974025974026	385	7931	110446	Acat1
M00034	Methionine salvage pathway	0.421739455427606	-0.863367559818569	11	1	0.0025974025974026	385	7931	232087	Mat2a
mmu_M00034	Methionine salvage pathway	0.421739455427606	-0.863367559818569	11	1	0.0025974025974026	385	7931	232087	Mat2a
ko00072	Synthesis and degradation of ketone bodies	0.421739455427606	-0.863367559818569	11	1	0.0025974025974026	385	7931	110446	Acat1
mmu04115	p53 signaling pathway	0.421754452546526	-0.863332000299338	68	4	0.0103896103896104	385	7931	12122,68428,12443,16000	Bid,Steap3,Ccnd1,Igf1
ko04622	RIG-I-like receptor signaling pathway	0.421754452546526	-0.863332000299338	68	4	0.0103896103896104	385	7931	80861,230073,15945,54123	Dhx58,Ddx58,Cxcl10,Irf7
mmu04622	RIG-I-like receptor signaling pathway	0.421754452546526	-0.863332000299338	68	4	0.0103896103896104	385	7931	80861,230073,15945,54123	Dhx58,Ddx58,Cxcl10,Irf7
ko04115	p53 signaling pathway	0.421754452546526	-0.863332000299338	68	4	0.0103896103896104	385	7931	12122,68428,12443,16000	Bid,Steap3,Ccnd1,Igf1
ko04330	Notch signaling pathway	0.427428386774385	-0.849968520954975	49	3	0.00779220779220779	385	7931	433586,13017,17305	Maml3,Ctbp2,Mfng
mmu04330	Notch signaling pathway	0.427428386774385	-0.849968520954975	49	3	0.00779220779220779	385	7931	433586,13017,17305	Maml3,Ctbp2,Mfng
mmu04931	Insulin resistance	0.427815855461117	-0.849062420231679	108	6	0.0155844155844156	385	7931	210789,26457,18753,20111,22259,11652	Tbc1d4,Slc27a1,Prkcd,Rps6ka1,Nr1h3,Akt2
ko04710	Circadian rhythm	0.431559608871751	-0.84034963461197	30	2	0.00519480519480519	385	7931	104318	Csnk1d,Btrc
mmu04710	Circadian rhythm	0.431559608871751	-0.84034963461197	30	2	0.00519480519480519	385	7931	12234.1	Btrc,Csnk1d
mmu05213	Endometrial cancer	0.440447073605321	-0.819964991550299	50	3	0.00779220779220779	385	7931	12550,11652,12443	Cdh1,Akt2,Ccnd1
ko05213	Endometrial cancer	0.440447073605321	-0.819964991550299	50	3	0.00779220779220779	385	7931	12550,11652,12443	Cdh1,Akt2,Ccnd1
ko04728	Dopaminergic synapse	0.445037596554711	-0.809596513744893	130	7	0.0181818181818182	385	7931	19053,14281,14683,14710,17161,11652,18797	Ppp2cb,Fos,Gnas,Gngt2,Maoa,Akt2,Plcb3
mmu04728	Dopaminergic synapse	0.445037596554711	-0.809596513744893	130	7	0.0181818181818182	385	7931	19053,14281,14683,14710,17161,11652,18797	Ppp2cb,Fos,Gnas,Gngt2,Maoa,Akt2,Plcb3
mmu_M00004	Pentose phosphate pathway (Pentose phosphate cycle)	0.44984934301843	-0.798842545565934	12	1	0.0025974025974026	385	7931	100198	H6pd
M00004	Pentose phosphate pathway (Pentose phosphate cycle)	0.44984934301843	-0.798842545565934	12	1	0.0025974025974026	385	7931	100198	H6pd
mmu04726	Serotonergic synapse	0.453024126938116	-0.791809894568342	131	7	0.0181818181818182	385	7931	15567,15559,14683,14710,17161,19224,18797	Slc6a4,Htr2b,Gnas,Gngt2,Maoa,Ptgs1,Plcb3
mmu05220	Chronic myeloid leukemia	0.454604821440973	-0.788326761722503	71	4	0.0103896103896104	385	7931	21813,13017,11652,12443	Tgfbr2,Ctbp2,Akt2,Ccnd1
ko05220	Chronic myeloid leukemia	0.454604821440973	-0.788326761722503	71	4	0.0103896103896104	385	7931	21813,13017,11652,12443	Tgfbr2,Ctbp2,Akt2,Ccnd1
ko04921	Oxytocin signaling pathway	0.459377259341344	-0.777883490733049	152	8	0.0207792207792208	385	7931	14683,52163,18797,14281,207565,54720,12443,20779	Gnas,Camk1,Plcb3,Fos,Camkk2,Rcan1,Ccnd1,Src
mmu04921	Oxytocin signaling pathway	0.459377259341344	-0.777883490733049	152	8	0.0207792207792208	385	7931	14683,52163,18797,14281,207565,54720,12443,20779	Gnas,Camk1,Plcb3,Fos,Camkk2,Rcan1,Ccnd1,Src
ko04810	Regulation of actin cytoskeleton	0.460935359201712	-0.774497464468426	213	11	0.0285714285714286	385	7931	170758,20430,16409,105855,54126,54635,18590,14673,22325,108100,20779	Rac3,Cyfip1,Itgam,Nckap1l,Arhgef7,Pdgfc,Pdgfa,Gna12,Vav2,Baiap2,Src
mmu04810	Regulation of actin cytoskeleton	0.460935359201712	-0.774497464468426	213	11	0.0285714285714286	385	7931	170758,20430,16409,105855,54126,54635,18590,14673,22325,108100,20779	Rac3,Cyfip1,Itgam,Nckap1l,Arhgef7,Pdgfc,Pdgfa,Gna12,Vav2,Baiap2,Src
mmu00410	beta-Alanine metabolism	0.46474967898331	-0.766256343110656	32	2	0.00519480519480519	385	7931	56752.2	Aldh9a1,Hibch
mmu00030	Pentose phosphate pathway	0.46474967898331	-0.766256343110656	32	2	0.00519480519480519	385	7931	100199	H6pd,Pgm1
mmu00020	Citrate cycle (TCA cycle)	0.46474967898331	-0.766256343110656	32	2	0.00519480519480519	385	7931	20917.3	Suclg2,Idh2
ko00410	beta-Alanine metabolism	0.46474967898331	-0.766256343110656	32	2	0.00519480519480519	385	7931	56752.2	Aldh9a1,Hibch
ko00020	Citrate cycle (TCA cycle)	0.46474967898331	-0.766256343110656	32	2	0.00519480519480519	385	7931	20917.3	Suclg2,Idh2
ko00030	Pentose phosphate pathway	0.46474967898331	-0.766256343110656	32	2	0.00519480519480519	385	7931	100199	H6pd,Pgm1
mmu04918	Thyroid hormone synthesis	0.476162919919485	-0.741995214572886	73	4	0.0103896103896104	385	7931	14683,14782,14778,18797	Gnas,Gsr,Gpx3,Plcb3
ko04918	Thyroid hormone synthesis	0.476162919919485	-0.741995214572886	73	4	0.0103896103896104	385	7931	14683,14782,14778,18797	Gnas,Gsr,Gpx3,Plcb3
M00094	Ceramide biosynthesis	0.47659615485359	-0.741085782219135	13	1	0.0025974025974026	385	7931	20773	Sptlc2
mmu_M00676	PI3K-Akt signaling	0.47659615485359	-0.741085782219135	13	1	0.0025974025974026	385	7931	11652	Akt2
mmu03450	Non-homologous end-joining	0.47659615485359	-0.741085782219135	13	1	0.0025974025974026	385	7931	56626	Poll
mmu_M00415	Fatty acid biosynthesis, elongation, endoplasmic reticulum	0.47659615485359	-0.741085782219135	13	1	0.0025974025974026	385	7931	30963	Hacd1
mmu_M00353	Spliceosome, Prp19/CDC5L complex	0.47659615485359	-0.741085782219135	13	1	0.0025974025974026	385	7931	68183	Bcas2
M00353	Spliceosome, Prp19/CDC5L complex	0.47659615485359	-0.741085782219135	13	1	0.0025974025974026	385	7931	68183	Bcas2
ko03450	Non-homologous end-joining	0.47659615485359	-0.741085782219135	13	1	0.0025974025974026	385	7931	56626	Poll
mmu_M00094	Ceramide biosynthesis	0.47659615485359	-0.741085782219135	13	1	0.0025974025974026	385	7931	20773	Sptlc2
M00415	Fatty acid biosynthesis, elongation, endoplasmic reticulum	0.47659615485359	-0.741085782219135	13	1	0.0025974025974026	385	7931	30963	Hacd1
M00692	Cell cycle - G1/S transition	0.47659615485359	-0.741085782219135	13	1	0.0025974025974026	385	7931	12443	Ccnd1
mmu_M00692	Cell cycle - G1/S transition	0.47659615485359	-0.741085782219135	13	1	0.0025974025974026	385	7931	12443	Ccnd1
M00676	PI3K-Akt signaling	0.47659615485359	-0.741085782219135	13	1	0.0025974025974026	385	7931	11652	Akt2
ko04130	SNARE interactions in vesicular transport	0.480911658430703	-0.732071688050594	33	2	0.00519480519480519	385	7931	13852.5	Stx2,Vti1b
mmu04130	SNARE interactions in vesicular transport	0.480911658430703	-0.732071688050594	33	2	0.00519480519480519	385	7931	13852.5	Stx2,Vti1b
ko04971	Gastric acid secretion	0.48682074671692	-0.719859300212983	74	4	0.0103896103896104	385	7931	14683,16513,12349,18797	Gnas,Kcnj10,Car2,Plcb3
mmu04971	Gastric acid secretion	0.48682074671692	-0.719859300212983	74	4	0.0103896103896104	385	7931	14683,16513,12349,18797	Gnas,Kcnj10,Car2,Plcb3
mmu04961	Endocrine and other factor-regulated calcium reabsorption	0.491281440258541	-0.710738117320319	54	3	0.00779220779220779	385	7931	14683,18797,16613	Gnas,Plcb3,Klk1b11
ko04961	Endocrine and other factor-regulated calcium reabsorption	0.491281440258541	-0.710738117320319	54	3	0.00779220779220779	385	7931	14683,18797,16613	Gnas,Plcb3,Klk1b11
mmu04371	Apelin signaling pathway	0.50037762380149	-0.69239221801292	137	7	0.0181818181818182	385	7931	18126,12550,103968,14710,11652,12443,18797	Nos2,Cdh1,Plin1,Gngt2,Akt2,Ccnd1,Plcb3
ko00790	Folate biosynthesis	0.502045824015304	-0.689063880557426	14	1	0.0025974025974026	385	7931	11650	Alppl2
M00055	N-glycan precursor biosynthesis	0.502045824015304	-0.689063880557426	14	1	0.0025974025974026	385	7931	66789	Alg14
ko00533	Glycosaminoglycan biosynthesis - keratan sulfate	0.502045824015304	-0.689063880557426	14	1	0.0025974025974026	385	7931	76969	Chst1
mmu00790	Folate biosynthesis	0.502045824015304	-0.689063880557426	14	1	0.0025974025974026	385	7931	11650	Alppl2
M00011	Citrate cycle, second carbon oxidation, 2-oxoglutarate => oxaloacetate	0.502045824015304	-0.689063880557426	14	1	0.0025974025974026	385	7931	20917	Suclg2
mmu_M00011	Citrate cycle, second carbon oxidation, 2-oxoglutarate => oxaloacetate	0.502045824015304	-0.689063880557426	14	1	0.0025974025974026	385	7931	20917	Suclg2
mmu_M00055	N-glycan precursor biosynthesis	0.502045824015304	-0.689063880557426	14	1	0.0025974025974026	385	7931	66789	Alg14
mmu00533	Glycosaminoglycan biosynthesis - keratan sulfate	0.502045824015304	-0.689063880557426	14	1	0.0025974025974026	385	7931	76969	Chst1
mmu01524	Platinum drug resistance	0.507866191097672	-0.67753726945145	76	4	0.0103896103896104	385	7931	12122,14871,14873,11652	Bid,Gstt1,Gsto1,Akt2
ko01524	Platinum drug resistance	0.507866191097672	-0.67753726945145	76	4	0.0103896103896104	385	7931	12122,14871,14873,11652	Bid,Gstt1,Gsto1,Akt2
ko04120	Ubiquitin mediated proteolysis	0.508150456108696	-0.676977701812037	138	7	0.0181818181818182	385	7931	56791,27401,229615,12234,22209,74153,246710	Ube2l6,Skp2,Pias3,Btrc,Ube2a,Uba7,Rhobtb2
mmu04120	Ubiquitin mediated proteolysis	0.508150456108696	-0.676977701812037	138	7	0.0181818181818182	385	7931	56791,27401,229615,12234,74153,22209,246710	Ube2l6,Skp2,Pias3,Btrc,Uba7,Ube2a,Rhobtb2
mmu04614	Renin-angiotensin system	0.512317381254539	-0.668810960729367	35	2	0.00519480519480519	385	7931	16790.2	Anpep,Klk1b11
ko04614	Renin-angiotensin system	0.512317381254539	-0.668810960729367	35	2	0.00519480519480519	385	7931	16790.2	Anpep,Klk1b11
M00695	cAMP signaling	0.526261102245375	-0.641957797304757	15	1	0.0025974025974026	385	7931	14683	Gnas
mmu_M00695	cAMP signaling	0.526261102245375	-0.641957797304757	15	1	0.0025974025974026	385	7931	14683	Gnas
mmu00604	Glycosphingolipid biosynthesis - ganglio series	0.526261102245375	-0.641957797304757	15	1	0.0025974025974026	385	7931	15212	Hexb
ko00604	Glycosphingolipid biosynthesis - ganglio series	0.526261102245375	-0.641957797304757	15	1	0.0025974025974026	385	7931	15212	Hexb
ko00250	Alanine, aspartate and glutamate metabolism	0.527545272755814	-0.639520592185176	36	2	0.00519480519480519	385	7931	11565.3	Adssl1,Nat8l
mmu00250	Alanine, aspartate and glutamate metabolism	0.527545272755814	-0.639520592185176	36	2	0.00519480519480519	385	7931	11565.3	Adssl1,Nat8l
ko04722	Neurotrophin signaling pathway	0.538477532684109	-0.619009505291163	121	6	0.0155844155844156	385	7931	18753,20111,26406,234779,23921,11652	Prkcd,Rps6ka1,Map3k3,Plcg2,Sh2b2,Akt2
mmu04722	Neurotrophin signaling pathway	0.538477532684109	-0.619009505291163	121	6	0.0155844155844156	385	7931	18753,20111,26406,234779,23921,11652	Prkcd,Rps6ka1,Map3k3,Plcg2,Sh2b2,Akt2
ko05223	Non-small cell lung cancer	0.539747683910539	-0.616653500637577	58	3	0.00779220779220779	385	7931	234779,11652,12443	Plcg2,Akt2,Ccnd1
mmu05223	Non-small cell lung cancer	0.539747683910539	-0.616653500637577	58	3	0.00779220779220779	385	7931	234779,11652,12443	Plcg2,Akt2,Ccnd1
mmu_M00075	N-glycan biosynthesis, complex type	0.549301713113542	-0.599107419917249	16	1	0.0025974025974026	385	7931	20440	St6gal1
mmu_M00181	RNA polymerase III, eukaryotes	0.549301713113542	-0.599107419917249	16	1	0.0025974025974026	385	7931	78929	Polr3h
ko00120	Primary bile acid biosynthesis	0.549301713113542	-0.599107419917249	16	1	0.0025974025974026	385	7931	104086	Cyp27a1
M00075	N-glycan biosynthesis, complex type	0.549301713113542	-0.599107419917249	16	1	0.0025974025974026	385	7931	20440	St6gal1
M00181	RNA polymerase III, eukaryotes	0.549301713113542	-0.599107419917249	16	1	0.0025974025974026	385	7931	78929	Polr3h
mmu00120	Primary bile acid biosynthesis	0.549301713113542	-0.599107419917249	16	1	0.0025974025974026	385	7931	104086	Cyp27a1
ko00350	Tyrosine metabolism	0.557022367915671	-0.585149882023328	38	2	0.00519480519480519	385	7931	17319.2	Mif,Maoa
mmu00350	Tyrosine metabolism	0.557022367915671	-0.585149882023328	38	2	0.00519480519480519	385	7931	17319.2	Mif,Maoa
mmu04022	cGMP-PKG signaling pathway	0.560319842829727	-0.579247510385605	166	8	0.0207792207792208	385	7931	11550,16369,22335,14673,11652,18797,57080,11551	Adra1d,Irs3,Vdac3,Gna12,Akt2,Plcb3,Gtf2ird1,Adra2a
ko04022	cGMP-PKG signaling pathway	0.560319842829727	-0.579247510385605	166	8	0.0207792207792208	385	7931	11550,16369,22335,14673,11652,18797,57080,11551	Adra1d,Irs3,Vdac3,Gna12,Akt2,Plcb3,Gtf2ird1,Adra2a
mmu04010	MAPK signaling pathway	0.570426101165961	-0.561371651521616	252	12	0.0311688311688312	385	7931	235584,67603,170758,20111,26406,18590,14673,11652,14281,21813,233046,19419	Dusp7,Dusp6,Rac3,Rps6ka1,Map3k3,Pdgfa,Gna12,Akt2,Fos,Tgfbr2,Rasgrp4,Rasgrp1
ko04010	MAPK signaling pathway	0.570426101165961	-0.561371651521616	252	12	0.0311688311688312	385	7931	67603,235584,26406,170758,20111,14673,18590,11652,14281,21813,233046,19419	Dusp6,Dusp7,Map3k3,Rac3,Rps6ka1,Gna12,Pdgfa,Akt2,Fos,Tgfbr2,Rasgrp4,Rasgrp1
M00099	Sphingosine biosynthesis	0.571224497759626	-0.559972980641797	17	1	0.0025974025974026	385	7931	20773	Sptlc2
mmu_M00099	Sphingosine biosynthesis	0.571224497759626	-0.559972980641797	17	1	0.0025974025974026	385	7931	20773	Sptlc2
ko00910	Nitrogen metabolism	0.571224497759626	-0.559972980641797	17	1	0.0025974025974026	385	7931	12349	Car2
mmu00910	Nitrogen metabolism	0.571224497759626	-0.559972980641797	17	1	0.0025974025974026	385	7931	12349	Car2
ko04350	TGF-beta signaling pathway	0.587776460260794	-0.531408572990802	84	4	0.0103896103896104	385	7931	19053,21813,13179,17130	Ppp2cb,Tgfbr2,Dcn,Smad6
mmu04350	TGF-beta signaling pathway	0.587776460260794	-0.531408572990802	84	4	0.0103896103896104	385	7931	19053,21813,13179,17130	Ppp2cb,Tgfbr2,Dcn,Smad6
mmu_M00003	Gluconeogenesis, oxaloacetate => fructose-6P	0.592083553664857	-0.52410751610976	18	1	0.0025974025974026	385	7931	21991	Tpi1
M00003	Gluconeogenesis, oxaloacetate => fructose-6P	0.592083553664857	-0.52410751610976	18	1	0.0025974025974026	385	7931	21991	Tpi1
mmu04137	Mitophagy - animal	0.59643103190729	-0.516791665407464	63	3	0.00779220779220779	385	7931	17684,228361,20779	Cited2,Ambra1,Src
ko04137	Mitophagy - animal	0.59643103190729	-0.516791665407464	63	3	0.00779220779220779	385	7931	17684,228361,20779	Cited2,Ambra1,Src
ko03008	Ribosome biogenesis in eukaryotes	0.597223789337362	-0.51546337931919	85	4	0.0103896103896104	385	7931	14000,19782,195434,66161	Drosha,Rmrp,Utp14b,Pop4
mmu03008	Ribosome biogenesis in eukaryotes	0.597223789337362	-0.51546337931919	85	4	0.0103896103896104	385	7931	14000,19782,195434,66161	Drosha,Rmrp,Utp14b,Pop4
mmu03440	Homologous recombination	0.598742194359005	-0.51292416690315	41	2	0.00519480519480519	385	7931	67967.7	Pold3,Rpa1
ko03440	Homologous recombination	0.598742194359005	-0.51292416690315	41	2	0.00519480519480519	385	7931	67967.7	Pold3,Rpa1
ko04150	mTOR signaling pathway	0.611719202073626	-0.491481921901114	152	7	0.0181818181818182	385	7931	20111,16973,268933,27401,245670,11652,16000	Rps6ka1,Lrp5,Wdr24,Skp2,Rragb,Akt2,Igf1
mmu04150	mTOR signaling pathway	0.611719202073626	-0.491481921901114	152	7	0.0181818181818182	385	7931	20111,268933,16973,27401,245670,11652,16000	Rps6ka1,Wdr24,Lrp5,Skp2,Rragb,Akt2,Igf1
mmu01210	2-Oxocarboxylic acid metabolism	0.611930366726262	-0.491136782802278	19	1	0.0025974025974026	385	7931	269951	Idh2
ko01210	2-Oxocarboxylic acid metabolism	0.611930366726262	-0.491136782802278	19	1	0.0025974025974026	385	7931	269951	Idh2
ko04727	GABAergic synapse	0.615726536258722	-0.484952348661706	87	4	0.0103896103896104	385	7931	105727,227120,14710,20779	Slc38a1,Plcl1,Gngt2,Src
mmu04727	GABAergic synapse	0.615726536258722	-0.484952348661706	87	4	0.0103896103896104	385	7931	105727,227120,14710,20779	Slc38a1,Plcl1,Gngt2,Src
mmu04390	Hippo signaling pathway	0.618668345989707	-0.480185939884767	153	7	0.0181818181818182	385	7931	19053,73246,12234,12550,21813,104318,12443	Ppp2cb,Rassf6,Btrc,Cdh1,Tgfbr2,Csnk1d,Ccnd1
ko04390	Hippo signaling pathway	0.618668345989707	-0.480185939884767	153	7	0.0181818181818182	385	7931	19053,73246,12234,12550,21813,104318,12443	Ppp2cb,Rassf6,Btrc,Cdh1,Tgfbr2,Csnk1d,Ccnd1
mmu04360	Axon guidance	0.620754002485435	-0.476820406792764	175	8	0.0207792207792208	385	7931	170758,18845,234779,20354,18844,107448,235611,20779	Rac3,Plxna2,Plcg2,Sema4d,Plxna1,Unc5a,Plxnb1,Src
ko04360	Axon guidance	0.620754002485435	-0.476820406792764	175	8	0.0207792207792208	385	7931	18845,170758,234779,20354,18844,107448,235611,20779	Plxna2,Rac3,Plcg2,Sema4d,Plxna1,Unc5a,Plxnb1,Src
mmu03420	Nucleotide excision repair	0.624877401655941	-0.4701998058376	43	2	0.00519480519480519	385	7931	67967.7	Pold3,Rpa1
ko03420	Nucleotide excision repair	0.624877401655941	-0.4701998058376	43	2	0.00519480519480519	385	7931	67967.7	Pold3,Rpa1
ko04144	Endocytosis	0.628028016103013	-0.465170501880005	284	13	0.0337662337662338	385	7931	12389,69710,13854,15051,106572,15042,16542,12774,15024,21813,15040,16186,20779	Cav1,Arap1,Epn1,H2-T9,Rab31,H2-T24,Kdr,Ccr5,H2-T10,Tgfbr2,H2-T23,Il2rg,Src
mmu04144	Endocytosis	0.628028016103013	-0.465170501880005	284	13	0.0337662337662338	385	7931	12389,69710,13854,15051,106572,15042,16542,12774,15024,21813,15040,16186,20779	Cav1,Arap1,Epn1,H2-T9,Rab31,H2-T24,Kdr,Ccr5,H2-T10,Tgfbr2,H2-T23,Il2rg,Src
mmu_M00352	Spliceosome, U2-snRNP	0.63081393710755	-0.460744329800694	20	1	0.0025974025974026	385	7931	68981	Snrpa1
M00352	Spliceosome, U2-snRNP	0.63081393710755	-0.460744329800694	20	1	0.0025974025974026	385	7931	68981	Snrpa1
mmu05031	Amphetamine addiction	0.63837868057984	-0.44882362848587	67	3	0.00779220779220779	385	7931	14281,14683,17161	Fos,Gnas,Maoa
ko05031	Amphetamine addiction	0.63837868057984	-0.44882362848587	67	3	0.00779220779220779	385	7931	14281,14683,17161	Fos,Gnas,Maoa
mmu04114	Oocyte meiosis	0.64765203578475	-0.434401708669887	113	5	0.012987012987013	385	7931	19053,20111,12234,105988,16000	Ppp2cb,Rps6ka1,Btrc,Espl1,Igf1
ko04724	Glutamatergic synapse	0.64765203578475	-0.434401708669887	113	5	0.012987012987013	385	7931	20512,14683,105727,14710,18797	Slc1a3,Gnas,Slc38a1,Gngt2,Plcb3
ko04114	Oocyte meiosis	0.64765203578475	-0.434401708669887	113	5	0.012987012987013	385	7931	19053,20111,12234,105988,16000	Ppp2cb,Rps6ka1,Btrc,Espl1,Igf1
mmu04724	Glutamatergic synapse	0.64765203578475	-0.434401708669887	113	5	0.012987012987013	385	7931	20512,14683,105727,14710,18797	Slc1a3,Gnas,Slc38a1,Gngt2,Plcb3
mmu_M00688	MAPK (JNK) signaling	0.648780898828637	-0.432660217383993	21	1	0.0025974025974026	385	7931	26406	Map3k3
M00688	MAPK (JNK) signaling	0.648780898828637	-0.432660217383993	21	1	0.0025974025974026	385	7931	26406	Map3k3
ko00270	Cysteine and methionine metabolism	0.661580761158003	-0.413123214960878	46	2	0.00519480519480519	385	7931	232087	Mat2a,Mtr
mmu00270	Cysteine and methionine metabolism	0.661580761158003	-0.413123214960878	46	2	0.00519480519480519	385	7931	232087	Mat2a,Mtr
ko04020	Calcium signaling pathway	0.664552661753987	-0.408641153774857	182	8	0.0207792207792208	385	7931	15559,18126,14683,234779,11550,269717,22335,18797	Htr2b,Nos2,Gnas,Plcg2,Adra1d,Orai2,Vdac3,Plcb3
mmu04020	Calcium signaling pathway	0.664552661753987	-0.408641153774857	182	8	0.0207792207792208	385	7931	15559,18126,14683,234779,11550,22335,269717,18797	Htr2b,Nos2,Gnas,Plcg2,Adra1d,Vdac3,Orai2,Plcb3
ko04964	Proximal tubule bicarbonate reclamation	0.665875633846693	-0.406652361845006	22	1	0.0025974025974026	385	7931	12349	Car2
mmu04964	Proximal tubule bicarbonate reclamation	0.665875633846693	-0.406652361845006	22	1	0.0025974025974026	385	7931	12349	Car2
mmu_M00430	Exon junction complex (EJC)	0.665875633846693	-0.406652361845006	22	1	0.0025974025974026	385	7931	56009	Alyref2
M00689	MAPK (p38) signaling	0.665875633846693	-0.406652361845006	22	1	0.0025974025974026	385	7931	26406	Map3k3
M00430	Exon junction complex (EJC)	0.665875633846693	-0.406652361845006	22	1	0.0025974025974026	385	7931	56009	Alyref2
mmu_M00689	MAPK (p38) signaling	0.665875633846693	-0.406652361845006	22	1	0.0025974025974026	385	7931	26406	Map3k3
mmu00562	Inositol phosphate metabolism	0.667780007656939	-0.403796489541358	70	3	0.00779220779220779	385	7931	21991,234779,18797	Tpi1,Plcg2,Plcb3
ko00562	Inositol phosphate metabolism	0.667780007656939	-0.403796489541358	70	3	0.00779220779220779	385	7931	21991,234779,18797	Tpi1,Plcg2,Plcb3
ko05204	Chemical carcinogenesis	0.667970969581843	-0.403510565099664	93	4	0.0103896103896104	385	7931	70266,394433,14871,14873	Kyat1,Ugt1a5,Gstt1,Gsto1
mmu05204	Chemical carcinogenesis	0.667970969581843	-0.403510565099664	93	4	0.0103896103896104	385	7931	70266,394433,14871,14873	Kyat1,Ugt1a5,Gstt1,Gsto1
ko04670	Leukocyte transendothelial migration	0.670429476568046	-0.399836762153102	116	5	0.012987012987013	385	7931	22329,16409,22325,17972,234779	Vcam1,Itgam,Vav2,Ncf4,Plcg2
mmu04670	Leukocyte transendothelial migration	0.670429476568046	-0.399836762153102	116	5	0.012987012987013	385	7931	22329,16409,17972,234779,22325	Vcam1,Itgam,Ncf4,Plcg2,Vav2
mmu04910	Insulin signaling pathway	0.673958995433145	-0.394586007556797	139	6	0.0155844155844156	385	7931	212032,19085,16369,23921,11652,15275	Hk3,Prkar1b,Irs3,Sh2b2,Akt2,Hk1
ko04910	Insulin signaling pathway	0.673958995433145	-0.394586007556797	139	6	0.0155844155844156	385	7931	212032,19085,16369,23921,11652,15275	Hk3,Prkar1b,Irs3,Sh2b2,Akt2,Hk1
ko00515	Mannose type O-glycan biosynthesis	0.682140380456042	-0.38251980587428	23	1	0.0025974025974026	385	7931	74653	Pomk
mmu00515	Mannose type O-glycan biosynthesis	0.682140380456042	-0.38251980587428	23	1	0.0025974025974026	385	7931	74653	Pomk
mmu05030	Cocaine addiction	0.684412700290728	-0.379194180311716	48	2	0.00519480519480519	385	7931	14683.2	Gnas,Maoa
ko05030	Cocaine addiction	0.684412700290728	-0.379194180311716	48	2	0.00519480519480519	385	7931	14683.2	Gnas,Maoa
mmu04924	Renin secretion	0.686391859362703	-0.376306590781536	72	3	0.00779220779220779	385	7931	14683,13030,18797	Gnas,Ctsb,Plcb3
ko04924	Renin secretion	0.686391859362703	-0.376306590781536	72	3	0.00779220779220779	385	7931	14683,13030,18797	Gnas,Ctsb,Plcb3
mmu00510	N-Glycan biosynthesis	0.695348202995668	-0.363342547377146	49	2	0.00519480519480519	385	7931	20440.7	St6gal1,Alg14
ko00510	N-Glycan biosynthesis	0.695348202995668	-0.363342547377146	49	2	0.00519480519480519	385	7931	66789.2	Alg14,St6gal1
M00056	O-glycan biosynthesis, mucin type core	0.697615336641399	-0.36008742176464	24	1	0.0025974025974026	385	7931	230145	Galnt12
mmu_M00056	O-glycan biosynthesis, mucin type core	0.697615336641399	-0.36008742176464	24	1	0.0025974025974026	385	7931	230145	Galnt12
mmu04713	Circadian entrainment	0.699992225351738	-0.356686050640786	97	4	0.0103896103896104	385	7931	14281,14683,14710,18797	Fos,Gnas,Gngt2,Plcb3
ko04713	Circadian entrainment	0.699992225351738	-0.356686050640786	97	4	0.0103896103896104	385	7931	14281,14683,14710,18797	Fos,Gnas,Gngt2,Plcb3
ko05224	Breast cancer	0.706719731176111	-0.347121111516448	144	6	0.0155844155844156	385	7931	14281,16973,14296,11652,12443,16000	Fos,Lrp5,Frat1,Akt2,Ccnd1,Igf1
ko04261	Adrenergic signaling in cardiomyocytes	0.706719731176111	-0.347121111516448	144	6	0.0155844155844156	385	7931	19053,14683,11550,22003,11652,18797	Ppp2cb,Gnas,Adra1d,Tpm1,Akt2,Plcb3
mmu05224	Breast cancer	0.706719731176111	-0.347121111516448	144	6	0.0155844155844156	385	7931	14281,16973,14296,11652,12443,16000	Fos,Lrp5,Frat1,Akt2,Ccnd1,Igf1
mmu04261	Adrenergic signaling in cardiomyocytes	0.706719731176111	-0.347121111516448	144	6	0.0155844155844156	385	7931	19053,14683,11550,22003,11652,18797	Ppp2cb,Gnas,Adra1d,Tpm1,Akt2,Plcb3
mmu04530	Tight junction	0.70838619050932	-0.344765867180295	167	7	0.0181818181818182	385	7931	19053,68328,231830,102098,12443,27375,20779	Ppp2cb,Rab13,Micall2,Arhgef18,Ccnd1,Tjp3,Src
ko04530	Tight junction	0.70838619050932	-0.344765867180295	167	7	0.0181818181818182	385	7931	19053,68328,231830,102098,12443,20779,27375	Ppp2cb,Rab13,Micall2,Arhgef18,Ccnd1,Src,Tjp3
mmu03460	Fanconi anemia pathway	0.716280030288315	-0.333684084727999	51	2	0.00519480519480519	385	7931	68275.7	Rpa1,Wdr48
ko03460	Fanconi anemia pathway	0.716280030288315	-0.333684084727999	51	2	0.00519480519480519	385	7931	68275.7	Rpa1,Wdr48
mmu00601	Glycosphingolipid biosynthesis - lacto and neolacto series	0.726347053077098	-0.319727343837995	26	1	0.0025974025974026	385	7931	72297	B3gnt3
ko00601	Glycosphingolipid biosynthesis - lacto and neolacto series	0.726347053077098	-0.319727343837995	26	1	0.0025974025974026	385	7931	72297	B3gnt3
mmu04392	Hippo signaling pathway -multiple species	0.726347053077098	-0.319727343837995	26	1	0.0025974025974026	385	7931	73246	Rassf6
ko04392	Hippo signaling pathway -multiple species	0.726347053077098	-0.319727343837995	26	1	0.0025974025974026	385	7931	73246	Rassf6
ko04922	Glucagon signaling pathway	0.729738494284339	-0.315069036026078	101	4	0.0103896103896104	385	7931	18746,14683,11652,18797	Pkm,Gnas,Akt2,Plcb3
mmu04922	Glucagon signaling pathway	0.729738494284339	-0.315069036026078	101	4	0.0103896103896104	385	7931	18746,14683,11652,18797	Pkm,Gnas,Akt2,Plcb3
mmu05034	Alcoholism	0.737420629467655	-0.30459681762053	195	8	0.0207792207792208	385	7931	14683,14710,15081,207565,26914,17161,319171,109648	Gnas,Gngt2,H3f3b,Camkk2,H2afy,Maoa,Hist1h2ap,Npy
ko05034	Alcoholism	0.737420629467655	-0.30459681762053	195	8	0.0207792207792208	385	7931	14683,14710,15081,207565,26914,17161,319171,109648	Gnas,Gngt2,H3f3b,Camkk2,H2afy,Maoa,Hist1h2ap,Npy
mmu05132	Salmonella infection	0.737524878895146	-0.304455457242031	78	3	0.00779220779220779	385	7931	18126,14281,15980	Nos2,Fos,Ifngr2
ko05132	Salmonella infection	0.737524878895146	-0.304455457242031	78	3	0.00779220779220779	385	7931	18126,14281,15980	Nos2,Fos,Ifngr2
ko04744	Phototransduction	0.739674868963839	-0.301544555598642	27	1	0.0025974025974026	385	7931	14913	Guca1a
ko00650	Butanoate metabolism	0.739674868963839	-0.301544555598642	27	1	0.0025974025974026	385	7931	110446	Acat1
ko04966	Collecting duct acid secretion	0.739674868963839	-0.301544555598642	27	1	0.0025974025974026	385	7931	12349	Car2
mmu04744	Phototransduction	0.739674868963839	-0.301544555598642	27	1	0.0025974025974026	385	7931	14913	Guca1a
mmu00650	Butanoate metabolism	0.739674868963839	-0.301544555598642	27	1	0.0025974025974026	385	7931	110446	Acat1
mmu04966	Collecting duct acid secretion	0.739674868963839	-0.301544555598642	27	1	0.0025974025974026	385	7931	12349	Car2
ko04024	cAMP signaling pathway	0.742547935305301	-0.297667851055407	196	8	0.0207792207792208	385	7931	170758,233079,14683,11430,11652,14281,22325,109648	Rac3,Ffar2,Gnas,Acox1,Akt2,Fos,Vav2,Npy
mmu04024	cAMP signaling pathway	0.742547935305301	-0.297667851055407	196	8	0.0207792207792208	385	7931	170758,233079,14683,11430,11652,14281,22325,109648	Rac3,Ffar2,Gnas,Acox1,Akt2,Fos,Vav2,Npy
mmu04270	Vascular smooth muscle contraction	0.751575931333859	-0.285583035194194	128	5	0.012987012987013	385	7931	18753,14683,11550,14673,18797	Prkcd,Gnas,Adra1d,Gna12,Plcb3
ko04270	Vascular smooth muscle contraction	0.751575931333859	-0.285583035194194	128	5	0.012987012987013	385	7931	18753,14683,11550,14673,18797	Prkcd,Gnas,Adra1d,Gna12,Plcb3
ko00512	Mucin type O-glycan biosynthesis	0.75235517963025	-0.284546753199035	28	1	0.0025974025974026	385	7931	230145	Galnt12
mmu00512	Mucin type O-glycan biosynthesis	0.75235517963025	-0.284546753199035	28	1	0.0025974025974026	385	7931	230145	Galnt12
mmu03020	RNA polymerase	0.75235517963025	-0.284546753199035	28	1	0.0025974025974026	385	7931	78929	Polr3h
ko03020	RNA polymerase	0.75235517963025	-0.284546753199035	28	1	0.0025974025974026	385	7931	78929	Polr3h
mmu05221	Acute myeloid leukemia	0.75452749960336	-0.281663553985331	55	2	0.00519480519480519	385	7931	11652.1	Akt2,Ccnd1
ko05221	Acute myeloid leukemia	0.75452749960336	-0.281663553985331	55	2	0.00519480519480519	385	7931	11652.1	Akt2,Ccnd1
ko03040	Spliceosome	0.76935909371486	-0.262197456551386	131	5	0.012987012987013	385	7931	68183,68981,55934,230596,56009	Bcas2,Snrpa1,Rp9,Prpf38a,Alyref2
mmu03040	Spliceosome	0.76935909371486	-0.262197456551386	131	5	0.012987012987013	385	7931	68183,68981,55934,230596,56009	Bcas2,Snrpa1,Rp9,Prpf38a,Alyref2
mmu04512	ECM-receptor interaction	0.774911479345829	-0.255006476351343	83	3	0.00779220779220779	385	7931	20969,21827,12643	Sdc1,Thbs3,Chad
ko04512	ECM-receptor interaction	0.774911479345829	-0.255006476351343	83	3	0.00779220779220779	385	7931	20969,21827,12643	Sdc1,Thbs3,Chad
mmu04151	PI3K-Akt signaling pathway	0.780273517988653	-0.248110756678765	341	14	0.0363636363636364	385	7931	19053,381810,21827,14710,54635,18590,11652,67168,16000,12986,16542,12643,12443,16186	Ppp2cb,Lpar5,Thbs3,Gngt2,Pdgfc,Pdgfa,Akt2,Lpar6,Igf1,Csf3r,Kdr,Chad,Ccnd1,Il2rg
ko04151	PI3K-Akt signaling pathway	0.780273517988653	-0.248110756678765	341	14	0.0363636363636364	385	7931	19053,381810,21827,14710,54635,18590,11652,67168,16000,12986,16542,12643,12443,16186	Ppp2cb,Lpar5,Thbs3,Gngt2,Pdgfc,Pdgfa,Akt2,Lpar6,Igf1,Csf3r,Kdr,Chad,Ccnd1,Il2rg
ko04012	ErbB signaling pathway	0.788596745595124	-0.237500184360309	85	3	0.00779220779220779	385	7931	234779,11652,20779	Plcg2,Akt2,Src
mmu04012	ErbB signaling pathway	0.788596745595124	-0.237500184360309	85	3	0.00779220779220779	385	7931	234779,11652,20779	Plcg2,Akt2,Src
mmu04911	Insulin secretion	0.788596745595124	-0.237500184360309	85	3	0.00779220779220779	385	7931	14683,16534,18797	Gnas,Kcnn4,Plcb3
mmu04914	Progesterone-mediated oocyte maturation	0.795177066209754	-0.229190464335146	86	3	0.00779220779220779	385	7931	20111,11652,16000	Rps6ka1,Akt2,Igf1
ko04914	Progesterone-mediated oocyte maturation	0.795177066209754	-0.229190464335146	86	3	0.00779220779220779	385	7931	20111,11652,16000	Rps6ka1,Akt2,Igf1
ko04215	Apoptosis - multiple species	0.797206646733427	-0.226641353079877	32	1	0.0025974025974026	385	7931	12122	Bid
mmu04215	Apoptosis - multiple species	0.797206646733427	-0.226641353079877	32	1	0.0025974025974026	385	7931	12122	Bid
ko04136	Autophagy - other	0.797206646733427	-0.226641353079877	32	1	0.0025974025974026	385	7931	19053	Ppp2cb
mmu04136	Autophagy - other	0.797206646733427	-0.226641353079877	32	1	0.0025974025974026	385	7931	19053	Ppp2cb
mmu04725	Cholinergic synapse	0.800074784794426	-0.223050074690253	112	4	0.0103896103896104	385	7931	14281,14710,11652,18797	Fos,Gngt2,Akt2,Plcb3
mmu05414	Dilated cardiomyopathy	0.80782630268937	-0.213408215489914	88	3	0.00779220779220779	385	7931	14683,22003,16000	Gnas,Tpm1,Igf1
ko05414	Dilated cardiomyopathy	0.80782630268937	-0.213408215489914	88	3	0.00779220779220779	385	7931	14683,22003,16000	Gnas,Tpm1,Igf1
mmu04721	Synaptic vesicle cycle	0.810803782870435	-0.209729198812765	62	2	0.00519480519480519	385	7931	22249.1	Unc13b,Stx2
ko04721	Synaptic vesicle cycle	0.810803782870435	-0.209729198812765	62	2	0.00519480519480519	385	7931	22249.1	Unc13b,Stx2
ko00830	Retinol metabolism	0.813900707715991	-0.205916901112732	89	3	0.00779220779220779	385	7931	394433,74134,67442	Ugt1a5,Cyp2s1,Retsat
mmu00830	Retinol metabolism	0.813900707715991	-0.205916901112732	89	3	0.00779220779220779	385	7931	394433,67442,74134	Ugt1a5,Retsat,Cyp2s1
ko04974	Protein digestion and absorption	0.819812055215562	-0.198680165951023	90	3	0.00779220779220779	385	7931	12818,20540,16534	Col14a1,Slc7a7,Kcnn4
mmu04974	Protein digestion and absorption	0.819812055215562	-0.198680165951023	90	3	0.00779220779220779	385	7931	12818,20540,16534	Col14a1,Slc7a7,Kcnn4
mmu04080	Neuroactive ligand-receptor interaction	0.824541369844474	-0.192927962565711	285	11	0.0285714285714286	385	7931	15559,12267,11550,74191,12257,67168,22354,13609,21833,14739,11551	Htr2b,C3ar1,Adra1d,P2ry13,Tspo,Lpar6,Vipr1,S1pr1,Thra,S1pr2,Adra2a
ko04080	Neuroactive ligand-receptor interaction	0.824541369844474	-0.192927962565711	285	11	0.0285714285714286	385	7931	12267,15559,11550,74191,12257,67168,22354,13609,21833,14739,11551	C3ar1,Htr2b,Adra1d,P2ry13,Tspo,Lpar6,Vipr1,S1pr1,Thra,S1pr2,Adra2a
ko05211	Renal cell carcinoma	0.824626718543706	-0.192824457410707	64	2	0.00519480519480519	385	7931	11652.1	Akt2,Epas1
mmu05211	Renal cell carcinoma	0.824626718543706	-0.192824457410707	64	2	0.00519480519480519	385	7931	11652.1	Akt2,Epas1
mmu_M00355	Spliceosome, 35S U5-snRNP	0.825440900005203	-0.191837611152506	35	1	0.0025974025974026	385	7931	68183	Bcas2
mmu00760	Nicotinate and nicotinamide metabolism	0.825440900005203	-0.191837611152506	35	1	0.0025974025974026	385	7931	18950	Pnp
M00355	Spliceosome, 35S U5-snRNP	0.825440900005203	-0.191837611152506	35	1	0.0025974025974026	385	7931	68183	Bcas2
ko00760	Nicotinate and nicotinamide metabolism	0.825440900005203	-0.191837611152506	35	1	0.0025974025974026	385	7931	18950	Pnp
mmu05032	Morphine addiction	0.825563215610169	-0.191689439983176	91	3	0.00779220779220779	385	7931	14683,14710,18584	Gnas,Gngt2,Pde8a
ko05032	Morphine addiction	0.825563215610169	-0.191689439983176	91	3	0.00779220779220779	385	7931	14683,14710,18584	Gnas,Gngt2,Pde8a
ko03015	mRNA surveillance pathway	0.831157096087423	-0.184936457363502	92	3	0.00779220779220779	385	7931	19053,83410,56009	Ppp2cb,Cstf2t,Alyref2
mmu03015	mRNA surveillance pathway	0.831157096087423	-0.184936457363502	92	3	0.00779220779220779	385	7931	19053,83410,56009	Ppp2cb,Cstf2t,Alyref2
mmu04720	Long-term potentiation	0.837536889054565	-0.177289969620624	66	2	0.00519480519480519	385	7931	20111.2	Rps6ka1,Plcb3
ko04720	Long-term potentiation	0.837536889054565	-0.177289969620624	66	2	0.00519480519480519	385	7931	20111.2	Rps6ka1,Plcb3
mmu04960	Aldosterone-regulated sodium reabsorption	0.84975296812433	-0.162809597473701	38	1	0.0025974025974026	385	7931	16000	Igf1
ko04960	Aldosterone-regulated sodium reabsorption	0.84975296812433	-0.162809597473701	38	1	0.0025974025974026	385	7931	16000	Igf1
mmu04070	Phosphatidylinositol signaling system	0.85201887315256	-0.160146600810652	96	3	0.00779220779220779	385	7931	234779,104418,18797	Plcg2,Dgkz,Plcb3
ko04070	Phosphatidylinositol signaling system	0.85201887315256	-0.160146600810652	96	3	0.00779220779220779	385	7931	104418,234779,18797	Dgkz,Plcg2,Plcb3
ko04975	Fat digestion and absorption	0.864053696967875	-0.146120362840893	40	1	0.0025974025974026	385	7931	20778	Scarb1
mmu04975	Fat digestion and absorption	0.864053696967875	-0.146120362840893	40	1	0.0025974025974026	385	7931	20778	Scarb1
mmu05012	Parkinson's disease	0.871368010898443	-0.137690875981297	127	4	0.0103896103896104	385	7931	57320,56791,22335,74153	Park7,Ube2l6,Vdac3,Uba7
ko04723	Retrograde endocannabinoid signaling	0.874914103091154	-0.13362956533913	101	3	0.00779220779220779	385	7931	269060,14710,18797	Dagla,Gngt2,Plcb3
mmu04723	Retrograde endocannabinoid signaling	0.874914103091154	-0.13362956533913	101	3	0.00779220779220779	385	7931	269060,14710,18797	Dagla,Gngt2,Plcb3
mmu04962	Vasopressin-regulated water reabsorption	0.882999294343937	-0.124430877535986	43	1	0.0025974025974026	385	7931	14683	Gnas
ko04962	Vasopressin-regulated water reabsorption	0.882999294343937	-0.124430877535986	43	1	0.0025974025974026	385	7931	14683	Gnas
ko04972	Pancreatic secretion	0.883158802226241	-0.124250250577337	103	3	0.00779220779220779	385	7931	14683,12349,18797	Gnas,Car2,Plcb3
mmu04972	Pancreatic secretion	0.883158802226241	-0.124250250577337	103	3	0.00779220779220779	385	7931	14683,12349,18797	Gnas,Car2,Plcb3
mmu03022	Basal transcription factors	0.888709901803984	-0.117984416402643	44	1	0.0025974025974026	385	7931	57080	Gtf2ird1
ko03022	Basal transcription factors	0.888709901803984	-0.117984416402643	44	1	0.0025974025974026	385	7931	57080	Gtf2ird1
mmu00600	Sphingolipid metabolism	0.908903762283621	-0.0955160624847262	48	1	0.0025974025974026	385	7931	20773	Sptlc2
ko00600	Sphingolipid metabolism	0.908903762283621	-0.0955160624847262	48	1	0.0025974025974026	385	7931	20773	Sptlc2
ko03010	Ribosome	0.911525008445174	-0.0926362486570489	139	4	0.0103896103896104	385	7931	94062,68537,121022,19982	Mrpl3,Mrpl13,Mrps6,Rpl36a
mmu03010	Ribosome	0.911525008445174	-0.0926362486570489	139	4	0.0103896103896104	385	7931	94062,68537,121022,19982	Mrpl3,Mrpl13,Mrps6,Rpl36a
mmu00591	Linoleic acid metabolism	0.917585157923218	-0.086009888185304	50	1	0.0025974025974026	385	7931	225845	Plaat3
ko00591	Linoleic acid metabolism	0.917585157923218	-0.086009888185304	50	1	0.0025974025974026	385	7931	225845	Plaat3
ko05410	Hypertrophic cardiomyopathy (HCM)	0.920227009345699	-0.0831348900878467	84	2	0.00519480519480519	385	7931	22003.2	Tpm1,Igf1
mmu05410	Hypertrophic cardiomyopathy (HCM)	0.920227009345699	-0.0831348900878467	84	2	0.00519480519480519	385	7931	22003.2	Tpm1,Igf1
ko04932	Non-alcoholic fatty liver disease (NAFLD)	0.924676448353979	-0.0783113882222169	144	4	0.0103896103896104	385	7931	12122,22259,11652,68465	Bid,Nr1h3,Akt2,Adipor2
mmu04932	Non-alcoholic fatty liver disease (NAFLD)	0.924676448353979	-0.0783113882222169	144	4	0.0103896103896104	385	7931	12122,22259,11652,68465	Bid,Nr1h3,Akt2,Adipor2
mmu05014	Amyotrophic lateral sclerosis (ALS)	0.92544116715708	-0.0774847177011218	52	1	0.0025974025974026	385	7931	12122	Bid
ko05014	Amyotrophic lateral sclerosis (ALS)	0.92544116715708	-0.0774847177011218	52	1	0.0025974025974026	385	7931	12122	Bid
ko04110	Cell cycle	0.94245588824014	-0.0592661636834961	123	3	0.00779220779220779	385	7931	27401,105988,12443	Skp2,Espl1,Ccnd1
mmu04110	Cell cycle	0.94245588824014	-0.0592661636834961	123	3	0.00779220779220779	385	7931	27401,105988,12443	Skp2,Espl1,Ccnd1
mmu05134	Legionellosis	0.944803424596345	-0.0567783894269498	58	1	0.0025974025974026	385	7931	16409	Itgam
ko05134	Legionellosis	0.944803424596345	-0.0567783894269498	58	1	0.0025974025974026	385	7931	16409	Itgam
ko04916	Melanogenesis	0.958770158801585	-0.0421039003922938	100	2	0.00519480519480519	385	7931	14683.2	Gnas,Plcb3
mmu04916	Melanogenesis	0.958770158801585	-0.0421039003922938	100	2	0.00519480519480519	385	7931	14683.2	Gnas,Plcb3
mmu03013	RNA transport	0.964013645856079	-0.0366498290194152	166	4	0.0103896103896104	385	7931	20430,66235,56009,66161	Cyfip1,Eif1ax,Alyref2,Pop4
ko03013	RNA transport	0.964013645856079	-0.0366498290194152	166	4	0.0103896103896104	385	7931	20430,66235,56009,66161	Cyfip1,Eif1ax,Alyref2,Pop4
mmu04550	Signaling pathways regulating pluripotency of stem cells	0.965798350907465	-0.0348002130328005	137	3	0.00779220779220779	385	7931	11652,16000,76073	Akt2,Igf1,Pcgf5
ko04550	Signaling pathways regulating pluripotency of stem cells	0.965798350907465	-0.0348002130328005	137	3	0.00779220779220779	385	7931	11652,16000,76073	Akt2,Igf1,Pcgf5
ko04260	Cardiac muscle contraction	0.975272473440609	-0.0250383870868586	74	1	0.0025974025974026	385	7931	22003	Tpm1
mmu04260	Cardiac muscle contraction	0.975272473440609	-0.0250383870868586	74	1	0.0025974025974026	385	7931	22003	Tpm1
mmu00190	Oxidative phosphorylation	0.980831435923367	-0.0193546630053328	118	2	0.00519480519480519	385	7931	67895.8	Ppa1,Lhpp
ko00190	Oxidative phosphorylation	0.980831435923367	-0.0193546630053328	118	2	0.00519480519480519	385	7931	76429.7	Lhpp,Ppa1
ko03018	RNA degradation	0.981709794061562	-0.018459539699464	80	1	0.0025974025974026	385	7931	68533	Mphosph6
mmu03018	RNA degradation	0.981709794061562	-0.018459539699464	80	1	0.0025974025974026	385	7931	68533	Mphosph6
ko00140	Steroid hormone biosynthesis	0.986474484189464	-0.0136178188418441	86	1	0.0025974025974026	385	7931	394433	Ugt1a5
mmu00140	Steroid hormone biosynthesis	0.986474484189464	-0.0136178188418441	86	1	0.0025974025974026	385	7931	394433	Ugt1a5
mmu05010	Alzheimer's disease	0.988479800626276	-0.0115870709492171	165	3	0.00779220779220779	385	7931	12122,12334,18797	Bid,Capn2,Plcb3
ko05010	Alzheimer's disease	0.988479800626276	-0.0115870709492171	165	3	0.00779220779220779	385	7931	12122,12334,18797	Bid,Capn2,Plcb3
mmu_M00177	Ribosome, eukaryotes	0.988940889279132	-0.0111207173163599	90	1	0.0025974025974026	385	7931	19982	Rpl36a
M00177	Ribosome, eukaryotes	0.988940889279132	-0.0111207173163599	90	1	0.0025974025974026	385	7931	19982	Rpl36a
mmu05016	Huntington's disease	0.993444105521199	-0.00657747874283371	179	3	0.00779220779220779	385	7931	22335,215114,18797	Vdac3,Hip1,Plcb3
ko05016	Huntington's disease	0.993444105521199	-0.00657747874283371	179	3	0.00779220779220779	385	7931	22335,215114,18797	Vdac3,Hip1,Plcb3
ko05206	MicroRNAs in cancer	0.998143485127863	-0.00185824033176375	279	5	0.012987012987013	385	7931	234779,22003,18590,12443,387170	Plcg2,Tpm1,Pdgfa,Ccnd1,Mir152
mmu05206	MicroRNAs in cancer	0.998143485127863	-0.00185824033176375	279	5	0.012987012987013	385	7931	234779,22003,18590,12443,387170	Plcg2,Tpm1,Pdgfa,Ccnd1,Mir152
mmu04141	Protein processing in endoplasmic reticulum	0.999724595723717	-0.000275442207005347	163	1	0.0025974025974026	385	7931	12334	Capn2
ko04141	Protein processing in endoplasmic reticulum	0.999724595723717	-0.000275442207005347	163	1	0.0025974025974026	385	7931	12334	Capn2
mmu04740	Olfactory transduction	0.999999999973083	-2.69166163349202e-11	1114	0	0	385	7931
ko04740	Olfactory transduction	0.999999999973083	-2.69166163349202e-11	1114	0	0	385	7931
M00037	Melatonin biosynthesis, tryptophan => serotonin => melatonin	1.0000000000091	9.10322030108027e-12	4	0	0	385	7931
mmu_M00015	Proline biosynthesis, glutamate => proline	1.0000000000091	9.10322030108027e-12	4	0	0	385	7931
mmu00290	Valine, leucine and isoleucine biosynthesis	1.0000000000091	9.10322030108027e-12	4	0	0	385	7931
mmu_M00263	DNA polymerase epsilon complex	1.0000000000091	9.10322030108027e-12	4	0	0	385	7931
mmu_M00401	Sec61 complex	1.0000000000091	9.10322030108027e-12	4	0	0	385	7931
M00402	Translocon-associated protein (TRAP) complex	1.0000000000091	9.10322030108027e-12	4	0	0	385	7931
mmu_M00685	Apoptotic machinery	1.0000000000091	9.10322030108027e-12	4	0	0	385	7931
M00393	TRAMP complex	1.0000000000091	9.10322030108027e-12	4	0	0	385	7931
mmu_M00286	GINS complex	1.0000000000091	9.10322030108027e-12	4	0	0	385	7931
mmu_M00037	Melatonin biosynthesis, tryptophan => serotonin => melatonin	1.0000000000091	9.10322030108027e-12	4	0	0	385	7931
mmu_M00261	DNA polymerase alpha / primase complex	1.0000000000091	9.10322030108027e-12	4	0	0	385	7931
M00401	Sec61 complex	1.0000000000091	9.10322030108027e-12	4	0	0	385	7931
mmu_M00070	Glycosphingolipid biosynthesis, lacto-series, LacCer => Lc4Cer	1.0000000000091	9.10322030108027e-12	4	0	0	385	7931
mmu_M00133	Polyamine biosynthesis, arginine => agmatine => putrescine => spermidine	1.0000000000091	9.10322030108027e-12	4	0	0	385	7931
M00015	Proline biosynthesis, glutamate => proline	1.0000000000091	9.10322030108027e-12	4	0	0	385	7931
mmu_M00148	Succinate dehydrogenase (ubiquinone)	1.0000000000091	9.10322030108027e-12	4	0	0	385	7931
mmu_M00393	TRAMP complex	1.0000000000091	9.10322030108027e-12	4	0	0	385	7931
mmu_M00387	SCF-FBW7 complex	1.0000000000091	9.10322030108027e-12	4	0	0	385	7931
M00261	DNA polymerase alpha / primase complex	1.0000000000091	9.10322030108027e-12	4	0	0	385	7931
mmu_M00402	Translocon-associated protein (TRAP) complex	1.0000000000091	9.10322030108027e-12	4	0	0	385	7931
mmu_M00027	GABA (gamma-Aminobutyrate) shunt	1.0000000000091	9.10322030108027e-12	4	0	0	385	7931
M00070	Glycosphingolipid biosynthesis, lacto-series, LacCer => Lc4Cer	1.0000000000091	9.10322030108027e-12	4	0	0	385	7931
M00384	Cul3-SPOP complex	1.0000000000091	9.10322030108027e-12	4	0	0	385	7931
ko00290	Valine, leucine and isoleucine biosynthesis	1.0000000000091	9.10322030108027e-12	4	0	0	385	7931
M00263	DNA polymerase epsilon complex	1.0000000000091	9.10322030108027e-12	4	0	0	385	7931
M00027	GABA (gamma-Aminobutyrate) shunt	1.0000000000091	9.10322030108027e-12	4	0	0	385	7931
mmu_M00005	PRPP biosynthesis, ribose 5P => PRPP	1.0000000000091	9.10322030108027e-12	4	0	0	385	7931
M00387	SCF-FBW7 complex	1.0000000000091	9.10322030108027e-12	4	0	0	385	7931
mmu_M00390	Exosome, archaea	1.0000000000091	9.10322030108027e-12	4	0	0	385	7931
M00133	Polyamine biosynthesis, arginine => agmatine => putrescine => spermidine	1.0000000000091	9.10322030108027e-12	4	0	0	385	7931
mmu_M00425	H/ACA ribonucleoprotein complex	1.0000000000091	9.10322030108027e-12	4	0	0	385	7931
M00005	PRPP biosynthesis, ribose 5P => PRPP	1.0000000000091	9.10322030108027e-12	4	0	0	385	7931
M00148	Succinate dehydrogenase (ubiquinone)	1.0000000000091	9.10322030108027e-12	4	0	0	385	7931
M00286	GINS complex	1.0000000000091	9.10322030108027e-12	4	0	0	385	7931
M00425	H/ACA ribonucleoprotein complex	1.0000000000091	9.10322030108027e-12	4	0	0	385	7931
M00685	Apoptotic machinery	1.0000000000091	9.10322030108027e-12	4	0	0	385	7931
mmu_M00384	Cul3-SPOP complex	1.0000000000091	9.10322030108027e-12	4	0	0	385	7931
M00390	Exosome, archaea	1.0000000000091	9.10322030108027e-12	4	0	0	385	7931
mmu04122	Sulfur relay system	1.00000000001247	1.24708296319983e-11	8	0	0	385	7931
mmu_M00086	beta-Oxidation, acyl-CoA synthesis	1.00000000001247	1.24708296319983e-11	8	0	0	385	7931
M00110	C19/C18-Steroid hormone biosynthesis, pregnenolone => androstenedione => estrone	1.00000000001247	1.24708296319983e-11	8	0	0	385	7931
mmu_M00687	MAPK (ERK1/2) signaling	1.00000000001247	1.24708296319983e-11	8	0	0	385	7931
mmu_M00110	C19/C18-Steroid hormone biosynthesis, pregnenolone => androstenedione => estrone	1.00000000001247	1.24708296319983e-11	8	0	0	385	7931
M00409	ESCRT-I complex	1.00000000001247	1.24708296319983e-11	8	0	0	385	7931
M00428	eIF4F complex	1.00000000001247	1.24708296319983e-11	8	0	0	385	7931
mmu_M00409	ESCRT-I complex	1.00000000001247	1.24708296319983e-11	8	0	0	385	7931
mmu_M00428	eIF4F complex	1.00000000001247	1.24708296319983e-11	8	0	0	385	7931
M00086	beta-Oxidation, acyl-CoA synthesis	1.00000000001247	1.24708296319983e-11	8	0	0	385	7931
ko04122	Sulfur relay system	1.00000000001247	1.24708296319983e-11	8	0	0	385	7931
M00687	MAPK (ERK1/2) signaling	1.00000000001247	1.24708296319983e-11	8	0	0	385	7931
M00073	N-glycan precursor trimming	1.0000000000125	1.24963227370656e-11	6	0	0	385	7931
M00109	C21-Steroid hormone biosynthesis, progesterone => cortisol/cortisone	1.0000000000125	1.24963227370656e-11	6	0	0	385	7931
mmu_M00085	Fatty acid biosynthesis, elongation, mitochondria	1.0000000000125	1.24963227370656e-11	6	0	0	385	7931
mmu_M00109	C21-Steroid hormone biosynthesis, progesterone => cortisol/cortisone	1.0000000000125	1.24963227370656e-11	6	0	0	385	7931
mmu_M00395	Decapping complex	1.0000000000125	1.24963227370656e-11	6	0	0	385	7931
mmu_M00285	MCM complex	1.0000000000125	1.24963227370656e-11	6	0	0	385	7931
mmu_M00007	Pentose phosphate pathway, non-oxidative phase, fructose 6P => ribose 5P	1.0000000000125	1.24963227370656e-11	6	0	0	385	7931
M00395	Decapping complex	1.0000000000125	1.24963227370656e-11	6	0	0	385	7931
mmu_M00058	Glycosaminoglycan biosynthesis, chondroitin sulfate backbone	1.0000000000125	1.24963227370656e-11	6	0	0	385	7931
M00284	Origin recognition complex	1.0000000000125	1.24963227370656e-11	6	0	0	385	7931
M00058	Glycosaminoglycan biosynthesis, chondroitin sulfate backbone	1.0000000000125	1.24963227370656e-11	6	0	0	385	7931
M00007	Pentose phosphate pathway, non-oxidative phase, fructose 6P => ribose 5P	1.0000000000125	1.24963227370656e-11	6	0	0	385	7931
M00085	Fatty acid biosynthesis, elongation, mitochondria	1.0000000000125	1.24963227370656e-11	6	0	0	385	7931
mmu_M00073	N-glycan precursor trimming	1.0000000000125	1.24963227370656e-11	6	0	0	385	7931
M00285	MCM complex	1.0000000000125	1.24963227370656e-11	6	0	0	385	7931
mmu_M00284	Origin recognition complex	1.0000000000125	1.24963227370656e-11	6	0	0	385	7931
mmu_M00098	Acylglycerol degradation	1.00000000001314	1.31406759008237e-11	10	0	0	385	7931
M00101	Cholesterol biosynthesis, squalene 2,3-epoxide => cholesterol	1.00000000001314	1.31406759008237e-11	10	0	0	385	7931
M00694	cGMP signaling	1.00000000001314	1.31406759008237e-11	10	0	0	385	7931
M00351	Spliceosome, U1-snRNP	1.00000000001314	1.31406759008237e-11	10	0	0	385	7931
M00077	Chondroitin sulfate degradation	1.00000000001314	1.31406759008237e-11	10	0	0	385	7931
mmu_M00077	Chondroitin sulfate degradation	1.00000000001314	1.31406759008237e-11	10	0	0	385	7931
M00681	Activin signaling	1.00000000001314	1.31406759008237e-11	10	0	0	385	7931
mmu_M00101	Cholesterol biosynthesis, squalene 2,3-epoxide => cholesterol	1.00000000001314	1.31406759008237e-11	10	0	0	385	7931
M00413	FA core complex	1.00000000001314	1.31406759008237e-11	10	0	0	385	7931
mmu_M00413	FA core complex	1.00000000001314	1.31406759008237e-11	10	0	0	385	7931
M00098	Acylglycerol degradation	1.00000000001314	1.31406759008237e-11	10	0	0	385	7931
M00693	Cell cycle - G2/M transition	1.00000000001314	1.31406759008237e-11	10	0	0	385	7931
mmu_M00391	Exosome, eukaryotes	1.00000000001314	1.31406759008237e-11	10	0	0	385	7931
M00290	Holo-TFIIH complex	1.00000000001314	1.31406759008237e-11	10	0	0	385	7931
mmu_M00290	Holo-TFIIH complex	1.00000000001314	1.31406759008237e-11	10	0	0	385	7931
mmu_M00681	Activin signaling	1.00000000001314	1.31406759008237e-11	10	0	0	385	7931
mmu_M00693	Cell cycle - G2/M transition	1.00000000001314	1.31406759008237e-11	10	0	0	385	7931
mmu_M00351	Spliceosome, U1-snRNP	1.00000000001314	1.31406759008237e-11	10	0	0	385	7931
M00391	Exosome, eukaryotes	1.00000000001314	1.31406759008237e-11	10	0	0	385	7931
mmu_M00694	cGMP signaling	1.00000000001314	1.31406759008237e-11	10	0	0	385	7931
mmu00300	Lysine biosynthesis	1.00000000001318	1.3178329521385e-11	2	0	0	385	7931
M00103	Cholecalciferol biosynthesis	1.00000000001318	1.3178329521385e-11	2	0	0	385	7931
M00338	Cysteine biosynthesis, homocysteine + serine => cysteine	1.00000000001318	1.3178329521385e-11	2	0	0	385	7931
mmu_M00103	Cholecalciferol biosynthesis	1.00000000001318	1.3178329521385e-11	2	0	0	385	7931
M00151	Cytochrome bc1 complex respiratory unit	1.00000000001318	1.3178329521385e-11	2	0	0	385	7931
mmu_M00151	Cytochrome bc1 complex respiratory unit	1.00000000001318	1.3178329521385e-11	2	0	0	385	7931
mmu_M00338	Cysteine biosynthesis, homocysteine + serine => cysteine	1.00000000001318	1.3178329521385e-11	2	0	0	385	7931
mmu_M00067	Sulfoglycolipids biosynthesis, ceramide/1-alkyl-2-acylglycerol => sulfatide/seminolipid	1.00000000001318	1.3178329521385e-11	2	0	0	385	7931
mmu_M00066	Lactosylceramide biosynthesis	1.00000000001318	1.3178329521385e-11	2	0	0	385	7931
M00083	Fatty acid biosynthesis, elongation	1.00000000001318	1.3178329521385e-11	2	0	0	385	7931
M00293	DNA polymerase zeta complex	1.00000000001318	1.3178329521385e-11	2	0	0	385	7931
M00106	Conjugated bile acid biosynthesis, cholate => taurocholate/glycocholate	1.00000000001318	1.3178329521385e-11	2	0	0	385	7931
M00066	Lactosylceramide biosynthesis	1.00000000001318	1.3178329521385e-11	2	0	0	385	7931
M00399	Cap binding complex	1.00000000001318	1.3178329521385e-11	2	0	0	385	7931
mmu_M00068	Glycosphingolipid biosynthesis, globo-series, LacCer => Gb4Cer	1.00000000001318	1.3178329521385e-11	2	0	0	385	7931
ko00300	Lysine biosynthesis	1.00000000001318	1.3178329521385e-11	2	0	0	385	7931
M00067	Sulfoglycolipids biosynthesis, ceramide/1-alkyl-2-acylglycerol => sulfatide/seminolipid	1.00000000001318	1.3178329521385e-11	2	0	0	385	7931
M00068	Glycosphingolipid biosynthesis, globo-series, LacCer => Gb4Cer	1.00000000001318	1.3178329521385e-11	2	0	0	385	7931
mmu_M00399	Cap binding complex	1.00000000001318	1.3178329521385e-11	2	0	0	385	7931
mmu_M00083	Fatty acid biosynthesis, elongation	1.00000000001318	1.3178329521385e-11	2	0	0	385	7931
mmu_M00106	Conjugated bile acid biosynthesis, cholate => taurocholate/glycocholate	1.00000000001318	1.3178329521385e-11	2	0	0	385	7931
mmu_M00293	DNA polymerase zeta complex	1.00000000001318	1.3178329521385e-11	2	0	0	385	7931
mmu_M00120	Coenzyme A biosynthesis, pantothenate => CoA	1.00000000001339	1.33850752436669e-11	7	0	0	385	7931
mmu_M00396	Lsm 2-8 complex	1.00000000001339	1.33850752436669e-11	7	0	0	385	7931
M00072	N-glycosylation by oligosaccharyltransferase	1.00000000001339	1.33850752436669e-11	7	0	0	385	7931
M00092	Phosphatidylethanolamine (PE) biosynthesis, ethanolamine => PE	1.00000000001339	1.33850752436669e-11	7	0	0	385	7931
mmu_M00691	DNA damage-induced cell cycle checkpoints	1.00000000001339	1.33850752436669e-11	7	0	0	385	7931
mmu_M00424	Shelterin complex	1.00000000001339	1.33850752436669e-11	7	0	0	385	7931
mmu_M00092	Phosphatidylethanolamine (PE) biosynthesis, ethanolamine => PE	1.00000000001339	1.33850752436669e-11	7	0	0	385	7931
M00691	DNA damage-induced cell cycle checkpoints	1.00000000001339	1.33850752436669e-11	7	0	0	385	7931
mmu_M00044	Tyrosine degradation, tyrosine => homogentisate	1.00000000001339	1.33850752436669e-11	7	0	0	385	7931
M00398	Sm core complex	1.00000000001339	1.33850752436669e-11	7	0	0	385	7931
mmu_M00072	N-glycosylation by oligosaccharyltransferase	1.00000000001339	1.33850752436669e-11	7	0	0	385	7931
M00397	Lsm 1-7 complex	1.00000000001339	1.33850752436669e-11	7	0	0	385	7931
M00107	Steroid hormone biosynthesis, cholesterol => prognenolone => progesterone	1.00000000001339	1.33850752436669e-11	7	0	0	385	7931
M00396	Lsm 2-8 complex	1.00000000001339	1.33850752436669e-11	7	0	0	385	7931
ko00400	Phenylalanine, tyrosine and tryptophan biosynthesis	1.00000000001339	1.33850752436669e-11	7	0	0	385	7931
M00120	Coenzyme A biosynthesis, pantothenate => CoA	1.00000000001339	1.33850752436669e-11	7	0	0	385	7931
mmu_M00398	Sm core complex	1.00000000001339	1.33850752436669e-11	7	0	0	385	7931
M00044	Tyrosine degradation, tyrosine => homogentisate	1.00000000001339	1.33850752436669e-11	7	0	0	385	7931
mmu_M00397	Lsm 1-7 complex	1.00000000001339	1.33850752436669e-11	7	0	0	385	7931
M00424	Shelterin complex	1.00000000001339	1.33850752436669e-11	7	0	0	385	7931
mmu_M00107	Steroid hormone biosynthesis, cholesterol => prognenolone => progesterone	1.00000000001339	1.33850752436669e-11	7	0	0	385	7931
mmu00400	Phenylalanine, tyrosine and tryptophan biosynthesis	1.00000000001339	1.33850752436669e-11	7	0	0	385	7931
mmu_M00160	V-type ATPase, eukaryotes	1.00000000001378	1.37839488454533e-11	24	0	0	385	7931
M00160	V-type ATPase, eukaryotes	1.00000000001378	1.37839488454533e-11	24	0	0	385	7931
M00400	p97-Ufd1-Npl4 complex	1.0000000000139	1.39046087333948e-11	3	0	0	385	7931
mmu_M00108	C21-Steroid hormone biosynthesis, progesterone => corticosterone/aldosterone	1.0000000000139	1.39046087333948e-11	3	0	0	385	7931
mmu_M00408	ESCRT-0 complex	1.0000000000139	1.39046087333948e-11	3	0	0	385	7931
mmu00471	D-Glutamine and D-glutamate metabolism	1.0000000000139	1.39046087333948e-11	3	0	0	385	7931
ko00785	Lipoic acid metabolism	1.0000000000139	1.39046087333948e-11	3	0	0	385	7931
mmu_M00020	Serine biosynthesis, glycerate-3P => serine	1.0000000000139	1.39046087333948e-11	3	0	0	385	7931
mmu_M00100	Sphingosine degradation	1.0000000000139	1.39046087333948e-11	3	0	0	385	7931
M00046	Pyrimidine degradation, uracil => beta-alanine, thymine => 3-aminoisobutanoate	1.0000000000139	1.39046087333948e-11	3	0	0	385	7931
mmu_M00297	DNA-PK complex	1.0000000000139	1.39046087333948e-11	3	0	0	385	7931
M00392	Ski complex	1.0000000000139	1.39046087333948e-11	3	0	0	385	7931
M00108	C21-Steroid hormone biosynthesis, progesterone => corticosterone/aldosterone	1.0000000000139	1.39046087333948e-11	3	0	0	385	7931
M00297	DNA-PK complex	1.0000000000139	1.39046087333948e-11	3	0	0	385	7931
mmu_M00392	Ski complex	1.0000000000139	1.39046087333948e-11	3	0	0	385	7931
M00020	Serine biosynthesis, glycerate-3P => serine	1.0000000000139	1.39046087333948e-11	3	0	0	385	7931
ko00471	D-Glutamine and D-glutamate metabolism	1.0000000000139	1.39046087333948e-11	3	0	0	385	7931
M00082	Fatty acid biosynthesis, initiation	1.0000000000139	1.39046087333948e-11	3	0	0	385	7931
mmu00785	Lipoic acid metabolism	1.0000000000139	1.39046087333948e-11	3	0	0	385	7931
mmu_M00051	Uridine monophosphate biosynthesis, glutamine (+ PRPP) => UMP	1.0000000000139	1.39046087333948e-11	3	0	0	385	7931
mmu_M00046	Pyrimidine degradation, uracil => beta-alanine, thymine => 3-aminoisobutanoate	1.0000000000139	1.39046087333948e-11	3	0	0	385	7931
mmu_M00082	Fatty acid biosynthesis, initiation	1.0000000000139	1.39046087333948e-11	3	0	0	385	7931
M00408	ESCRT-0 complex	1.0000000000139	1.39046087333948e-11	3	0	0	385	7931
M00291	MRN complex	1.0000000000139	1.39046087333948e-11	3	0	0	385	7931
mmu_M00400	p97-Ufd1-Npl4 complex	1.0000000000139	1.39046087333948e-11	3	0	0	385	7931
mmu_M00291	MRN complex	1.0000000000139	1.39046087333948e-11	3	0	0	385	7931
M00100	Sphingosine degradation	1.0000000000139	1.39046087333948e-11	3	0	0	385	7931
mmu_M00132	Inositol phosphate metabolism, Ins(1,3,4)P3 => phytate	1.0000000000139	1.39046087333948e-11	3	0	0	385	7931
M00410	ESCRT-II complex	1.0000000000139	1.39046087333948e-11	3	0	0	385	7931
ko00780	Biotin metabolism	1.0000000000139	1.39046087333948e-11	3	0	0	385	7931
mmu_M00069	Glycosphingolipid biosynthesis, ganglio series, LacCer => GT3	1.0000000000139	1.39046087333948e-11	3	0	0	385	7931
M00051	Uridine monophosphate biosynthesis, glutamine (+ PRPP) => UMP	1.0000000000139	1.39046087333948e-11	3	0	0	385	7931
mmu_M00118	Glutathione biosynthesis, glutamate => glutathione	1.0000000000139	1.39046087333948e-11	3	0	0	385	7931
M00069	Glycosphingolipid biosynthesis, ganglio series, LacCer => GT3	1.0000000000139	1.39046087333948e-11	3	0	0	385	7931
mmu_M00410	ESCRT-II complex	1.0000000000139	1.39046087333948e-11	3	0	0	385	7931
M00132	Inositol phosphate metabolism, Ins(1,3,4)P3 => phytate	1.0000000000139	1.39046087333948e-11	3	0	0	385	7931
M00118	Glutathione biosynthesis, glutamate => glutathione	1.0000000000139	1.39046087333948e-11	3	0	0	385	7931
mmu00780	Biotin metabolism	1.0000000000139	1.39046087333948e-11	3	0	0	385	7931
M00341	Proteasome, 19S regulatory particle (PA700)	1.00000000001708	1.70750426870593e-11	19	0	0	385	7931
mmu_M00341	Proteasome, 19S regulatory particle (PA700)	1.00000000001708	1.70750426870593e-11	19	0	0	385	7931
mmu00100	Steroid biosynthesis	1.00000000001708	1.70750426870593e-11	19	0	0	385	7931
ko00100	Steroid biosynthesis	1.00000000001708	1.70750426870593e-11	19	0	0	385	7931
M00426	Survival motor neuron (SMN) complex	1.00000000001912	1.91225254497468e-11	9	0	0	385	7931
mmu00750	Vitamin B6 metabolism	1.00000000001912	1.91225254497468e-11	9	0	0	385	7931
M00152	Cytochrome bc1 complex	1.00000000001912	1.91225254497468e-11	9	0	0	385	7931
mmu_M00152	Cytochrome bc1 complex	1.00000000001912	1.91225254497468e-11	9	0	0	385	7931
mmu_M00426	Survival motor neuron (SMN) complex	1.00000000001912	1.91225254497468e-11	9	0	0	385	7931
M00131	Inositol phosphate metabolism, Ins(1,3,4,5)P4 => Ins(1,3,4)P3 => myo-inositol	1.00000000001912	1.91225254497468e-11	9	0	0	385	7931
ko00750	Vitamin B6 metabolism	1.00000000001912	1.91225254497468e-11	9	0	0	385	7931
mmu_M00131	Inositol phosphate metabolism, Ins(1,3,4,5)P4 => Ins(1,3,4)P3 => myo-inositol	1.00000000001912	1.91225254497468e-11	9	0	0	385	7931
M00091	Phosphatidylcholine (PC) biosynthesis, PE => PC	1.00000000002142	2.14195883252444e-11	1	0	0	385	7931
mmu_M00043	Thyroid hormone biosynthesis, tyrosine => triiodothyronine/thyroxine	1.00000000002142	2.14195883252444e-11	1	0	0	385	7931
ko00472	D-Arginine and D-ornithine metabolism	1.00000000002142	2.14195883252444e-11	1	0	0	385	7931
mmu00472	D-Arginine and D-ornithine metabolism	1.00000000002142	2.14195883252444e-11	1	0	0	385	7931
M00043	Thyroid hormone biosynthesis, tyrosine => triiodothyronine/thyroxine	1.00000000002142	2.14195883252444e-11	1	0	0	385	7931
mmu_M00091	Phosphatidylcholine (PC) biosynthesis, PE => PC	1.00000000002142	2.14195883252444e-11	1	0	0	385	7931
M00154	Cytochrome c oxidase	1.00000000002281	2.28147573683863e-11	22	0	0	385	7931
mmu_M00154	Cytochrome c oxidase	1.00000000002281	2.28147573683863e-11	22	0	0	385	7931
M00403	HRD1/SEL1 ERAD complex	1.00000000002309	2.30890589934844e-11	13	0	0	385	7931
M00036	Leucine degradation, leucine => acetoacetate + acetyl-CoA	1.00000000002309	2.30890589934844e-11	13	0	0	385	7931
mmu_M00036	Leucine degradation, leucine => acetoacetate + acetyl-CoA	1.00000000002309	2.30890589934844e-11	13	0	0	385	7931
mmu_M00403	HRD1/SEL1 ERAD complex	1.00000000002309	2.30890589934844e-11	13	0	0	385	7931
M00295	BRCA1-associated genome surveillance complex (BASC)	1.00000000002338	2.33837328430143e-11	16	0	0	385	7931
mmu_M00295	BRCA1-associated genome surveillance complex (BASC)	1.00000000002338	2.33837328430143e-11	16	0	0	385	7931
mmu_M00679	BMP signaling	1.00000000002617	2.61684790680145e-11	20	0	0	385	7931
M00679	BMP signaling	1.00000000002617	2.61684790680145e-11	20	0	0	385	7931
M00389	APC/C complex	1.00000000002636	2.63617360811869e-11	14	0	0	385	7931
mmu_M00389	APC/C complex	1.00000000002636	2.63617360811869e-11	14	0	0	385	7931
ko00061	Fatty acid biosynthesis	1.00000000002636	2.63617360811869e-11	14	0	0	385	7931
mmu00061	Fatty acid biosynthesis	1.00000000002636	2.63617360811869e-11	14	0	0	385	7931
ko05033	Nicotine addiction	1.0000000000284	2.83951367817813e-11	40	0	0	385	7931
mmu05033	Nicotine addiction	1.0000000000284	2.83951367817813e-11	40	0	0	385	7931
M00143	NADH dehydrogenase (ubiquinone) Fe-S protein/flavoprotein complex, mitochondria	1.00000000002851	2.85134097547803e-11	11	0	0	385	7931
mmu_M00032	Lysine degradation, lysine => saccharopine => acetoacetyl-CoA	1.00000000002851	2.85134097547803e-11	11	0	0	385	7931
ko00130	Ubiquinone and other terpenoid-quinone biosynthesis	1.00000000002851	2.85134097547803e-11	11	0	0	385	7931
mmu00920	Sulfur metabolism	1.00000000002851	2.85134097547803e-11	11	0	0	385	7931
mmu00130	Ubiquinone and other terpenoid-quinone biosynthesis	1.00000000002851	2.85134097547803e-11	11	0	0	385	7931
M00404	COPII complex	1.00000000002851	2.85134097547803e-11	11	0	0	385	7931
ko00920	Sulfur metabolism	1.00000000002851	2.85134097547803e-11	11	0	0	385	7931
mmu_M00143	NADH dehydrogenase (ubiquinone) Fe-S protein/flavoprotein complex, mitochondria	1.00000000002851	2.85134097547803e-11	11	0	0	385	7931
mmu_M00076	Dermatan sulfate degradation	1.00000000002851	2.85134097547803e-11	11	0	0	385	7931
M00076	Dermatan sulfate degradation	1.00000000002851	2.85134097547803e-11	11	0	0	385	7931
mmu_M00678	Hedgehog signaling	1.00000000002851	2.85134097547803e-11	11	0	0	385	7931
mmu_M00180	RNA polymerase II, eukaryotes	1.00000000002851	2.85134097547803e-11	11	0	0	385	7931
M00180	RNA polymerase II, eukaryotes	1.00000000002851	2.85134097547803e-11	11	0	0	385	7931
M00678	Hedgehog signaling	1.00000000002851	2.85134097547803e-11	11	0	0	385	7931
M00412	ESCRT-III complex	1.00000000002851	2.85134097547803e-11	11	0	0	385	7931
mmu_M00404	COPII complex	1.00000000002851	2.85134097547803e-11	11	0	0	385	7931
mmu_M00412	ESCRT-III complex	1.00000000002851	2.85134097547803e-11	11	0	0	385	7931
mmu_M00182	RNA polymerase I, eukaryotes	1.00000000002851	2.85134097547803e-11	11	0	0	385	7931
M00182	RNA polymerase I, eukaryotes	1.00000000002851	2.85134097547803e-11	11	0	0	385	7931
mmu00430	Taurine and hypotaurine metabolism	1.00000000002851	2.85134097547803e-11	11	0	0	385	7931
ko00430	Taurine and hypotaurine metabolism	1.00000000002851	2.85134097547803e-11	11	0	0	385	7931
M00032	Lysine degradation, lysine => saccharopine => acetoacetyl-CoA	1.00000000002851	2.85134097547803e-11	11	0	0	385	7931
mmu_M00158	F-type ATPase, eukaryotes	1.00000000002896	2.89576638708865e-11	15	0	0	385	7931
mmu_M00146	NADH dehydrogenase (ubiquinone) 1 alpha subcomplex	1.00000000002896	2.89576638708865e-11	15	0	0	385	7931
M00158	F-type ATPase, eukaryotes	1.00000000002896	2.89576638708865e-11	15	0	0	385	7931
mmu_M00686	Toll-like receptor signaling	1.00000000002896	2.89576638708865e-11	15	0	0	385	7931
M00340	Proteasome, 20S core particle	1.00000000002896	2.89576638708865e-11	15	0	0	385	7931
M00146	NADH dehydrogenase (ubiquinone) 1 alpha subcomplex	1.00000000002896	2.89576638708865e-11	15	0	0	385	7931
M00686	Toll-like receptor signaling	1.00000000002896	2.89576638708865e-11	15	0	0	385	7931
mmu_M00683	Hippo signaling	1.00000000002896	2.89576638708865e-11	15	0	0	385	7931
M00683	Hippo signaling	1.00000000002896	2.89576638708865e-11	15	0	0	385	7931
mmu_M00340	Proteasome, 20S core particle	1.00000000002896	2.89576638708865e-11	15	0	0	385	7931
ko04320	Dorso-ventral axis formation	1.00000000003063	3.0631395382775e-11	26	0	0	385	7931
mmu04320	Dorso-ventral axis formation	1.00000000003063	3.0631395382775e-11	26	0	0	385	7931
mmu05217	Basal cell carcinoma	1.0000000000315	3.14966129747759e-11	55	0	0	385	7931
ko05217	Basal cell carcinoma	1.0000000000315	3.14966129747759e-11	55	0	0	385	7931
M00682	Notch signaling	1.00000000003231	3.23103782152867e-11	17	0	0	385	7931
mmu_M00682	Notch signaling	1.00000000003231	3.23103782152867e-11	17	0	0	385	7931
M00388	ECS complex	1.00000000003431	3.43056027675867e-11	12	0	0	385	7931
mmu_M00388	ECS complex	1.00000000003431	3.43056027675867e-11	12	0	0	385	7931
M00147	NADH dehydrogenase (ubiquinone) 1 beta subcomplex	1.00000000003431	3.43056027675867e-11	12	0	0	385	7931
mmu_M00147	NADH dehydrogenase (ubiquinone) 1 beta subcomplex	1.00000000003431	3.43056027675867e-11	12	0	0	385	7931
mmu05020	Prion diseases	1.00000000003435	3.43464893119432e-11	34	0	0	385	7931
ko05020	Prion diseases	1.00000000003435	3.43464893119432e-11	34	0	0	385	7931
mmu05412	Arrhythmogenic right ventricular cardiomyopathy (ARVC)	1.00000000003437	3.43687607619085e-11	72	0	0	385	7931
ko05412	Arrhythmogenic right ventricular cardiomyopathy (ARVC)	1.00000000003437	3.43687607619085e-11	72	0	0	385	7931
mmu04950	Maturity onset diabetes of the young	1.000000000035	3.50000538574849e-11	27	0	0	385	7931
ko03060	Protein export	1.000000000035	3.50000538574849e-11	27	0	0	385	7931
mmu03060	Protein export	1.000000000035	3.50000538574849e-11	27	0	0	385	7931
ko04950	Maturity onset diabetes of the young	1.000000000035	3.50000538574849e-11	27	0	0	385	7931
mmu_M00405	THC complex	1.00000000003685	3.68530924680574e-11	5	0	0	385	7931
M00405	THC complex	1.00000000003685	3.68530924680574e-11	5	0	0	385	7931
M00383	ECV complex	1.00000000003685	3.68530924680574e-11	5	0	0	385	7931
mmu_M00128	Ubiquinone biosynthesis, eukaryotes, 4-hydroxybenzoate => ubiquinone	1.00000000003685	3.68530924680574e-11	5	0	0	385	7931
mmu_M00385	Cul4-DDB1-DDB2 complex	1.00000000003685	3.68530924680574e-11	5	0	0	385	7931
mmu_M00289	RF-C complex	1.00000000003685	3.68530924680574e-11	5	0	0	385	7931
mmu_M00386	Cul4-DDB1-CSA complex	1.00000000003685	3.68530924680574e-11	5	0	0	385	7931
mmu_M00307	Pyruvate oxidation, pyruvate => acetyl-CoA	1.00000000003685	3.68530924680574e-11	5	0	0	385	7931
M00289	RF-C complex	1.00000000003685	3.68530924680574e-11	5	0	0	385	7931
M00071	Glycosphingolipid biosynthesis, neolacto-series, LacCer => nLc4Cer	1.00000000003685	3.68530924680574e-11	5	0	0	385	7931
M00386	Cul4-DDB1-CSA complex	1.00000000003685	3.68530924680574e-11	5	0	0	385	7931
M00042	Catecholamine biosynthesis, tyrosine => dopamine => noradrenaline => adrenaline	1.00000000003685	3.68530924680574e-11	5	0	0	385	7931
M00307	Pyruvate oxidation, pyruvate => acetyl-CoA	1.00000000003685	3.68530924680574e-11	5	0	0	385	7931
M00385	Cul4-DDB1-DDB2 complex	1.00000000003685	3.68530924680574e-11	5	0	0	385	7931
mmu_M00071	Glycosphingolipid biosynthesis, neolacto-series, LacCer => nLc4Cer	1.00000000003685	3.68530924680574e-11	5	0	0	385	7931
M00414	Bloom's syndrome complex	1.00000000003685	3.68530924680574e-11	5	0	0	385	7931
mmu_M00383	ECV complex	1.00000000003685	3.68530924680574e-11	5	0	0	385	7931
mmu_M00042	Catecholamine biosynthesis, tyrosine => dopamine => noradrenaline => adrenaline	1.00000000003685	3.68530924680574e-11	5	0	0	385	7931
mmu_M00414	Bloom's syndrome complex	1.00000000003685	3.68530924680574e-11	5	0	0	385	7931
mmu_M00382	SCF-FBS complex	1.00000000003685	3.68530924680574e-11	5	0	0	385	7931
M00128	Ubiquinone biosynthesis, eukaryotes, 4-hydroxybenzoate => ubiquinone	1.00000000003685	3.68530924680574e-11	5	0	0	385	7931
M00382	SCF-FBS complex	1.00000000003685	3.68530924680574e-11	5	0	0	385	7931
mmu00770	Pantothenate and CoA biosynthesis	1.00000000003934	3.93390627902422e-11	18	0	0	385	7931
ko00770	Pantothenate and CoA biosynthesis	1.00000000003934	3.93390627902422e-11	18	0	0	385	7931
mmu_M00354	Spliceosome, U4/U6.U5 tri-snRNP	1.00000000003995	3.99491029903025e-11	30	0	0	385	7931
M00354	Spliceosome, U4/U6.U5 tri-snRNP	1.00000000003995	3.99491029903025e-11	30	0	0	385	7931
M00677	Wnt signaling	1.00000000004056	4.05550489908446e-11	38	0	0	385	7931
mmu_M00677	Wnt signaling	1.00000000004056	4.05550489908446e-11	38	0	0	385	7931
M00427	Nuclear pore complex	1.00000000004059	4.05857805041893e-11	41	0	0	385	7931
mmu_M00427	Nuclear pore complex	1.00000000004059	4.05857805041893e-11	41	0	0	385	7931
mmu04742	Taste transduction	1.0000000000446	4.45997878625979e-11	87	0	0	385	7931
ko04742	Taste transduction	1.0000000000446	4.45997878625979e-11	87	0	0	385	7931
