# Supplementary material for: EGR2 is an epigenomic regulator of phagocytosis and antifungal immunity in alveolar macrophages
Source: JCI Insight. 2024 Sep 10;9(17):e164009. doi: 10.1172/jci.insight.164009 (PMC11385099; doi:10.1172/jci.insight.164009)
Supplement: Supplemental table 12 [file jciinsight-9-164009-s053.xlsx]

## Sheet: 6047_genes
	WT			Egr2 KO
Gene	ctrl	zym 6hrs	zym 24hrs	ctrl	zym 6hrs	zym 24hrs	cluster nr
2210018M11Rik	5.09139	2.23447	2.5378	4.73565	1.79172	2.48003	cluster1
2610001J05Rik	41.0618	34.4881	35.4135	40.8927	31.6035	36.0964	cluster1
Aamp	94.5562	77.0155	84.0793	92.1609	67.7576	84.3074	cluster1
Arfrp1	17.8779	15.5458	16.4908	18.3595	14.6912	14.9075	cluster1
Asnsd1	46.9245	34.334	41.6131	46.5377	32.963	38.094	cluster1
Homez	2.87535	1.87386	2.0399	3.02718	1.53128	1.3997	cluster1
Ick	2.4535	1.71164	1.84809	2.50121	1.62827	1.70406	cluster1
Pld3	585.439	435.969	483.037	560.123	406.444	380.043	cluster1
Ppm1d	9.1007	6.70927	7.21996	9.33943	6.50318	6.91375	cluster1
Rab3il1	27.4165	24.4121	32.0426	30.0924	13.0344	18.2865	cluster1
Rasal3	10.1846	7.39145	6.9875	9.82985	5.69876	5.18293	cluster1
Runx1	35.1037	23.7674	24.9489	30.5068	22.059	17.204	cluster1
Uckl1	28.2121	19.8678	19.7782	28.7863	18.2276	20.1502	cluster1
1190002F15Rik	5.09474	1.2137	2.2013	3.45851	1.1535	1.56884	cluster1
3110002H16Rik	40.6752	25.8334	31.4783	32.2714	22.9982	29.4969	cluster1
A730017L22Rik	1.82604	0.554987	0.939818	1.53701	0.66896	0.761655	cluster1
Aagab	22.9085	14.1453	17.1059	23.5112	13.6522	16.3914	cluster1
Abca2	18.4537	9.32745	10.4558	14.5701	8.13335	6.0892	cluster1
Abcd2	68.0916	25.9338	23.4496	55.9104	22.4312	23.1721	cluster1
Abhd3	13.9642	8.22184	8.57877	12.7545	7.01399	8.98981	cluster1
Abhd6	4.96383	1.88306	3.72197	4.28975	2.26761	2.91772	cluster1
Acox1	103.504	53.6135	66.3949	90.6222	51.7362	52.782	cluster1
Acrbp	6.2415	0.953204	2.17789	4.3448	0.720881	3.00669	cluster1
Add1	62.6584	31.444	48.066	57.4538	30.7683	44.5049	cluster1
Afap1	19.7955	7.166	10.1026	15.0099	5.67005	5.64012	cluster1
Ahdc1	2.34592	0.747665	1.49417	2.05139	0.718755	1.07502	cluster1
AI467606	35.4644	10.4394	12.1338	29.8972	11.3331	12.524	cluster1
Ak8	18.3803	7.80179	8.7367	17.1632	7.20978	5.70716	cluster1
Aldh3a2	42.5291	26.0347	31.2938	43.1027	27.7218	30.35	cluster1
Aldoc	41.8029	18.1534	31.7439	33.1424	13.3284	21.3028	cluster1
Amz1	94.928	16.4499	26.3052	98.0812	22.7068	25.3744	cluster1
Ankle1	2.26634	0.146319	1.03328	2.00281	0.301939	0.933135	cluster1
Anln	11.6483	2.60951	3.21313	8.13966	5.27436	3.1234	cluster1
Arhgap39	24.0675	14.0448	16.962	23.3297	9.2061	11.4696	cluster1
Arhgap9	139.499	50.1292	56.7986	108.766	51.7389	56.8457	cluster1
Atg4c	18.9549	4.46176	8.97993	16.7605	5.40862	8.84542	cluster1
B3gnt7	100.198	50.8378	48.5456	88.0707	49.7113	45.0282	cluster1
B4galnt1	180.522	78.3982	126.314	160.711	79.3329	114.68	cluster1
Bbs10	1.34159	0.669914	0.769923	1.20478	0.395005	0.7255	cluster1
Bin3	46.579	32.0037	32.2577	43.6369	26.056	29.4231	cluster1
Bivm	4.89917	1.41962	3.33632	4.1169	1.85662	3.07281	cluster1
Blvra	172.685	95.4772	136.627	142.199	88.0611	115.571	cluster1
Brd9	22.1209	14.0167	15.1206	21.6892	14.3517	14.4002	cluster1
C2cd5	11.158	5.43691	5.72147	8.278	4.70518	4.41774	cluster1
C530008M17Rik	17.8565	4.11861	8.5899	11.8863	3.90201	6.46175	cluster1
Ccnb2	19.9221	6.63427	7.87817	18.4753	8.20224	8.63816	cluster1
Ccpg1os	2.79768	0.671979	1.37911	2.65716	1.00323	1.45362	cluster1
Cd101	16.1765	5.3344	6.79729	16.3404	4.85058	4.73468	cluster1
Cdc25b	23.6797	5.21987	8.63015	22.4483	6.07593	7.82869	cluster1
Cdc42ep3	188.153	28.6852	39.0775	184.647	37.0078	70.4041	cluster1
Cdca3	14.2519	5.41566	8.23939	13.6315	2022-06-09	8.5277	cluster1
Cdk2ap2	231.617	98.9296	120.518	191.852	93.2793	122.629	cluster1
Cdkn2c	9.30565	2.16204	4.58815	8.15768	3.64172	4.14925	cluster1
Cecr5	10.0013	4.162	5.4199	9.1028	3.62211	5.43641	cluster1
Cenpv	9.87885	4.95278	5.96518	8.29922	4.59001	5.97522	cluster1
Cep68	7.16147	2.26292	4.88456	7.24961	2.75375	3.72412	cluster1
Cep83os	2.15054	1.02811	1.33472	2.17979	1.23109	1.04161	cluster1
Chd5	5.47907	2.41569	2.10912	3.4921	1.98501	1.27895	cluster1
Cisd1	46.6142	20.0721	24.3897	34.5965	19.0741	27.1873	cluster1
Clec4a2	52.7699	21.8079	42.2599	46.4268	17.2184	34.3251	cluster1
Cmc4	4.53053	2.116	2.68108	4.22804	1.62228	2.61698	cluster1
Cnr2	21.8497	9.10542	10.0094	16.1348	6.8548	7.31015	cluster1
Coro1b	369.12	233.325	248.634	372.01	238.765	243.716	cluster1
Coro2b	18.6124	8.15733	11.5146	15.8678	9.24557	8.4766	cluster1
Cpne8	32.7827	17.9644	18.1094	23.9235	20.1514	12.6951	cluster1
Cpt2	27.3912	6.91463	14.2237	24.9645	8.51616	2022-06-16	cluster1
Cryzl1	23.9346	10.8895	16.8966	18.9484	9.91984	14.9749	cluster1
Cyp2r1	3.03039	0.981003	1.44283	2.80148	1.61232	1.52889	cluster1
Daglb	30.9771	10.1274	11.8208	23.5542	9.67345	9.64313	cluster1
Dclre1b	2022-11-19	5.57429	7.03772	9.91162	7.53254	6.78212	cluster1
Dcp1b	4.7452	2.7809	3.24309	3.89125	3.17658	2.61858	cluster1
Dip2b	13.6124	8.48448	7.7556	10.3477	6.39814	5.26647	cluster1
Dnajc24	25.2502	10.6742	15.1119	22.6242	10.8583	16.9492	cluster1
Dnajc4	24.4332	14.7943	18.3473	24.0755	14.8953	17.0898	cluster1
Dok4	2.56013	0.947145	1.5245	1.88711	0.886219	1.66119	cluster1
Ear10	367.51	131.616	131.176	304.313	126.123	80.7064	cluster1
Ech1	227.061	101.218	123.315	227.514	115.301	117.377	cluster1
Ehd4	46.5885	29.8302	29.7356	41.7961	30.1001	30.2189	cluster1
Ensa	58.4161	33.694	42.6341	55.2977	33.6744	43.4345	cluster1
Ercc1	13.9598	6.73138	11.2758	12.7203	6.43142	9.98841	cluster1
Faap100	9.20124	5.60955	7.26471	9.54644	6.31928	6.23575	cluster1
Fam110b	1.03667	0.212799	0.377178	1.00244	0.394505	0.478089	cluster1
Fam131a	2.99709	1.25308	1.07782	2.56831	0.90749	1.02251	cluster1
Fam134a	57.8069	33.2376	42.0565	56.2656	33.8406	41.3008	cluster1
Fam219b	17.6306	5.52737	8.48918	16.8117	7.79413	8.0691	cluster1
Fam64a	5.70274	1.20057	1.93395	5.75904	1.84943	2.36929	cluster1
Fam69a	58.2514	19.132	19.9305	47.7795	23.1605	18.5476	cluster1
Fli1	14.5154	5.57018	9.89259	13.0097	6.54743	9.1915	cluster1
Fnbp1	43.3325	23.9748	35.948	42.1671	24.4858	30.8509	cluster1
Fpr1	234.119	130.465	143.271	200.687	128.377	167.037	cluster1
Fut11	10.2372	6.31098	6.66899	10.4579	6.39877	7.04132	cluster1
G6pc3	33.6928	20.2299	29.0799	29.1108	16.2953	22.49	cluster1
Galm	10.7674	3.53368	7.58523	8.63111	4.21289	5.95058	cluster1
Gamt	17.9447	4.87782	8.69744	16.1207	6.39228	7.75408	cluster1
Gid8	14.65	12.4078	11.4557	12.7016	11.0911	10.0936	cluster1
Gm20300	2.20676	0.777659	0.95895	2.00878	0.737383	1.2381	cluster1
Gm38426	2.345	1.05655	1.21784	1.80022	0.828634	0.923527	cluster1
Gpr108	47.267	31.4277	34.4679	45.5648	32.5344	35.8003	cluster1
Gpr160	21.5407	3.879	10.3812	17.5056	3.75897	9.73151	cluster1
Gtpbp1	20.1556	14.7649	16.9139	20.0246	14.9912	15.0935	cluster1
Gyg	125.335	64.2004	67.6138	102.846	56.0543	62.0683	cluster1
Hadha	98.1642	51.1944	72.5377	85.314	51.246	63.8635	cluster1
Hcfc1r1	63.4885	33.7317	36.6974	53.912	32.1046	33.0556	cluster1
Hes7	2.00103	0.212102	0.449312	1.28363	0.427374	0.301435	cluster1
Hint3	22.9519	9.62454	14.0913	21.2277	11.0078	14.2286	cluster1
Hist1h2ac	13.6811	4.17577	6.06084	10.9103	5.71578	7.3209	cluster1
Hist1h2ad	10.9463	3.27039	5.11154	8.92022	4.69696	5.51506	cluster1
Hist1h2ae	6.24924	2.81829	3.49737	5.29759	3.41703	3.35088	cluster1
Hist2h3b	2.17456	0.4916	1.13012	1.94408	0.630171	0.806707	cluster1
Hist2h3c2	4.11903	0.983648	2.03555	3.66093	1.18123	1.60987	cluster1
Hmg20b	41.5123	26.5048	32.7828	33.2225	23.223	28.7398	cluster1
Hspa12a	24.1473	5.42546	6.55076	15.5681	6.6906	3.21192	cluster1
Hspbap1	4.45822	2.67651	3.47955	3.64261	2.39446	3.10015	cluster1
Idh1	198.095	57.1598	92.2849	177.755	80.0802	100.86	cluster1
Igsf9	6.49559	1.7504	2.34607	4.28511	2.02351	1.47977	cluster1
Iqgap3	3.40719	1.15487	1.55489	3.00134	1.29179	1.47507	cluster1
Irf8	64.4969	31.9361	22.0883	50.8926	24.5916	22.2949	cluster1
Isoc2a	74.8365	45.2163	57.7152	72.5959	41.0014	53.7798	cluster1
Kank3	12.8806	5.00857	6.07933	11.8278	5.35217	5.82053	cluster1
Kbtbd3	2.1366	0.699971	0.998868	1.72437	1.0753	1.28095	cluster1
Kcnn3	23.7674	5.30082	10.5452	16.4964	4.8824	7.49348	cluster1
Kctd2	18.957	10.857	14.2118	19.9913	10.2527	12.1484	cluster1
Kif20a	8.33473	2.71625	3.66188	7.81181	3.60374	4.07057	cluster1
Kif2c	5.37459	1.38631	2.50927	4.72945	1.70326	2.98449	cluster1
Klf4	80.8064	35.6563	52.9118	79.106	33.1668	44.6194	cluster1
Klhl22	5.55847	1.74965	3.53211	5.22703	1.73103	2.99986	cluster1
Klhl36	14.1956	8.5103	10.1933	13.0965	8.44186	6.77397	cluster1
Lipt2	9.32916	3.68177	5.88463	8.22064	4.27579	5.66253	cluster1
Mak	14.1707	5.04823	5.92295	13.8654	6.2533	6.73438	cluster1
Mapk1	56.437	41.16	46.7214	52.3564	39.8407	43.6698	cluster1
Mblac2	2.4232	0.582988	1.71731	2.20717	0.513901	1.16734	cluster1
Mcemp1	429.315	161.309	334.772	336.496	162.749	266.253	cluster1
Mettl14	14.25	7.28313	10.2592	13.9619	7.51916	7.86728	cluster1
Mettl23	21.835	9.65545	13.3636	15.6606	7.42127	11.6581	cluster1
Mknk1	41.5297	20.1097	22.741	41.4759	22.1014	24.8603	cluster1
Mob3a	59.7379	33.5768	40.9683	57.2895	34.9144	39.269	cluster1
Mpg	17.4982	9.45778	10.9898	13.9876	8.18425	9.48076	cluster1
Myadm	143.973	58.8199	86.9193	118.112	56.3754	81.021	cluster1
Myo7a	44.5285	17	31.0375	36.8221	19.3182	21.9002	cluster1
Nacc2	3.37189	1.28494	2.16801	2.85406	1.42748	2.00865	cluster1
Naga	91.1107	63.569	62.0579	89.2434	56.1133	53.9779	cluster1
Nanos1	2.55027	0.329166	0.979283	1.69803	0.332652	0.483425	cluster1
Nceh1	190.093	71.9811	63.3487	147.346	70.9406	55.6873	cluster1
Ndrg3	21.5735	9.06544	13.6768	21.7602	8.11485	12.6956	cluster1
Ndst1	7.11465	4.48419	3.94138	6.54318	3.75943	5.59202	cluster1
Neil2	1.37261	0.567824	0.555555	1.12436	0.391841	0.429997	cluster1
Neil3	3.71938	0.735508	1.6829	2.74954	0.941407	1.95474	cluster1
Nfatc1	21.273	14.9831	15.3313	21.1019	12.1194	12.8746	cluster1
Nfe2l2	96.3982	30.4209	60.1807	87.4413	26.3017	51.9246	cluster1
Nln	43.9419	24.2967	32.6531	34.8965	24.1124	28.327	cluster1
Nudt18	11.3499	6.28855	6.36837	9.87791	6.7108	5.90755	cluster1
Osbpl2	15.6785	9.27012	11.6953	15.245	8.443	11.1354	cluster1
Oscp1	3.98925	1.10965	0.80701	3.28686	0.99793	0.924345	cluster1
Pald1	94.8007	21.2575	37.9901	85.2898	29.0419	22.9299	cluster1
Parp16	6.24454	1.48472	2.80268	5.17058	1.77732	2.40501	cluster1
Pbx2	30.6747	15.5026	16.7832	29.0028	15.7432	16.3871	cluster1
Pcmtd2	8.42449	2.88893	2.79788	6.98248	3.05572	3.48744	cluster1
Pdcd1lg2	3.10805	1.34922	1.26916	2.25933	1.35984	1.06065	cluster1
Pdlim1	134.324	47.0901	47.9157	101.752	50.1403	46.6178	cluster1
Phlda3	108.705	39.5893	77.3589	89.2295	36.4682	70.2716	cluster1
Pla2g15	282.358	113.287	119.339	262.842	65.6106	111.39	cluster1
Plgrkt	109.519	57.193	63.2256	97.5953	63.5517	64.5383	cluster1
Plxdc1	9.75295	3.38326	3.11434	6.34362	2.03593	2.33198	cluster1
Pnpo	31.2401	13.2676	24.2444	28.3857	12.404	19.6889	cluster1
Polr3gl	12.9854	7.83906	6.99091	12.204	7.30749	8.18251	cluster1
Pon3	49.6795	28.1067	26.6733	41.5738	27.8819	25.6624	cluster1
Ppp1cc	93.855	53.8531	67.7075	84.7807	50.1822	66.1593	cluster1
Ppp1r10	26.5459	12.6562	20.4072	23.7234	10.041	17.647	cluster1
Ppp1r13b	4.27016	1.53675	3.02597	3.61049	1.66359	2.69299	cluster1
Pqlc3	99.7999	51.202	63.3076	77.48	44.828	53.1485	cluster1
Prc1	12.5201	3.41329	6.68852	9.51607	4.69706	6.25425	cluster1
Prdm10	1.36643	0.350746	0.752836	1.01117	0.215129	0.571287	cluster1
Prkag2	11.0231	2.90211	7.34292	8.88216	2.70978	5.65451	cluster1
Prkch	48.022	30.1933	29.4076	41.355	27.8327	21.1795	cluster1
Prune2	8.3423	3.04274	2.64697	6.1453	3.30396	3.11564	cluster1
Psrc1	3.16871	0.766998	1.09498	2.85804	0.995072	1.38692	cluster1
Ptms	710.85	294.991	397.337	550.677	325.291	274.36	cluster1
Pygo2	53.1762	19.8128	30.0203	51.4401	27.1702	23.6852	cluster1
Rab40c	13.1659	8.46952	7.88811	12.2441	7.99336	9.12169	cluster1
Rac1	321.417	223.934	220.24	296.106	224.141	208.718	cluster1
Rad52	3.75522	2.1226	2.78477	3.50355	2.08772	2.32087	cluster1
Rdm1	22.1497	5.51265	5.92587	16.0586	6.12643	4.85451	cluster1
Reep4	29.7824	19.2132	20.2033	23.0123	15.3043	20.2249	cluster1
Reep5	227.099	110.621	117.338	200.146	118.332	120.283	cluster1
Rinl	31.232	11.033	20.7974	29.8626	10.7854	17.6521	cluster1
Rpusd3	11.5937	3.29387	5.20288	9.29713	3.749	4.75451	cluster1
Rsph3b	17.0764	8.66778	13.4159	15.1883	8.28896	12.1629	cluster1
Rtn3	152.582	93.3859	128.757	130.534	86.3195	106.261	cluster1
S100a13	93.4573	46.3211	50.7719	90.6508	53.2912	60.5763	cluster1
Sapcd2	1.13316	0.362743	0.687331	0.880746	0.213129	0.427051	cluster1
Sash3	72.8144	19.6856	36.3737	74.0291	23.1061	34.0506	cluster1
Saysd1	5.37293	3.15851	3.31009	4.81331	2.74851	4.04752	cluster1
Scamp2	80.0458	48.848	55.6895	81.9357	49.9519	54.1757	cluster1
Scap	24.0503	15.9065	16.9604	23.1726	13.9549	15.4411	cluster1
Scrn3	5.11376	1.39606	1.98138	4.53232	1.13948	1.65478	cluster1
Sdccag8	10.1996	2.15692	5.78032	7.51962	2.28337	5.19911	cluster1
Sept10	11.1377	3.96694	3.83484	7.95808	3.71961	3.55683	cluster1
Sept9	394.132	251.884	250.296	316.602	201.439	171.576	cluster1
Sft2d1	96.372	72.5715	62.5397	79.9739	63.6046	56.7776	cluster1
Shpk	3.66284	1.64171	1.84702	3.38159	1.72467	1.60872	cluster1
Sirpa	551.645	388.559	408.993	562.646	369.297	392.973	cluster1
Slamf9	109.436	39.4104	48.7429	74.5565	34.1796	42.5745	cluster1
Slc35a5	10.3314	2.91212	4.87948	8.50279	3.05055	5.16402	cluster1
Slc38a9	3.1079	1.62795	1.644	3.06539	1.42612	1.75265	cluster1
Slx1b	5.64594	2.24622	2.75784	4.98394	2.14636	2.478	cluster1
Smap2	58.9064	38.188	46.8076	50.7072	34.1585	33.7655	cluster1
Smarcal1	7.8035	2.68018	5.43135	6.96776	2.82656	5.28035	cluster1
Smim14	38.2608	19.1571	19.8232	34.217	18.4536	23.572	cluster1
Smpd2	29.0646	12.7989	17.7882	28.0129	11.086	16.1803	cluster1
Snn	21.6829	7.40957	6.34032	18.5564	5.43811	4.83933	cluster1
Spag5	3.61905	1.41584	2.04777	3.12016	1.34624	2.06079	cluster1
Sqrdl	51.6693	28.5972	33.3823	47.5006	32.9989	32.1656	cluster1
Srd5a3	50.2499	29.4742	35.896	41.9168	27.2018	32.0479	cluster1
Stat6	73.3377	49.0376	53.8168	70.0545	47.4493	54.8705	cluster1
Stk10	78.4806	1933-05-01	41.5398	69.5555	34.9411	27.4763	cluster1
Stk38	53.2907	27.738	32.8166	51.612	25.5412	31.9479	cluster1
Stxbp2	104.734	75.4334	86.9921	106.563	73.331	77.6035	cluster1
Taok3	29.0936	16.385	22.7437	26.7559	17.175	21.4912	cluster1
Tbc1d31	8.88189	1.86057	4.20723	6.83907	1.81819	3.83661	cluster1
Tbc1d9b	51.3355	25.5471	32.3945	55.3634	27.9203	27.2184	cluster1
Tfeb	48.0198	21.2062	34.3848	43.5133	18.5014	24.3971	cluster1
Tifab	58.3055	6.30265	9.92011	51.7721	9.836	10.2103	cluster1
Tkfc	7.51472	3.38547	5.14729	6.94065	3.86439	4.35722	cluster1
Tm2d2	67.4299	43.3644	46.6444	67.801	44.0484	46.7742	cluster1
Tm6sf1	95.3626	30.7792	43.8581	82.3735	32.9473	42.6136	cluster1
Tmem150b	12.2961	1.91026	4.69185	9.16799	2.2002	4.7504	cluster1
Tmem165	59.4824	37.8148	49.4727	47.6012	29.93	43.4851	cluster1
Tmem194b	2.02195	0.754767	1.13664	2.03392	0.846281	0.925194	cluster1
Tmem198	3.01158	1.48858	1.97411	2.97432	1.37415	1.82972	cluster1
Tmem238	39.94	14.2857	30.1945	31.3713	15.599	25.0725	cluster1
Tmem50a	201.27	147.183	152.084	177.765	135.372	129.911	cluster1
Tmem51	29.3398	9.43452	11.7253	27.6478	7.08904	13.778	cluster1
Tnfaip8l2	90.3826	20.4912	31.5363	91.0141	29.9657	40.3561	cluster1
Tom1l2	7.7704	4.2085	4.75754	6.82434	3.4228	4.82351	cluster1
Tpx2	10.5435	3.71467	6.55669	7.82953	4.41137	6.64526	cluster1
Traf4	2.0879	1.13152	1.72046	1.91613	0.802718	1.00676	cluster1
Trappc6a	42.859	24.0385	29.2029	39.6869	24.3493	25.4952	cluster1
Trim41	21.2038	14.997	18.3419	20.2173	13.4583	16.4799	cluster1
Tspan14	96.7639	36.0445	64.8777	84.4607	35.3021	51.2522	cluster1
Txndc16	6.66304	3.30223	3.96117	6.40422	3.51832	4.14541	cluster1
Ubash3b	39.6086	20.8272	2022-06-24	36.8853	18.5914	23.1554	cluster1
Ube2c	21.0447	7.41746	15.0149	18.2744	9.08919	14.3131	cluster1
Ucp2	1822.74	972.322	973.755	1611.62	872.722	774.595	cluster1
Ulk2	11.6049	4.00289	5.19607	11.4736	4.42888	5.23792	cluster1
Vstm2a	21.0255	6.04734	4.93205	13.1692	6.16616	4.22342	cluster1
Wdr13	14.1819	8.37252	9.65753	13.6235	7.53165	8.55942	cluster1
Wfdc10	41.9745	12.251	8.59335	27.2768	8.84715	2.25281	cluster1
Xbp1	206.656	149.386	139.552	173.811	133.721	119.427	cluster1
Zc3h12d	4.22685	0.677072	0.837019	4.13816	0.893358	1.5871	cluster1
Zdhhc9	38.9495	19.8412	26.3198	35.2669	19.0099	23.4287	cluster1
Zfp101	1.28071	0.468305	0.540782	1.04462	0.5737	0.35291	cluster1
Zfp111	1.6422	0.545121	1.14664	1.52649	0.822825	0.845954	cluster1
Zfp358	7.76501	4.76701	6.01966	8.55363	4.7492	4.63973	cluster1
Zfp839	5.52772	2.97607	3.244	4.86744	2.75456	2.72942	cluster1
Zfyve26	8.35437	3.64926	5.18427	7.3624	3.26926	5.29112	cluster1
Zkscan7	1.75997	0.392404	0.98163	1.70847	0.377109	0.546766	cluster1
1700020I14Rik	16.5883	9.3622	12.897	15.0622	11.0932	11.9492	cluster1
2610002M06Rik	5.52611	2.44947	4.08671	4.11744	2.94731	3.81414	cluster1
2700049A03Rik	1.86639	0.213307	0.731426	1.03587	0.30749	0.832239	cluster1
3110052M02Rik	1.15548	0.506025	0.890159	0.970111	0.398389	0.756942	cluster1
4930431P03Rik	1.56279	0.389635	0.122756	0.868264	0.281684	0.126005	cluster1
4930503L19Rik	8.38379	5.07208	3.55265	4.62997	4.26032	3.28607	cluster1
5530601H04Rik	1.47658	0.905367	0.710864	1.11774	0.765642	0.831985	cluster1
6430706D22Rik	10.9846	2.95273	4.64815	5.63841	3.7698	4.47453	cluster1
Acadm	56.3613	28.9989	35.0542	49.4267	34.4056	35.2203	cluster1
Acbd5	29.3746	14.8778	12.9283	21.3534	13.6407	12.7103	cluster1
Actr6	8.57063	3.20813	4.42714	7.25069	3.68028	4.00644	cluster1
AI504432	61.7681	22.4428	16.6466	32.8167	18.9289	13.3768	cluster1
Ap3m1	25.0456	13.1573	18.3959	17.7427	14.1081	15.2802	cluster1
Ap5m1	5.51512	2.94722	3.4996	4.63488	2.89932	3.46687	cluster1
Arl13b	9.86124	3.41028	4.67703	6.9757	2.87548	3.80619	cluster1
Atg16l2	4.48042	2.75203	2.951	3.68564	2.83673	2.27917	cluster1
Atp8a1	6.69046	2.91317	2.0933	3.9195	2.37141	1.89521	cluster1
B3gntl1	5.5567	2.43287	2.48393	4.06855	2.52138	2.3794	cluster1
Bfsp1	7.24624	3.02163	5.043	5.74344	2.77439	3.11911	cluster1
Bloc1s1	87.0633	47.0011	50.6768	83.5999	56.6693	60.8817	cluster1
Bloc1s3	17.5841	10.9838	10.88	16.0526	11.9272	11.3711	cluster1
Bnip3l	87.5801	52.4764	60.7953	72.0186	52.8675	42.4504	cluster1
Bub1	3.56967	0.869004	1.85188	2.02597	1.05951	1.60794	cluster1
C330027C09Rik	3.25235	1.36577	1.80331	1.7496	1.05669	1.54101	cluster1
Casd1	11.7211	4.59828	8.16319	8.69781	4.89936	8.39782	cluster1
Ccdc125	12.4949	5.4775	5.47796	7.51998	6.05842	6.54368	cluster1
Ccdc90b	15.0137	5.43403	9.96332	11.3857	6.58129	9.60208	cluster1
Ccnb1	9.41812	4.30432	5.80236	7.81542	5.26581	6.44424	cluster1
Cd200r4	95.667	34.1601	57.162	59.8017	26.6897	44.2195	cluster1
Cd84	110.286	82.0864	65.888	67.9016	54.9808	57.1256	cluster1
Cdc42bpb	38.0683	24.589	30.9851	34.0284	24.7737	27.2546	cluster1
Cenpe	1.80943	0.654734	0.911825	0.937765	0.498957	0.595334	cluster1
Cenpo	11.5589	6.41114	7.85269	9.89839	5.43418	7.30033	cluster1
Cep170	10.0244	4.37083	3.85703	5.90301	4.40691	3.46315	cluster1
Cep55	5.90421	2.23528	2.55452	3.76469	2.46955	2.65077	cluster1
Cfap97	3.7493	1.62043	2.31275	2.75962	1.93929	2.07552	cluster1
Chd9	2.69963	1.22513	1.09874	1.51643	1.11782	1.01969	cluster1
Chmp5	97.155	56.0746	75.514	79.441	52.068	74.4884	cluster1
Ckap2	3.49653	1.01016	1.57877	2.76292	1.47279	1.66542	cluster1
Ckap2l	7.36449	4.31428	4.12332	4.46778	5.08284	3.00488	cluster1
Clmn	9.01461	1.96804	5.06304	5.72316	2.52373	2.66994	cluster1
Cntln	3.23066	0.786609	1.80701	1.64916	0.817172	1.43581	cluster1
Cog5	7.43058	2.80937	4.97456	5.86188	3.11889	4.92722	cluster1
Crot	17.6019	7.94316	8.77202	15.6814	9.81111	9.73488	cluster1
Ctsd	4719.57	2554-06-01	3091.23	3625-09-01	2372.27	3515.54	cluster1
Cyb561a3	227.279	124.618	163.835	178.421	107.742	104.2	cluster1
Cyth4	131.27	47.9448	97.1844	91.2454	44.2581	83.3065	cluster1
Dap	87.7279	52.902	66.7911	75.9187	55.7351	73.2202	cluster1
Dclre1a	3.55216	1.91673	2.77465	3.34242	2.59857	2.38113	cluster1
Dock2	55.1721	36.5708	38.5909	41.915	33.0306	24.7437	cluster1
Dzip3	1.52051	0.197724	0.733049	0.824251	0.169432	0.664037	cluster1
Emc2	74.6984	41.8941	57.6502	47.1135	38.1788	48.6856	cluster1
Eml6	1.25535	0.279247	0.786277	1.04095	0.486212	0.433404	cluster1
Epb4.1	15.4777	9.55642	12.2482	13.9618	10.7082	11.9306	cluster1
Eri2	3.26257	1.54606	1.83943	2.31311	2.05307	1.6441	cluster1
Esco2	3.08429	0.786957	1.22087	1.51349	0.731654	1.2016	cluster1
Fam168a	18.1604	9.27553	12.0315	12.1427	7.15064	7.81089	cluster1
Fam208a	6.76998	2.28333	2.16576	3.47148	1.48279	2.18238	cluster1
Fbxo5	6.21877	2.80105	5.16448	6.0015	3.78837	4.05279	cluster1
Fcgr3	324.402	198.649	212.54	272.224	201.482	198.137	cluster1
Fgd4	5.63298	2.17936	1.57173	3.16327	1.20131	1.63599	cluster1
Fkbpl	10.2873	5.38731	7.31319	9.20256	6.59999	7.90467	cluster1
Foxm1	5.03135	1.95311	3.24594	3.669	2.43624	3.00092	cluster1
Fv1	1.77313	0.788078	1.34507	1.54743	0.750861	0.83066	cluster1
G2e3	2.80209	0.78108	0.853333	1.56994	0.693146	0.922959	cluster1
Gadd45g	128.369	74.1642	78.1626	94.0464	56.0838	61.4677	cluster1
Gm28042	2.02521	0.96836	0.823747	1.30736	0.723242	0.421855	cluster1
Gm9833	1.38668	0.175646	1.25487	0.194982	0.857722	0.320739	cluster1
Gna11	7.25984	5.31903	6.16654	5.90871	5.1233	5.07834	cluster1
Golph3l	20.2356	9.53216	11.2507	17.0848	10.2567	11.5735	cluster1
Hiatl1	65.7191	35.3251	37.5391	48.4602	35.7073	35.5027	cluster1
Hist1h2ab	5.70715	2.3009	3.11037	4.77185	2.97572	3.04045	cluster1
Hist1h2af	9.25751	2.74653	4.31686	7.40734	3.8323	4.85789	cluster1
Hist1h2ag	21.323	6.05846	8.89109	16.7645	8.95596	11.8766	cluster1
Hist1h2ah	10.1012	3.07445	4.82794	8.10926	4.60009	5.15233	cluster1
Hist1h2ai	8.7652	2.97414	4.44284	6.79764	4.03517	4.66282	cluster1
Hist1h2ak	5.58022	1.25056	2.59476	4.84029	2.43496	2.90297	cluster1
Hist1h2an	9.79946	3.11277	4.73913	7.55281	4.29721	5.33349	cluster1
Hltf	9.8325	2.84146	4.13349	5.94524	3.25576	4.25513	cluster1
Hpdl	2.67082	1.18207	1.90893	2.04205	1.161	1.34009	cluster1
Hsdl2	21.8769	14.1613	19.9871	19.0371	14.9895	15.6541	cluster1
Htr2c	11.5489	5.2733	2.45469	5.35384	2.51601	1.71331	cluster1
Iffo2	5.0741	2.70051	3.47423	4.07053	3.2798	3.49653	cluster1
Igip	2.01763	0.247514	0.999501	0.804045	0.092875	0.836329	cluster1
Incenp	19.995	12.6615	16.561	18.0469	13.4213	15.6448	cluster1
Insr	9.67679	4.65947	4.48245	5.71887	4.09311	2.81075	cluster1
Ints6	4.69153	2.12611	3.45561	3.99316	2.1708	2.9025	cluster1
Itfg1	29.3672	16.765	20.6248	24.34	18.1236	19.3562	cluster1
Kctd12	46.265	19.4208	9.09923	29.2476	17.8812	17.866	cluster1
Kif11	5.68376	1.5395	2.06116	3.32539	1.6531	1.87163	cluster1
Kif18a	1.35353	0.500792	0.387462	0.785412	0.65989	0.428041	cluster1
Kif18b	2.25252	0.593014	1.37996	1.65956	0.715472	1.35202	cluster1
Kif20b	1.70861	0.463615	0.845826	0.947538	0.317379	0.652581	cluster1
Kif4	2.87876	1.04934	1.90971	1.60014	1.21823	1.23337	cluster1
Krcc1	63.0634	16.7386	40.7055	43.4824	18.9722	33.1512	cluster1
Lpin1	36.5167	14.6442	11.4076	20.3053	15.7434	7.32985	cluster1
Lysmd1	2.49693	1.84098	1.68139	2.27075	1.78809	2.01566	cluster1
Manea	8.29214	5.58663	3.08056	3.49229	3.76972	2.52565	cluster1
Mastl	1.40344	0.532345	0.635059	0.75524	0.504185	0.499609	cluster1
Mbd4	3.14959	0.961766	1.3731	2.59813	1.42004	1.50904	cluster1
Mbnl1	69.7518	43.6581	28.0245	46.9551	32.3237	22.4235	cluster1
Mbnl3	1.90079	0.942342	0.966436	0.941238	0.514915	0.555127	cluster1
Mfap3l	1.50985	0.488478	0.631198	1.1993	0.716492	0.799834	cluster1
Mis18bp1	2.48892	0.818435	0.976854	1.14658	0.665253	0.913857	cluster1
Mkl2	9.07752	7.01429	5.3625	6.04696	6.00494	4.68405	cluster1
Mr1	17.5726	7.29112	9.07755	13.907	8.66738	9.0147	cluster1
Msrb1	978.996	460.557	642.834	832.628	511.07	581.689	cluster1
Mtf1	6.19648	3.70592	5.02277	5.62925	4.39582	4.95755	cluster1
Ncoa4	168.839	85.3442	146.828	148.049	79.6717	108.189	cluster1
Ndc80	5.82609	1.32433	3.75267	4.06892	1.83706	3.04903	cluster1
Nek1	2.18544	0.318121	1.17417	1.46225	0.424745	1.25021	cluster1
Nek8	1.91128	0.888114	0.861878	1.333	0.886211	0.972195	cluster1
Ngly1	18.4818	9.03975	11.4788	13.9244	10.162	10.719	cluster1
Nrp1	19.5459	7.72409	9.80916	14.0747	9.95356	7.31443	cluster1
Ntn4	1.07569	0.181759	0.09776	0.84274	0.165364	0.166426	cluster1
Nusap1	9.37011	3.91414	4.05087	5.81402	4.40787	3.65737	cluster1
Ormdl3	13.3476	9.58689	11.5429	11.8195	8.55027	10.2351	cluster1
Parpbp	1.13633	0.255187	0.459443	0.82677	0.349166	0.505555	cluster1
Pbx3	4.98107	2.82834	4.40619	3.49393	2.28264	3.13148	cluster1
Pepd	58.8815	43.4119	56.3807	52.7785	40.4976	45.8401	cluster1
Phkb	6.79115	2.35118	3.79669	5.03461	2.65215	3.9082	cluster1
Phlpp2	2.97399	1.99798	1.55294	1.98449	1.91722	1.41346	cluster1
Phospho2	15.3026	9.77378	9.39382	13.0855	10.6531	10.2655	cluster1
Pld1	10.0463	5.35666	8.67415	6.26469	4.40305	6.92296	cluster1
Plscr4	4.62826	1.67588	2.31886	3.93049	2.11628	2.07299	cluster1
Polk	3.5491	1.00775	1.407	1.87031	0.893037	1.4964	cluster1
Ppp6c	37.3182	33.4561	30.6749	33.4628	33.0135	32.441	cluster1
Prdm9	2.32372	0.975511	1.33942	1.80756	0.836781	0.915664	cluster1
Prickle3	9.15357	6.44692	7.24626	8.12252	6.37603	6.31631	cluster1
Primpol	4.38916	1.53891	2.90086	3.42841	1.50703	2.66767	cluster1
Prkdc	1.83174	0.399803	1.03105	1.33685	0.429042	0.955237	cluster1
Prr11	3.11477	1.01705	1.44635	2.34448	1.50353	1.26596	cluster1
Psip1	11.1952	5.96504	8.02882	7.20011	6.43984	6.41876	cluster1
Rbl1	18.6226	6.1222	11.4426	11.8638	6.78375	8.97952	cluster1
Rcor3	7.69226	4.08086	5.7106	5.26789	5.09004	5.05139	cluster1
Rfesd	5.21172	2.29337	3.15563	3.9045	2.61456	2.60421	cluster1
Rit1	27.5774	19.5641	22.4768	24.4644	20.6189	23.034	cluster1
Rrm2b	4.7684	2.45816	2.32385	2.56201	1.90048	2.06347	cluster1
Rundc1	9.13512	6.91307	7.85095	8.25078	7.21136	7.08367	cluster1
Rusc1	20.327	9.44801	14.1817	17.906	11.0074	13.909	cluster1
Selo	10.972	7.9125	8.00675	9.37728	7.73212	7.584	cluster1
Senp7	4.95834	1.3627	2.58925	3.20186	1.00871	2.51146	cluster1
Serf2	130.978	88.0006	91.3776	126.373	98.2101	98.4255	cluster1
Sgk3	14.5821	6.67113	6.89678	11.1479	7.38694	8.13559	cluster1
Shprh	3.61869	1.09574	1.90142	2.60157	0.914812	1.74337	cluster1
Ska3	2.5938	1.22037	1.97189	2.34622	1.42214	1.68038	cluster1
Skp1a	92.4198	56.0007	74.0142	84.1306	65.881	73.0113	cluster1
Slc25a40	4.4749	1.01508	2.67829	2.98558	1.49985	2.77505	cluster1
Smarca2	11.9992	4.76773	5.15115	9.74622	5.70473	4.94099	cluster1
Srek1ip1	10.0612	5.69798	7.30543	8.63492	5.67865	7.51013	cluster1
Tacc2	5.48754	2.80028	2.26393	4.20153	2.15111	2.16101	cluster1
Tatdn1	5.54422	3.12767	4.28553	4.22604	3.16207	3.58354	cluster1
Tbc1d32	1.0959	0.212008	0.456787	0.814641	0.358213	0.752002	cluster1
Tdrd3	7.36975	2.38896	4.93384	5.28412	2.96015	4.41548	cluster1
Tmem181b-ps	6.03494	3.4763	3.783	4.85658	3.69149	3.42627	cluster1
Tmem254c	5.62539	1.10366	2.08563	4.38543	2.78893	3.0384	cluster1
Tmub1	10.8983	5.70142	8.12238	9.67441	5.95448	7.84145	cluster1
Tmx4	9.14477	4.23212	3.75919	5.90109	4.03073	3.09998	cluster1
Tnfrsf18	6.65106	2.96517	2.15014	3.39436	1.65191	0.651606	cluster1
Top2a	17.138	5.25188	11.3138	11.9486	7.28222	8.68433	cluster1
Trim59	2.13125	0.719453	1.04662	1.88444	0.923402	1.14077	cluster1
Tspyl3	3.06573	2.3075	1.8964	2.10082	1.64018	1.26138	cluster1
Ttk	1.84311	0.311186	1.23087	0.861275	0.14427	0.986406	cluster1
Ulk3	8.97305	5.90455	4.78977	6.51515	4.22868	4.28389	cluster1
Usp45	6.14191	3.36622	2.57094	3.69194	3.55053	3.15054	cluster1
Wdr20	6.7931	4.85945	5.53414	5.70304	4.57002	5.93963	cluster1
Wrn	5.34791	1.83172	1.98174	4.0113	1.5401	2.1838	cluster1
Yeats4	71.8118	46.3463	48.0402	59.3868	45.6853	43.5696	cluster1
Zbtb14	8.81017	4.51871	6.51054	8.95165	5.76168	5.53896	cluster1
Zfp426	4.85776	2.25315	3.37115	4.3087	2.32672	2.93333	cluster1
Zfp455	2.90971	1.01669	0.909072	1.82006	1.27762	0.688546	cluster1
Zfp54	1.68161	0.765279	1.0043	0.935736	0.85903	0.781715	cluster1
Zfp608	11.3026	6.27228	5.587	8.5347	5.42043	4.69257	cluster1
Zfp626	2.10124	1.02702	0.738838	1.38347	0.956034	0.822875	cluster1
Zfp65	3.78408	1.69056	1.49884	2.22613	1.61983	1.37612	cluster1
Zfp709	2.4796	1.6397	1.01931	1.66321	1.35915	1.11805	cluster1
Zfp780b	1.34034	0.729326	0.572931	0.858878	0.497827	0.56559	cluster1
Zfp825	4.34821	1.59455	2.19608	3.14111	1.82751	2.52413	cluster1
Zfp933	2.11771	1.01541	0.76432	1.34723	0.915646	0.829435	cluster1
Zfp952	4.18872	2.52251	2.56682	3.34748	2.30707	2.47671	cluster1
Zfp953	1.71781	0.707428	0.600659	1.29877	0.700194	0.685271	cluster1
Zhx1	14.7062	8.79042	6.6075	8.57536	7.46278	6.35084	cluster1
9530077C05Rik	0.536581	0.375887	0.043922	1.02811	0.885242	0.354186	cluster2
Arhgap23	6.49972	7.6386	5.45911	8.09477	9.4784	4.8906	cluster2
Arhgef2	51.442	47.9276	41.6767	49.7746	47.69	35.6589	cluster2
Atrnl1	10.3753	10.3996	9.55383	15.0535	18.0572	9.31651	cluster2
Bag5	13.9095	14.5256	13.1825	14.5109	17.2702	11.3879	cluster2
Bcl9	1.26086	1.33073	1.04732	1.81096	1.59128	1.27784	cluster2
Btbd9	6.76713	7.96633	5.91438	8.4846	8.60391	6.03728	cluster2
Camk2d	38.8967	38.5708	25.5074	34.0864	41.6872	23.7822	cluster2
Casc3	18.441	18.1423	16.2036	22.1751	21.4698	16.9813	cluster2
Cbll1	5.50505	5.31788	3.80412	4.28303	5.53114	3.60601	cluster2
Ccdc115	45.4613	44.5479	35.7167	52.9804	53.602	37.397	cluster2
Ccdc88c	7.64052	7.00223	6.14532	7.18355	5.35371	3.36958	cluster2
Cdca4	15.8728	17.112	13.2147	13.9159	15.7234	11.4345	cluster2
Cdip1	9.71794	10.0784	8.44729	10.4758	9.96815	8.08947	cluster2
Cebpd	28.0919	21.0032	2022-10-11	42.1018	40.6245	16.1263	cluster2
Cfh	1.67542	1.1791	0.045869	3.80094	3.52175	0.774666	cluster2
Champ1	8.12155	8.26863	7.02647	10.5416	9.88095	7.03073	cluster2
Chd4	63.1657	61.6834	58.1342	68.1648	63.636	49.827	cluster2
Col20a1	0.869098	0.881185	0.308825	1.0314	1.35414	0.23991	cluster2
Cped1	2.9662	3.0842	0.842927	4.27538	4.25552	1.63236	cluster2
Cxcr4	66.2865	88.4664	25.335	126.959	60.7142	38.4315	cluster2
Dr1	47.3003	43.7042	28.5105	30.7095	48.1933	23.3934	cluster2
E430018J23Rik	1.81483	1.7038	1.15387	2.04318	2.44963	0.974656	cluster2
Eid2b	2.70936	2.83472	1.90412	3.43926	3.41074	1.93909	cluster2
Elac1	4.33205	3.82765	2.53106	4.78062	4.7562	2.26789	cluster2
Epb4.1l4aos	12.4569	20.508	12.6766	22.4746	25.1172	13.3735	cluster2
Fut4	2.60824	2.96228	1.56171	3.9046	2.93238	2.04885	cluster2
Gpr55	3.90032	5.67256	2.26587	7.05162	10.1699	2.8387	cluster2
H1f0	21.2097	20.2877	13.405	20.9752	21.6193	11.2201	cluster2
Id3	4.79882	7.36762	1.67115	8.65979	13.4856	2.94472	cluster2
Il6ra	20.1401	18.5131	6.86511	28.4742	25.3579	11.5685	cluster2
Itpkb	18.5311	16.8842	13.5532	14.8605	22.0157	11.9202	cluster2
Izumo4	2.34178	2.06348	0.966525	3.02237	2.32001	1.25329	cluster2
Josd1	13.6924	13.6376	11.3654	15.1919	12.6114	9.90168	cluster2
Lrig2	2.47159	2.54305	1.57585	2.00054	2.90048	1.42019	cluster2
Lrrc29	1.21697	1.04147	0.435132	1.26294	1.41688	0.523819	cluster2
Mcm9	2.82879	2.84917	1.83023	2.68087	3.55913	2.07663	cluster2
Myh9	311.077	300.434	229.963	360.318	310.841	245.691	cluster2
Napsa	43.7101	60.1961	34.0575	65.0908	52.1655	21.7299	cluster2
Nrip1	13.1107	7.50721	4.6419	12.2004	13.6674	3.74767	cluster2
Otud5	25.4694	25.3029	20.7391	25.8906	24.026	18.0821	cluster2
Parp8	12.0995	11.0831	8.21062	15.2272	15.9028	9.07413	cluster2
Pcbp2	148.541	148.397	128.492	166.003	154.171	118.987	cluster2
Pcsk4	0.670988	0.625667	0.284146	0.668452	1.03346	0.29482	cluster2
Pogz	3.53302	3.79712	2.86113	3.84759	3.79819	2.43372	cluster2
Ptpdc1	2.60092	2.12448	1.24766	3.15195	2.76685	1.70591	cluster2
Qrich1	25.0923	26.1749	21.7166	26.2442	25.5123	20.5437	cluster2
Rbm22	21.7893	23.4415	19.5899	25.9154	24.0821	20.2687	cluster2
Rnf113a1	2.63945	2.98372	1.95242	2.64544	3.58239	2.08078	cluster2
Rnf216	16.5323	16.5052	12.2961	17.4912	14.8871	11.4773	cluster2
Rps27	5.26867	7.28365	4.69152	7.8857	8.77287	4.12542	cluster2
Rps27rt	813.381	831.821	608.219	988.311	1067.47	654.468	cluster2
Rtf1	14.5531	13.4444	10.9934	13.8834	14.6599	10.7606	cluster2
Sft2d3	2.81236	3.34316	2.06106	3.00927	4.09299	2.22789	cluster2
Slc10a3	16.4981	15.1588	11.908	19.2154	16.5178	12.2724	cluster2
Smkr-ps	1.15673	0.508056	0.108463	0.961663	2.25081	0.185977	cluster2
Snora70	11.3654	11.2079	11.4955	11.7674	15.7372	7.07032	cluster2
Spire1	12.1282	12.759	9.00891	10.906	13.4596	8.74538	cluster2
Sult1a1	0.601171	0.675342	0.030636	1.15564	1.9661	0.060953	cluster2
Tgfbr3l	0.910292	0.923102	0.056147	0.436439	1.58554	0.138036	cluster2
Tgm1	4.89451	6.83225	2.21708	11.1497	9.80482	3.38053	cluster2
Tmem203	13.712	14.1795	10.6305	16.9298	17.2897	11.1988	cluster2
Trio	11.379	11.5543	7.83772	12.3971	9.07395	6.61325	cluster2
Usp30	8.76422	8.99876	7.29072	9.73007	9.826	6.04108	cluster2
Usp6nl	7.43492	7.9206	5.02605	6.76913	8.49483	3.982	cluster2
Vdr	13.5082	13.1317	11.6898	17.3029	23.1296	8.57257	cluster2
Vwf	10.6134	10.8156	7.12866	15.4413	13.6487	8.93893	cluster2
Xab2	26.5237	27.9331	22.0296	32.982	28.592	22.4423	cluster2
Yaf2	16.037	15.3691	14.4159	13.4356	17.4195	11.1891	cluster2
Zc3h3	3.90082	4.25461	3.75849	5.0806	4.64229	3.58886	cluster2
Zcchc14	4.2482	4.1034	2.79872	6.64256	5.16883	3.17999	cluster2
Zfp157	1.45653	1.48923	0.659806	1.13436	1.59204	0.681521	cluster2
Zfp398	1.75464	1.62008	1.18935	1.32322	1.76216	0.710071	cluster2
Zfp606	0.832791	0.7583	0.467373	0.856272	1.39511	0.547351	cluster2
Zfpl1	17.2549	18.388	15.9359	18.0268	20.9119	14.9235	cluster2
Zscan12	1.47194	1.67677	1.09113	1.48414	1.95644	1.00613	cluster2
1700113A16Rik	7.44854	6.72208	3.49985	8.66178	8.16061	4.58208	cluster2
1810026B05Rik	5.43754	6.73731	3.24538	5.8097	6.71395	3.93332	cluster2
2410006H16Rik	61.2228	63.0569	21.6344	82.0959	77.7045	29.7809	cluster2
Abtb1	13.2241	15.0097	6.3783	16.7728	12.1903	7.93742	cluster2
Adipor1	84.0549	79.0541	61.7254	85.7981	71.7961	58.187	cluster2
Adrb1	15.7714	15.1847	7.02715	20.907	13.9322	5.06509	cluster2
Afmid	6.5128	6.47586	2.82221	9.64747	8.8602	2.78308	cluster2
Akap13	39.1222	33.6029	18.6154	31.1826	35.2522	15.1693	cluster2
Akap8l	16.8908	17.0326	12.6846	19.6685	14.6278	12.45	cluster2
Apbb3	4.04696	3.67196	1.88838	5.01408	3.98164	2.78548	cluster2
Arhgef4	5.61209	6.33142	1.61964	4.43982	4.71196	0.832531	cluster2
Arl6ip5	131.274	145.302	94.4799	136.38	140.449	89.4941	cluster2
Arnt	13.8591	17.0406	11.5201	15.3835	16.3939	12.0665	cluster2
Arpc5	411.836	434.371	320.652	408.913	417.269	339.161	cluster2
Arrdc2	8.36027	6.33763	3.78791	8.8808	7.54013	4.01128	cluster2
Atg14	4.75715	3.87907	2.59959	4.95708	4.65747	3.02554	cluster2
Atp13a3	52.2138	55.8978	16.5618	42.174	52.593	17.8332	cluster2
Atxn1	8.24684	12.6376	4.82799	8.87529	11.708	3.78585	cluster2
Auh	10.3604	10.2933	6.47845	8.91762	9.54355	6.94749	cluster2
Bcl2l11	16.028	13.3697	7.34816	19.8502	15.1236	7.31995	cluster2
Becn1	67.4452	70.3759	51.8598	78.5541	67.134	57.8767	cluster2
Bmf	21.8872	14.1723	3.20158	19.812	17.3603	3.38437	cluster2
Brap	2022-05-24	25.4502	16.6633	25.134	25.8727	16.6618	cluster2
Brpf1	23.0517	27.9165	19.392	25.0971	28.8085	20.2011	cluster2
Bsdc1	15.2323	14.6264	11.2828	14.7899	13.5227	11.1416	cluster2
Btbd1	28.9471	23.9213	19.0246	26.7808	28.3163	19.8179	cluster2
Car15	0.976349	1.25343	0.302291	1.00908	1.10244	0.350547	cluster2
Cbx7	3.14683	5.07501	1.08221	5.4506	5.47905	1.50172	cluster2
Ccng2	14.4722	20.681	6.42616	18.4964	15.2909	7.46403	cluster2
Ccrn4l	26.0978	33.1161	13.0081	24.042	38.5016	14.846	cluster2
Cd83	26.5723	54.8004	6.337	42.9874	49.6649	7.77092	cluster2
Cd9	2843.46	2593.25	1367.88	3058-07-01	2373.22	1494.42	cluster2
Cdc40	14.2783	15.9219	8.34294	11.606	15.4644	8.29231	cluster2
Chic2	48.0612	50.7035	39.1025	47.3805	47.656	35.6732	cluster2
Chkb	29.6999	37.2259	19.6335	29.3312	32.4872	18.4285	cluster2
Crbn	11.0583	12.7705	5.48371	7.67284	11.4235	5.43108	cluster2
Crebl2	6.0504	5.96271	2.82603	7.40972	5.11753	3.73503	cluster2
Csnk1e	38.1976	44.1561	21.1694	41.0817	39.1732	22.1062	cluster2
Ctdsp2	16.5211	18.2947	11.339	17.0039	13.3736	9.05151	cluster2
Cttnbp2nl	36.4433	38.5273	14.7782	28.6808	40.8566	15.1476	cluster2
Cyb561d1	6.8452	7.13066	4.35177	6.82434	6.16591	3.91831	cluster2
D8Ertd82e	18.3633	19.2518	9.90771	22.9846	21.9691	11.2182	cluster2
Dapk1	53.2193	53.5329	32.0658	62.9393	64.1447	35.8832	cluster2
Ddx5	303.484	336.8	171.839	278.763	322.128	175.659	cluster2
Def6	53.6586	46.3628	30.3901	52.4628	42.8023	32.0079	cluster2
Dgat2	45.7598	37.5303	15.9099	33.6786	35.9764	21.3682	cluster2
Dhx40	18.3278	17.7786	9.29774	12.8497	14.8605	7.21953	cluster2
E130307A14Rik	3.29165	2.78377	1.01067	2.67244	2.6353	1.34214	cluster2
E4f1	8.31119	8.89967	5.59399	8.32332	9.44178	6.06381	cluster2
Edc4	12.2158	13.5414	10.266	14.79	14.2237	11.4504	cluster2
Eepd1	29.3601	39.7675	18.9112	42.9245	41.3791	25.0004	cluster2
Entpd1	21.7503	23.8279	5.70788	28.5844	18.569	9.67664	cluster2
Ercc4	4.10151	5.51876	2.84977	4.8625	6.00523	3.09154	cluster2
Fam160b1	7.66354	8.58744	5.99228	7.54054	9.14655	6.07967	cluster2
Fam212a	6.89598	5.04788	3.46241	3.86547	4.73376	1.60722	cluster2
Fam217b	7.53522	5.99787	4.04331	6.32081	5.21261	3.0271	cluster2
Fbxl12	4.50937	7.48424	2.00427	5.63373	7.5088	2.1716	cluster2
Fbxl20	8.51897	7.33034	3.29342	9.6979	6.74914	3.63876	cluster2
Fbxo32	4.27934	5.60366	1.68892	6.04091	4.17364	2.1578	cluster2
Fbxo44	2.30704	3.25286	1.13873	2.02401	2.84023	0.708275	cluster2
Fbxw2	24.5563	26.998	19.8755	29.7625	27.9114	22.3283	cluster2
Fkbp7	2.75352	4.12318	0.848538	4.92909	5.27435	1.32283	cluster2
Foxq1	0.510542	1.42106	0.34534	1.2944	0.612938	0.147257	cluster2
Fzd4	11.4299	8.95155	3.63237	15.1254	13.8618	4.72671	cluster2
Gab1	5.02524	6.95858	2.95419	6.5489	6.89091	3.74734	cluster2
Gab2	26.7477	34.4995	14.3497	23.7583	32.7078	13.1879	cluster2
Gak	40.8236	43.38	32.6324	48.7912	43.6738	37.7587	cluster2
Gcnt2	39.5951	50.7335	13.8887	32.1674	43.1822	16.9011	cluster2
Gdi1	35.8038	36.5715	18.7334	37.2699	33.1707	19.993	cluster2
Git2	21.7762	21.6359	15.733	24.8397	22.3865	16.6833	cluster2
Gltscr1l	4.63308	4.85688	3.24822	5.3033	4.7575	3.2266	cluster2
Gltscr2	127.677	144.521	87.9768	157.87	149.901	100.587	cluster2
Gm15441	0.347714	0.993558	0.138226	1.0311	0.958875	0.261449	cluster2
Gm16845	2.34931	3.2107	0.981606	2.53425	3.35559	0.911417	cluster2
Gpr146	14.1237	18.4045	9.56737	17.2616	13.7211	9.6707	cluster2
Grb2	110.467	119.744	100.86	118.38	107.765	97.3149	cluster2
Haus2	14.4519	13.3448	7.3689	11.0181	13.71	7.50802	cluster2
Hcst	25.0225	21.7999	11.0321	27.6908	18.7441	12.0574	cluster2
Hgf	3.21603	2.34849	0.386255	2.33981	1.66709	0.54215	cluster2
Hyi	15.8986	14.6647	9.39517	17.9492	14.3662	8.70821	cluster2
Ifngr1	94.8744	79.7456	35.9993	139.5	117.666	55.5815	cluster2
Ikbkb	43.4997	44.0885	25.6626	44.385	48.6025	27.5119	cluster2
Ikzf1	34.8772	30.7195	23.6545	31.5869	26.8924	20.8355	cluster2
Inafm1	19.2026	21.9015	13.9048	19.5867	20.2231	13.4757	cluster2
Ing3	5.566	6.52914	3.56706	5.84847	5.86964	3.3944	cluster2
Inpp5k	21.1384	19.506	9.27512	21.3032	19.0305	10.55	cluster2
Ip6k2	9.05009	11.8426	6.06722	9.98604	11.3055	7.5411	cluster2
Iqgap1	271.802	290.359	205.712	230.125	280.199	173.831	cluster2
Isg20l2	11.2978	13.3327	8.89724	12.5273	14.6345	10.3945	cluster2
Itm2c	126.451	127.159	83.7999	129.721	105.522	81.7124	cluster2
Kbtbd2	12.0015	15.0128	9.03062	13.5033	14.9938	10.2922	cluster2
Kcnip4	1.60709	1.77708	0.255052	1.21356	1.96331	0.225924	cluster2
Khnyn	7.44596	8.59779	4.75524	9.477	8.41578	5.43255	cluster2
Klf10	60.1318	54.9666	33.739	52.0561	48.0749	24.7795	cluster2
Klf11	6.29107	8.95593	4.40678	8.96541	8.24599	3.5666	cluster2
Lcp1	665.188	762.115	521.578	685.123	794.171	485.741	cluster2
Lepr	29.3172	23.3312	4.2378	24.8461	27.0246	5.6918	cluster2
Lmbrd1	18.9025	23.7431	12.5615	19.177	21.3655	13.5952	cluster2
Lpcat3	75.9808	69.2827	56.7624	83.1652	75.5659	61.0445	cluster2
Lpin2	7.64254	8.5862	5.60135	8.64597	10.2368	7.11079	cluster2
Maml2	1.83667	2.88515	0.60547	2.44215	3.70581	1.04513	cluster2
Map1lc3a	47.0042	32.9381	15.5813	42.8701	35.2816	15.419	cluster2
Map3k14	3.96704	5.56152	2.81792	5.69805	4.84051	2.33373	cluster2
Map3k5	24.0702	27.6203	13.716	20.5433	24.5413	13.0591	cluster2
Mapkbp1	7.53956	6.45468	3.65281	6.38651	7.33648	3.81653	cluster2
Mat2b	42.0477	37.7839	29.7239	50.8795	44.9979	32.5424	cluster2
Mef2a	26.5037	31.2094	12.2983	19.7661	29.4568	12.4191	cluster2
Miip	12.307	10.1457	5.99038	12.6431	9.99193	6.31865	cluster2
Mir6935	13.6671	9.86792	3.2069	6.28844	14.4519	3.49746	cluster2
Mmp8	20.1214	15.0281	2.08619	25.5384	18.7432	7.33034	cluster2
Ndst2	11.1717	14.5279	8.21777	2022-05-13	14.2718	10.1244	cluster2
Nedd9	63.1536	95.9994	26.8687	57.2047	69.0691	26.7324	cluster2
Notch1	8.93856	12.5562	6.63295	12.2503	10.6161	5.33634	cluster2
Nr1d1	19.7034	13.1916	5.25101	13.2002	13.4395	2.62703	cluster2
Nr1h2	48.4956	57.913	44.3354	53.6598	50.3275	42.5266	cluster2
Nrf1	7.94362	9.92585	6.92028	9.1393	10.4753	7.05879	cluster2
Ocln	9.15848	5.73818	2.80005	7.57709	6.42699	2.2844	cluster2
Pank4	12.7653	12.7631	8.31797	10.0287	11.2429	6.78903	cluster2
Parp4	18.1879	16.3667	9.23493	17.5192	13.9425	8.91151	cluster2
Pcif1	21.4012	30.124	16.0938	28.3102	32.235	18.3058	cluster2
Pdcd4	8.38186	8.46699	1.73823	8.51829	8.7822	2.32052	cluster2
Pgrmc1	62.0217	59.6695	50.1614	55.1458	59.1111	41.8171	cluster2
Phf1	14.9745	19.7631	7.28411	15.7562	18.1811	8.68342	cluster2
Pias1	10.2895	10.6694	6.33142	8.82541	10.6432	5.82886	cluster2
Pik3ap1	292.639	247.274	208.493	254.765	228.079	150.736	cluster2
Pink1	32.422	24.5783	8.81066	34.5522	25.9972	11.8233	cluster2
Pisd	43.5756	46.8344	35.0191	51.6492	44.3715	36.5545	cluster2
Pnpla2	68.5697	92.7973	36.7252	75.6594	110.71	43.5987	cluster2
Ppp1r3d	10.9782	11.1164	5.50311	8.90042	8.39106	3.93504	cluster2
Pramef8	4.75825	5.60811	3.39574	5.54552	5.24395	3.54973	cluster2
Prkab1	15.8478	17.0963	12.9037	19.2786	18.1796	14.7672	cluster2
Prr14	32.2781	34.3556	21.8189	29.1995	28.0421	20.8466	cluster2
Rab33b	6.66157	7.3703	4.95988	7.49946	7.04858	5.11506	cluster2
Rassf5	57.9093	65.4126	19.6025	54.7525	50.4357	18.4946	cluster2
Ric8	34.0486	33.0897	23.4148	39.56	31.5419	25.4161	cluster2
Rmnd5a	19.8275	20.3488	10.8624	15.6683	19.7351	9.82562	cluster2
Rnf139	11.8146	12.3208	7.19471	9.53454	10.8909	7.65284	cluster2
Rnf167	23.9912	21.103	10.6423	25.855	16.2736	10.492	cluster2
Rnf215	10.8404	10.2349	7.0964	12.6732	10.7532	8.97755	cluster2
Runx2	14.1122	12.9034	7.38111	13.198	11.9365	4.79372	cluster2
Sema3e	3.18485	2.8873	0.521928	2.03813	4.05608	1.03827	cluster2
Serinc3	207.029	245.941	99.347	245.15	243.544	118.662	cluster2
Sesn1	2.53221	2.64155	1.39165	3.66724	3.25234	2.24537	cluster2
Siah1a	7.37846	8.53547	5.26158	8.42272	7.65433	5.51096	cluster2
Slc25a28	24.5318	26.5904	13.4521	24.0493	27.2813	14.2124	cluster2
Slc30a1	3.98164	3.71134	1.9896	3.18464	5.0664	1.73748	cluster2
Slc44a2	23.9097	26.7919	15.7126	31.3065	22.403	17.6613	cluster2
Smad1	17.1856	15.4843	9.24119	16.7251	13.2571	8.55891	cluster2
Sp4	2.43379	2.57698	0.655775	1.66274	2.03302	0.804572	cluster2
Sppl3	22.609	25.7974	14.7748	27.9287	24.4673	16.4902	cluster2
Ssh2	10.9306	15.7282	3.46236	12.3685	16.3261	4.11491	cluster2
Syf2	65.8177	73.9222	48.4188	65.4103	59.9425	45.7827	cluster2
Taf8	7.74596	10.693	5.56548	8.61219	9.53051	6.09704	cluster2
Tceanc	1.09116	1.37116	0.367121	0.949092	1.39664	0.684297	cluster2
Tcn2	63.4211	54.9275	32.9338	64.7366	54.2532	38.4943	cluster2
Tcp11l2	15.2441	13.4165	2.99814	15.5619	9.79666	4.72572	cluster2
Tespa1	0.969671	1.41821	0.034735	2.3753	0.982162	0.145254	cluster2
Tmem191c	1.48887	1.93995	0.695676	1.51169	1.96776	0.704714	cluster2
Tnks1bp1	4.7438	5.44371	3.07945	4.20961	4.77495	2.48656	cluster2
Tnnt3	1.44699	3.1655	0.068057	2.25362	4.40965	0.05458	cluster2
Top3a	3.93733	6.10119	2.98894	5.7545	7.60534	3.5696	cluster2
Tpd52	126.047	116.33	88.1513	111.128	101.043	80.1574	cluster2
Trim26	20.6675	23.5188	15.785	21.2804	24.1405	16.4261	cluster2
Ttc17	9.20769	9.55635	6.94734	9.24697	8.28371	6.81414	cluster2
Txnip	268.049	243.754	82.7643	267.485	231.735	71.3138	cluster2
Ube2b	55.6016	45.2549	28.7139	44.968	42.2049	31.5356	cluster2
Ube2h	21.0828	18.3834	11.0567	19.8051	19.6168	11.803	cluster2
Ulk1	6.41766	7.96246	4.17176	8.08298	6.20266	4.75551	cluster2
Use1	99.7727	94.479	56.8174	134.84	107.646	68.1742	cluster2
Vasp	217.313	293.166	187.018	285.678	300.018	201.334	cluster2
Vopp1	34.9628	36.6732	19.8861	42.9473	42.4663	21.7662	cluster2
Wipf1	46.9845	42.9121	26.8672	52.3417	39.8145	30.4631	cluster2
Xlr	31.5964	22.9276	15.4565	34.4194	35.4553	20.4888	cluster2
Yipf4	31.1285	31.1881	18.7885	29.213	27.3866	20.1028	cluster2
Zc3h6	1.64809	1.37847	0.33605	0.943916	1.27028	0.344396	cluster2
Zeb1	1.59489	2.11597	0.627915	1.79665	2.82681	0.662446	cluster2
Zfp110	13.4837	16.0159	8.95233	12.7216	16.1528	7.98312	cluster2
Zfp36	181.537	321.775	126.079	328.648	252.052	169.329	cluster2
Zfp36l2	321.452	286.873	157.569	356.446	306.087	148.681	cluster2
Zfp628	6.14262	7.05675	4.90359	6.89224	8.2903	5.23506	cluster2
Zfp644	2.64372	3.13964	1.37637	1.99631	3.11125	1.2281	cluster2
Zfp746	8.30148	10.5988	7.51914	10.3044	11.368	7.06026	cluster2
Zkscan5	2.50745	2.786	1.65531	3.14011	3.06707	1.73401	cluster2
Znf512b	4.65068	5.75091	1.94138	5.52232	6.11002	2.81616	cluster2
Znrf1	27.1569	33.4922	18.5749	32.2965	36.0898	19.878	cluster2
Zrsr1	4.93952	4.43735	2.21187	4.66161	4.60888	1.77398	cluster2
1110059G10Rik	6.22943	6.28927	3.84879	5.29368	5.88073	3.88603	cluster2
A530013C23Rik	1.73591	1.84821	0.422596	1.12098	1.1992	0.505488	cluster2
A630033H20Rik	20.76	14.3914	5.83824	11.6071	12.5735	6.35844	cluster2
Ap1s2	41.6608	30.9129	11.7166	32.953	32.8943	15.341	cluster2
App	608.305	590.118	451.37	497.71	538.034	433.883	cluster2
Arid4b	5.76392	5.76007	2.01311	2.89215	3.97132	2.07474	cluster2
Asb8	17.3001	18.2451	12.9201	17.0354	17.4002	13.292	cluster2
B4galt3	15.7778	14.8317	10.1809	12.5073	12.7716	10.6896	cluster2
Baz2a	13.0198	14.21	8.49611	12.5357	13.345	9.39307	cluster2
Bbx	4.27643	3.07917	1.68052	2.61055	2.57111	1.65277	cluster2
Bmpr2	7.40899	5.50697	3.15465	3.91369	3.52855	2.47998	cluster2
Camk1d	13.1396	11.8615	7.20667	7.58358	7.31867	5.01835	cluster2
Cast	56.2846	52.5979	37.3677	42.4365	48.3696	35.185	cluster2
Ccdc82	6.91957	7.69636	3.63265	5.68078	6.50652	3.72695	cluster2
Cdk9	39.7605	43.263	31.0906	38.8904	40.0821	34.3978	cluster2
Chd3	7.17942	8.23749	4.87022	8.3331	8.55862	5.89474	cluster2
Chmp1b	31.9512	27.9015	21.3629	27.7905	25.9192	20.9578	cluster2
Chmp2b	43.9338	48.0239	33.4904	43.1502	47.6273	36.3782	cluster2
Cks2	35.4563	39.278	23.8867	30.6156	29.8239	19.6747	cluster2
Clk1	41.0686	51.8911	20.0666	39.2211	35.3635	19.7679	cluster2
Cnot6l	9.79072	7.40785	4.63867	7.33787	6.16829	4.20853	cluster2
Cyp4f18	66.8453	131.621	23.4172	100.256	109.247	32.1476	cluster2
Dmxl2	34.4143	22.6268	2022-10-06	19.3368	17.7702	10.4139	cluster2
Dnttip1	28.9077	32.4337	24.6327	35.5165	33.9384	29.3114	cluster2
Dock11	16.3362	11.3832	5.44601	10.3662	9.96487	5.7613	cluster2
Dpep2	80.7779	65.6923	38.0443	61.9885	53.4507	37.6241	cluster2
Dtx3	22.3093	20.7697	13.9757	15.0104	15.1905	8.76587	cluster2
Eapp	36.4644	34.892	28.0406	36.497	33.6721	30.7931	cluster2
Ephx1	9.16898	6.59	2.70018	5.29595	4.44373	1.55497	cluster2
Etohd2	5.82725	5.71074	1.99598	2.95468	4.2061	2.08243	cluster2
Evi2a	77.9678	92.5674	53.9743	85.2237	95.5452	70.1567	cluster2
Fam103a1	29.7699	30.3611	19.1914	24.003	25.5934	18.3697	cluster2
Fam134b	32.5068	27.3579	19.1604	22.6161	24.359	15.738	cluster2
Fbxo38	12.2682	13.302	9.88103	11.7123	12.1451	10.5477	cluster2
Fcho2	18.3374	19.1114	5.69336	13.4652	13.9872	7.23618	cluster2
Fdxacb1	7.37721	6.81789	4.02474	6.23878	7.01521	4.36867	cluster2
Gabbr1	4.80375	5.28262	0.995823	3.68547	2.96207	0.580206	cluster2
Glipr1	63.9247	62.3151	24.1613	55.7897	63.2794	37.3057	cluster2
Gm10509	2.30098	2.66975	0.981051	1.49076	2.08646	0.692882	cluster2
Gm21992	1.58584	0.826333	0	0.358159	0.959988	0.611776	cluster2
Gm4980	10.0204	5.63307	3.11711	7.86234	7.73633	3.03095	cluster2
Gm9733	3.69064	2.94258	0.740327	2.45421	1.52897	1.8769	cluster2
Gpatch2l	8.26744	9.25742	6.53207	9.82002	8.65151	7.27089	cluster2
Gtf2a2	28.049	29.4519	18.6753	27.2738	27.5229	21.6185	cluster2
Hbp1	34.5037	44.984	24.3783	38.7623	37.1627	30.173	cluster2
Hdgfrp3	7.4843	5.88484	2.26794	5.34885	4.25378	2.49108	cluster2
Hpn	2.27224	1.87201	0.546838	1.28161	0.888152	0.678238	cluster2
Il13ra1	33.3977	25.0992	14.6887	19.8248	24.0638	14.8244	cluster2
Ints12	15.8773	15.8491	11.9004	12.9313	13.3741	11.173	cluster2
Irf2bp2	59.5393	79.5943	44.927	69.2558	62.7115	49.4657	cluster2
Kat5	21.1156	25.3662	18.1313	22.6418	22.514	19.4968	cluster2
Kctd20	32.1062	30.5126	22.4214	29.0469	25.6754	24.1176	cluster2
Kif3b	15.0066	17.4728	11.5597	15.4521	14.1954	13.5882	cluster2
Kmt2e	17.2291	16.9877	7.35174	11.3865	13.5512	6.06279	cluster2
Lrrfip1	152.825	129.057	77.9806	101.135	124.143	62.0287	cluster2
Nr1d2	8.28322	8.84141	3.26088	6.91629	7.75268	2.55498	cluster2
Nuak2	18.4387	25.0083	13.5998	25.9592	24.2276	14.4563	cluster2
Nxf7	0.751796	1.07546	0.281371	0.594525	0.513562	0.091435	cluster2
Nxt2	25.3441	17.6315	10.2767	20.1241	17.9004	10.179	cluster2
Ogfrl1	11.1112	8.30723	4.71057	10.3618	9.69234	5.56719	cluster2
Osbpl9	57.6625	50.3578	29.5076	47.5017	46.2965	29.5706	cluster2
Phactr2	3.77208	4.04549	1.36606	2.59147	3.24769	1.44071	cluster2
Phf21a	2.84572	2.99347	1.67624	3.38177	3.40588	2.46705	cluster2
Pik3r6	28.1899	24.6112	21.6123	22.4219	22.7045	17.5181	cluster2
Prkag1	47.0534	48.0729	32.5767	50.6432	44.648	38.7371	cluster2
Ptpn18	4.77972	8.91853	0.96708	10.5586	7.1895	3.12087	cluster2
Rab44	56.8678	82.3565	13.4804	42.5176	35.2713	7.13595	cluster2
Ranbp6	3.9631	3.22786	1.62349	2.69518	3.20284	1.3819	cluster2
Rassf2	5.29942	5.32038	1.72305	6.38504	6.2005	4.88741	cluster2
Reps2	5.29046	3.92221	1.15534	2.85293	3.25784	1.30897	cluster2
Rhbdd1	11.7949	13.8298	9.06618	11.3699	9.52004	9.31139	cluster2
Rnasel	15.3919	20.5715	6.56875	11.7046	13.9483	6.86017	cluster2
Rnf13	84.7565	64.1689	40.2334	66.4024	57.3247	37.6893	cluster2
Rnf38	13.3771	14.3108	6.58493	12.2698	13.4918	7.55231	cluster2
Rps6ka5	6.54444	4.84	2.52309	6.09471	5.07417	2.53306	cluster2
Rps6kb2	11.966	13.3983	9.09644	11.7229	11.0172	9.48248	cluster2
Sema4b	6.05222	6.83992	3.00978	5.87671	5.76036	4.14516	cluster2
Sepn1	22.5038	29.6525	13.6325	27.036	23.6722	16.9012	cluster2
Slc22a21	0.87499	1.04508	0.169056	0.478191	0.833368	0.277715	cluster2
Sspn	1.4804	0.951854	0.272049	0.828438	0.601553	0.176886	cluster2
Tbpl1	9.75401	11.1788	6.61866	9.29355	9.26744	7.98571	cluster2
Tcea2	2.16948	2.96661	1.25861	3.23974	2.77394	1.79071	cluster2
Tcf25	92.1289	101.557	80.8941	90.6253	88.4396	81.71	cluster2
Tmem132a	16.5646	17.053	11.5201	12.8068	13.7704	11.5673	cluster2
Tmem192	37.3036	40.3962	27.9653	40.9492	39.1703	31.5642	cluster2
Tmem63b	15.4118	16.0275	12.8384	13.8731	14.1167	12.5003	cluster2
Vps54	21.7158	25.1155	11.7281	17.8179	24.1049	11.9215	cluster2
Wwp2	23.6787	25.1547	19.8099	28.9765	25.5318	23.3519	cluster2
Xpa	14.256	12.6194	9.03428	14.4167	15.3289	11.3219	cluster2
Zfand6	59.6838	48.6337	37.4029	41.7922	45.706	31.8104	cluster2
Zfp384	20.8426	23.7642	18.7068	22.4806	21.8403	18.0646	cluster2
Zfp386	3.15558	2.39709	1.4033	2.20715	2.21952	1.71582	cluster2
Zfp715	7.40412	4.97607	2.16167	4.10076	5.26486	1.93259	cluster2
Zfp729a	3.34847	2.91163	1.23646	1.78818	2.1178	0.971616	cluster2
Zfp729b	4.2075	3.31936	1.19226	2.41202	2.50697	1.27674	cluster2
Zfp944	4.03552	4.63741	2.09681	2.80389	3.14012	2.43128	cluster2
Zfp945	1.3005	1.80949	0.438389	1.01294	1.38692	0.504311	cluster2
Zfp949	3.19257	3.78902	1.29613	2.43498	2.61062	1.34681	cluster2
Zmym2	5.12142	4.40249	2.12995	3.1401	3.36747	2.01065	cluster2
1700003F12Rik	2.609	3.67321	2.13854	1.84171	2.78619	0.790583	cluster3
2810021J22Rik	1.40459	1.84241	1.1738	1.47929	1.92446	1.00674	cluster3
5730455P16Rik	2.72375	3.20661	1.9805	2.15231	3.7638	1.91315	cluster3
Ahnak	59.5896	83.6791	33.8907	66.0575	98.0441	45.1454	cluster3
Arhgap31	29.9274	39.6627	31.7695	26.7309	40.6415	23.8963	cluster3
Bpifa1	17.7547	29.2528	7.94282	18.9798	35.813	6.74587	cluster3
Calm4	0.45286	0.822145	0.032669	0.139265	1.03584	0.174093	cluster3
Cenpq	6.38913	6.63599	4.95708	5.16801	7.59052	4.44292	cluster3
Cnot7	18.3525	21.1947	13.1686	16.0122	23.4505	12.2518	cluster3
D3Ertd254e	1.26404	1.41055	0.617112	0.59763	1.53342	0.525385	cluster3
Dgke	4.3973	5.08036	3.13259	3.8246	6.20675	2.64725	cluster3
Elmsan1	5.89121	8.15969	5.70208	7.17877	8.79917	5.43869	cluster3
Filip1l	20.5084	32.8979	17.1693	15.5661	35.6309	11.9546	cluster3
Gpbp1	18.2976	23.6644	16.1072	11.9142	21.8555	10.4043	cluster3
Gzf1	6.79759	8.47433	6.37294	5.12976	7.27115	4.6728	cluster3
Ing5	6.74496	8.10317	6.57142	6.46074	7.43862	5.78617	cluster3
Jak1	43.6177	55.5919	41.4641	38.9875	56.5178	36.5291	cluster3
Lrch1	8.32782	12.4612	8.88658	7.0523	11.5151	6.65955	cluster3
Mir3101	5.38247	10.7289	1.92928	5.77323	12.4778	1.81234	cluster3
Mir6921	1.29167	2.66673	1.21267	1.43515	3.01035	0.489617	cluster3
Mir7079	2.87776	3.35838	2.57365	1.55166	4.39696	0.60839	cluster3
Nxf1	25.4691	32.0059	24.7823	28.9753	33.616	21.8687	cluster3
Plscr1	62.5852	80.9422	69.4951	61.5645	82.9128	51.0902	cluster3
Pnisr	11.0752	12.9598	6.14042	7.58265	13.3913	5.56821	cluster3
Ppp2r3d	2.17695	2.43582	1.60786	1.84641	2.84653	1.53878	cluster3
Riok1	9.2945	11.1498	8.2141	9.46853	11.8142	8.49444	cluster3
Riok2	7.44322	8.64547	6.30075	6.51849	9.97559	5.53977	cluster3
Scd1	5.46761	10.7023	6.25223	4.10219	8.84421	3.2222	cluster3
St3gal3	8.16751	10.475	8.03953	6.77873	10.9658	5.71141	cluster3
Stau2	1.6879	1.8116	1.47923	1.55579	2.09735	1.26864	cluster3
Taf4b	2.04315	3.46087	1.61583	2.12707	3.8586	1.28904	cluster3
Tsc22d2	4.76366	6.7462	3.98594	4.43677	6.58007	3.42833	cluster3
Twistnb	9.91765	11.4235	7.53759	7.74681	13.6044	6.73642	cluster3
Wtap	37.2917	45.7152	32.8179	35.9817	49.136	33.0228	cluster3
Ythdc1	22.0216	28.4588	18.7597	16.9237	28.818	16.096	cluster3
Zcchc3	0.916316	0.872069	0.717877	0.596407	0.91411	0.368872	cluster3
Zfp180	6.25409	6.82715	5.6516	6.35934	7.65105	5.41772	cluster3
Zxda	1.79607	2.25278	1.72975	1.69688	1.92453	1.22508	cluster3
2310035C23Rik	6.30847	8.69189	3.86692	4.16149	7.92715	3.99537	cluster3
4931406P16Rik	4.45841	5.8399	3.82477	4.37796	5.68953	3.80198	cluster3
8030462N17Rik	4.17027	6.64382	3.92649	3.93197	6.34019	3.68299	cluster3
A630072M18Rik	0.829207	7.67778	1.09505	0.842669	6.47368	0.742383	cluster3
Abhd17b	11.0661	17.1309	7.79813	9.43278	16.1751	8.96695	cluster3
Abi1	71.5124	97.9698	51.3322	60.1842	98.6799	48.933	cluster3
Abl2	3.47794	13.4155	5.39585	3.82	9.67175	4.9894	cluster3
Abracl	167.705	304.539	191.994	113.875	259.131	138.771	cluster3
Acap2	18.3126	34.3928	13.1907	12.5452	35.0721	12.3733	cluster3
Acot9	47.7482	79.7939	42.6114	52.0663	81.5786	45.5665	cluster3
Acvr2a	1.43619	2.75204	0.925952	1.07483	2.87604	1.14039	cluster3
Adam9	38.0049	91.3932	37.0781	35.214	76.2735	37.1599	cluster3
Adap2	15.6766	32.4986	8.68315	15.2305	29.7244	12.5037	cluster3
Aff1	10.7256	47.2566	16.362	11.5798	39.3026	14.6233	cluster3
Aff4	7.62528	16.8481	4.98176	4.40004	12.5152	4.15572	cluster3
AI507597	0.847731	2.40518	0.477755	0.605158	1.73352	0.451949	cluster3
AI846148	4.43665	8.5151	3.88186	5.50095	7.37708	4.44081	cluster3
Amigo3	1.63255	2.95186	2.08881	1.5978	2.45069	1.57823	cluster3
Ankrd11	14.5629	22.0001	13.1146	12.7675	21.2852	11.8022	cluster3
Anxa11	88.9791	142.418	60.5498	99.2567	113.802	64.4596	cluster3
Arfgap3	19.3121	35.14	22.6801	18.4571	30.876	20.9618	cluster3
Arhgap26	9.90757	14.0635	3.13539	4.91266	8.96375	1.36791	cluster3
Arhgef12	6.24516	10.5128	5.7129	5.00631	8.59112	4.60347	cluster3
Arih2	14.7568	36.526	13.1848	15.5822	27.0599	12.9784	cluster3
Arl2bp	7.8153	26.265	6.26367	11.5757	26.8427	8.72552	cluster3
Armcx5	2.28253	5.02596	1.95316	1.71589	4.69298	1.75186	cluster3
Armcx6	0	1.36453	0.029521	0	1.0168	0.078807	cluster3
Asxl1	13.4192	24.251	9.03789	11.6234	19.5163	7.56898	cluster3
Atmin	5.60684	7.55635	4.8502	6.41505	8.12696	5.35048	cluster3
Atp6ap2	115.852	201.908	155.367	85.358	167.173	115.389	cluster3
Atp9b	13.4557	28.7186	15.6823	13.32	26.0979	13.6076	cluster3
Atxn1l	5.83996	7.9046	5.21129	6.86673	7.76444	5.37803	cluster3
Atxn7l2	1.46917	1.85827	0.912833	1.49671	2.14662	1.29521	cluster3
Baz2b	8.38409	11.392	3.99333	7.11391	10.8123	4.62241	cluster3
BC049352	0.899477	3.25324	0.581673	0.998537	2.82539	0.579932	cluster3
Bcl10	30.6544	49.8243	33.8808	33.0401	45.902	32.7327	cluster3
Bcl2a1c	4.80727	12.2748	7.1232	3.55528	8.26845	5.39037	cluster3
Bzrap1	0.374863	0.873852	0.165714	0.613131	1.13356	0.204785	cluster3
C920006O11Rik	0.400681	1.10703	0.17017	0.746415	1.01752	0.131453	cluster3
Camta1	2.69302	3.99761	1.98388	2.53947	3.22199	2.10622	cluster3
Cask	4.40556	4.82022	2.67929	3.14085	5.23657	2.77712	cluster3
Cbfa2t2	3.30794	4.49243	2.90263	3.7832	4.73726	2.9317	cluster3
Cblb	3.67498	11.8722	4.75365	2.69163	9.11498	4.24485	cluster3
Ccnj	2.11022	3.43394	1.88877	1.69588	3.24042	2.00993	cluster3
Ccnl2	36.4161	57.2972	33.0433	35.3328	47.279	33.1278	cluster3
Cd274	74.7929	203.126	63.7128	44.1024	148.282	60.8006	cluster3
Cd53	213.833	325.294	162.344	189.979	273.317	154.019	cluster3
Cdk13	12.1236	14.772	9.64948	9.71194	12.6192	7.81029	cluster3
Cdk17	8.824	17.4098	7.80453	9.32847	14.5171	7.97115	cluster3
Cdkn1b	24.8937	38.0675	11.9617	22.8006	28.6552	10.5284	cluster3
Cebpb	902.011	1433.46	935.136	807.085	1276.53	856.696	cluster3
Chd1	6.14698	11.5993	5.60919	4.70128	10.3195	4.70219	cluster3
Chd2	6.57895	15.9038	3.6902	5.54525	11.9572	3.35172	cluster3
Chd7	5.6902	15.6529	4.76326	4.75295	12.4059	4.64211	cluster3
Chmp4b	214.065	317.953	229.998	219.586	306.274	216.184	cluster3
Chrna2	0.617441	0.910266	0.150351	0.388441	0.800319	0.205236	cluster3
Cirbp	20.3517	82.251	8.64564	30.4782	79.7346	10.9973	cluster3
Cldnd1	22.1785	29.5881	21.8059	17.7459	28.0733	20.3785	cluster3
Clic4	172.367	350.077	134.624	234.178	359.504	144.125	cluster3
Cog2	12.5009	18.6501	12.2972	12.7918	17.7379	13.5704	cluster3
Col11a2	0.611759	1.53333	0.262341	1.02346	1.64311	0.333821	cluster3
Col27a1	0.013611	1.05584	0.027606	0.015812	0.89244	0.047111	cluster3
Cpeb2	5.415	9.55573	2.9116	3.11198	8.09326	3.66371	cluster3
Cpsf7	19.7043	29.2203	16.3516	20.8249	25.9898	17.5982	cluster3
Crtam	0.026105	5.11126	0	0	4.80402	0.012583	cluster3
Crtc2	17.6615	31.0578	19.3096	17.3006	27.3804	15.1632	cluster3
Crtc3	7.94349	11.8437	6.62632	8.42892	12.5058	7.322	cluster3
Csrnp1	8.79493	83.918	18.2062	11.4927	70.9022	14.2581	cluster3
Ctdp1	14.8734	27.1456	14.1694	17.2094	21.7676	13.9742	cluster3
Cul3	29.097	51.4769	29.0355	22.2743	46.6853	25.879	cluster3
Cwc25	9.37158	14.2842	8.15696	9.62062	11.8907	8.91815	cluster3
D16Ertd472e	3.6564	7.87262	2.29089	2.57945	6.4625	2.03668	cluster3
D230025D16Rik	7.63037	12.8185	7.18149	8.98568	12.4972	7.54431	cluster3
Dcaf10	3.36209	5.19437	3.48485	3.04983	4.58884	3.21122	cluster3
Dclre1c	2.9927	8.22506	2.66779	2.25577	6.70405	2.7407	cluster3
Ddx3x	118.429	137.868	58.214	67.2837	118.828	48.7028	cluster3
Ddx52	10.2174	14.2272	7.85373	8.52313	13.7933	8.24853	cluster3
Degs1	109.424	171.998	128.625	117.938	155.548	121.522	cluster3
Dennd5a	22.299	37.7497	14.6863	26.6619	33.6908	17.1487	cluster3
Dirc2	24.6435	28.9821	21.4374	23.8211	29.0875	19.5823	cluster3
Dll4	0.073339	1.0609	0.008108	0	0.730388	0.004733	cluster3
Dpep3	1.09502	2.48767	0.411359	0.289914	1.64797	0.173823	cluster3
Dstn	264.366	407.268	255.427	206.551	407.185	229.955	cluster3
Dusp1	124.092	613.527	242.028	214.795	440.745	174.176	cluster3
Dyrk1a	8.93959	15.9661	8.30134	8.9094	15.3045	7.8971	cluster3
Edn1	1.36782	235.99	2.8407	0.037891	202.412	4.52627	cluster3
Eif5	64.1463	138.47	67.5979	47.0022	118.505	56.3695	cluster3
Elf2	11.2323	13.2743	9.21773	11.0583	12.7919	9.34764	cluster3
Elk4	2.97025	9.6016	2.9593	2.49115	6.60839	2.30656	cluster3
Ell	16.993	29.3483	12.3904	18.3073	26.4896	11.1111	cluster3
Eml4	8.54995	18.3675	9.95136	7.16091	16.2264	7.1622	cluster3
Epc1	11.9981	17.9193	9.82351	13.0689	15.2813	9.57316	cluster3
Ercc6	2.87952	4.91956	2.32206	1.92511	3.52651	1.43457	cluster3
Etv6	11.7854	16.7515	11.8943	12.4696	15.508	11.5216	cluster3
Exoc5	16.4911	29.8692	12.7873	9.72667	23.9491	12.1364	cluster3
Fabp3	0	9.81374	1.00876	0.270472	6.46279	2.15423	cluster3
Fam135a	1.78291	2.97215	0.878061	1.69845	3.45166	1.29566	cluster3
Fam219a	10.4632	29.8162	13.115	12.3848	23.0007	13.9032	cluster3
Fbxo11	11.0339	35.3534	7.6701	7.90357	26.9434	7.47266	cluster3
Fnbp4	11.8216	20.9188	8.38886	10.2068	19.8934	8.58649	cluster3
Fosl2	39.5977	81.8541	26.4045	45.2683	67.1072	25.5004	cluster3
Foxj3	8.64222	11.8676	7.21729	7.61517	10.7721	5.75337	cluster3
Foxn3	7.05153	14.1955	3.73696	5.75798	10.1601	2.62419	cluster3
Foxp1	5.00728	7.47681	1.81201	3.99559	9.76422	2.17191	cluster3
Frs2	4.68703	6.86617	3.57393	3.81268	7.66597	3.17076	cluster3
Gabpb1	7.98963	19.0577	8.48253	7.21465	16.7994	7.35602	cluster3
Ggnbp2	43.8367	62.5547	39.8966	30.4168	55.8613	31.1178	cluster3
Gigyf1	9.72361	15.2407	6.75537	11.7221	13.2584	7.1512	cluster3
Gm10791	0.598455	1.29186	0.2855	0.207178	1.23158	0.232145	cluster3
Gm11517	0.722352	3.03468	0.272577	0.51976	3.10434	0.237817	cluster3
Gm13889	0.217229	5.96257	0.195887	0.338662	4.55446	0.179667	cluster3
Gm1821	477.02	628.483	449.538	488.612	605.915	415.368	cluster3
Gm20219	0.63938	3.18411	0.627017	0.989548	3.17746	0.722183	cluster3
Gm6623	2.51075	4.32076	2.83718	2.75075	3.71298	2.65599	cluster3
Gmeb1	3.6948	5.79983	2.8476	3.84314	5.36992	2.97606	cluster3
Gmeb2	4.36814	10.2196	3.40225	4.38586	8.99335	4.07811	cluster3
Gng4	0.166614	2.96788	0.232942	0.181867	2.18455	0.168947	cluster3
Golga5	17.4688	24.1396	14.9362	15.5006	20.8123	13.5754	cluster3
Golga7	59.2298	84.6825	54.3564	59.1138	79.6258	53.5113	cluster3
Gper1	0.164006	1.22164	0.112708	0.329266	1.06089	0.094044	cluster3
Gpr157	5.23938	7.21555	3.69245	4.93853	6.9831	3.16403	cluster3
Gpr85	0.968433	5.62323	2.7275	0.452402	4.55949	0.79807	cluster3
Gramd1a	19.9175	50.985	21.0311	28.351	44.7226	22.0397	cluster3
Gtf2b	43.9021	61.4485	38.8339	41.8481	54.7279	37.5401	cluster3
Gxylt1	5.15326	9.04054	4.42124	5.30981	9.17802	4.3627	cluster3
Hccs	11.6176	28.5074	12.3411	8.66925	23.1005	10.7518	cluster3
Heca	11.1388	21.2758	5.14997	11.9767	21.6495	6.24658	cluster3
Hic2	1.70024	2.18893	1.37318	1.50047	2.34774	1.17306	cluster3
Hivep1	5.5944	16.211	5.13762	3.9007	14.5852	4.3902	cluster3
Hnrnpdl	44.1001	101.736	36.451	51.5229	111.279	37.3479	cluster3
Hrc	0	2.91295	0.199634	0	2.20421	0.181504	cluster3
Hspb1	0.200275	1.10289	0.092313	0.07241	0.951315	0.183699	cluster3
Il12rb2	7.75377	17.6214	5.92878	5.19651	14.8711	3.2987	cluster3
Irs2	14.184	25.3257	13.7933	17.6213	19.0234	8.71668	cluster3
Ist1	45.8924	70.1993	40.2737	52.0611	72.4064	46.5722	cluster3
Kansl1	11.112	17.2798	10.051	11.0123	15.5366	9.08064	cluster3
Kansl3	10.0338	14.5725	8.32868	10.6187	13.0177	8.38926	cluster3
Kctd18	6.08435	11.4637	4.89092	6.44073	10.2017	4.87944	cluster3
Klf13	39.5764	56.2005	25.6322	44.1904	60.5519	28.3463	cluster3
Klhl15	1.97533	2.62047	1.18547	1.46667	2.41405	0.969453	cluster3
Klhl2	17.1252	31.0367	14.617	17.6592	30.5797	14.7054	cluster3
Lcp2	70.9298	135.994	83.3457	73.4244	115.954	86.453	cluster3
Lemd3	5.38803	7.90043	4.57938	4.62637	7.03199	3.61815	cluster3
Leng8	27.4326	41.0343	12.6812	23.3243	36.2149	12.0037	cluster3
Lmbr1l	7.20763	13.2758	4.72322	6.88211	10.7021	5.17315	cluster3
Lrp10	78.9894	102.504	70.9947	79.0174	94.757	67.704	cluster3
Lrrc8d	43.2176	57.4539	35.9443	34.4435	58.4678	31.8917	cluster3
Maml1	7.37442	11.8395	5.35648	7.29995	9.99955	5.28724	cluster3
Manbal	25.5503	49.5919	25.6374	35.4436	47.341	27.0873	cluster3
Map3k8	20.253	53.1345	16.1049	15.2365	50.7682	15.0412	cluster3
Map4k5	3.02334	6.3007	3.3208	2.26743	5.48168	2.74546	cluster3
Mapk8	2.73122	3.97783	1.95149	1.85609	3.5754	1.8934	cluster3
Mapk8ip3	10.3355	16.3659	10.1683	9.99785	13.9869	8.56404	cluster3
March7	16.1726	30.3037	7.08962	9.81174	25.9982	7.01784	cluster3
Mbd2	67.6041	78.3682	63.2803	75.5103	80.4983	67.7578	cluster3
Mbip	7.84586	13.2191	4.52323	6.14083	12.1983	5.01934	cluster3
Mecp2	4.40977	7.05432	3.39799	4.31017	6.63542	3.06518	cluster3
Med13l	3.81786	8.97812	4.4554	3.59575	8.17606	4.04513	cluster3
Mef2d	13.7256	20.3402	11.4419	17.7817	19.5448	14.2641	cluster3
Mfsd6l	0.962994	3.52121	1.03769	0.877621	2.34805	0.720321	cluster3
Mgea5	27.3926	42.3517	16.0937	20.0329	30.7469	15.4416	cluster3
Mir22	5.26567	38.4352	5.41078	3.18745	25.862	7.08918	cluster3
Mitf	12.4651	31.6703	15.3955	4.6956	23.4733	9.50892	cluster3
Mlxip	9.56109	17.2141	8.22195	8.02169	14.0839	7.46467	cluster3
Mt1	648.077	1321.88	362.369	526.672	1186.65	261.564	cluster3
Mybpc3	0.496164	3.49007	1.17442	0.313989	2.31235	0.715527	cluster3
Mzt1	10.0832	17.2039	9.55521	7.87078	15.9856	10.0745	cluster3
Ndfip2	25.7076	40.4917	24.3689	28.6236	37.2718	24.791	cluster3
Nfil3	33.4149	117.493	43.3011	33.6702	80.2147	34.2668	cluster3
Nfkbil1	16.792	24.3894	16.4416	15.0018	22.8087	14.4915	cluster3
Nfrkb	5.08876	7.15873	4.49646	6.34459	6.7623	4.86371	cluster3
Nhlrc3	13.5745	23.7665	13.8597	12.469	19.0282	12.0811	cluster3
Notch2	23.1845	37.4075	22.1186	21.3262	34.3041	21.4309	cluster3
Nqo1	1.93186	5.74583	2.47774	2.0586	5.1034	1.59475	cluster3
Nr4a3	0.18528	13.9787	0.471781	0.151842	9.87118	0.35316	cluster3
Nrbf2	10.2995	16.2058	8.92474	11.0437	16.5013	10.4814	cluster3
Olfr920	0.238252	1.30805	0.072433	0.382726	0.912887	0.012666	cluster3
Osgin2	3.91954	20.426	4.10686	3.25313	15.4387	3.61423	cluster3
P2ry2	20.4954	32.5438	11.9955	18.053	29.5893	12.4269	cluster3
Pan3	10.3361	15.0499	7.46778	10.8847	14.0608	7.6224	cluster3
Papd4	25.5782	46.764	20.4476	20.793	40.5407	20.4677	cluster3
Patl1	13.9125	23.0621	15.3424	14.8093	20.5182	14.279	cluster3
Pcnx	4.94421	9.75414	4.42941	5.1618	8.69208	4.52618	cluster3
Pde4b	6.928	55.7236	19.513	12.6776	44.5076	15.9104	cluster3
Pde4d	2.58954	4.36757	1.50068	3.16484	4.86763	1.71731	cluster3
Pdlim5	18.7172	31.1476	14.0522	17.7964	29.4447	13.1827	cluster3
Pea15a	50.3998	65.314	40.4003	51.7138	74.1626	41.3099	cluster3
Per1	12.1632	59.4035	12.2003	14.4122	54.5578	7.63386	cluster3
Phldb1	2.53444	15.3368	5.20544	1.40482	10.9541	2.49366	cluster3
Picalm	133.19	180.715	69.6342	102.445	150.515	60.8572	cluster3
Plagl2	6.5441	18.7753	6.93349	7.4556	15.189	7.50735	cluster3
Plaur	231.684	765.002	381.357	129.66	545.517	247.147	cluster3
Plet1	703.727	1601.64	354.682	661.052	1498.9	219.807	cluster3
Plet1os	15.0109	33.7875	7.87536	15.9779	29.6783	5.72894	cluster3
Polr3f	4.77079	6.70966	3.57569	3.85685	6.71124	3.2352	cluster3
Ppfia3	0.331155	9.6599	1.64573	0.162343	6.83161	0.931691	cluster3
Ppifos	0.279437	0.936835	0.352808	0.403341	0.777381	0.22612	cluster3
Ppp1r15b	49.5564	74.5861	44.7313	42.2755	70.3942	37.3689	cluster3
Prdm1	6.79826	16.1449	5.09007	6.64961	15.7352	4.64211	cluster3
Prkcg	0.607313	4.16388	0.137573	0.414318	3.17975	0.121779	cluster3
Proser1	4.52071	7.85297	4.38564	5.36022	7.88234	4.66716	cluster3
Prr3	5.2227	12.2748	6.01468	6.15517	10.7467	5.07268	cluster3
Prr7	1.85491	5.45967	0.420512	1.24837	3.6153	0.544829	cluster3
Ptbp2	4.55369	12.0089	2.13538	2.98661	7.84656	2.32919	cluster3
Ptpn2	25.9605	48.0792	24.4939	17.2795	34.7165	19.4091	cluster3
Ptprj	7.34401	83.8062	17.4687	6.86279	71.6745	14.5963	cluster3
Pygm	0.071065	2.56905	0.145085	0.007672	2.16416	0.060304	cluster3
Rab11fip1	17.9044	49.0516	18.7696	13.045	34.8758	10.3201	cluster3
Rab12	25.4776	60.5301	30.862	26.8645	55.2693	28.2438	cluster3
Rab8b	58.282	96.8318	49.6443	40.2232	89.4693	43.3856	cluster3
Rab9	25.6198	31.4266	16.9254	21.5391	27.0495	18.5067	cluster3
Rabgef1	13.8408	58.3366	15.8609	12.5868	44.325	17.1959	cluster3
Rap1b	276.035	393.88	211.074	211.076	366.595	221.755	cluster3
Rassf1	30.4622	52.7291	29.9844	29.8544	47.1263	31.1889	cluster3
Rbak	2.66459	4.3208	1.48249	2.4728	4.30432	1.60445	cluster3
Rbbp6	13.617	18.4838	9.69126	14.4531	19.4803	9.90626	cluster3
Rbm15	4.28558	8.63904	4.2517	3.8842	7.382	4.64606	cluster3
Rbm18	11.926	18.6099	10.0481	10.8691	17.7803	10.438	cluster3
Rbm33	5.28991	7.48778	4.29908	5.09512	7.27499	4.13546	cluster3
Rbm7	78.6197	135.27	67.1014	68.6697	134.684	54.7697	cluster3
Rcn2	13.3381	17.0138	11.3497	8.74996	14.3309	12.3188	cluster3
Rela	40.7124	77.0292	39.9678	46.8675	73.3241	40.1355	cluster3
Rftn1	48.0579	86.2198	40.0194	60.6024	91.549	47.8256	cluster3
Rfx5	5.25085	7.06232	3.47973	4.9537	7.70531	3.81973	cluster3
Rhbdf1	7.97904	10.0178	5.98047	6.49032	8.73179	3.68397	cluster3
Riok3	56.9712	119.414	59.4515	42.0442	102.568	51.6023	cluster3
Rlim	11.0065	17.5271	6.16642	7.53559	15.4286	6.26847	cluster3
Rnf103	13.1418	16.8116	9.59511	12.201	19.2965	10.1248	cluster3
Rnf138	5.88599	9.27058	3.40478	5.24293	9.44403	3.06981	cluster3
Rnf145	7.50694	9.70137	6.46052	8.21038	10.423	7.20152	cluster3
Rnf180	9.59415	33.0424	4.08708	11.7646	33.8944	5.49885	cluster3
Rnmt	6.98623	8.8457	5.77027	6.60601	9.37485	5.95844	cluster3
Rps6kc1	8.67784	11.9365	9.22161	8.9483	10.9889	8.34323	cluster3
Rsbn1l	7.30473	10.9003	4.12218	4.52413	10.3228	3.63396	cluster3
Rusc2	10.9976	19.5779	12.5819	14.2602	18.1616	12.444	cluster3
Sbds	46.989	99.5206	40.8129	50.6742	97.8703	42.4549	cluster3
Scaf4	8.18792	15.0147	7.86383	9.20714	14.5095	8.14173	cluster3
Scaf8	9.31724	12.3394	8.28134	9.77919	12.6446	8.25727	cluster3
Sdc4	1.6644	155.663	18.1604	0.427953	107.451	48.1193	cluster3
Sdcbp2	0	2.524	0.168932	0.018105	1.5171	0.069116	cluster3
Serinc1	90.3216	113.721	68.9313	82.5485	112.274	66.8494	cluster3
Sertad2	6.97434	13.9998	6.81316	6.553	13.0105	5.49643	cluster3
Sesn2	8.30651	15.2203	4.56903	10.9464	12.494	6.13612	cluster3
Setd1a	9.73665	12.9743	9.07089	11.1811	13.7665	9.38053	cluster3
Sf1	47.7333	64.0963	52.7964	53.8007	64.527	46.2361	cluster3
Sik1	3.17391	10.4078	2.52737	3.51083	7.36567	2.94713	cluster3
Skil	19.9693	34.8748	13.1858	15.8164	31.4595	12.0054	cluster3
Slamf1	0	5.30033	0.079513	0	4.7413	0.57412	cluster3
Slc15a3	193.133	390.45	179.048	164.713	318.461	188.277	cluster3
Slc7a6os	17.1711	24.7224	18.0651	21.7543	22.9606	18.2628	cluster3
Slc9a3r1	56.3235	131.494	55.5808	58.1967	114.945	69.6974	cluster3
Slc9a8	8.20722	12.7909	7.92096	10.1239	11.4444	7.9062	cluster3
Smndc1	27.0137	36.3315	23.8346	23.4964	33.0934	25.0236	cluster3
Snx4	34.611	42.7019	32.4227	34.6115	42.1554	32.34	cluster3
Socs2	20.6933	46.7498	25.6965	19.8944	37.6423	19.4836	cluster3
Son	34.5654	45.9643	26.5708	27.5917	42.8245	23.3725	cluster3
Sos2	4.6575	7.71851	2.88038	4.29153	7.27405	2.8284	cluster3
Sp140	16.2037	48.364	12.2862	15.3573	41.1446	16.4348	cluster3
Spag9	21.0064	26.8137	11.5303	14.8352	25.5304	11.3127	cluster3
Spin1	16.0344	20.9767	12.947	13.5706	19.5653	11.4204	cluster3
Sppl2a	35.0954	66.4788	37.9466	27.0769	55.0202	31.0155	cluster3
Spty2d1	8.12779	19.6521	9.67173	6.69064	15.31	7.38313	cluster3
Srsf5	238.195	377.437	130.062	266.542	391.886	140.825	cluster3
St3gal6	0.15259	4.47262	0.218635	0.033786	4.19607	0.299234	cluster3
Stat5a	20.8573	36.9539	15.3178	23.6809	39.0438	13.4621	cluster3
Stk24	105.052	144.325	79.651	107.682	131.24	75.7086	cluster3
Stk40	29.8218	55.9137	23.3282	31.0625	52.2341	26.4228	cluster3
Tab2	16.535	32.4924	14.35	14.8021	30.789	15.1373	cluster3
Taf5l	11.4408	16.0826	9.33396	12.9003	17.6809	10.5501	cluster3
Tagap1	4.8063	7.16292	3.85237	6.07593	7.73777	4.32024	cluster3
Tax1bp1	58.8267	111.099	47.4561	36.8079	94.6822	52.3622	cluster3
Tbc1d23	13.8105	18.6412	6.10224	8.55164	14.9156	6.46817	cluster3
Tbc1d30	2.35824	3.8405	1.81422	2.70853	3.52647	1.37252	cluster3
Tbc1d9	55.4171	79.2618	35.7162	55.0841	64.3205	35.9275	cluster3
Tbce	12.6231	17.4974	2022-10-14	9.49838	14.5659	8.94125	cluster3
Tbk1	22.6562	62.3306	33.6824	18.9339	47.343	29.7662	cluster3
Tgif2	0.452473	1.1715	0.221939	0.267164	1.17737	0.431442	cluster3
Thrap3	32.1599	47.4365	31.1946	36.128	46.2947	30.8812	cluster3
Tlr2	298.299	742.851	411.873	299.131	577.717	406.359	cluster3
Tmem135	25.5258	49.1023	21.1521	24.4368	42.9493	21.5775	cluster3
Tmem167b	19.1349	24.2379	16.255	18.8294	20.6318	16.4971	cluster3
Tmem170b	10.4761	14.6203	4.52027	5.8889	12.2727	4.86308	cluster3
Tmem222	23.024	31.6186	20.3638	24.962	32.1187	22.0808	cluster3
Tpbg	0.023858	2.24139	0.165203	0	1.82448	0.162777	cluster3
Treml4	22.95	36.6647	11.9156	18.3306	26.0189	5.96194	cluster3
Trim24	2.25255	3.78292	1.49379	1.82512	3.47773	1.49912	cluster3
Trp53bp2	4.44064	7.91146	4.41458	4.2747	6.7706	4.86039	cluster3
Tspyl2	10.553	19.2865	11.0084	10.2977	17.3991	7.69509	cluster3
Tubgcp3	10.488	13.6634	9.52629	12.5691	13.6394	9.7076	cluster3
Ube2d3	145.841	193.506	130.733	126.398	187.378	126.333	cluster3
Ube2e3	22.326	27.4526	18.4279	21.4814	31.1488	18.8379	cluster3
Ube2q2	12.3062	25.6526	11.5785	10.1326	23.2586	13.3435	cluster3
Ubtd2	3.08018	5.91637	3.95655	2.05689	5.07871	2.90379	cluster3
Ubxn2a	10.3125	37.4916	12.386	7.1251	23.7033	7.98348	cluster3
Usp3	8.95153	14.6781	8.03094	9.00937	14.6422	8.79011	cluster3
Vamp2	16.609	23.4253	9.94775	15.1494	20.1974	8.64213	cluster3
Vamp3	75.1708	84.2645	69.7529	71.6589	81.8277	67.0605	cluster3
Vezf1	6.35977	9.93569	5.98163	6.68869	8.97999	4.998	cluster3
Vps16	20.3391	26.9064	18.2731	23.2318	27.1152	18.9456	cluster3
Wasl	5.00878	9.63012	4.31569	3.78191	8.2851	3.64522	cluster3
Wdr26	28.4755	43.1153	19.9819	23.5718	37.6918	20.1702	cluster3
Wdr37	8.4528	15.5925	7.26388	6.29299	13.4347	6.67675	cluster3
Ypel2	2.01504	4.50109	0.987031	1.45687	3.03358	1.01775	cluster3
Ypel5	36.6497	54.4101	19.8396	31.7909	45.0709	21.0103	cluster3
Zbtb10	0.986119	3.06211	0.659946	0.658417	1.95657	0.342076	cluster3
Zbtb17	7.53784	16.6031	9.26569	8.05213	14.0932	7.93584	cluster3
Zbtb22	18.983	29.0126	15.5189	18.2782	31.0861	15.3165	cluster3
Zbtb39	1.80595	3.27751	1.31185	1.7686	2.753	1.30379	cluster3
Zbtb43	3.36416	6.74537	2.8613	3.56497	6.69787	2.96676	cluster3
Zbtb44	4.20295	5.22916	2.40474	2.91113	4.45497	2.06278	cluster3
Zc3h12a	18.5935	208.703	30.4148	17.7096	155.865	35.314	cluster3
Zc3hav1	17.0832	49.1125	24.0928	15.8686	37.003	27.539	cluster3
Zfand2a	36.0809	59.018	42.137	43.4055	55.7521	39.0106	cluster3
Zfand3	48.275	73.9612	44.4971	50.7813	77.8934	40.1388	cluster3
Zfp1	4.88841	8.08237	4.01776	4.52229	8.3264	3.27879	cluster3
Zfp112	0.528774	0.970233	0.289299	0.228138	0.97364	0.242642	cluster3
Zfp26	1.72034	2.63794	0.742085	1.07543	2.19737	0.746623	cluster3
Zfp28	2.05506	2.81768	1.71075	2.26118	2.8057	1.86074	cluster3
Zfp408	3.26671	5.13271	2.84155	3.17474	5.05914	2.73314	cluster3
Zfp451	7.87797	12.7434	5.06979	5.86146	11.0688	4.0621	cluster3
Zfp51	3.57896	5.42386	1.36094	1.69394	4.03248	1.40791	cluster3
Zfp52	6.53405	13.7176	2.51935	3.70982	12.5551	2.84334	cluster3
Zfp579	1.13526	1.92013	0.984127	1.34928	1.78749	0.949146	cluster3
Zfp597	3.89648	6.0212	2.32322	2.58849	4.63264	2.02562	cluster3
Zfp655	10.4231	17.9833	8.91905	10.4541	15.9169	7.76211	cluster3
Zfp868	4.38471	5.58109	3.30957	3.72805	4.98617	2.81769	cluster3
Zfp869	11.2657	19.5148	7.96658	12.0424	17.8346	7.06058	cluster3
Zfp955b	2.15784	3.6986	0.95841	1.78179	3.36437	0.877306	cluster3
Zhx2	4.23263	9.25133	3.08541	4.06918	8.20831	2.70767	cluster3
Zkscan1	2.2728	2.85073	1.24461	1.84557	2.95577	1.27673	cluster3
Zkscan17	5.33508	8.16942	5.90606	7.58611	8.89228	4.33502	cluster3
Zkscan6	7.08097	10.5497	6.50573	8.18007	8.93316	6.40088	cluster3
Zranb1	7.28506	13.9017	5.13918	6.00587	11.5375	4.95195	cluster3
Zscan25	5.6651	9.42137	4.09995	6.64832	9.3226	4.271	cluster3
Zswim8	21.8476	28.2113	21.8709	25.112	25.8162	19.8599	cluster3
1700001J03Rik	0.246577	1.04629	0	0.228267	0.514846	0	cluster3
1700020L24Rik	1.64579	2.2468	0.651358	0.842623	1.37156	0.516526	cluster3
1700042O10Rik	0	1.03551	0	0	0.553743	0	cluster3
2610005L07Rik	2.48067	4.12315	1.11979	2.02362	3.84569	1.4051	cluster3
2810474O19Rik	9.62829	18.5449	4.88535	6.46338	15.8756	5.25902	cluster3
6330407A03Rik	0.194375	1.22714	0.07598	0.111138	0.878777	0.097099	cluster3
6430571L13Rik	0.125081	7.48069	0.203021	0.029335	3.7909	0.017112	cluster3
A530032D15Rik	0.682347	3.61172	0.198334	0.898088	2.74287	1.31123	cluster3
Abi2	1.45949	5.15034	1.48778	0.226904	2.18027	0.425402	cluster3
Acsl4	13.5801	32.6952	18.1833	7.45298	20.2627	15.744	cluster3
Adora2a	0.338397	25.3894	12.8602	0.098077	12.8029	8.0546	cluster3
Adrb2	30.1655	55.0837	28.987	38.7595	38.3952	18.961	cluster3
Ager	0.839053	2.31459	0.264569	0.674431	2.06052	0.41603	cluster3
Alcam	6.50497	29.8997	8.08131	3.54269	15.9594	7.42849	cluster3
Ampd3	19.0405	27.4099	14.6809	19.8288	21.4724	12.2823	cluster3
Ankrd33b	0.066236	10.3127	0.687316	0.009413	6.72371	1.1094	cluster3
Arhgap15	4.3206	9.60008	0.431666	5.39921	7.10301	1.21047	cluster3
Arid3b	1.95854	4.19761	1.66591	2.82174	3.85127	2.27151	cluster3
Arl5b	1.18586	5.07949	1.60224	0.950541	3.51407	1.56253	cluster3
Atad2b	3.21159	6.63659	2.54275	2.02234	3.78304	1.89334	cluster3
Atf6	8.37723	12.4777	7.84223	7.96036	10.5434	7.66566	cluster3
Atp11b	20.7295	33.3338	13.0656	10.3223	21.9964	8.64951	cluster3
Atp2a3	2.77396	25.5577	1.61679	5.31447	8.65466	1.93487	cluster3
Atp7a	12.1886	14.5379	5.99819	5.27686	11.5557	4.35973	cluster3
Atp8b2	0.946619	2.75536	0.649245	1.08645	1.41732	1.39375	cluster3
AW011738	0.167456	2.94184	0.666716	0.210249	1.49826	1.0494	cluster3
Azi2	11.7581	19.7522	9.9923	9.06719	15.4667	13.4845	cluster3
B3gat2	2.902	6.71321	1.77589	0.773292	3.68227	1.78154	cluster3
B3gnt5	0	1.87948	0.033314	0	0.804129	0.07272	cluster3
BC005561	1.30292	1.65595	0.579615	0.634225	1.16068	0.531489	cluster3
Bcl6	4.94553	8.36213	3.20977	4.85287	7.67288	5.97347	cluster3
Birc2	8.19825	11.0495	4.99366	5.57432	9.94239	5.42307	cluster3
Btbd19	7.49122	11.2227	6.97914	7.97633	7.92801	5.7769	cluster3
Btbd7	3.34498	5.46076	3.01501	2.60025	4.46212	2.57219	cluster3
Bub1b	14.2783	47.0908	30.894	12.3031	25.4387	14.7509	cluster3
Cabyr	0.124407	1.33162	0.220539	0.213002	0.6101	0.279145	cluster3
Ccdc174	8.40192	11.9768	7.32047	7.287	10.0997	6.91681	cluster3
Ccnl1	40.1236	90.5023	42.3217	30.9211	60.6229	31.4495	cluster3
Ccnt2	9.12854	12.1576	5.80333	7.11529	9.80275	5.70406	cluster3
Cd300lf	136.999	238.274	97.0893	145.628	161.341	159.346	cluster3
Cd33	48.0907	98.6235	54.3647	53.4471	81.9018	53.7473	cluster3
Cd80	7.48382	38.7378	7.20615	8.8401	26.434	10.4097	cluster3
Cdk5r1	0.181353	4.71838	0.453055	0.267158	0.839989	0.608662	cluster3
Celsr3	0.59904	1.38307	0.699993	0.401082	0.836401	0.754705	cluster3
Ckb	1.34025	3.45368	1.19327	1.30486	1.81397	2.18321	cluster3
Cldn12	1.03373	1.69764	0.850416	0.799726	1.43803	0.839996	cluster3
Cldn20	0	1.54211	0.078505	0	0.697626	0	cluster3
Clk4	30.9704	43.2652	18.8782	24.8213	32.0964	17.5824	cluster3
Cln5	56.2399	90.7429	66.5279	52.6298	80.3865	57.3282	cluster3
Cmip	26.3512	54.1267	25.9608	21.7423	40.1192	23.8328	cluster3
Cnih2	0.573891	1.41222	0.470285	0.373362	1.11126	0.28874	cluster3
Cntrl	9.19866	15.1789	4.13056	7.86753	12.6283	4.95322	cluster3
Col5a3	0.012448	5.82667	0.528115	0	2.55279	0.042702	cluster3
Cpeb4	8.59306	36.2355	11.5638	5.24843	26.8034	8.05606	cluster3
Cramp1l	4.2805	5.60915	3.79974	4.26803	4.82689	3.31464	cluster3
Creb3l1	1.21081	36.9425	11.4841	1.76312	27.7535	5.61707	cluster3
Creb5	3.7979	14.8677	4.32193	1.65503	8.95357	2.80331	cluster3
Csgalnact2	7.50523	9.61927	4.2004	5.73856	8.21852	4.4786	cluster3
Csnk1g3	9.84699	13.7542	6.92442	6.67751	10.0535	5.92856	cluster3
Cyld	7.60389	13.2734	6.24613	5.80634	8.64082	4.95045	cluster3
Cyth1	40.5267	51.2595	34.6604	31.9798	40.5035	30.7416	cluster3
D430020J02Rik	3.35596	4.48385	1.33471	1.70841	2.44112	1.58906	cluster3
Daam1	11.8371	16.2445	6.59194	5.13316	11.8032	4.69128	cluster3
Dach1	0	3.97661	0.292536	0	0.661323	0.686427	cluster3
Dcp1a	4.38094	6.64395	4.49912	4.62203	5.82144	4.56989	cluster3
Dennd1a	10.4975	17.1544	10.7408	12.5227	15.2675	10.6119	cluster3
Dennd1b	4.20361	6.72584	3.42179	2.63855	3.89727	2.33071	cluster3
Dennd4a	8.89656	24.4708	3.20438	7.70395	13.8972	3.89231	cluster3
Dhrs9	0.062863	1.55626	0.498082	0	0.628934	0.326867	cluster3
Dock10	49.9075	62.6858	19.6142	32.6732	54.2295	18.2452	cluster3
Dph3	11.166	13.3934	10.5825	10.7409	12.1755	10.9624	cluster3
Dram2	29.1836	34.9285	20.0441	22.7465	32.1577	21.2016	cluster3
Dync1li1	26.1371	39.6074	25.932	26.5614	33.8301	27.1535	cluster3
E130102H24Rik	1.17871	2.82264	0.761035	0.201109	1.61932	0.220756	cluster3
Egr1	3.08949	97.0345	9.5897	12.3267	61.7454	9.98574	cluster3
Egr3	0.016064	3.81546	0.372288	0.161798	1.55339	0.262889	cluster3
Eif1	215.756	409.761	232.831	242.407	339.072	238.742	cluster3
Epc2	6.69604	9.1219	4.48348	4.35419	7.63971	3.5828	cluster3
Erbb2ip	15.9821	24.3563	8.17635	9.37576	17.7085	7.98855	cluster3
F3	0.078568	3.52283	1.15053	0.081585	1.39752	0.724178	cluster3
Fam219aos	6.12422	16.7256	5.73527	7.22612	13.5012	7.28565	cluster3
Fam43a	4.20795	7.68463	1.88743	2.80601	4.0279	1.02405	cluster3
Fam46a	8.18109	11.2417	4.50351	6.10567	10.0522	6.02886	cluster3
Fam76a	20.8722	24.0911	19.7685	22.401	21.1795	20.9535	cluster3
Far2	0.575424	2.1183	0.353908	0.353943	1.5258	0.401008	cluster3
Fbxl3	17.4581	32.1308	13.159	14.7869	25.9297	13.3791	cluster3
Fnip1	9.43643	23.719	7.4664	5.70242	16.8502	7.16605	cluster3
Galnt6	38.4035	55.6178	26.9222	35.9536	44.2157	32.3857	cluster3
Ghitm	87.7438	120.949	88.2909	82.1504	104.546	86.8232	cluster3
Gm17066	4.44041	8.20649	1.55142	2.3322	5.23943	2.21636	cluster3
Gm4285	1.00629	1.59082	0.821843	1.02361	1.3783	0.923828	cluster3
Gm527	1.70274	3.0001	1.29533	1.68594	2.66184	1.30492	cluster3
Golph3	33.787	44.8414	33.7909	29.975	36.2631	31.5007	cluster3
Gtpbp2	25.3666	36.2495	18.1915	23.9065	28.9576	22.3649	cluster3
H2-D1	1032.74	1395.31	908.391	906.701	1222.43	1139.99	cluster3
H2-K2	13.6407	20.5466	11.8825	13.3399	17.1689	13.3226	cluster3
Hdc	0.073081	48.8967	4.74639	0.031894	17.0721	2.34747	cluster3
Hiat1	23.5201	28.9221	22.2448	23.6707	28.0518	22.5016	cluster3
Hist2h2ac	3.71541	4.80544	2.17799	2.66581	3.1444	2.00552	cluster3
Hivep3	4.09556	28.8263	6.52781	2.32203	15.9014	2.82633	cluster3
Htra4	0.967718	30.3768	0.864182	0.124968	13.2818	0.913795	cluster3
Ifih1	8.05441	84.8092	8.43651	4.81072	55.2862	10.7197	cluster3
Ifitm2	37.9125	99.3019	53.8398	62.4773	72.4472	59.1833	cluster3
Ifitm6	0	25.2335	0.325893	0	7.54992	1.98862	cluster3
Il18rap	0.148659	16.1549	0.407503	0.234607	4.72268	0.679963	cluster3
Il1r2	0	28.3504	2.03551	0.070287	17.9638	1.87209	cluster3
Impact	12.3708	20.4665	8.43327	8.69244	17.6687	8.27587	cluster3
Jak2	9.47875	53.3641	18.9366	6.54328	35.7668	19.4318	cluster3
Jmjd1c	9.57616	15.1489	3.59443	6.24096	10.1145	3.74128	cluster3
Junb	164.617	461.816	188.871	186.419	343.744	206.133	cluster3
Kazn	5.98288	12.1343	7.26101	6.1824	9.01138	5.50824	cluster3
Kbtbd7	4.08402	6.81205	2.58493	2.48099	4.533	2.11921	cluster3
Kctd9	5.0483	9.93185	6.19076	5.00309	8.43014	5.86232	cluster3
Kdm3a	6.60123	9.00343	4.40334	6.03025	6.38617	4.71	cluster3
Kdm4a	15.7311	21.0744	14.5425	16.9039	18.301	14.1957	cluster3
Kdm5a	5.24653	7.41133	3.0144	3.93779	6.33508	2.96885	cluster3
Klhl24	12.0393	17.454	5.95814	9.3098	12.818	5.5561	cluster3
Krt18	0	2.84368	0.03879	0.101201	0.998978	0.024608	cluster3
Ktn1	5.57396	17.8872	3.83216	3.7016	11.7305	4.12782	cluster3
Large	10.6322	21.1222	15.3118	13.6979	17.6952	13.6903	cluster3
Lat	2.03659	3.28891	0.766402	1.6652	1.99506	0.725954	cluster3
Lats1	6.5177	8.95183	4.56275	4.60234	7.42243	3.99327	cluster3
Lin7c	17.2002	27.3528	11.8727	12.3595	25.0541	11.9551	cluster3
LOC106740	1.30995	3.57923	0.762425	0.953285	2.65964	0.899463	cluster3
Lpar2	0.519989	1.2787	0.300024	0.58124	0.979026	0.412905	cluster3
Lrch3	4.88707	7.20779	4.35921	4.69878	7.07165	4.87987	cluster3
Lrrc58	15.6774	36.1577	19.1037	9.63028	22.9115	14.3649	cluster3
Lsm11	1.84512	2.8992	1.89437	2.40621	2.48764	2.02027	cluster3
Ly75	48.1845	93.0754	42.9765	30.3005	67.8579	27.1805	cluster3
Lypd6b	1.20974	1.97657	0.339239	0.27363	0.978029	0.079364	cluster3
Mamld1	2.02851	4.98175	3.54936	1.23418	2.77527	1.54295	cluster3
Map2k4	15.3543	20.0132	14.7275	13.093	16.4128	13.8562	cluster3
Map2k7	13.8973	19.2493	12.8443	16.7569	18.6998	13.762	cluster3
Map3k2	5.06801	7.65	2.53021	3.47598	5.50444	2.80006	cluster3
Map3k6	0.030215	7.94596	0.70197	0.015141	2.67667	0.494596	cluster3
Mapk1ip1l	13.6598	16.309	12.2979	14.1602	15.6944	15.2042	cluster3
Mark3	14.947	19.7018	13.5958	14.6476	16.6233	15.2395	cluster3
Mark4	11.6432	14.7615	11.0268	14.3421	14.5207	12.2268	cluster3
Max	31.7744	49.7722	37.1821	38.3839	41.1453	42.4073	cluster3
Mbd1	13.9229	19.9002	15.1376	16.0457	17.2681	15.3625	cluster3
Mbtd1	4.90436	6.1466	2.58993	2.76747	3.79533	1.77717	cluster3
Mcl1	232.664	357.423	200.81	322.392	294.676	251.593	cluster3
Mctp1	10.1616	16.9582	7.65338	7.67363	12.1975	10.0268	cluster3
Metrnl	51.1116	58.7146	32.7192	45.0201	61.9638	47.643	cluster3
Mfsd4	0.897982	2.60458	0.737834	0.736098	1.53583	0.786702	cluster3
Mir3061	1.27116	7.15976	0.83367	2.31517	4.32612	1.15169	cluster3
Mir3064	40.37	71.446	23.5382	24.5867	56.5923	21.0811	cluster3
Mir365-2	0	1.37192	0.663193	0	0.344513	0.08393	cluster3
Mir6936	4.89499	6.6502	2.14832	4.11097	5.61662	3.07789	cluster3
Mir6979	0.671861	8.5016	0.591129	0.462524	5.44402	0.513155	cluster3
Mir7678	4.57486	21.5075	8.30126	0.017553	9.99278	2.71225	cluster3
Mndal	6.99669	82.7324	9.32362	7.24809	67.5565	23.3949	cluster3
Moap1	0.19692	2.36711	1.27148	0.495648	1.11005	1.01121	cluster3
Mpp5	2.23396	5.03414	1.46839	1.54654	3.74552	1.80512	cluster3
Myo1d	0.102672	1.82626	0.391243	0.12099	0.77513	0.195533	cluster3
Napg	20.2753	24.6185	18.202	18.5007	21.8473	17.0098	cluster3
Nfkbid	6.26589	51.6561	12.4144	6.80607	37.0957	12.445	cluster3
Nmb	1.48082	11.2674	0.724845	0.828505	6.35704	1.18115	cluster3
Nr3c1	20.9988	37.6089	16.0762	12.7807	23.9523	11.017	cluster3
Nt5c3	24.414	35.076	22.6811	20.5711	29.7579	25.0953	cluster3
Nudt4	15.8813	25.8618	12.2124	15.1603	18.6824	12.4603	cluster3
Numbl	2.03102	3.25656	1.59015	2.06162	2.76759	2.08719	cluster3
Nup98	14.4972	19.6674	2022-12-31	12.4007	15.9766	11.5372	cluster3
Oaz2	7.56535	10.2726	7.03484	7.43073	8.43287	9.6784	cluster3
Pdcd10	37.799	40.627	23.9905	28.7714	39.1903	25.8678	cluster3
Pfkm	0.575382	1.38838	0.552272	0.843332	1.20256	0.69545	cluster3
Pgam2	0.49346	4.36976	0.355441	0.769358	2.40018	0.382387	cluster3
Pigm	4.63135	5.6449	3.48722	3.88941	5.46666	3.6745	cluster3
Pim1	87.0285	289.508	167.371	151.274	210.623	170.764	cluster3
Pkn2	5.82733	8.829	4.77578	3.71208	7.44277	4.2591	cluster3
Plagl1	0.00337	1.33308	0.015225	0	0.855252	0.012641	cluster3
Pnrc2	41.1406	47.3686	26.414	31.6763	39.7727	26.2272	cluster3
Polm	3.20653	4.73653	3.28657	2.74762	3.40758	3.03866	cluster3
Pou2f1	1.21074	2.50219	0.727934	0.864462	2.29809	0.795852	cluster3
Ppard	15.8504	28.1316	15.2858	18.5549	23.6005	16.7199	cluster3
Prdx1	703.569	1305.36	602.819	643.958	965.36	494.357	cluster3
Prkx	15.5825	23.5812	14.0571	11.2154	16.9091	11.6325	cluster3
Psen1	47.197	63.3476	47.7446	45.2942	54.6052	49.1403	cluster3
Ptpn22	0.542784	3.20992	0.198948	1.53283	2.69264	0.885201	cluster3
Ptprcap	0.340132	3.23722	0.479643	0.490821	1.51213	0.500669	cluster3
Rab5a	25.975	39.4545	22.5559	21.5124	36.852	23.017	cluster3
Rapgef6	4.58511	6.80313	2.45087	4.34562	5.5456	3.15856	cluster3
Rasa2	2.58377	6.98297	1.72793	2.25848	4.80808	2.57558	cluster3
Rbbp8	7.59282	12.9029	5.28613	4.99901	11.0477	5.61784	cluster3
Rbm39	83.1512	121.081	69.4104	63.1957	102.887	61.6544	cluster3
Rc3h2	3.4591	4.40017	1.43414	1.99081	3.58811	1.73669	cluster3
Rdh12	0.335767	2.79485	0.502042	0.123642	1.7419	0.517825	cluster3
Rhoh	4.76805	7.91387	2.19896	3.33031	4.37919	1.54244	cluster3
Rictor	2.61961	5.26288	1.49232	1.67629	4.59218	1.57967	cluster3
Ripk2	8.0609	15.0082	10.3452	7.38737	11.5491	7.85826	cluster3
Rlf	5.14648	7.59195	2.54852	3.06526	5.96332	2.42072	cluster3
Rnaset2a	102.05	132.02	94.079	110.1	110.722	104.455	cluster3
Rnf125	0	3.56747	0.017256	0	1.53083	0	cluster3
Rnf185	10.8072	14.1403	10.6199	10.5529	12.6164	10.2225	cluster3
Rnf19a	6.58655	9.62235	6.1708	5.19285	8.02491	5.66028	cluster3
Rnpc3	4.24389	9.1818	3.22404	2.79948	6.18114	3.22471	cluster3
Samd11	0	2.26755	0.114226	0.070551	1.02464	0.065091	cluster3
Sec24a	7.40386	12.9436	6.7576	4.25442	8.9449	5.7171	cluster3
Sf3b1	54.5884	71.2987	38.6507	41.9044	63.3258	32.8566	cluster3
Sfswap	10.3266	16.6433	11.8023	12.389	15.0863	12.2642	cluster3
Sgk1	548.259	946.313	649.793	630.481	697.872	604.152	cluster3
Sh3glb1	62.0425	75.3226	49.5784	51.9941	66.4023	48.4011	cluster3
Sipa1l2	1.37252	3.51846	1.00056	2.22603	1.91752	2.09345	cluster3
Slc2a3	0.148807	3.96305	0.335319	0.507384	2.98757	0.483196	cluster3
Slc30a4	0.166755	2.64961	1.05008	0.123675	0.885724	0.579652	cluster3
Slk	28.7648	44.1702	17.7149	20.3136	32.4185	14.5191	cluster3
Slu7	17.8841	21.3357	13.3165	15.174	19.186	12.4563	cluster3
Smad4	13.5582	18.0957	13.1467	14.0883	15.9133	13.1431	cluster3
Smad7	1.11712	5.27121	1.8556	1.82534	2.7759	3.75954	cluster3
Snora75	0.997993	4.74634	2.87477	0.665568	3.17624	0.515769	cluster3
Snord89	3.91134	17.0668	6.69822	2.01992	8.83602	4.36839	cluster3
Sprtn	5.49652	9.31194	5.41671	6.99624	9.27751	6.16081	cluster3
Srgn	82.0388	2290.67	257.038	35.881	1113.45	257.336	cluster3
Stat3	53.5874	61.586	40.2196	39.7554	51.9565	37.0443	cluster3
Stfa2l1	0	4.23544	0.235222	0	3.3208	0	cluster3
Stk19	21.1839	74.7549	23.6209	24.1478	45.4828	25.7971	cluster3
Stx12	45.1824	52.601	38.4614	38.8036	44.9789	39.4395	cluster3
Stx4a	93.5675	99.8613	83.8414	90.4258	85.3526	92.9088	cluster3
Stxbp3	25.5183	53.4448	26.4096	19.1192	37.0919	26.4288	cluster3
Suco	3.55164	9.57101	3.11552	2.18672	6.21235	2.73076	cluster3
Syk	116.944	264.312	210.891	129.201	191.554	148.734	cluster3
Syt7	0.299312	8.41993	0.773659	0.085424	5.60614	0.447647	cluster3
Tab3	3.65898	4.8901	1.50497	1.83971	3.45188	1.4212	cluster3
Tacc1	17.4631	21.9469	16.0549	18.3591	18.3844	13.0892	cluster3
Taf7	3.13777	8.4579	3.95349	3.12302	5.46896	3.00386	cluster3
Tbc1d14	23.2069	36.4181	19.1977	23.3697	33.2419	17.6241	cluster3
Tbc1d22b	5.74316	8.89405	6.73288	6.44225	6.99787	7.65596	cluster3
Tet2	4.69992	22.5421	3.07139	2.39855	15.4877	2.62749	cluster3
Tigd2	4.94989	7.03011	3.91587	3.6954	6.67943	4.66489	cluster3
Tirap	7.6288	10.2159	6.16553	7.45414	8.5199	6.44338	cluster3
Tlr13	26.609	42.7234	19.2442	2022-09-15	31.0017	20.5965	cluster3
Tmem71	3.73657	6.77988	0.854309	2.60809	4.06207	1.28477	cluster3
Tmem87b	11.6993	20.282	7.95769	7.80602	16.6112	8.49056	cluster3
Tmx3	27.94	31.7736	14.2229	15.9996	22.3801	13.0325	cluster3
Tnfrsf4	0.619317	2.08204	0.31931	0.476054	1.25429	0.407499	cluster3
Tsc1	2.91621	4.79766	3.70534	3.17923	4.04552	3.45439	cluster3
Ttc39b	7.57317	12.1399	5.58604	5.57502	9.09395	6.02559	cluster3
Ubap1	30.0244	36.453	25.5618	30.2273	32.2806	26.4503	cluster3
Ubxn7	2.82252	3.52001	1.54297	2.24338	2.85488	1.66403	cluster3
Usp32	8.0784	11.063	4.14042	4.07068	6.77144	3.76893	cluster3
Usp47	20.7098	27.5105	15.7872	14.2901	21.4597	13.0627	cluster3
Wbp1l	21.1547	28.3574	20.6006	21.486	22.6594	18.7538	cluster3
Whamm	7.47893	9.22372	7.08057	8.18111	8.86251	7.6313	cluster3
Wipf2	4.26781	6.86209	3.80308	4.51031	5.39079	3.66714	cluster3
Xpo6	16.8334	28.5918	17.0156	18.5289	23.7178	18.2704	cluster3
Zbtb16	0.026279	1.14362	0.019811	0.037989	1.0952	0.048805	cluster3
Zbtb46	0.457867	2.18932	0.841357	0.317352	1.21391	0.302151	cluster3
Zc3h7a	25.7775	45.598	19.111	15.5691	38.735	17.2491	cluster3
Zcchc11	0.309384	1.14705	0.154131	0.07174	0.454859	0.32264	cluster3
Zcchc2	8.35644	21.991	11.7591	6.85998	15.0202	8.82643	cluster3
Zdhhc20	11.3625	21.6819	7.17743	8.99606	15.055	8.09313	cluster3
Zfp319	3.61317	5.36695	3.71891	4.86391	5.12123	3.85979	cluster3
Zfp382	1.34296	4.26511	1.5705	1.06213	3.24329	1.12655	cluster3
Zfp513	16.1524	20.5944	14.6642	16.3646	19.653	16.7477	cluster3
Zfp871	5.63163	8.13746	2.34753	4.05527	6.74059	2.40296	cluster3
Zfp90	3.12259	4.99999	3.15284	3.63723	4.69621	3.45635	cluster3
Zfp955a	2.13704	3.69976	0.874242	1.5316	3.26041	0.829973	cluster3
Zmym5	4.78333	5.29086	2.21372	2.3886	4.43739	2.19573	cluster3
Znrf2	26.3837	35.0136	23.083	25.6173	31.8751	23.2071	cluster3
Zswim6	5.01754	6.89297	3.92123	4.14728	5.27027	3.67585	cluster3
Zyx	65.0684	94.7338	50.2267	63.1413	68.7258	44.8678	cluster3
4930539J05Rik	6.36781	12.5923	9.18856	3.02948	7.94537	10.3646	cluster4
Acer3	1.25759	3.04505	2.66222	1.43618	2.58091	5.63657	cluster4
Actr3	295.157	399.013	388.775	274.54	418.26	372.002	cluster4
AW112010	52.5431	127.728	124.74	37.4546	74.2151	140.824	cluster4
B4galt5	33.4286	39.3127	39.5454	28.2379	28.8402	40.9385	cluster4
Bri3	84.2685	100.479	96.6481	75.2782	97.7957	117.958	cluster4
Cars	12.7247	16.5073	15.864	12.3571	15.9023	18.3454	cluster4
Cyp26b1	0.270059	9.73065	8.96393	0.019977	10.4408	4.83825	cluster4
Daxx	23.1032	26.7056	23.1047	17.2635	21.2225	27.9674	cluster4
Ell2	16.9031	34.0362	37.6173	9.054	27.0846	41.4998	cluster4
Fam214b	13.8777	20.1272	18.4524	14.7539	20.3985	24.2945	cluster4
Fgd6	0.68303	1.31375	1.51293	0.336245	0.793697	1.60246	cluster4
Fmnl2	0.190866	5.81035	9.08453	0.152137	4.95865	12.2592	cluster4
Gbp3	1.7247	16.4544	12.6866	1.50129	23.9474	23.537	cluster4
Gbp9	0.377923	1.91408	0.879984	0.205981	0.268891	3.20339	cluster4
Gnpnat1	5.19267	5.27119	4.95997	3.4616	6.27544	5.92343	cluster4
Ifit1bl2	0.036909	0.515396	0.326236	0	0.485858	0.9345	cluster4
Ifnar1	8.38416	16.0923	15.3708	8.52407	16.6454	22.3791	cluster4
Lacc1	1.14279	5.65354	8.40071	2.21437	9.49087	13.9918	cluster4
Mak16	25.4661	31.6046	33.4687	23.0845	33.3165	30.3119	cluster4
Map2k3os	0.517146	1.08313	1.01474	0.738162	1.25124	1.61209	cluster4
Map4k4	12.7421	22.6763	22.6461	15.0794	26.5284	28.0187	cluster4
Me1	0.415065	1.61767	1.3055	0.298005	1.66503	1.36539	cluster4
Mefv	0	2.36045	1.68759	0	1.14773	3.8633	cluster4
Naa25	8.72296	12.7439	14.7691	7.34901	14.9888	14.3473	cluster4
Nod2	1.90109	4.73999	4.39446	2.75219	7.05186	6.32945	cluster4
Parp9	12.6597	15.384	15.6307	11.1726	14.9316	21.6765	cluster4
Pla1a	0	0.728431	0.639769	0.022181	0.468426	1.4492	cluster4
Plbd1	0.448776	4.73712	3.73831	0.95648	2.60781	7.9743	cluster4
Ppbp	0.033054	0.694043	0.594894	0	0.050278	1.1823	cluster4
Ptger4	14.0518	20.3043	22.1631	8.83225	19.2951	23.1938	cluster4
Rdh11	12.8499	16.3435	16.1432	11.4955	12.2783	16.8092	cluster4
Rsad2	0.941027	41.8348	20.0048	0.247298	81.1524	81.9857	cluster4
Rtn4	89.4067	106.465	101.817	89.8084	102.975	108.9	cluster4
Serpina3f	0.217222	6.10764	4.11363	0.156658	15.0699	13.6727	cluster4
Sestd1	0.304017	0.874348	0.710282	0.235428	0.82677	1.71361	cluster4
Slamf7	0.845256	9.21438	5.6602	1.60775	12.6021	14.9888	cluster4
Slco3a1	0.142077	1.30105	1.09497	0.134261	2.24684	2.93158	cluster4
Slfn5	0.340839	8.60966	6.47204	0.438307	6.19891	24.8611	cluster4
Slfn8	0.958675	7.79199	6.38107	2.80251	8.27077	18.8009	cluster4
Soat2	0.121897	0.816	0.789293	0.155156	0.744031	1.18054	cluster4
Srfbp1	7.74232	10.1498	11.2217	7.451	12.5394	10.7799	cluster4
Tnfrsf9	0.201071	2.07299	5.47587	0.015542	5.71391	8.52747	cluster4
Tpm4	93.6282	140.107	135.299	84.4311	175.545	148.38	cluster4
Trim21	6.6954	7.99939	7.35435	6.70721	8.95369	9.52656	cluster4
Ttc19	3.12864	4.43762	4.74633	2.36936	5.42774	4.08527	cluster4
Zfp821	1.52456	1.85387	1.1013	0.80142	1.29313	1.86216	cluster4
9130230L23Rik	0.047152	0.951343	0.819178	0	0.606237	0.691445	cluster4
Aars	32.9313	59.5371	51.7535	30.5062	51.0126	54.4771	cluster4
Abcc5	69.0568	127.29	157.394	56.6992	109.993	119.121	cluster4
Abtb2	0.577021	10.5911	5.58326	0.159147	7.94108	6.91389	cluster4
Adora2b	3.27416	26.0914	43.6378	1.75981	41.6787	53.3171	cluster4
Anxa5	508.814	639.095	685.765	476.948	615.809	698.118	cluster4
Arl8a	90.1797	136.346	122.795	100.471	119.151	126.399	cluster4
Atp6v1h	58.9629	86.7642	75.693	54.1394	77.7485	70.9885	cluster4
Cbwd1	2.94241	4.68821	7.11936	2.62596	4.08259	6.29754	cluster4
Ccdc59	17.6329	23.262	22.6494	17.0094	22.9075	23.5582	cluster4
Ccdc86	25.0073	41.3584	45.4099	26.7697	41.482	42.2512	cluster4
Ccl9	38.7232	725.12	592.73	20.0144	571.978	315.588	cluster4
Cdc42ep2	16.5072	48.9556	65.3322	23.9833	50.0456	62.0056	cluster4
Cdv3	32.7185	55.3154	57.7452	32.3864	51.2593	49.7586	cluster4
Clec4e	24.6299	392.791	365.158	13.9645	329.155	351.807	cluster4
Cpd	14.5388	56.8606	44.1028	9.39457	58.6104	47.8613	cluster4
Cxcl3	61.9356	1853.07	2939-02-01	6.95317	1977.61	1967-04-01	cluster4
Cyfip2	1.03179	6.53707	5.37672	1.0804	5.08655	4.12592	cluster4
Ddit3	13.8015	31.7646	35.6217	10.2542	20.7307	30.9471	cluster4
Dhx38	21.5695	32.7119	28.6115	23.4889	28.8013	29.6999	cluster4
Dnajc21	8.80624	16.5182	19.0066	6.46287	19.9669	17.1079	cluster4
Dnmt3l	0.081725	1.41087	2.34584	0.173088	0.791634	1.83009	cluster4
Dot1l	4.75139	2022-07-14	11.0672	5.61514	12.2297	13.9909	cluster4
E230013L22Rik	2.44296	8.6987	10.0523	3.03285	9.05857	10.0218	cluster4
E2f3	1.99606	2.74535	3.18325	1.38792	2.07244	2.91231	cluster4
Efhd2	136.241	203.036	187.008	130.867	196.785	206.526	cluster4
Eif3c	86.4645	104.811	122.023	91.4016	102.402	113.99	cluster4
Eif4e	20.9759	30.7133	43.0957	18.9068	33.2994	38.6265	cluster4
Eif6	78.0334	181.616	160.328	79.6953	167.351	155.188	cluster4
Ergic1	33.2666	46.5976	65.6837	31.5469	48.1257	57.0627	cluster4
Esd	86.0178	250.513	477.457	84.3355	223.264	455.412	cluster4
Fam129b	109.143	195.678	185.113	100.183	150.904	192.834	cluster4
Fcer1g	791.817	940.706	1163.13	711.007	879.244	1004.42	cluster4
Fcrlb	2.08694	9.58907	14.3963	3.02083	12.4465	20.2984	cluster4
Fhl3	5.13016	12.3161	10.9128	4.19354	13.3841	12.9803	cluster4
Fth1	9141.17	26055.9	30236.6	7941.38	23863.5	29526.3	cluster4
Gbp2	10.7207	74.5725	56.6221	6.82515	43.2364	74.9484	cluster4
Gch1	13.3949	37.641	35.2058	8.9048	30.1828	32.9399	cluster4
Gm5088	4.44052	7.18488	7.7694	5.67142	7.95462	7.00208	cluster4
Gm5643	9.73283	15.5605	17.0787	12.914	19.008	16.1475	cluster4
Gm6194	2.55089	3.22172	3.66308	1.86527	2.4388	3.01987	cluster4
Gtf2f2	25.8472	31.3779	33.9325	27.0133	36.4186	36.1559	cluster4
H2-K1	513.684	818.242	671.538	397.853	687.779	867.109	cluster4
H2-M2	1.38498	19.4769	43.6307	2.62389	20.415	35.7214	cluster4
H2-Q5	15.6299	32.1616	17.2691	12.4368	23.8153	30.3854	cluster4
Hcls1	213.143	261.977	314.343	252.782	303.034	343.818	cluster4
Helz2	2.50511	12.8427	6.26982	2.04956	10.8501	12.5962	cluster4
Hmox1	144.458	515.907	758.11	126.331	310.778	635.795	cluster4
Homer3	8.83194	12.5976	13.4916	2022-09-08	12.2126	14.1579	cluster4
Hsd17b12	90.2914	129.043	157.37	108.772	125.594	141.155	cluster4
Hspa9	85.2722	157.327	160.89	93.0859	149.998	153.223	cluster4
Ier3	7.24735	107.494	61.991	12.0371	83.5891	113.461	cluster4
Ift57	8.56524	19.4623	23.6899	6.92097	18.6147	21.7273	cluster4
Igsf6	32.7836	118.32	86.102	34.5186	92.2623	93.0785	cluster4
Ipo5	25.2446	35.6155	44.7022	32.3887	47.0167	50.311	cluster4
Irak3	10.2607	26.2487	30.8887	9.86769	32.6592	31.3096	cluster4
Irf1	18.6894	50.704	43.6221	23.4326	26.358	57.1109	cluster4
Irg1	4.2111	182.466	149.221	0.750807	296.652	235.158	cluster4
Itga5	31.7291	84.6621	65.1954	26.6033	61.2443	83.2213	cluster4
Jmjd6	17.9752	20.9866	26.9393	19.1404	23.0063	26.6326	cluster4
Klhdc10	6.8792	10.0721	11.7696	7.95211	9.20253	11.2148	cluster4
Klk9	0	0.995445	1.21596	0	0.749169	1.13423	cluster4
Lamc1	3.17051	6.37159	4.81737	2.3754	3.939	6.42294	cluster4
Larp1	26.2052	42.7886	48.871	28.6134	51.6469	47.5781	cluster4
Lpcat2	5.73166	18.8761	19.5774	3.84265	9.99303	22.5172	cluster4
Lyz2	85.3017	190.47	175.948	88.4858	133.141	195.443	cluster4
Marcks	1.00317	16.7316	11.3512	0.358687	15.6081	13.2453	cluster4
Memo1	15.5652	26.1749	26.262	17.3894	25.4858	25.7651	cluster4
Mettl6	9.49394	12.6057	13.0354	10.6039	10.6616	14.2999	cluster4
Mfsd7a	9.63843	33.3757	25.5929	5.25515	23.3117	17.1526	cluster4
Mmadhc	37.027	46.1309	43.5921	35.2377	44.2076	48.3885	cluster4
Mthfd2	12.461	47.2279	32.1436	10.9231	38.3162	40.6352	cluster4
Mvp	101.346	136.985	187.686	101.548	130.806	172.019	cluster4
Nfkbie	7.43217	34.3172	39.6146	9.05213	30.4509	32.1383	cluster4
Ninj1	10.2651	55.0227	39.4048	3.59497	41.0821	49.0517	cluster4
Nop58	25.3729	34.1451	52.0156	24.7836	45.5014	41.5778	cluster4
Nploc4	16.2812	24.8367	23.5723	18.2197	23.0522	22.8905	cluster4
Nrp2	22.2991	86.2674	94.3634	11.4491	55.8757	58.4405	cluster4
Nup54	11.3972	14.1619	17.1079	11.1345	13.7951	15.7165	cluster4
Nup62	22.6228	31.7405	41.2996	27.2852	32.6741	42.2418	cluster4
Nus1	29.7972	77.1952	70.4652	23.2425	72.6565	55.7586	cluster4
Papd7	6.6333	9.77796	9.6904	6.1949	9.72425	9.54554	cluster4
Perm1	0.502431	2.47448	0.987716	0.292475	1.87136	2.2606	cluster4
Pi4k2b	4.98032	11.0296	7.89389	3.66161	7.37149	9.20235	cluster4
Pik3cb	7.36719	12.947	14.3119	7.67907	13.8905	14.2386	cluster4
Plxnd1	27.3268	49.1699	85.4076	33.4253	59.1357	73.9858	cluster4
Pno1	33.329	40.2014	56.7333	32.3656	45.3791	54.3895	cluster4
Ppap2a	18.3434	83.9517	61.6702	13.7071	72.8229	63.3876	cluster4
Psma2	154.331	178.084	206.222	148.616	176.538	211.18	cluster4
Psma3	105.321	128.334	149.215	104.672	127.091	155.38	cluster4
Psma6	182.055	205.666	260.745	160.298	219.148	258.813	cluster4
Psmb6	124.296	234.294	269.282	115.73	242.424	259.763	cluster4
Psmc1	60.678	81.3433	87.7347	66.6871	83.742	98.8483	cluster4
Psmd1	47.6485	60.0834	77.7506	46.5997	65.274	76.9812	cluster4
Psmd11	37.6252	58.5965	54.4702	40.9831	58.4447	58.1958	cluster4
Psmd12	41.2134	52.7078	63.0367	43.1517	55.9846	65.2035	cluster4
Psmd8	124.943	202.328	161.566	118.04	169.134	175.218	cluster4
Psme2	132.272	259.348	351.214	118.12	216.012	396.826	cluster4
Ptafr	3.89686	45.5474	36.0152	4.65133	37.5458	43.5259	cluster4
Pvr	1.3613	7.85486	7.72159	1.00521	6.74654	8.45109	cluster4
Rab20	25.0021	73.9563	84.3919	28.0379	73.6261	78.4998	cluster4
Rad23b	28.3801	45.2652	44.047	29.4032	42.363	44.5366	cluster4
Rassf8	0.331145	2.69391	2.23986	0.340676	1.83416	1.1454	cluster4
Rbpj	8.67145	25.8264	20.1992	8.05467	26.8555	23.4402	cluster4
Relb	10.7734	57.6147	47.2036	13.0628	51.5498	34.6741	cluster4
Rrs1	24.4413	43.8584	66.7339	28.0311	47.8657	51.1974	cluster4
Rtca	14.9564	18.9567	21.0353	16.3969	19.2623	21.6747	cluster4
Sar1a	49.8514	58.5655	67.3812	53.8242	57.8886	65.7413	cluster4
Sec22b	33.6741	40.0497	46.2426	33.1726	38.9848	42.3852	cluster4
Sh3pxd2b	20.6823	53.0052	52.6618	19.2254	52.4552	44.8289	cluster4
Slc20a1	17.2886	45.6105	37.4715	20.9951	43.1898	43.9729	cluster4
Slc25a37	7.90194	24.6683	28.2303	9.5921	25.3855	33.2596	cluster4
Slc39a1	70.7165	79.7341	90.8937	64.8911	78.0774	85.648	cluster4
Slc39a6	7.99207	11.4542	12.0729	9.75856	12.1207	14.5604	cluster4
Slc7a8	19.8185	51.6155	36.941	22.1286	57.1866	56.2148	cluster4
Slmo2	48.307	64.3954	73.4452	42.4115	60.6196	64.4462	cluster4
Smg9	8.70081	13.81	15.3624	11.0403	14.8005	19.3941	cluster4
Sms	5.86015	12.2445	13.265	6.27535	15.3365	13.5736	cluster4
Snhg6	17.6112	23.7138	30.6124	22.5305	31.4508	37.5972	cluster4
Snx25	3.18012	6.68791	7.66113	2.16234	5.60802	7.47716	cluster4
Sod2	35.0165	167.438	243.696	34.249	177.048	238.306	cluster4
Spata13	1.61035	11.6925	10.204	2.05566	11.886	10.187	cluster4
Srpr	34.7005	47.5643	47.7499	33.5016	41.6404	47.821	cluster4
Tapbp	126.247	219.93	255.497	108.157	175.438	224.34	cluster4
Tapbpl	12.8774	17.7342	23.0648	9.61287	12.6081	21.706	cluster4
Tarm1	0.292488	15.9526	11.5709	0.023104	10.7921	8.32889	cluster4
Tatdn2	21.1199	55.7021	43.5614	21.5009	45.3826	40.681	cluster4
Tbrg4	16.8119	24.1607	23.8299	18.8316	27.3836	24.8345	cluster4
Tcirg1	133.154	213.132	196.584	125.072	211.574	201.752	cluster4
Tgif1	18.5804	58.1205	39.2174	22.4169	43.7782	45.1039	cluster4
Tifa	9.93394	22.5385	30.1286	14.6324	26.0929	32.1831	cluster4
Tmem183a	12.9406	17.1671	15.6882	13.1043	15.6354	17.0866	cluster4
Tmem2	1.34509	3.99954	3.24035	1.44396	4.59773	4.38859	cluster4
Tmem248	19.7844	25.7315	25.1811	21.0834	24.8727	24.0689	cluster4
Tmem38b	21.4603	28.3242	31.0098	17.7511	26.3113	24.2612	cluster4
Tmem39a	6.86361	8.46876	9.83477	6.11703	7.00439	8.89368	cluster4
Tnfrsf1b	97.3875	152.015	160.385	97.3548	168.434	204.97	cluster4
Tnip1	29.2782	114.112	101.604	41.2108	112.223	103.674	cluster4
Tubb2a	7.90466	19.987	23.2349	10.785	22.7464	27.0371	cluster4
Txnl1	32.4616	47.7647	46.1649	32.614	44.3207	43.5664	cluster4
Ube2k	17.8183	19.461	22.4581	17.0601	19.7993	21.1452	cluster4
Vps37c	11.2818	19.5207	16.1412	11.8684	16.5616	15.2136	cluster4
Wdr4	6.33213	7.62537	10.7573	6.67117	9.2266	10.7246	cluster4
Wdr91	18.7624	35.7368	37.5354	19.8631	30.4894	31.2402	cluster4
Wfdc17	104.151	537.314	611.227	102.435	538.814	739.052	cluster4
Ykt6	45.5322	60.2412	55.8508	48.4179	62.6077	63.2007	cluster4
Zcrb1	44.9724	59.7273	54.6226	42.5565	64.0076	59.2869	cluster4
Zswim7	8.29604	14.4621	15.1002	5.60335	11.0108	12.584	cluster4
2310057M21Rik	3.6803	4.85753	5.51078	5.14564	5.27813	4.77595	cluster4
2610318N02Rik	0.602586	1.26944	2.54263	1.73047	2.07126	1.72862	cluster4
4930487H11Rik	0.434762	1.8899	1.42751	0.035494	0.86156	0.459869	cluster4
AA467197	6.59776	161.829	280.315	1.15164	109.901	150.736	cluster4
Actr1b	28.9374	36.8594	35.3291	29.9159	34.3928	31.5484	cluster4
Adat2	1.98632	3.21976	3.5899	2.3336	3.5864	3.00787	cluster4
Ankrd24	0.749431	1.45603	1.55014	1.09468	1.03724	1.52385	cluster4
Cdkn2b	2.73852	7.02607	5.92992	2.67136	4.30621	3.36234	cluster4
Csf2rb2	60.1491	163.945	156.614	69.5976	133.83	134.198	cluster4
Cyp4v3	47.4576	64.2996	67.1218	57.115	61.1426	65.6953	cluster4
Dhps	16.6417	30.4196	29.4101	21.2112	24.3791	24.7067	cluster4
Elp5	28.2644	35.3925	42.6541	26.9185	36.8295	36.1891	cluster4
Eps8	16.1695	22.2135	28.9087	18.1496	21.7644	28.2663	cluster4
Gan	0.426933	1.64603	1.28512	0.655345	1.17424	1.25613	cluster4
Get4	23.2066	26.6144	29.2451	24.7753	26.2576	28.8418	cluster4
Gm10052	114.401	177.237	210.605	141.728	211	196.519	cluster4
Gm5803	3.05437	5.04458	5.87028	4.03774	6.04525	5.77313	cluster4
Grpel1	19.9742	29.3955	27.2969	17.6298	23.2709	24.138	cluster4
Hnrnpd	30.2976	37.3322	42.3896	36.5343	39.1817	41.3768	cluster4
Irf5	37.7299	59.3065	81.2999	49.5593	68.1607	65.7687	cluster4
Limd1	16.5393	22.3934	22.6758	20.2992	20.6869	22.7102	cluster4
Lrp8	5.36589	9.74057	10.0772	6.02542	7.44492	7.63837	cluster4
Lrrc47	19.6646	22.279	24.2931	22.0843	23.2773	22.5453	cluster4
Map2k3	39.0462	91.0897	65.4529	36.1708	66.3369	62.8879	cluster4
Met	0.480247	31.5493	14.5516	0.0199	18.3118	22.0717	cluster4
Mir1938	1.79377	7.25704	10.0532	3.1245	5.77356	6.12828	cluster4
Mtpn	88.8671	154.602	177.162	71.9311	114.909	129.672	cluster4
Nolc1	19.5507	21.6336	30.4005	22.1171	29.9102	30.8015	cluster4
Nop14	11.9097	18.2268	19.3689	12.4943	19.0029	18.0863	cluster4
Ntng2	0.253017	11.1234	9.51888	0	4.53714	2.75534	cluster4
Osgin1	1.05626	7.05159	4.67768	0.881003	3.9662	3.4404	cluster4
Pabpc4	21.0916	34.7529	37.9628	27.5457	37.5127	34.1609	cluster4
Peli3	1.46177	1.97088	2.75299	1.01051	1.64295	1.8616	cluster4
Pgam5	17.4875	22.6013	26.0973	20.4901	20.4763	24.4628	cluster4
Polr3d	12.7083	21.3707	21.0276	12.4906	19.4863	17.1076	cluster4
Prune	7.64757	10.3395	9.65038	9.93592	9.69207	10.9614	cluster4
Ptpre	19.5355	38.3949	34.982	12.9061	27.9452	22.899	cluster4
Rbm3	189.515	290.239	307.803	250.711	306.532	300.003	cluster4
Rbmx2	3.92845	5.95338	5.69786	4.61831	5.55917	5.45897	cluster4
Rcl1	20.6196	30.1843	37.3222	24.8372	36.8595	37.4677	cluster4
Rcn1	0.22575	2.92719	1.24099	0.161481	1.01986	1.7405	cluster4
Rnps1	34.7107	41.2902	50.2301	39.7777	45.6517	49.0048	cluster4
Rpl24	425.537	537.603	583.341	536.609	593.593	604.37	cluster4
Samd4b	13.5525	19.6854	21.693	13.4005	16.9168	17.3371	cluster4
Sgpl1	69.4686	114.446	116.345	80.8531	103.713	100.456	cluster4
Siah2	9.62033	15.8971	17.1371	10.5068	13.4274	13.9355	cluster4
Slc30a6	7.58639	11.4925	12.245	9.05358	9.16643	11.8928	cluster4
Slc7a6	4.08436	8.33147	6.73971	4.60682	7.08067	6.44093	cluster4
Snhg4	1.17479	2.82043	2.49873	1.92344	2.14652	1.82162	cluster4
Spata5	4.84498	6.10149	8.23961	5.24699	6.73313	6.7384	cluster4
Stim2	3.36104	4.1333	5.18576	3.23556	3.6567	4.58752	cluster4
Tgm2	176.788	348.261	247.449	174.962	254.862	269.3	cluster4
Tm9sf4	19.9979	25.6718	28.7969	22.6701	24.5527	25.9869	cluster4
Tnfaip8l3	0.074166	4.53709	4.35854	0	0.625302	0.815113	cluster4
Trib1	18.2559	48.665	40.4846	20.6828	27.7091	27.5401	cluster4
Tsr1	15.2568	18.1275	25.8979	15.901	21.2891	22.8697	cluster4
Tubb3	0.40205	0.89118	1.10913	0.536505	1.06381	1.05155	cluster4
Ube2f	32.998	57.3864	56.0047	39.923	56.7828	52.7001	cluster4
Ubtd1	28.0031	40.5665	33.6766	24.639	33.7582	33.6141	cluster4
Wbp11	21.9009	26.1633	28.4406	26.7746	25.5271	27.2819	cluster4
Wee1	3.15079	5.29734	7.35168	3.94151	4.99219	6.05366	cluster4
Zbtb2	3.39862	4.99145	4.35938	4.05981	4.24998	4.30426	cluster4
Zfp516	1.06278	3.84044	2.86041	1.22944	3.20203	2.72415	cluster4
Zfp568	2.7285	4.13817	5.69089	4.59666	4.9376	3.86015	cluster4
1110008F13Rik	123.654	122.612	143.253	126.321	110.742	168.617	cluster5
Acsbg1	0.063541	0	0.429749	0	0.070046	1.71987	cluster5
Arf1	285.197	288.14	336.639	276.478	281.601	360.391	cluster5
Armcx3	3.92392	3.0862	5.35108	2.39588	3.30691	4.96601	cluster5
AY074887	3.13225	3.20867	5.259	4.02346	3.08088	5.49384	cluster5
Bag2	0.167374	0.702736	0.832107	0.580746	0.568468	1.43297	cluster5
Ccl7	1.20604	8.05852	35.4842	0.982775	40.5966	237.197	cluster5
Cd38	0.158674	0.469428	6.72119	0.018262	0.499677	16.5696	cluster5
Chil1	0.488216	1.86613	6.9524	0	2.28296	10.1035	cluster5
Cln8	15.0262	14.4983	14.8853	12.9045	10.7787	16.4749	cluster5
Cndp2	265.73	279.602	322.307	280.48	240.063	356.099	cluster5
Cox6a2	1.23756	0.909616	2.12235	0.417946	0.244201	2.42029	cluster5
Dus2	6.4364	7.21099	8.94617	7.76145	5.39311	9.5941	cluster5
Dusp4	0.107423	0.282939	4.38721	0.016424	0.369478	7.89143	cluster5
F13a1	0.154852	5.87562	5.81383	0.104151	1.70913	21.4386	cluster5
Frrs1	15.8653	16.1253	19.8507	14.6034	15.6469	19.3076	cluster5
Gbp6	0.574834	2.69426	7.16027	0.216056	2.21747	10.91	cluster5
Gm21188	7.50724	5.23782	6.72359	1.84862	1.01781	7.9509	cluster5
Gm2848	0.412061	0.538997	1.37692	0.179329	0.038235	1.19846	cluster5
Ica1	0.731031	1.26288	2.3896	1.23668	1.23658	4.57946	cluster5
Ippk	2.40411	2.57608	3.26207	2.40898	2.27047	3.52635	cluster5
Kdm8	0.980969	1.07631	1.10177	0.941669	1.06251	1.64111	cluster5
Lamtor3	63.8398	58.4293	78.0421	62.8297	51.6331	76.4421	cluster5
Lat2	0.841699	4.19031	5.45113	1.70353	4.57505	18.2097	cluster5
Lrrc27	0.892379	0.718641	0.99476	0.453532	0.108756	1.01495	cluster5
Mcu	1.03275	1.83822	2.10622	1.59418	1.13586	3.46061	cluster5
Mfhas1	4.55831	5.8866	6.42264	4.46728	4.20783	7.54957	cluster5
Mlx	26.7026	25.1645	30.5003	25.788	24.9683	32.4834	cluster5
Mrpl54	35.9299	34.7693	45.1318	35.7565	33.1111	50.5407	cluster5
Msantd3	0	1.08095	1.31567	0	0.121731	2.75788	cluster5
Ndn	0.475136	0.350485	1.00733	0.426761	0.444987	1.44992	cluster5
Nlrc5	0.778228	2.81684	4.01456	0.567755	1.0228	7.24859	cluster5
Pacsin3	1.76734	2.02444	3.48725	1.13168	1.31261	4.62636	cluster5
Papss2	0.146052	0.848927	2.58811	0.010332	0.073415	2.81799	cluster5
Pcbp4	2.43802	3.2614	3.6306	3.65264	3.29648	4.64709	cluster5
Pcdh7	0.008291	0.023946	0.681306	0	0.037796	2.28693	cluster5
Pfkfb1	0.402784	0.407994	1.09616	0.56129	0.270161	1.41696	cluster5
Plec	26.6219	34.1844	37.8951	31.0519	37.0977	51.7121	cluster5
Ptgr1	15.8649	14.2695	24.8824	19.5915	20.7258	35.9773	cluster5
Pxk	15.4619	16.1781	20.1177	17.9852	16.4848	24.3909	cluster5
Raet1d	2.11469	1.63733	3.18796	1.8199	2.85901	4.83649	cluster5
Rnf128	8.16795	6.19884	10.5381	6.00312	8.64855	18.2578	cluster5
Rph3a	0.162213	0.047608	0.782596	0.035925	0.084243	1.79599	cluster5
Slc16a3	37.4222	35.646	38.4414	24.0135	21.1072	50.195	cluster5
Slc1a2	0.11207	0.542023	1.32202	0.004762	0.191329	3.2713	cluster5
Slc28a2	0	0.83725	0.438949	0	0.154268	3.0076	cluster5
Smg8	9.32728	9.15895	10.2898	9.73815	9.32487	11.289	cluster5
Smn1	17.3664	17.5025	25.264	18.3994	21.2691	29.3184	cluster5
Stfa3	0	0	0.896753	0	0	2.43963	cluster5
Tlr1	0.5214	1.03491	1.29474	0.318079	0.601879	2.31908	cluster5
Tom1	22.9197	23.9078	25.3443	23.6983	19.5725	24.7141	cluster5
Tst	1.01142	0.634217	1.56966	1.09928	0.958828	2.45321	cluster5
Ttc39aos1	1.01119	0.46635	0.982955	0.509876	0.704249	1.45017	cluster5
Twsg1	5.0957	5.54443	7.58377	4.71992	4.49664	7.72267	cluster5
Upp1	0.235675	2.26573	17.6162	0	1.35737	41.2436	cluster5
Vmp1	40.2588	34.286	42.2777	34.3874	30.7011	47.574	cluster5
Xpot	10.7417	11.5647	14.4773	11.6285	12.7989	15.9154	cluster5
0610012G03Rik	26.6038	19.988	39.2045	26.2405	25.35	39.404	cluster5
1700037C18Rik	1.41063	0.755024	2.17238	1.16891	1.22038	2.48634	cluster5
1810055G02Rik	4.10127	5.37344	7.9021	4.69597	5.23014	7.63353	cluster5
2700029M09Rik	28.6716	17.4058	39.3968	24.3131	21.2318	35.2825	cluster5
2810408I11Rik	1.25489	0.310882	3.14246	1.028	0.074319	2.90804	cluster5
5830432E09Rik	3.55263	3.6579	6.88603	2.72145	3.67967	6.56841	cluster5
Abcf1	38.4204	36.0637	51.8368	42.6866	35.9368	49.9303	cluster5
Acp1	7.64791	6.45908	11.0254	7.28358	5.72693	9.92214	cluster5
Acp2	27.3641	29.1632	54.3042	30.5905	29.6266	61.7392	cluster5
Acsl1	37.7599	43.0358	136.345	38.3648	72.363	199.205	cluster5
Acsl5	60.4262	66.0465	86.2859	68.142	67.8222	92.328	cluster5
Adrm1	49.227	57.349	80.2355	50.1721	59.9985	81.9098	cluster5
Aen	9.31813	9.23664	15.0284	9.14628	9.68503	14.326	cluster5
Agpat5	8.91708	7.23257	18.0131	11.2311	9.71205	20.1035	cluster5
Agpat6	16.4667	14.4846	25.0001	18.7921	15.5119	27.3536	cluster5
AI662270	60.5429	49.6216	94.8101	48.488	45.6411	91.1781	cluster5
AK010878	4.7496	4.56821	8.72216	4.03007	4.14234	8.69211	cluster5
Alad	2.31475	1.72038	5.98958	3.31702	2.36384	5.36077	cluster5
Aldoart1	2.23195	1.57052	3.14707	1.94683	1.62022	3.27253	cluster5
Alg2	5.58689	2.64741	10.8775	5.54031	2.82175	10.2188	cluster5
Anp32b	146.461	96.4373	210.979	139.475	122.324	206.082	cluster5
Apobec3	9.04899	10.7868	15.8274	9.24409	7.77061	19.3288	cluster5
Arl5c	0.898853	3.82869	7.89126	1.60283	3.80685	10.8527	cluster5
Atf5	12.9334	13.0779	20.3031	9.67536	11.8222	22.0788	cluster5
Atp5g1	94.5441	61.156	150.783	95.1902	79.0645	172.608	cluster5
Atp6v0c	5.94674	328.566	775.526	142.175	6.92735	610.012	cluster5
Atp6v1c1	104.46	98.6065	142.112	87.1971	88.1159	134.846	cluster5
Bag3	16.1538	19.5799	27.9115	16.0603	16.852	29.8604	cluster5
Bak1	41.2084	34.0697	62.3088	38.2861	31.7334	66.4768	cluster5
Banf1	94.5803	66.8987	170.295	105.419	88.2428	167.692	cluster5
Bax	145.273	132.469	214.531	144.049	129.3	240.71	cluster5
Blnk	0.405431	0.806357	6.37531	0.389335	0.335886	4.47624	cluster5
Bola2	168.383	148.43	281.307	159.724	174.963	321.039	cluster5
C1rl	8.86036	4.66361	20.3082	7.23484	4.25581	15.43	cluster5
Cacfd1	6.18069	4.64704	7.8102	4.9434	3.31976	7.18138	cluster5
Cactin	17.3537	15.933	23.0798	17.7928	15.7382	20.9743	cluster5
Cacybp	39.0113	32.8643	62.6775	28.6669	36.3517	56.6339	cluster5
Calm1	308.239	262.702	414.514	297.922	285.433	406.503	cluster5
Calr	704.468	546.433	1480.79	568.613	539.997	1341.13	cluster5
Capg	691.916	605.978	1058.82	699.075	608.269	1009.16	cluster5
Ccbl2	1.67673	1.51687	3.89987	1.93951	1.81455	4.2349	cluster5
Ccdc65	0.131871	0	0.947374	0.067141	0.036563	0.517027	cluster5
Cct2	142.466	136.949	196.842	154.34	167.309	203.311	cluster5
Cct3	94.5292	111.725	204.645	103.097	143.9	218.553	cluster5
Cct6a	71.0842	67.6223	133.46	80.8465	87.8624	136.387	cluster5
Cct7	78.211	68.5721	139.577	86.1903	84.1721	141.578	cluster5
Cct8	101.988	92.4104	142.804	102.673	111.238	147.779	cluster5
Cd68	712.384	740.823	1054.71	715.79	699.164	1028.41	cluster5
Cdc34	45.5599	46.8462	65.5027	47.708	55.5194	71.323	cluster5
Cdk20	3.92548	2.73458	5.02508	2.57847	2.07845	6.49519	cluster5
Cdk5rap2	3.80611	2.36073	5.04425	3.54249	3.61082	6.08914	cluster5
Cers2	76.0092	78.443	106.905	83.2169	78.5716	113.677	cluster5
Chaf1b	7.86815	6.39566	13.5662	9.57788	6.72938	13.2676	cluster5
Chchd10	13.6805	7.7651	26.8169	13.8552	8.44481	25.0953	cluster5
Chchd4	19.0818	16.7991	32.6695	21.4937	23.7798	34.426	cluster5
Chordc1	20.9478	9.1832	35.1639	15.6066	9.20436	27.3821	cluster5
Cisd3	8.27873	7.40839	12.6373	8.10541	8.43206	13.5046	cluster5
Clcn7	35.5825	63.1999	112.95	40.2994	58.4446	90.6788	cluster5
Cmklr1	0.390367	2.38627	15.7081	0.366967	1.05572	13.9671	cluster5
Coa7	3.01421	3.39047	4.77422	3.64559	3.73931	5.07367	cluster5
Col4a2	0.628179	0.969856	2.8563	0.038493	0.402978	3.31286	cluster5
Copg1	33.3513	27.1522	47.0406	33.651	26.4516	40.2359	cluster5
Cops5	42.6046	44.1124	57.7171	47.0082	47.6517	61.6255	cluster5
Coq7	12.8433	12.0444	27.9274	14.3823	11.8593	28.5391	cluster5
Creld1	8.78183	4.65428	17.5901	7.45858	4.82833	15.2924	cluster5
Cs	83.8342	82.0517	109.991	93.8443	88.4337	113.137	cluster5
Cstb	415.671	666.266	1022.66	399.38	644.56	1133.11	cluster5
Ctps	7.11909	5.23131	16.2159	10.7429	8.8466	16.8618	cluster5
Cyba	1090.77	880.201	1539.5	829.676	779.208	1379.81	cluster5
Cycs	28.6546	24.3913	45.9597	25.0692	27.3735	49.4024	cluster5
D17H6S56E-5	10.7849	10.5717	25.0774	13.2059	12.7859	26.2906	cluster5
Ddx39	35.455	32.7549	72.0082	38.0613	41.0388	74.1417	cluster5
Dhdh	0.084034	0.069388	1.66325	0.112153	0.095296	1.867	cluster5
Dnaja1	18.335	17.0321	41.0453	12.6289	16.8952	32.1965	cluster5
Dnajb1	13.136	12.4744	26.0155	16.9426	12.536	25.8081	cluster5
Dnajc11	19.9295	17.2748	28.3054	21.5337	20.3731	27.4051	cluster5
Dnajc25	5.61366	5.72905	10.7724	6.52025	6.20628	10.51	cluster5
Dohh	29.5829	28.0484	40.7801	32.7911	34.9012	43.9675	cluster5
Dram1	52.4384	51.6953	84.678	44.9539	51.6074	84.0563	cluster5
E2f6	10.0625	7.57084	16.4481	11.3664	9.1144	16.4781	cluster5
Ebna1bp2	20.9667	19.3468	35.6101	21.8933	22.9734	37.5392	cluster5
Edem1	39.1823	31.1114	44.2828	34.8471	33.7801	48.3578	cluster5
Eef1e1	29.0524	32.1044	63.0581	31.9216	39.1291	56.755	cluster5
Eif2s1	31.2692	29.954	47.3059	27.4831	35.6153	43.3822	cluster5
Eif3b	84.3503	79.6059	140.161	94.4871	96.7705	130.687	cluster5
Eif4a1	367.392	419.286	589.138	385.898	482.752	603.971	cluster5
Eif4g1	72.2498	66.4836	110.779	83.6799	79.1597	114.932	cluster5
Eif5a	651.429	688.904	1144.81	631.773	708.518	987.731	cluster5
Emp3	177.158	178.283	301.306	223.416	228.049	369.405	cluster5
Eno1	279.629	202.303	721.518	329.12	251.921	836.059	cluster5
Ept1	4.22373	3.22666	6.51843	3.42102	3.17537	4.9784	cluster5
Etv5	0.866954	1.25661	1.57555	1.16046	0.953986	1.55537	cluster5
Exosc2	12.9221	11.3777	23.2819	15.9401	15.426	22.5605	cluster5
Fabp5	385.211	279.838	617.31	354.72	270.123	652.259	cluster5
Fam26f	1.97282	2.61531	11.5819	8.4301	5.78249	16.7818	cluster5
Fam96b	41.2218	33.8704	63.7144	40.7397	41.4014	64.4103	cluster5
Fanca	1.52193	0.548854	3.55862	1.58198	0.577722	4.06536	cluster5
Farsa	35.8281	28.3451	54.7794	38.1092	32.0925	54.3713	cluster5
Fasn	12.0723	7.45458	27.0908	14.6019	7.81778	22.8778	cluster5
Fastk	23.1054	20.352	35.1144	26.6268	19.4697	33.3819	cluster5
Fdps	93.1754	40.5055	194.398	84.4006	47.4827	179.337	cluster5
Fkbp11	2.5408	1.44403	8.84246	2.52067	2.23256	11.8707	cluster5
Fkbp1a	85.9224	101.521	125.137	88.0911	95.1273	115.447	cluster5
Fkbp2	112.426	84.1778	187.293	101.782	87.4639	188.204	cluster5
Fubp1	10.7804	10.3142	19.023	11.1737	12.1377	16.0059	cluster5
Gapdh	322.538	270.955	509.411	328.159	274.753	495.674	cluster5
Gas7	0.745749	2.75937	3.98145	0.567727	1.52991	5.57711	cluster5
Ghdc	7.66196	4.69231	11.426	6.28304	4.52046	11.9211	cluster5
Gipc1	32.8653	22.3635	53.4565	34.8431	26.1811	52.5687	cluster5
Gm6498	0.537827	0.592493	1.04094	0.670911	0.549163	1.09054	cluster5
Golt1b	16.77	18.0261	25.5261	16.8672	17.9079	22.3771	cluster5
Gorasp2	49.1159	51.0977	65.4678	46.3391	50.0138	62.779	cluster5
Got1	11.675	11.1285	27.915	9.66281	9.20911	25.585	cluster5
Gpatch4	10.7986	10.3892	22.626	11.3255	15.7903	21.4041	cluster5
Gpd2	12.629	13.5588	22.5134	9.04833	12.9351	17.5545	cluster5
Gps1	45.4634	37.0065	55.2834	42.6506	38.0088	51.5751	cluster5
Grwd1	11.7881	12.5119	25.3178	14.6794	20.2336	23.7341	cluster5
Gsn	75.5237	71.4951	167.422	126.454	103.755	221.76	cluster5
Gspt1	22.2377	22.6259	34.2735	21.0257	25.1589	30.1167	cluster5
Gtf2f1	42.3691	51.7387	66.2637	42.6572	49.0309	60.9417	cluster5
Gtf3c6	22.5242	13.7486	34.24	21.5098	18.1648	32.5678	cluster5
Hat1	42.5153	29.4616	64.0746	40.6829	30.6467	54.3198	cluster5
Hax1	28.3122	24.2824	44.9417	33.924	25.1811	48.8547	cluster5
Hdgf	76.8849	76.4849	145.033	83.9598	92.7314	159.565	cluster5
Higd1a	10.914	11.037	17.8786	12.0045	10.457	20.7739	cluster5
Hnrnpab	197.914	236.07	361.326	213.262	267.675	321.444	cluster5
Hnrnpm	124.834	103.796	158.278	117.971	103.638	150.339	cluster5
Hp	5.0492	28.8727	106.861	2.44508	21.1538	112.057	cluster5
Hras	18.7284	14.5913	26.5722	18.208	16.0037	26.6984	cluster5
Hs2st1	5.11734	4.28964	7.41066	5.84116	5.58325	8.60408	cluster5
Hsd17b7	6.90079	8.46525	14.9133	6.13497	6.77552	11.917	cluster5
Hsp90ab1	670.531	697.924	1028.76	670.16	757.364	1013.38	cluster5
Hspa8	771.862	354.955	1843.24	813.909	436.254	1577.92	cluster5
Hspbp1	31.6863	24.3297	50.7422	33.4015	29.5635	53.5868	cluster5
Hspd1	71.305	69.2088	169.791	73.0983	81.7197	153.311	cluster5
Hspe1	127.824	82.9478	232.445	135.886	104.243	237.932	cluster5
Idi1	19.8288	10.3416	25.6137	12.9543	8.81815	22.7108	cluster5
Ikbke	3.428	8.14547	33.6866	4.01184	18.5876	44.052	cluster5
Ipo4	15.3248	16.5636	31.0264	20.4792	19.7973	28.4268	cluster5
Isca1	14.5773	13.9544	19.6841	14.5487	13.5474	19.6931	cluster5
Itgb1bp1	20.5176	18.39	26.1746	20.3566	18.0887	30.2622	cluster5
Kif1c	24.2647	31	48.0898	28.7131	37.0525	59.0219	cluster5
Klhl12	0.206999	0.898451	1.51889	0.082648	0.223672	1.38423	cluster5
Kpnb1	39.0854	28.9481	1961-04-01	41.6945	35.5671	60.635	cluster5
Larp1b	9.042	6.57045	11.6104	7.194	6.2197	9.2673	cluster5
Lasp1	72.3548	82.4564	127.94	79.9768	70.7143	123.566	cluster5
Ldha	379.359	482.613	797.538	365.272	479.151	898.362	cluster5
Lgals3	1057.6	881.914	1510.79	1134.35	1066.8	1485.43	cluster5
Lman1	28.5697	21.1321	47.1127	27.7511	25.0316	40.7191	cluster5
Lpcat1	3.39884	2.40198	5.71335	2.58559	2.30558	4.45428	cluster5
Lrrc59	89.5096	101.854	188.867	88.6467	113.917	177.453	cluster5
Lrrc75a	4.42045	7.27559	11.3309	6.29998	7.49899	9.7392	cluster5
Luc7l	15.4097	15.9713	26.273	15.842	19.9544	23.7526	cluster5
Lyar	20.1702	18.2842	37.6986	18.4878	22.4855	31.2242	cluster5
Maea	47.7526	45.2087	58.4574	49.8535	47.3602	58.2942	cluster5
Magohb	26.0863	19.5032	34.5682	18.6313	19.2832	32.9139	cluster5
Map2k2	44.0271	40.4385	63.201	44.0989	41.8088	71.8902	cluster5
Mapkapk3	54.5364	55.1768	84.685	64.4794	41.4283	70.0135	cluster5
Mast2	7.21708	8.90394	13.2645	8.30485	8.60601	11.7135	cluster5
Mb21d1	4.44294	3.91323	8.39752	5.01437	4.1901	8.08593	cluster5
Mcm5	15.7368	4.64274	47.3135	19.7291	7.83434	39.9621	cluster5
Mdh2	183.404	153.918	275.193	175.673	159.048	267.264	cluster5
Metap1	13.7608	14.133	33.0122	14.4323	14.5416	29.9893	cluster5
Metap2	35.4391	32.8656	43.5943	33.1647	36.9271	41.2297	cluster5
Mettl1	11.8161	13.4072	30.5133	12.8706	17.2121	27.1062	cluster5
Mfsd7b	5.47772	6.98145	13.1804	4.03203	6.87149	11.5396	cluster5
Mier2	6.78222	6.12069	8.6349	6.81311	5.91234	9.00932	cluster5
Mkks	9.36554	9.37634	13.1385	8.4367	8.53897	14.846	cluster5
Mocs2	19.9578	15.3735	27.7659	19.9075	18.3804	29.9368	cluster5
Morf4l2	79.4309	74.958	112.119	67.2934	78.6071	120.507	cluster5
Mrpl52	77.1748	103.211	222.851	74.8388	120.028	207.59	cluster5
Mrpl53	24.0344	18.172	33.5813	23.636	22.0599	36.849	cluster5
Mrpl55	15.2154	11.3235	25.8179	17.1992	13.6263	26.3177	cluster5
Mrps10	16.931	14.6235	28.0213	20.4703	21.9548	29.9721	cluster5
Mrps18b	21.2632	22.6211	37.004	22.3248	24.9744	35.4456	cluster5
Mrps28	20.7077	16.7654	48.2763	2022-08-22	20.8067	48.3832	cluster5
Mrto4	36.6521	32.4086	56.8137	45.1632	44.7153	62.2241	cluster5
Mtap	14.4367	10.95	22.4761	15.7043	14.006	20.9186	cluster5
Mtrr	3.88229	2.40643	8.30196	4.01575	3.13753	7.71046	cluster5
Mydgf	63.6184	52.5867	92.7415	64.6705	59.5439	98.0355	cluster5
Myl6b	0.206408	0.394166	0.924754	0.303191	0.23489	1.059	cluster5
Nadk	78.3501	65.9534	133.942	77.7104	63.5741	118.973	cluster5
Ndc1	3.53693	1.79243	7.52691	4.25485	3.29835	7.91684	cluster5
Nek6	46.4699	45.5535	71.3032	55.366	45.0943	63.5545	cluster5
Neu1	54.4638	42.4278	63.684	41.6709	36.1855	54.9693	cluster5
Nhp2	90.4692	1998-01-01	161.115	104.901	114.409	163.271	cluster5
Nme1	94.164	54.1639	150.071	88.0638	65.6089	151.62	cluster5
Nme4	0.176262	0.15229	1.70038	0.533325	0.13558	2.814	cluster5
Nme6	6.29098	2.54153	17.8609	8.59071	3.71354	20.9003	cluster5
Nol12	16.7584	11.8152	22.3673	12.1025	12.6821	18.7792	cluster5
Nol7	37.147	31.2393	51.2357	38.3372	37.2093	49.0918	cluster5
Nomo1	21.7145	19.0616	65.9833	23.4142	23.9907	54.2922	cluster5
Nsfl1c	50.6847	54.3928	83.1882	54.8737	55.9878	75.8923	cluster5
Nt5dc3	3.41965	2.62122	4.82575	3.19825	2.85236	4.19136	cluster5
Nudc	64.3826	48.6536	109.615	74.6885	58.9488	106.732	cluster5
Nudcd1	3.84234	1.73407	6.13591	2.76566	1.81408	5.27994	cluster5
Nudt9	43.3843	30.0107	55.6936	35.7183	30.0439	54.8202	cluster5
Nup50	10.435	13.0159	15.7699	12.6297	12.6702	16.4064	cluster5
Orc1	0.457984	0.181349	1.31457	0.383393	0.282184	1.63608	cluster5
Osbpl3	6.06401	12.6274	19.8979	11.7567	10.7435	18.8701	cluster5
Otud3	4.14724	3.14528	7.30386	4.56791	3.43961	7.30341	cluster5
P2rx4	50.5835	52.023	76.8098	50.2912	41.0894	71.8222	cluster5
P4hb	299.555	241.439	412.813	255.038	232.372	458.055	cluster5
Pa2g4	62.9752	50.8257	127.118	79.086	72.2633	127.964	cluster5
Pam16	26.9123	20.3877	34.1416	24.254	19.1383	33.385	cluster5
Pcx	1.32186	1.26209	7.11917	2.10976	2.42021	6.44202	cluster5
Pdap1	30.0341	26.7236	46.274	32.4984	31.4029	47.1985	cluster5
Pdia3	322.727	219.761	432.119	250.289	224.664	413.824	cluster5
Pdia4	110.62	58.7124	237.71	83.8756	55.2549	217.831	cluster5
Pdia6	223.12	157.959	377.26	156.175	142.35	357.277	cluster5
Pdss1	3.05731	3.06955	4.71534	2.57264	3.07671	4.68161	cluster5
Pemt	1.06427	0.943774	3.32514	2.16766	1.60389	3.69572	cluster5
Pfkl	20.9121	11.9599	67.4227	23.1703	13.7629	66.873	cluster5
Pgk1	73.2117	62.3446	155.67	72.8065	75.3058	182.612	cluster5
Pgs1	25.6402	39.3443	56.2809	31.0638	39.4062	60.6327	cluster5
Phb2	149.057	120.284	226.243	170.563	148.308	219.641	cluster5
Phykpl	2.67637	4.04185	7.10837	3.57485	4.46	7.68227	cluster5
Pias4	15.2281	15.5203	20.5033	16.2924	13.4281	21.6834	cluster5
Pilrb1	13.9795	14.8685	54.3079	20.1981	16.495	50.392	cluster5
Pin1	13.3072	10.6881	21.6425	12.6956	11.1724	18.7294	cluster5
Pitrm1	13.593	13.1236	22.9295	17.6969	15.5066	21.7508	cluster5
Plp2	111.31	97.4842	154.659	106.36	86.1045	132.418	cluster5
Ppap2b	2.61553	3.51529	9.83767	1.28388	2.50652	13.7743	cluster5
Ppapdc1b	12.8996	16.2821	22.2437	12.9484	13.9855	22.7758	cluster5
Ppp1r14b	139.001	120.789	210.946	155.748	155.304	233.912	cluster5
Ppp2r1a	105.629	112.118	142.7	125.396	121.313	155.773	cluster5
Prdx5	644.521	844.819	1441.97	631.625	892.231	1504.87	cluster5
Prkcsh	56.7907	47.0584	81.7622	57.2005	44.1065	73.7272	cluster5
Prmt1	46.6842	43.2877	90.6726	51.8733	55.038	80.2966	cluster5
Prpf3	11.5386	8.58063	17.3024	11.6525	10.1337	15.341	cluster5
Prpf31	22.0839	15.8288	38.5303	24.7059	18.2275	34.5709	cluster5
Prrc1	8.31705	8.72528	12.1219	8.25136	7.32175	10.7981	cluster5
Psat1	11.2857	14.4111	31.3604	12.2499	21.1857	32.4546	cluster5
Psma4	120.678	105.162	159.224	120.2	112.884	168.146	cluster5
Psma5	72.2143	72.3881	115.346	76.3524	70.77	133.514	cluster5
Psmb2	97.5932	97.1645	134.021	114.266	109.175	145.382	cluster5
Psmb4	202.825	222.78	286.14	216.661	237.479	295.363	cluster5
Psmb5	125.936	100.235	195.942	125.593	125.2	257.447	cluster5
Psmb7	145.334	167.95	228.857	159.826	183.823	233.486	cluster5
Psmc2	75.7928	66.5379	103.448	80.5786	68.0629	106.031	cluster5
Psmc3	94.2962	79.5916	133.411	85.6767	81.0118	134.657	cluster5
Psmc3ip	4.25994	1.54048	7.93115	3.8778	2.70573	7.84705	cluster5
Psmc4	67.6622	73.6615	112.597	72.9651	74.306	111.314	cluster5
Psmc5	80.3076	69.1802	128.79	82.69	74.0312	128.661	cluster5
Psmd10	37.1441	35.0536	73.252	38.0191	36.2342	70.0826	cluster5
Psmd14	61.6246	66.5642	93.114	63.5102	66.0309	93.8245	cluster5
Psmd2	99.4355	96.5941	155.643	112.912	107.471	163.999	cluster5
Psmd3	59.268	68.7411	95.9129	67.7355	76.8154	101.78	cluster5
Psmd4	86.28	79.4402	104.5	86.6158	86.1063	104.645	cluster5
[truncated: 4,049 more rows]

## Sheet: KEGG of 6047 genes
TermID	Term	Enrichment	logP	Genes in Term	Target Genes in Term	Fraction of Targets in Term	Total Target Genes	Total Genes	Entrez Gene IDs	Gene Symbols
ko04932	Non-alcoholic fatty liver disease (NAFLD)	2.46248973086791e-20	-45.1505289360314	144	93	0.0420433996383363	2212	7931	66091,75406,72674,68375,19697,12540,19079,66377,66916,11911,21428,67680,20787,66218,13198,26408,54405,72900,16194,21803,407785,12028,67003,19082,69875,226646,22273,17992,78330,12862,12866,12861,66925,66576,13063,67130,12865,66594,78943,104130,14102,12125,18033,68202,12867,26403,208104,66142,18707,67264,333182,20181,68198,67530,66416,18709,16150,26419,16176,20463,66108,12702,12859,22030,70316,6819…	Ndufa3,Ndufs7,Adipor1,Ndufa8,Rela,Cdc42,Prkab1,Ndufc1,Ndufb7,Atf4,Mlx,Sdhb,Srebf1,Ndufb9,Ddit3,Map3k5,Ndufa1,Ndufv2,Il6ra,Tgfb1,Ndufs6,Bax,Uqcrc2,Prkag1,Ndufa11,Ndufs2,Uqcrc1,Ndufa4,Ndufv3,Cox6a2,Cox7a2,Cox6a1,Sdhd,Uqcrh,Cycs,Ndufa6,Cox7a1,Uqcr11,Ern1,Ndufb11,Fas,Bcl2l11,Nfkb1,Ndufa5,Cox7c,Map3k11,Mlxip,Cox7b,Pik3cd,Ndufb8,Cox6b2,Rxra,Ndufb2,Uqcrb,Ndufa7,Pik3r2,Ikbkb,Mapk8,Il1b,Cox7a2l,Ndufa9,Soc…
mmu04932	Non-alcoholic fatty liver disease (NAFLD)	2.46248973086791e-20	-45.1505289360314	144	93	0.0420433996383363	2212	7931	66091,75406,72674,68375,19697,12540,19079,66377,66916,11911,21428,67680,20787,66218,13198,26408,54405,72900,16194,21803,407785,12028,67003,19082,69875,226646,22273,17992,78330,12862,12866,12861,66925,66576,13063,67130,12865,66594,78943,104130,14102,12125,18033,68202,12867,26403,208104,66142,18707,67264,333182,20181,68198,67530,66416,18709,16150,26419,16176,20463,66108,12702,12859,22030,70316,6819…	Ndufa3,Ndufs7,Adipor1,Ndufa8,Rela,Cdc42,Prkab1,Ndufc1,Ndufb7,Atf4,Mlx,Sdhb,Srebf1,Ndufb9,Ddit3,Map3k5,Ndufa1,Ndufv2,Il6ra,Tgfb1,Ndufs6,Bax,Uqcrc2,Prkag1,Ndufa11,Ndufs2,Uqcrc1,Ndufa4,Ndufv3,Cox6a2,Cox7a2,Cox6a1,Sdhd,Uqcrh,Cycs,Ndufa6,Cox7a1,Uqcr11,Ern1,Ndufb11,Fas,Bcl2l11,Nfkb1,Ndufa5,Cox7c,Map3k11,Mlxip,Cox7b,Pik3cd,Ndufb8,Cox6b2,Rxra,Ndufb2,Uqcrb,Ndufa7,Pik3r2,Ikbkb,Mapk8,Il1b,Cox7a2l,Ndufa9,Soc…
mmu01100	Metabolic pathways	2.30312818137912e-17	-38.3096783031727	1290	487	0.220162748643761	2212	7931	225994,19075,68603,21871,208715,18642,27053,13139,73166,227619,77697,68563,71562,207839,54405,14719,18293,170718,72900,26922,15108,70789,50776,66420,226646,22273,17992,394433,67800,107272,244209,211389,66925,19044,54411,66594,107885,320438,229487,11674,268656,11951,218138,11532,66142,69833,18655,208624,72727,14245,117592,170749,66054,217664,54218,56012,18701,353204,76282,94181,20322,19309,15356,6…	Nmrk1,Prim1,Pmvk,Atp6v0a2,Hmgcs1,Pfkm,Asns,Dgka,Tm7sf2,Man1b1,Mmab,Dpm3,Afmid,Galnt6,Ndufa1,Got2,Ogdh,Idh3b,Ndufv2,Mecr,Hsd17b10,Kynu,Polg2,Polr2e,Ndufs2,Uqcrc1,Ndufa4,Ugt1a5,Dgat2,Psat1,Cyp2r1,Suox,Sdhd,Ppox,Atp6ap1,Uqcr11,Mthfs,Alg6,Gatb,Aldoa,Sptlc1,Atp5g1,Gmds,Adh5,Cox7b,Polr2f,Pgk1,Alg3,B3gat3,Lpin1,B3galt6,Mtmr4,Cndp2,Mgat2,B3galt4,Pgam2,Pigf,Aldoart1,Gpt,Nans,Sord,Pygm,Hmgcl,Idh3a,Cdipt,St…
mmu00190	Oxidative phosphorylation	9.66019303728028e-17	-36.8759329497187	118	76	0.0343580470162749	2212	7931	66091,75406,68375,66377,66916,21871,67942,67680,66218,54405,72900,11957,407785,67003,69875,226646,22273,17992,78330,12862,12866,11984,12861,66925,66576,67130,12865,54411,66594,104130,68202,226139,66335,11951,12867,11949,67126,66142,67264,333182,11950,11972,68198,66043,67530,73834,57423,66416,11958,20463,66108,12859,70316,68194,66495,66237,66046,66945,28080,68342,27060,22272,66414,228033,68197,179…	Ndufa3,Ndufs7,Ndufa8,Ndufc1,Ndufb7,Atp6v0a2,Atp5g2,Sdhb,Ndufb9,Ndufa1,Ndufv2,Atp5j,Ndufs6,Uqcrc2,Ndufa11,Ndufs2,Uqcrc1,Ndufa4,Ndufv3,Cox6a2,Cox7a2,Atp6v0c,Cox6a1,Sdhd,Uqcrh,Ndufa6,Cox7a1,Atp6ap1,Uqcr11,Ndufb11,Ndufa5,Cox15,Atp6v1c1,Atp5g1,Cox7c,Atp5c1,Atp5e,Cox7b,Ndufb8,Cox6b2,Atp5f1,Atp6v0d1,Ndufb2,Atp5d,Uqcrb,Atp6v1d,Atp5j2,Ndufa7,Atp5k,Cox7a2l,Ndufa9,Cox5b,Ndufab1,Ndufb4,Ndufb3,Atp6v1g2,Ndufb5…
ko00190	Oxidative phosphorylation	9.66019303728028e-17	-36.8759329497187	118	76	0.0343580470162749	2212	7931	75406,66091,68375,66916,66377,67680,21871,67942,66218,54405,72900,11957,407785,67003,69875,226646,22273,17992,78330,12862,12866,11984,12861,66925,66576,67130,12865,66594,54411,104130,226139,68202,66335,11951,12867,67126,11949,66142,67264,333182,11950,11972,68198,66043,67530,73834,57423,66416,11958,20463,66108,12859,70316,68194,66495,66237,66046,66945,68342,28080,27060,22272,66414,228033,68197,179…	Ndufs7,Ndufa3,Ndufa8,Ndufb7,Ndufc1,Sdhb,Atp6v0a2,Atp5g2,Ndufb9,Ndufa1,Ndufv2,Atp5j,Ndufs6,Uqcrc2,Ndufa11,Ndufs2,Uqcrc1,Ndufa4,Ndufv3,Cox6a2,Cox7a2,Atp6v0c,Cox6a1,Sdhd,Uqcrh,Ndufa6,Cox7a1,Uqcr11,Atp6ap1,Ndufb11,Cox15,Ndufa5,Atp6v1c1,Atp5g1,Cox7c,Atp5e,Atp5c1,Cox7b,Ndufb8,Cox6b2,Atp5f1,Atp6v0d1,Ndufb2,Atp5d,Uqcrb,Atp6v1d,Atp5j2,Ndufa7,Atp5k,Cox7a2l,Ndufa9,Cox5b,Ndufab1,Ndufb4,Ndufb3,Atp6v1g2,Ndufb5…
mmu05016	Huntington's disease	5.26975228058671e-16	-35.1793781320375	179	101	0.0456600361663653	2212	7931	15182,66091,75406,68375,66377,66916,67942,67680,66218,18796,54405,69654,72900,18181,11957,407785,12028,67003,232910,69875,22333,13191,66420,226646,22273,17992,78330,20656,12862,12866,12861,66925,66576,13063,67130,12865,12757,66594,104130,15194,68202,73916,11951,11740,12867,433759,11949,67126,66142,69833,67264,333182,11771,11950,22059,72504,68198,66043,67530,66416,13411,21817,67710,66491,20463,245…	Hdac2,Ndufa3,Ndufs7,Ndufa8,Ndufc1,Ndufb7,Atp5g2,Sdhb,Ndufb9,Plcb2,Ndufa1,Dctn2,Ndufv2,Nrf1,Atp5j,Ndufs6,Bax,Uqcrc2,Ap2s1,Ndufa11,Vdac1,Dctn1,Polr2e,Ndufs2,Uqcrc1,Ndufa4,Ndufv3,Sod2,Cox6a2,Cox7a2,Cox6a1,Sdhd,Uqcrh,Cycs,Ndufa6,Cox7a1,Clta,Uqcr11,Ndufb11,Htt,Ndufa5,Ift57,Atp5g1,Slc25a5,Cox7c,Hdac1,Atp5c1,Atp5e,Cox7b,Polr2f,Ndufb8,Cox6b2,Ap2a1,Atp5f1,Trp53,Taf4b,Ndufb2,Atp5d,Uqcrb,Ndufa7,Dnah11,Tgm2,…
ko05016	Huntington's disease	5.26975228058671e-16	-35.1793781320375	179	101	0.0456600361663653	2212	7931	15182,66091,75406,68375,66377,66916,67942,67680,66218,18796,54405,69654,72900,18181,11957,407785,12028,67003,232910,69875,22333,13191,66420,226646,22273,17992,78330,20656,12862,12866,12861,66925,66576,13063,67130,12865,12757,66594,104130,15194,68202,73916,11951,11740,12867,433759,11949,67126,66142,69833,67264,333182,11771,11950,22059,72504,68198,66043,67530,66416,13411,21817,67710,66491,20463,245…	Hdac2,Ndufa3,Ndufs7,Ndufa8,Ndufc1,Ndufb7,Atp5g2,Sdhb,Ndufb9,Plcb2,Ndufa1,Dctn2,Ndufv2,Nrf1,Atp5j,Ndufs6,Bax,Uqcrc2,Ap2s1,Ndufa11,Vdac1,Dctn1,Polr2e,Ndufs2,Uqcrc1,Ndufa4,Ndufv3,Sod2,Cox6a2,Cox7a2,Cox6a1,Sdhd,Uqcrh,Cycs,Ndufa6,Cox7a1,Clta,Uqcr11,Ndufb11,Htt,Ndufa5,Ift57,Atp5g1,Slc25a5,Cox7c,Hdac1,Atp5c1,Atp5e,Cox7b,Polr2f,Ndufb8,Cox6b2,Ap2a1,Atp5f1,Trp53,Taf4b,Ndufb2,Atp5d,Uqcrb,Ndufa7,Dnah11,Tgm2,…
mmu05012	Parkinson's disease	1.9795186312383e-15	-33.8559226952978	127	78	0.0352622061482821	2212	7931	66091,75406,68375,66377,66916,67942,67680,66218,22187,54405,72900,11957,407785,67003,64704,18747,69875,22333,226646,22273,17992,110877,78330,12862,12866,12861,11540,66925,66576,13063,67130,12865,14680,66594,104130,68202,22201,11951,11740,12867,11949,67126,66142,67264,333182,11950,22195,68198,66043,67530,66416,20463,66108,11739,12859,70316,68194,66495,66046,66945,28080,68342,22272,66414,228033,681…	Ndufa3,Ndufs7,Ndufa8,Ndufc1,Ndufb7,Atp5g2,Sdhb,Ndufb9,Ubb,Ndufa1,Ndufv2,Atp5j,Ndufs6,Uqcrc2,Htra2,Prkaca,Ndufa11,Vdac1,Ndufs2,Uqcrc1,Ndufa4,Slc18a1,Ndufv3,Cox6a2,Cox7a2,Cox6a1,Adora2a,Sdhd,Uqcrh,Cycs,Ndufa6,Cox7a1,Gnal,Uqcr11,Ndufb11,Ndufa5,Uba1,Atp5g1,Slc25a5,Cox7c,Atp5c1,Atp5e,Cox7b,Ndufb8,Cox6b2,Atp5f1,Ube2l3,Ndufb2,Atp5d,Uqcrb,Ndufa7,Cox7a2l,Ndufa9,Slc25a4,Cox5b,Ndufab1,Ndufb4,Ndufb3,Ndufb5,S…
ko04110	Cell cycle	2.841138134821e-15	-33.4945716713195	123	76	0.0343580470162749	2212	7931	15182,18393,22628,12566,50883,22629,19090,54401,22137,12444,12576,17218,107995,22630,17219,21803,12649,22627,12237,13559,12236,55948,104394,12567,18817,229776,18392,17246,12544,69957,12531,12447,17217,433759,17216,22059,12572,19651,23834,12448,242705,23882,13555,12442,71890,17222,52563,18538,12428,69010,66156,56371,22642,12534,99152,56452,56150,17120,17869,12580,12579,19650,56438,12445,22390,1721…	Hdac2,Orc2,Ywhag,Cdk2,Chek2,Ywhah,Prkdc,Ywhab,Ttk,Ccnd2,Cdkn1b,Mcm5,Cdc20,Ywhaq,Mcm6,Tgfb1,Chek1,Ywhae,Bub3,E2f5,Bub1b,Sfn,E2f4,Cdk4,Plk1,Cdc14a,Orc1,Mdm2,Cdc45,Cdc16,Cdc25b,Ccne1,Mcm4,Hdac1,Mcm2,Trp53,Cdk7,Rbl2,Cdc6,Ccne2,E2f2,Gadd45g,E2f1,Ccnb2,Mad2l2,Anapc1,Cdc23,Pcna,Ccna2,Anapc13,Anapc11,Fzr1,Zbtb17,Cdk1,Anapc2,Orc6,Mad2l1,Mad1l1,Myc,Cdkn2c,Cdkn2b,Rbl1,Rbx1,Ccnd3,Wee1,Mcm3,Skp1a,Ccnb1,E2f3,S…
mmu04110	Cell cycle	2.841138134821e-15	-33.4945716713195	123	76	0.0343580470162749	2212	7931	18393,15182,22628,12566,50883,22629,19090,54401,12444,22137,12576,17218,107995,22630,17219,21803,22627,12649,12237,13559,12236,55948,104394,12567,18817,229776,18392,17246,12544,69957,12531,12447,17217,433759,17216,22059,12572,19651,23834,12448,242705,13555,23882,12442,71890,17222,52563,18538,12428,69010,66156,56371,22642,12534,99152,17120,56150,56452,12580,17869,12579,19650,56438,12445,22390,1721…	Orc2,Hdac2,Ywhag,Cdk2,Chek2,Ywhah,Prkdc,Ywhab,Ccnd2,Ttk,Cdkn1b,Mcm5,Cdc20,Ywhaq,Mcm6,Tgfb1,Ywhae,Chek1,Bub3,E2f5,Bub1b,Sfn,E2f4,Cdk4,Plk1,Cdc14a,Orc1,Mdm2,Cdc45,Cdc16,Cdc25b,Ccne1,Mcm4,Hdac1,Mcm2,Trp53,Cdk7,Rbl2,Cdc6,Ccne2,E2f2,E2f1,Gadd45g,Ccnb2,Mad2l2,Anapc1,Cdc23,Pcna,Ccna2,Anapc13,Anapc11,Fzr1,Zbtb17,Cdk1,Anapc2,Mad1l1,Mad2l1,Orc6,Cdkn2c,Myc,Cdkn2b,Rbl1,Rbx1,Ccnd3,Wee1,Mcm3,Skp1a,E2f3,Smad4,C…
mmu05010	Alzheimer's disease	8.54537875140486e-15	-32.3933857549948	165	93	0.0420433996383363	2212	7931	66091,75406,68375,66377,66916,67942,67680,12289,12568,66218,18796,54405,19164,72900,19165,11957,15108,407785,67003,14082,69875,226646,22273,17992,12313,78330,12862,12866,12861,53313,66925,66576,13063,67130,12865,66594,78943,104130,14102,15925,68202,11951,12867,226641,11949,67126,66142,67264,333182,12015,11950,12315,68198,66043,67530,66416,16176,80796,66340,20463,66108,12859,70316,68194,66495,6604…	Ndufa3,Ndufs7,Ndufa8,Ndufc1,Ndufb7,Atp5g2,Sdhb,Cacna1d,Cdk5,Ndufb9,Plcb2,Ndufa1,Psen1,Ndufv2,Psen2,Atp5j,Hsd17b10,Ndufs6,Uqcrc2,Fadd,Ndufa11,Ndufs2,Uqcrc1,Ndufa4,Calm1,Ndufv3,Cox6a2,Cox7a2,Cox6a1,Atp2a3,Sdhd,Uqcrh,Cycs,Ndufa6,Cox7a1,Uqcr11,Ern1,Ndufb11,Fas,Ide,Ndufa5,Atp5g1,Cox7c,Atf6,Atp5c1,Atp5e,Cox7b,Ndufb8,Cox6b2,Bad,Atp5f1,Calm3,Ndufb2,Atp5d,Uqcrb,Ndufa7,Il1b,Calm4,Psenen,Cox7a2l,Ndufa9,Cox5…
ko05010	Alzheimer's disease	8.54537875140486e-15	-32.3933857549948	165	93	0.0420433996383363	2212	7931	66091,75406,68375,66377,66916,67942,67680,12289,12568,66218,18796,54405,19164,72900,19165,11957,15108,407785,67003,14082,69875,226646,22273,17992,12313,78330,12862,12866,12861,53313,66925,66576,13063,67130,12865,66594,78943,104130,14102,15925,68202,11951,12867,226641,11949,67126,66142,67264,333182,12015,11950,12315,68198,66043,67530,66416,16176,80796,66340,20463,66108,12859,70316,68194,66495,6604…	Ndufa3,Ndufs7,Ndufa8,Ndufc1,Ndufb7,Atp5g2,Sdhb,Cacna1d,Cdk5,Ndufb9,Plcb2,Ndufa1,Psen1,Ndufv2,Psen2,Atp5j,Hsd17b10,Ndufs6,Uqcrc2,Fadd,Ndufa11,Ndufs2,Uqcrc1,Ndufa4,Calm1,Ndufv3,Cox6a2,Cox7a2,Cox6a1,Atp2a3,Sdhd,Uqcrh,Cycs,Ndufa6,Cox7a1,Uqcr11,Ern1,Ndufb11,Fas,Ide,Ndufa5,Atp5g1,Cox7c,Atf6,Atp5c1,Atp5e,Cox7b,Ndufb8,Cox6b2,Bad,Atp5f1,Calm3,Ndufb2,Atp5d,Uqcrb,Ndufa7,Il1b,Calm4,Psenen,Cox7a2l,Ndufa9,Cox5…
mmu03050	Proteasome	7.50841900345128e-10	-21.0098260051746	46	33	0.0149186256781193	2212	7931	23997,19172,621823,19170,66997,66413,26442,57296,22123,19179,19182,19177,19181,17463,19185,26441,26443,56436,19184,19167,19175,19166,21762,26440,23996,26445,26444,59029,19188,66537,26446,69077,19192	Psmd13,Psmb4,Psme2b,Psmb1,Psmd12,Psmd6,Psma5,Psmd8,Psmd3,Psmc1,Psmc3,Psmb7,Psmc2,Psmd7,Psmd4,Psma4,Psma6,Adrm1,Psmc5,Psma3,Psmb6,Psma2,Psmd2,Psma1,Psmc4,Psmb2,Psma7,Psmd14,Psme2,Pomp,Psmb3,Psmd11,Psme3
ko03050	Proteasome	7.50841900345128e-10	-21.0098260051746	46	33	0.0149186256781193	2212	7931	23997,19172,621823,19170,66997,66413,26442,57296,22123,19179,19177,19182,19181,19185,17463,26443,26441,56436,19184,19175,19167,19166,21762,26440,23996,26445,26444,59029,19188,66537,26446,69077,19192	Psmd13,Psmb4,Psme2b,Psmb1,Psmd12,Psmd6,Psma5,Psmd8,Psmd3,Psmc1,Psmb7,Psmc3,Psmc2,Psmd4,Psmd7,Psma6,Psma4,Adrm1,Psmc5,Psmb6,Psma3,Psma2,Psmd2,Psma1,Psmc4,Psmb2,Psma7,Psmd14,Psme2,Pomp,Psmb3,Psmd11,Psme3
mmu04142	Lysosome	1.07766571847253e-08	-18.345883413736	123	64	0.0289330922242315	2212	7931	20661,11778,21871,235504,58911,12751,11767,18173,27426,56464,17775,11432,110173,16783,214505,192654,11984,18010,16889,54411,12757,211286,432486,74105,11781,19025,16792,11764,13423,50917,11972,13032,13033,14466,27419,15211,17939,14387,20597,67464,108012,11776,11769,83429,64933,11774,18174,16541,11766,17113,27060,74325,12514,17159,108664,94178,54397,13036,55946,13040,14667,11593,15932,110006	Sort1,Ap3s2,Atp6v0a2,Slc17a5,Sumf1,Tpp1,Ap1m1,Slc11a1,Nagpa,Ctsf,Laptm4a,Acp2,Manba,Lamp1,Gnptg,Pla2g15,Atp6v0c,Neu1,Lipa,Atp6ap1,Clta,Cln5,Gnptab,Gga2,Ap4m1,Ctsa,Laptm5,Ap1b1,Dnase2a,Galns,Atp6v0d1,Ctsc,Ctsd,Gba,Naglu,Hexa,Naga,Gaa,Smpd1,Entpd4,Ap1s2,Ap3d1,Ap1s1,Ctns,Ap3m2,Ap3b1,Slc11a2,Napsa,Ap1g2,M6pr,Tcirg1,Cltb,Cd68,Man2b1,Atp6v1h,Mcoln1,Ppt2,Ctsh,Ap3m1,Ctss,Gm2a,Aga,Idua,Gusb
ko04142	Lysosome	1.07766571847253e-08	-18.345883413736	123	64	0.0289330922242315	2212	7931	20661,11778,21871,235504,58911,12751,11767,18173,27426,56464,17775,11432,110173,16783,214505,192654,11984,18010,16889,54411,12757,211286,432486,74105,11781,19025,16792,11764,13423,50917,11972,13032,13033,14466,27419,15211,17939,14387,20597,67464,108012,11776,11769,83429,64933,11774,18174,16541,11766,17113,27060,74325,12514,17159,108664,94178,54397,13036,55946,13040,14667,11593,15932,110006	Sort1,Ap3s2,Atp6v0a2,Slc17a5,Sumf1,Tpp1,Ap1m1,Slc11a1,Nagpa,Ctsf,Laptm4a,Acp2,Manba,Lamp1,Gnptg,Pla2g15,Atp6v0c,Neu1,Lipa,Atp6ap1,Clta,Cln5,Gnptab,Gga2,Ap4m1,Ctsa,Laptm5,Ap1b1,Dnase2a,Galns,Atp6v0d1,Ctsc,Ctsd,Gba,Naglu,Hexa,Naga,Gaa,Smpd1,Entpd4,Ap1s2,Ap3d1,Ap1s1,Ctns,Ap3m2,Ap3b1,Slc11a2,Napsa,Ap1g2,M6pr,Tcirg1,Cltb,Cd68,Man2b1,Atp6v1h,Mcoln1,Ppt2,Ctsh,Ap3m1,Ctss,Gm2a,Aga,Idua,Gusb
mmu03420	Nucleotide excision repair	1.29700789702064e-08	-18.1606207499545	43	30	0.0135623869801085	2212	7931	12572,16881,13872,107986,19358,209357,68240,19359,319955,26370,66467,18974,22591,56438,13870,18538,59001,18972,69263,106344,18973,50505,19891,72151,22590,13194,66671,71991,19718,14885	Cdk7,Lig1,Ercc3,Ddb2,Rad23a,Gtf2h3,Rpa3,Rad23b,Ercc6,Cetn2,Gtf2h5,Pole2,Xpc,Rbx1,Ercc1,Pcna,Pole3,Pold2,Rfc3,Rfc4,Pole,Ercc4,Rpa2,Rfc5,Xpa,Ddb1,Ccnh,Ercc8,Rfc2,Gtf2h4
ko03420	Nucleotide excision repair	1.29700789702064e-08	-18.1606207499545	43	30	0.0135623869801085	2212	7931	16881,12572,107986,13872,19358,209357,68240,319955,19359,18974,66467,26370,22591,56438,13870,18538,59001,106344,69263,18972,18973,50505,22590,19891,72151,13194,66671,71991,19718,14885	Lig1,Cdk7,Ddb2,Ercc3,Rad23a,Gtf2h3,Rpa3,Ercc6,Rad23b,Pole2,Gtf2h5,Cetn2,Xpc,Rbx1,Ercc1,Pcna,Pole3,Rfc4,Rfc3,Pold2,Pole,Ercc4,Xpa,Rpa2,Rfc5,Ddb1,Ccnh,Ercc8,Rfc2,Gtf2h4
mmu00970	Aminoacyl-tRNA biosynthesis	2.99133674278727e-08	-17.32496038529	44	30	0.0135623869801085	2212	7931	226539,68915,104458,212679,70223,110960,105148,23874,214580,22375,76563,226414,244141,353172,229487,22321,15115,107045,71807,224805,272396,71941,97541,69955,234734,216443,70791,109093,67417,71984	Dars2,Vars2,Rars,Mars2,Nars,Tars,Iars,Farsb,Pstk,Wars,Qrsl1,Dars,Nars2,Gars,Gatb,Vars,Hars,Lars,Tars2,Aars2,Tarsl2,Cars2,Qars,Fars2,Aars,Mars,Hars2,Rars2,Ears2,Sars2
ko00970	Aminoacyl-tRNA biosynthesis	2.99133674278727e-08	-17.32496038529	44	30	0.0135623869801085	2212	7931	226539,68915,212679,104458,105148,70223,110960,23874,214580,22375,76563,226414,244141,353172,229487,22321,15115,107045,71807,224805,272396,97541,71941,69955,234734,216443,70791,109093,67417,71984	Dars2,Vars2,Mars2,Rars,Iars,Nars,Tars,Farsb,Pstk,Wars,Qrsl1,Dars,Nars2,Gars,Gatb,Vars,Hars,Lars,Tars2,Aars2,Tarsl2,Qars,Cars2,Fars2,Aars,Mars,Hars2,Rars2,Ears2,Sars2
M00359	Aminoacyl-tRNA biosynthesis, eukaryotes	3.80202900861046e-08	-17.0851458700861	38	27	0.0122061482820976	2212	7931	226539,68915,104458,212679,70223,110960,105148,23874,22375,226414,244141,353172,22321,15115,107045,71807,224805,272396,71941,97541,69955,234734,216443,70791,109093,67417,71984	Dars2,Vars2,Rars,Mars2,Nars,Tars,Iars,Farsb,Wars,Dars,Nars2,Gars,Vars,Hars,Lars,Tars2,Aars2,Tarsl2,Cars2,Qars,Fars2,Aars,Mars,Hars2,Rars2,Ears2,Sars2
mmu_M00359	Aminoacyl-tRNA biosynthesis, eukaryotes	3.80202900861046e-08	-17.0851458700861	38	27	0.0122061482820976	2212	7931	226539,68915,104458,212679,70223,110960,105148,23874,22375,226414,244141,353172,22321,15115,107045,71807,224805,272396,71941,97541,69955,234734,216443,70791,109093,67417,71984	Dars2,Vars2,Rars,Mars2,Nars,Tars,Iars,Farsb,Wars,Dars,Nars2,Gars,Vars,Hars,Lars,Tars2,Aars2,Tarsl2,Cars2,Qars,Fars2,Aars,Mars,Hars2,Rars2,Ears2,Sars2
mmu05161	Hepatitis B	5.78667135613807e-08	-16.6651235129961	143	70	0.0316455696202532	2212	7931	19697,12566,11911,71586,54401,15975,18752,12576,22630,21803,12028,20852,14082,18018,13205,12567,13063,54411,14102,11799,54131,18033,12447,228607,110157,56489,14784,117149,56480,18707,12015,16151,68576,22059,12448,242705,15461,18709,13555,16150,26419,19229,24088,18035,20851,18538,12428,106759,13655,12913,26427,107986,20850,12915,74769,17869,20848,16451,16193,26396,13712,231991,21926,26413,13557,17…	Rela,Cdk2,Atf4,Ifih1,Ywhab,Ifnar1,Prkcg,Cdkn1b,Ywhaq,Tgfb1,Bax,Stat6,Fadd,Nfatc1,Ddx3x,Cdk4,Cycs,Atp6ap1,Fas,Birc5,Irf3,Nfkb1,Ccne1,Mavs,Raf1,Ikbke,Grb2,Tirap,Tbk1,Pik3cd,Bad,Ikbkg,Lamtor5,Trp53,Ccne2,E2f2,Hras,Pik3r2,E2f1,Ikbkb,Mapk8,Ptk2b,Tlr2,Nfkbia,Stat5b,Pcna,Ccna2,Ticam1,Egr3,Creb3,Creb3l1,Ddb2,Stat5a,Atf6b,Pik3cb,Myc,Stat3,Jak1,Il6,Map2k2,Elk1,Creb5,Tnf,Mapk1,E2f3,Smad4,Casp8,Casp9,Ddb1,Ma…
ko03040	Spliceosome	8.9890159040626e-08	-16.2246773670821	131	65	0.0293851717902351	2212	7931	108014,68092,56031,66101,67465,60321,67332,27756,20624,66585,67439,20641,76936,54633,23983,101214,66810,22185,107686,66618,66125,68816,21681,28000,68011,66094,231889,20384,20630,76479,68879,66441,225027,57905,20637,107701,64340,320632,110809,20462,71713,50783,19656,60365,193116,545091,69192,81898,192159,53607,53317,67959,54614,78651,28035,67678,68592,20222,70767,72654,71702,20826,319322,76522,689…	Srsf9,Ncbp2,Ppie,Ppih,Sf3a1,Wbp11,Snrpd3,Lsm2,Eftud2,Snrnp40,Xab2,Snrpd1,Hnrnpm,Pqbp1,Pcbp1,Tra2a,Rbm22,U2af2,Snrpd2,Snrnp27,Sf3b5,Ppil1,Alyref,Prpf19,Snrpg,Lsm7,Bud31,Srsf5,Snrpc,Smndc1,Prpf6,Magohb,Srsf7,Isy1,Snrnp70,Sf3b4,Dhx38,Snrnp200,Srsf1,Tra2b,Cdc40,Lsm4,Rbmxl1,Rbm8a,Slu7,Hnrnpa1l2-ps2,Dhx16,Sf3b1,Prpf8,Snrpa,Plrg1,Puf60,Prpf40b,Lsm6,Usp39,Lsm3,Syf2,Sf3a2,Prpf3,Ccdc12,Cdc5l,Snu13,Sf3b2,Ls…
mmu03040	Spliceosome	8.9890159040626e-08	-16.2246773670821	131	65	0.0293851717902351	2212	7931	108014,68092,56031,66101,67465,60321,67332,27756,20624,66585,67439,20641,76936,54633,23983,101214,66810,22185,107686,66618,66125,68816,21681,28000,68011,66094,231889,20384,20630,76479,68879,66441,225027,57905,20637,107701,64340,320632,110809,20462,71713,50783,19656,60365,193116,545091,69192,81898,192159,53607,53317,67959,54614,78651,28035,67678,68592,20222,70767,72654,71702,20826,319322,76522,689…	Srsf9,Ncbp2,Ppie,Ppih,Sf3a1,Wbp11,Snrpd3,Lsm2,Eftud2,Snrnp40,Xab2,Snrpd1,Hnrnpm,Pqbp1,Pcbp1,Tra2a,Rbm22,U2af2,Snrpd2,Snrnp27,Sf3b5,Ppil1,Alyref,Prpf19,Snrpg,Lsm7,Bud31,Srsf5,Snrpc,Smndc1,Prpf6,Magohb,Srsf7,Isy1,Snrnp70,Sf3b4,Dhx38,Snrnp200,Srsf1,Tra2b,Cdc40,Lsm4,Rbmxl1,Rbm8a,Slu7,Hnrnpa1l2-ps2,Dhx16,Sf3b1,Prpf8,Snrpa,Plrg1,Puf60,Prpf40b,Lsm6,Usp39,Lsm3,Syf2,Sf3a2,Prpf3,Ccdc12,Cdc5l,Snu13,Sf3b2,Ls…
ko03030	DNA replication	1.04194450178483e-07	-16.0770069702885	35	25	0.0113019891500904	2212	7931	16881,19075,14156,68240,19076,18974,68209,17215,18538,59001,106344,69263,18972,18973,19891,72151,17217,17218,67153,381760,17216,17219,18969,69724,19718	Lig1,Prim1,Fen1,Rpa3,Prim2,Pole2,Rnaseh2c,Mcm3,Pcna,Pole3,Rfc4,Rfc3,Pold2,Pole,Rpa2,Rfc5,Mcm4,Mcm5,Rnaseh2b,Ssbp1,Mcm2,Mcm6,Pola2,Rnaseh2a,Rfc2
mmu03030	DNA replication	1.04194450178483e-07	-16.0770069702885	35	25	0.0113019891500904	2212	7931	16881,19075,14156,68240,19076,18974,68209,17215,18538,59001,106344,69263,18972,18973,19891,72151,17217,17218,67153,381760,17216,17219,18969,69724,19718	Lig1,Prim1,Fen1,Rpa3,Prim2,Pole2,Rnaseh2c,Mcm3,Pcna,Pole3,Rfc4,Rfc3,Pold2,Pole,Rpa2,Rfc5,Mcm4,Mcm5,Rnaseh2b,Ssbp1,Mcm2,Mcm6,Pola2,Rnaseh2a,Rfc2
mmu03460	Fanconi anemia pathway	2.02469140653699e-07	-15.4126783538462	51	32	0.0144665461121157	2212	7931	114714,237911,237211,68240,193838,80905,13870,17350,101831,208836,50505,19891,21976,20892,223970,233826,211651,69928,12189,67196,14087,52864,71711,19361,27015,71718,21975,75764,67030,71885,60534,268465	Rad51c,Brip1,Fancb,Rpa3,Eme2,Polh,Ercc1,Mlh1,Faap24,Fanci,Ercc4,Rpa2,Top3b,Cenpx,Rmi2,Palb2,Fancd2,Cenps,Brca1,Ube2t,Fanca,Slx4,Mus81,Rad51,Polk,Telo2,Top3a,Slx1b,Fancl,Faap100,Fancg,Eme1
ko03460	Fanconi anemia pathway	2.02469140653699e-07	-15.4126783538462	51	32	0.0144665461121157	2212	7931	114714,237911,237211,68240,193838,80905,13870,17350,101831,208836,50505,19891,21976,20892,223970,233826,211651,69928,12189,67196,14087,52864,71711,19361,27015,71718,21975,75764,67030,71885,60534,268465	Rad51c,Brip1,Fancb,Rpa3,Eme2,Polh,Ercc1,Mlh1,Faap24,Fanci,Ercc4,Rpa2,Top3b,Cenpx,Rmi2,Palb2,Fancd2,Cenps,Brca1,Ube2t,Fanca,Slx4,Mus81,Rad51,Polk,Telo2,Top3a,Slx1b,Fancl,Faap100,Fancg,Eme1
M00147	NADH dehydrogenase (ubiquinone) 1 beta subcomplex	2.16830940758541e-07	-15.3441478618879	12	12	0.0054249547920434	2212	7931	68342,68198,230075,66377,66916,68197,68194,66495,67264,66218,66046,104130	Ndufb10,Ndufb2,Ndufb6,Ndufc1,Ndufb7,Ndufc2,Ndufb4,Ndufb3,Ndufb8,Ndufb9,Ndufb5,Ndufb11
mmu_M00147	NADH dehydrogenase (ubiquinone) 1 beta subcomplex	2.16830940758541e-07	-15.3441478618879	12	12	0.0054249547920434	2212	7931	68342,68198,230075,66377,66916,68197,68194,66495,67264,66218,66046,104130	Ndufb10,Ndufb2,Ndufb6,Ndufc1,Ndufb7,Ndufc2,Ndufb4,Ndufb3,Ndufb8,Ndufb9,Ndufb5,Ndufb11
mmu01200	Carbon metabolism	4.59350016750798e-07	-14.5934533537626	117	58	0.0262206148282098	2212	7931	110460,15926,56012,67078,353204,225913,76282,67680,13806,18642,66171,67834,11428,12359,14661,11676,17448,14719,14194,73724,18293,170718,13807,13885,100678,19895,107029,235339,11429,66945,21351,15277,75731,107272,66925,11409,66052,18641,17449,17436,12974,11674,17850,66646,11364,93747,11532,56451,18655,14433,19139,97212,18563,14751,15929,236539,110639,14718	Acat2,Idh1,Pgam2,Pgp,Aldoart1,Tkfc,Gpt,Sdhb,Eno1,Pfkm,Pgls,Idh3a,Aco1,Cat,Glud1,Aldoc,Mdh2,Got2,Fh1,Mcee,Ogdh,Idh3b,Eno2,Esd,Psph,Rpia,Me2,Dlat,Aco2,Sdha,Taldo1,Hk2,Idnk,Psat1,Sdhd,Acads,Sdhc,Pfkl,Mdh1,Me1,Cs,Aldoa,Mmut,Rpe,Acadm,Echs1,Adh5,Suclg1,Pgk1,Gapdh,Prps1,Hadha,Pcx,Gpi1,Idh3g,Phgdh,Prps2,Got1
ko01200	Carbon metabolism	4.59350016750798e-07	-14.5934533537626	117	58	0.0262206148282098	2212	7931	110460,15926,56012,67078,353204,225913,76282,67680,13806,18642,66171,67834,11428,12359,14661,11676,17448,14719,14194,73724,18293,170718,13807,13885,100678,19895,107029,235339,11429,66945,21351,15277,75731,107272,66925,11409,66052,18641,17449,17436,12974,11674,17850,66646,11364,93747,11532,56451,18655,14433,19139,97212,18563,14751,15929,236539,110639,14718	Acat2,Idh1,Pgam2,Pgp,Aldoart1,Tkfc,Gpt,Sdhb,Eno1,Pfkm,Pgls,Idh3a,Aco1,Cat,Glud1,Aldoc,Mdh2,Got2,Fh1,Mcee,Ogdh,Idh3b,Eno2,Esd,Psph,Rpia,Me2,Dlat,Aco2,Sdha,Taldo1,Hk2,Idnk,Psat1,Sdhd,Acads,Sdhc,Pfkl,Mdh1,Me1,Cs,Aldoa,Mmut,Rpe,Acadm,Echs1,Adh5,Suclg1,Pgk1,Gapdh,Prps1,Hadha,Pcx,Gpi1,Idh3g,Phgdh,Prps2,Got1
M00341	Proteasome, 19S regulatory particle (PA700)	5.04457694862334e-07	-14.499781856244	19	16	0.00723327305605787	2212	7931	19184,23997,66997,21762,66413,57296,22123,23996,19179,19181,19182,19185,17463,59029,69077,56436	Psmc5,Psmd13,Psmd12,Psmd2,Psmd6,Psmd8,Psmd3,Psmc4,Psmc1,Psmc2,Psmc3,Psmd4,Psmd7,Psmd14,Psmd11,Adrm1
mmu_M00341	Proteasome, 19S regulatory particle (PA700)	5.04457694862334e-07	-14.499781856244	19	16	0.00723327305605787	2212	7931	19184,23997,66997,21762,66413,57296,22123,23996,19179,19181,19182,19185,17463,59029,69077,56436	Psmc5,Psmd13,Psmd12,Psmd2,Psmd6,Psmd8,Psmd3,Psmc4,Psmc1,Psmc2,Psmc3,Psmd4,Psmd7,Psmd14,Psmd11,Adrm1
mmu03013	RNA transport	5.1624239066431e-07	-14.4766894324131	166	76	0.0343580470162749	2212	7931	22196,68092,97112,69736,68135,67676,54709,103468,70699,20901,19826,66085,224045,386612,269966,75705,66679,21335,19069,69912,55944,68969,71805,445007,67204,13664,21681,110379,69482,67053,237221,13681,209354,54364,66441,276919,67242,27374,227522,69731,237082,227699,19704,114615,53319,117109,216766,13684,208366,60365,12729,73192,16211,170762,13665,223921,72787,56347,19384,66603,56488,269113,20595,53…	Ube2i,Ncbp2,Nmd3,Nup37,Eif3h,Rpp21,Eif3i,Nup107,Nup205,Strap,Rnps1,Eif3f,Eif2b5,Thoc6,Nup98,Eif4b,Rae1,Tacc3,Nup88,Nup43,Eif3d,Eif1b,Nup93,Nup85,Eif2s2,Eif1a,Alyref,Sec13,Nup35,Rpp14,Gemin8,Eif4a1,Eif2b1,Rpp30,Magohb,Gemin4,Gemin6,Prmt5,Rpp38,Gemin7,Nxt2,Nup188,Upf1,Elac1,Nxf1,Pop5,Gemin5,Eif4e,Rpp40,Rbm8a,Clns1a,Xpot,Kpnb1,Nup155,Eif2s1,Aaas,Ndc1,Eif3c,Ran,Gemin2,Nxt1,Nup54,Smn1,Ddx20,Pop1,Nup13…
ko03013	RNA transport	5.1624239066431e-07	-14.4766894324131	166	76	0.0343580470162749	2212	7931	22196,68092,97112,69736,68135,67676,54709,103468,70699,20901,19826,66085,224045,386612,269966,75705,66679,21335,19069,69912,55944,68969,71805,445007,67204,13664,21681,110379,69482,67053,237221,13681,209354,54364,66441,276919,67242,27374,227522,69731,237082,227699,19704,114615,53319,117109,216766,13684,208366,60365,12729,73192,16211,170762,13665,223921,72787,56347,19384,66603,56488,269113,20595,53…	Ube2i,Ncbp2,Nmd3,Nup37,Eif3h,Rpp21,Eif3i,Nup107,Nup205,Strap,Rnps1,Eif3f,Eif2b5,Thoc6,Nup98,Eif4b,Rae1,Tacc3,Nup88,Nup43,Eif3d,Eif1b,Nup93,Nup85,Eif2s2,Eif1a,Alyref,Sec13,Nup35,Rpp14,Gemin8,Eif4a1,Eif2b1,Rpp30,Magohb,Gemin4,Gemin6,Prmt5,Rpp38,Gemin7,Nxt2,Nup188,Upf1,Elac1,Nxf1,Pop5,Gemin5,Eif4e,Rpp40,Rbm8a,Clns1a,Xpot,Kpnb1,Nup155,Eif2s1,Aaas,Ndc1,Eif3c,Ran,Gemin2,Nxt1,Nup54,Smn1,Ddx20,Pop1,Nup13…
mmu00240	Pyrimidine metabolism	7.47862378842377e-07	-14.1060468614042	100	51	0.0230560578661844	2212	7931	20019,20135,19075,66422,67065,107569,21915,66136,74414,67710,66491,67464,12495,51797,66401,59001,18972,245841,57813,12499,18103,56520,69870,66420,20133,70428,70408,12497,19076,22171,54369,56749,18974,67005,103850,69719,13178,171567,382985,20020,18973,76952,79059,28071,69833,20022,22247,18969,110074,18102,22271	Polr1a,Rrm2,Prim1,Dctpp1,Polr3d,Nt5c3,Dtymk,Znrd1,Polr3c,Polr2g,Polr2l,Entpd4,Entpd1,Ctps,Nudt2,Pole3,Pold2,Polr2h,Tk2,Entpd5,Nme2,Nme4,Polr3gl,Polr2e,Rrm1,Polr3b,Polr3f,Entpd6,Prim2,Tyms,Nme6,Dhodh,Pole2,Polr3k,Nt5m,Cad,Dck,Nme7,Rrm2b,Polr2a,Pole,Nt5c2,Nme3,Twistnb,Polr2f,Polr2j,Umps,Pola2,Dut,Nme1,Upp1
ko00240	Pyrimidine metabolism	7.47862378842377e-07	-14.1060468614042	100	51	0.0230560578661844	2212	7931	20135,20019,66422,19075,67065,107569,21915,66136,74414,67710,66491,12495,67464,51797,66401,59001,18972,245841,57813,12499,18103,56520,69870,66420,70428,20133,70408,12497,19076,22171,54369,18974,56749,67005,103850,69719,13178,382985,171567,20020,18973,76952,79059,28071,69833,20022,22247,18969,110074,18102,22271	Rrm2,Polr1a,Dctpp1,Prim1,Polr3d,Nt5c3,Dtymk,Znrd1,Polr3c,Polr2g,Polr2l,Entpd1,Entpd4,Ctps,Nudt2,Pole3,Pold2,Polr2h,Tk2,Entpd5,Nme2,Nme4,Polr3gl,Polr2e,Polr3b,Rrm1,Polr3f,Entpd6,Prim2,Tyms,Nme6,Pole2,Dhodh,Polr3k,Nt5m,Cad,Dck,Rrm2b,Nme7,Polr2a,Pole,Nt5c2,Nme3,Twistnb,Polr2f,Polr2j,Umps,Pola2,Dut,Nme1,Upp1
mmu04141	Protein processing in endoplasmic reticulum	1.08668039556156e-06	-13.7323830173812	163	74	0.0334538878842676	2212	7931	14827,15516,11911,66256,18453,53421,13200,20832,19089,54197,12317,269523,13198,22230,227619,18024,66890,26408,57377,12954,13418,12028,94232,19359,213539,22393,66212,54609,78943,13135,110379,14376,72265,109815,386649,226641,22027,192193,71853,20335,19358,66245,12017,56550,26419,81500,67397,15502,17872,100037258,22030,27061,56453,13665,22433,217365,12915,69162,81910,70361,56438,26400,21402,20014,11…	Pdia3,Hsp90ab1,Atf4,Ssr2,P4hb,Sec61a1,Ddost,Ssr4,Prkcsh,Rnf5,Calr,Vcp,Ddit3,Ufd1,Man1b1,Nfe2l2,Lman2,Map3k5,Mogs,Cryaa,Dnajc1,Bax,Ubqln4,Rad23b,Bag2,Wfs1,Sec61b,Ubqln2,Ern1,Dad1,Sec13,Ganab,Tram1,Selenos,Nsfl1c,Atf6,Hsp90b1,Edem1,Pdia6,Sec61g,Rad23a,Hspbp1,Bag1,Ube2d2a,Mapk8,Sil1,Erp29,Dnaja1,Ppp1r15a,Dnajc3,Traf2,Bcap31,Mbtps1,Eif2s1,Xbp1,Nploc4,Atf6b,Sec31a,Rrbp1,Lman1,Rbx1,Map2k7,Skp1a,Rpn2,De…
ko04141	Protein processing in endoplasmic reticulum	1.08668039556156e-06	-13.7323830173812	163	74	0.0334538878842676	2212	7931	14827,15516,11911,66256,18453,53421,13200,20832,19089,54197,12317,269523,13198,22230,227619,18024,66890,26408,57377,12954,13418,12028,94232,19359,213539,22393,66212,54609,78943,13135,110379,14376,72265,109815,386649,226641,22027,192193,71853,20335,19358,66245,12017,56550,26419,81500,67397,15502,17872,100037258,22030,27061,56453,13665,22433,217365,12915,69162,81910,70361,56438,26400,21402,20014,11…	Pdia3,Hsp90ab1,Atf4,Ssr2,P4hb,Sec61a1,Ddost,Ssr4,Prkcsh,Rnf5,Calr,Vcp,Ddit3,Ufd1,Man1b1,Nfe2l2,Lman2,Map3k5,Mogs,Cryaa,Dnajc1,Bax,Ubqln4,Rad23b,Bag2,Wfs1,Sec61b,Ubqln2,Ern1,Dad1,Sec13,Ganab,Tram1,Selenos,Nsfl1c,Atf6,Hsp90b1,Edem1,Pdia6,Sec61g,Rad23a,Hspbp1,Bag1,Ube2d2a,Mapk8,Sil1,Erp29,Dnaja1,Ppp1r15a,Dnajc3,Traf2,Bcap31,Mbtps1,Eif2s1,Xbp1,Nploc4,Atf6b,Sec31a,Rrbp1,Lman1,Rbx1,Map2k7,Skp1a,Rpn2,De…
ko04210	Apoptosis	1.25891196521503e-06	-13.5852627297194	136	64	0.0289330922242315	2212	7931	19766,19697,22142,11911,22145,13198,26408,56464,12045,12368,26926,16905,12028,64704,12366,22143,14082,13063,12633,78943,14102,13163,11799,12125,18033,71609,110157,12047,12046,18707,17210,12015,16151,22059,13032,13033,15461,18709,11796,16150,23882,26419,18035,16907,22030,53859,11797,13804,13665,170770,74769,12044,22146,26396,13368,13036,21926,26413,12018,13040,13347,12370,12371,26417	Ripk1,Rela,Tuba1a,Atf4,Tuba4a,Ddit3,Map3k5,Ctsf,Bcl2a1b,Casp6,Aifm1,Lmna,Bax,Htra2,Casp2,Tuba1b,Fadd,Cycs,Cflar,Ern1,Fas,Daxx,Birc5,Bcl2l11,Nfkb1,Tradd,Raf1,Bcl2a1d,Bcl2a1c,Pik3cd,Mcl1,Bad,Ikbkg,Trp53,Ctsc,Ctsd,Hras,Pik3r2,Birc3,Ikbkb,Gadd45g,Mapk8,Nfkbia,Lmnb2,Traf2,Map3k14,Birc2,Endog,Eif2s1,Bbc3,Pik3cb,Bcl2a1a,Tuba1c,Map2k2,Dffb,Ctsh,Tnf,Mapk1,Bak1,Ctss,Dffa,Casp8,Casp9,Mapk3
mmu04210	Apoptosis	1.25891196521503e-06	-13.5852627297194	136	64	0.0289330922242315	2212	7931	19766,19697,22142,11911,22145,13198,56464,26408,12045,26926,12368,16905,12028,64704,22143,12366,14082,13063,12633,13163,78943,14102,11799,12125,18033,71609,110157,12047,18707,12046,17210,12015,16151,22059,13032,13033,15461,18709,11796,16150,23882,26419,18035,16907,22030,53859,11797,13804,13665,170770,74769,22146,12044,26396,13368,13036,21926,26413,12018,13347,13040,12370,12371,26417	Ripk1,Rela,Tuba1a,Atf4,Tuba4a,Ddit3,Ctsf,Map3k5,Bcl2a1b,Aifm1,Casp6,Lmna,Bax,Htra2,Tuba1b,Casp2,Fadd,Cycs,Cflar,Daxx,Ern1,Fas,Birc5,Bcl2l11,Nfkb1,Tradd,Raf1,Bcl2a1d,Pik3cd,Bcl2a1c,Mcl1,Bad,Ikbkg,Trp53,Ctsc,Ctsd,Hras,Pik3r2,Birc3,Ikbkb,Gadd45g,Mapk8,Nfkbia,Lmnb2,Traf2,Map3k14,Birc2,Endog,Eif2s1,Bbc3,Pik3cb,Tuba1c,Bcl2a1a,Map2k2,Dffb,Ctsh,Tnf,Mapk1,Bak1,Dffa,Ctss,Casp8,Casp9,Mapk3
mmu_M00354	Spliceosome, U4/U6.U5 tri-snRNP	1.92258532930521e-06	-13.1618397519975	30	21	0.00949367088607595	2212	7931	20641,192159,66101,320632,107686,66618,68011,78651,66094,67332,28035,27756,67678,50783,70767,20624,20826,68879,68988,76522,66585	Snrpd1,Prpf8,Ppih,Snrnp200,Snrpd2,Snrnp27,Snrpg,Lsm6,Lsm7,Snrpd3,Usp39,Lsm2,Lsm3,Lsm4,Prpf3,Eftud2,Snu13,Prpf6,Prpf31,Lsm8,Snrnp40
M00354	Spliceosome, U4/U6.U5 tri-snRNP	1.92258532930521e-06	-13.1618397519975	30	21	0.00949367088607595	2212	7931	20641,192159,66101,320632,107686,66618,68011,78651,66094,67332,28035,27756,67678,50783,70767,20624,20826,68879,68988,76522,66585	Snrpd1,Prpf8,Ppih,Snrnp200,Snrpd2,Snrnp27,Snrpg,Lsm6,Lsm7,Snrpd3,Usp39,Lsm2,Lsm3,Lsm4,Prpf3,Eftud2,Snu13,Prpf6,Prpf31,Lsm8,Snrnp40
ko05169	Epstein-Barr virus infection	2.2766043887916e-06	-12.9928255282738	214	91	0.0411392405063291	2212	7931	15182,19766,22628,23997,19697,67065,12566,66997,68652,74414,66413,22629,20963,54401,57296,22123,54194,26397,12576,19179,20737,19182,18037,19664,17463,22630,229906,22627,18747,66420,56436,21762,17246,15507,54131,18033,54721,21929,71609,433759,69833,56480,18707,59029,16151,22059,14991,18709,16150,26419,13000,67710,18035,66491,74197,18034,12495,12428,245841,21939,22030,53859,12494,15007,19181,22034,…	Hdac2,Ripk1,Ywhag,Psmd13,Rela,Polr3d,Cdk2,Psmd12,Tab2,Polr3c,Psmd6,Ywhah,Syk,Ywhab,Psmd8,Psmd3,Akap8l,Map2k3,Cdkn1b,Psmc1,Spn,Psmc3,Nfkbie,Rbpj,Psmd7,Ywhaq,Gtf2b,Ywhae,Prkaca,Polr2e,Adrm1,Psmd2,Mdm2,Hspb1,Irf3,Nfkb1,Tyk2,Tnfaip3,Tradd,Hdac1,Polr2f,Tbk1,Pik3cd,Psmd14,Ikbkg,Trp53,H2-M3,Pik3r2,Ikbkb,Mapk8,Csnk2a2,Polr2g,Nfkbia,Polr2l,Gtf2e1,Nfkb2,Entpd1,Ccna2,Polr2h,Cd40,Traf2,Map3k14,Cd38,H2-Q10,Ps…
mmu05169	Epstein-Barr virus infection	2.2766043887916e-06	-12.9928255282738	214	91	0.0411392405063291	2212	7931	15182,19766,22628,23997,19697,67065,12566,66997,68652,74414,66413,22629,20963,54401,57296,22123,54194,26397,12576,19179,20737,19182,18037,19664,17463,22630,229906,22627,18747,66420,56436,21762,17246,15507,54131,18033,54721,21929,71609,433759,69833,56480,18707,59029,16151,22059,14991,18709,16150,26419,13000,67710,18035,66491,74197,18034,12495,12428,245841,21939,22030,53859,12494,15007,19181,22034,…	Hdac2,Ripk1,Ywhag,Psmd13,Rela,Polr3d,Cdk2,Psmd12,Tab2,Polr3c,Psmd6,Ywhah,Syk,Ywhab,Psmd8,Psmd3,Akap8l,Map2k3,Cdkn1b,Psmc1,Spn,Psmc3,Nfkbie,Rbpj,Psmd7,Ywhaq,Gtf2b,Ywhae,Prkaca,Polr2e,Adrm1,Psmd2,Mdm2,Hspb1,Irf3,Nfkb1,Tyk2,Tnfaip3,Tradd,Hdac1,Polr2f,Tbk1,Pik3cd,Psmd14,Ikbkg,Trp53,H2-M3,Pik3r2,Ikbkb,Mapk8,Csnk2a2,Polr2g,Nfkbia,Polr2l,Gtf2e1,Nfkb2,Entpd1,Ccna2,Polr2h,Cd40,Traf2,Map3k14,Cd38,H2-Q10,Ps…
M00340	Proteasome, 20S core particle	3.48543975809644e-06	-12.5669163357452	15	13	0.00587703435804702	2212	7931	26445,19175,19167,19172,19170,26444,19166,19177,26442,26441,26446,26443,26440	Psmb2,Psmb6,Psma3,Psmb4,Psmb1,Psma7,Psma2,Psmb7,Psma5,Psma4,Psmb3,Psma6,Psma1
mmu_M00340	Proteasome, 20S core particle	3.48543975809644e-06	-12.5669163357452	15	13	0.00587703435804702	2212	7931	26445,19175,19167,19172,19170,26444,19166,19177,26442,26441,26446,26443,26440	Psmb2,Psmb6,Psma3,Psmb4,Psmb1,Psma7,Psma2,Psmb7,Psma5,Psma4,Psmb3,Psma6,Psma1
ko04668	TNF signaling pathway	9.48775882422025e-06	-11.5655081350644	107	51	0.0230560578661844	2212	7931	19766,19697,11911,68652,11796,18709,20310,14825,16150,26419,16176,21938,18035,26408,20304,26397,12913,12702,53859,22030,66513,330122,11797,26410,73086,14082,66724,26427,16477,12608,12915,74769,12051,16193,72542,12633,14102,26400,18033,231991,21929,26413,21926,71609,19225,13614,18707,12370,257632,26417,16151	Ripk1,Rela,Atf4,Tab2,Birc3,Pik3r2,Cxcl2,Cxcl1,Ikbkb,Mapk8,Il1b,Tnfrsf1b,Nfkbia,Map3k5,Ccl5,Map2k3,Creb3,Socs3,Map3k14,Traf2,Tab1,Cxcl3,Birc2,Map3k8,Rps6ka5,Fadd,Tab3,Creb3l1,Junb,Cebpb,Atf6b,Pik3cb,Bcl3,Il6,Pgam5,Cflar,Fas,Map2k7,Nfkb1,Creb5,Tnfaip3,Mapk1,Tnf,Tradd,Ptgs2,Edn1,Pik3cd,Casp8,Nod2,Mapk3,Ikbkg
mmu04668	TNF signaling pathway	9.48775882422025e-06	-11.5655081350644	107	51	0.0230560578661844	2212	7931	19766,19697,11911,68652,11796,18709,20310,14825,16150,26419,16176,21938,18035,26408,20304,26397,12913,12702,53859,22030,66513,330122,11797,26410,73086,14082,66724,26427,16477,12608,12915,74769,12051,16193,72542,12633,14102,26400,18033,231991,21929,26413,21926,71609,19225,13614,18707,12370,257632,26417,16151	Ripk1,Rela,Atf4,Tab2,Birc3,Pik3r2,Cxcl2,Cxcl1,Ikbkb,Mapk8,Il1b,Tnfrsf1b,Nfkbia,Map3k5,Ccl5,Map2k3,Creb3,Socs3,Map3k14,Traf2,Tab1,Cxcl3,Birc2,Map3k8,Rps6ka5,Fadd,Tab3,Creb3l1,Junb,Cebpb,Atf6b,Pik3cb,Bcl3,Il6,Pgam5,Cflar,Fas,Map2k7,Nfkb1,Creb5,Tnfaip3,Mapk1,Tnf,Tradd,Ptgs2,Edn1,Pik3cd,Casp8,Nod2,Mapk3,Ikbkg
M00426	Survival motor neuron (SMN) complex	1.00927480683752e-05	-11.503693405044	9	9	0.00406871609403255	2212	7931	67242,66603,69731,237221,20901,20595,53975,276919,216766	Gemin6,Gemin2,Gemin7,Gemin8,Strap,Smn1,Ddx20,Gemin4,Gemin5
mmu_M00426	Survival motor neuron (SMN) complex	1.00927480683752e-05	-11.503693405044	9	9	0.00406871609403255	2212	7931	67242,66603,69731,237221,20901,20595,53975,276919,216766	Gemin6,Gemin2,Gemin7,Gemin8,Strap,Smn1,Ddx20,Gemin4,Gemin5
ko03018	RNA degradation	2.11671123702097e-05	-10.7630618840951	80	40	0.0180831826401447	2212	7931	15510,67207,69125,72587,13806,234699,18642,74108,231464,50783,27756,13807,353190,66446,66317,213550,12227,18983,50912,12228,69639,27998,69305,57259,72544,66583,22057,78893,18641,66094,78651,75686,227715,67678,381404,210106,76522,230721,15526,58184	Hspd1,Lsm1,Cnot8,Pan3,Eno1,Edc4,Pfkm,Parn,Cnot6l,Lsm4,Lsm2,Eno2,Edc3,Exosc7,Wdr61,Dis3l,Btg2,Cnot7,Exosc10,Btg3,Exosc8,Exosc5,Dcps,Tob2,Exosc6,Exosc1,Tob1,Cnot10,Pfkl,Lsm7,Lsm6,Nudt16,Exosc2,Lsm3,Pabpc1l,Tent4a,Lsm8,Pabpc4,Hspa9,Cnot9
mmu03018	RNA degradation	2.11671123702097e-05	-10.7630618840951	80	40	0.0180831826401447	2212	7931	15510,67207,69125,72587,13806,234699,18642,74108,231464,50783,27756,13807,353190,66446,66317,213550,12227,18983,50912,12228,69639,27998,69305,57259,72544,66583,22057,78893,18641,66094,78651,75686,227715,67678,381404,210106,76522,230721,15526,58184	Hspd1,Lsm1,Cnot8,Pan3,Eno1,Edc4,Pfkm,Parn,Cnot6l,Lsm4,Lsm2,Eno2,Edc3,Exosc7,Wdr61,Dis3l,Btg2,Cnot7,Exosc10,Btg3,Exosc8,Exosc5,Dcps,Tob2,Exosc6,Exosc1,Tob1,Cnot10,Pfkl,Lsm7,Lsm6,Nudt16,Exosc2,Lsm3,Pabpc1l,Tent4a,Lsm8,Pabpc4,Hspa9,Cnot9
ko04140	Autophagy - animal	2.21609871656126e-05	-10.7171771498927	129	58	0.0262206148282098	2212	7931	74781,13033,64930,15461,68441,97998,18709,68728,26419,54673,18518,19338,51897,641340,67841,217695,22084,75669,22034,67605,16783,66795,74244,13665,93739,18747,15289,225326,226421,74769,56208,58988,22320,97287,76559,12633,26396,13144,242557,78943,20130,245860,26413,68118,69635,75909,110157,19052,100502698,18707,29869,100504663,12015,170749,78610,26417,73683,22241	Wipi2,Ctsd,Tsc1,Hras,Rraga,Deptor,Pik3r2,Trp53inp2,Mapk8,Sh3glb1,Igbp1,Rab33b,Atg13,Nrbf2,Atg3,Zfyve1,Tsc2,Pik3r4,Traf6,Akt1s1,Lamp1,Atg10,Atg7,Eif2s1,Gabarapl2,Prkaca,Hmgb1,Pik3c3,Rab7b,Pik3cb,Becn1,Rps6kb2,Vamp8,Mtmr14,Atg2b,Cflar,Map2k2,Dapk3,Atg4c,Ern1,Rras,Atg9a,Mapk1,Atg101,Dapk1,Vmp1,Raf1,Ppp2ca,Rubcn,Pik3cd,Ulk2,Atg14,Bad,Mtmr4,Uvrag,Mapk3,Atg16l2,Ulk1
mmu04140	Autophagy - animal	2.21609871656126e-05	-10.7171771498927	129	58	0.0262206148282098	2212	7931	74781,13033,64930,15461,68441,97998,18709,68728,26419,54673,19338,18518,51897,641340,67841,217695,22084,75669,22034,67605,16783,66795,93739,13665,74244,18747,225326,15289,226421,74769,56208,58988,97287,22320,76559,13144,26396,12633,242557,78943,20130,245860,69635,26413,68118,110157,75909,19052,100502698,18707,29869,100504663,78610,12015,170749,26417,22241,73683	Wipi2,Ctsd,Tsc1,Hras,Rraga,Deptor,Pik3r2,Trp53inp2,Mapk8,Sh3glb1,Rab33b,Igbp1,Atg13,Nrbf2,Atg3,Zfyve1,Tsc2,Pik3r4,Traf6,Akt1s1,Lamp1,Atg10,Gabarapl2,Eif2s1,Atg7,Prkaca,Pik3c3,Hmgb1,Rab7b,Pik3cb,Becn1,Rps6kb2,Mtmr14,Vamp8,Atg2b,Dapk3,Map2k2,Cflar,Atg4c,Ern1,Rras,Atg9a,Dapk1,Mapk1,Atg101,Raf1,Vmp1,Ppp2ca,Rubcn,Pik3cd,Ulk2,Atg14,Uvrag,Bad,Mtmr4,Mapk3,Ulk1,Atg16l2
mmu04621	NOD-like receptor signaling pathway	2.3690845372333e-05	-10.6504218556547	169	72	0.0325497287522604	2212	7931	19766,19697,15516,68652,14825,15975,18796,20304,192656,330122,332579,67955,14082,22333,24014,17951,229898,13057,59079,72512,54131,67414,18033,54721,21929,54483,228607,17948,56489,637515,56480,16151,107607,22166,55932,20310,11796,55991,16150,26419,215999,170731,16176,216799,18035,195046,21353,106759,22030,266632,12363,22034,56551,66824,27223,66513,11797,93739,11848,66724,268749,18036,24105,16451,1…	Ripk1,Rela,Hsp90ab1,Tab2,Cxcl1,Ifnar1,Plcb2,Ccl5,Ripk2,Cxcl3,Card9,Sugt1,Fadd,Vdac1,Rnasel,Naip5,Gbp5,Cyba,Erbin,Tmem173,Irf3,Mfn1,Nfkb1,Tyk2,Tnfaip3,Mefv,Mavs,Naip2,Ikbke,Nlrp1b,Tbk1,Ikbkg,Nod1,Txn1,Gbp3,Cxcl2,Birc3,Panx1,Ikbkb,Mapk8,Mcu,Mfn2,Il1b,Nlrp3,Nfkbia,Nlrp1a,Tank,Ticam1,Traf2,Irak4,Casp4,Traf6,Txn2,Pycard,Trp53bp1,Tab1,Birc2,Gabarapl2,Rhoa,Tab3,Rnf31,Nfkbib,Rbck1,Jak1,Il6,Tnf,Mapk1,Casp…
ko04621	NOD-like receptor signaling pathway	2.3690845372333e-05	-10.6504218556547	169	72	0.0325497287522604	2212	7931	19766,19697,15516,68652,14825,15975,18796,20304,192656,330122,332579,67955,14082,22333,24014,17951,229898,13057,59079,72512,54131,67414,18033,54721,21929,54483,228607,17948,56489,637515,56480,16151,107607,22166,55932,20310,11796,55991,16150,26419,215999,170731,16176,216799,18035,195046,21353,106759,22030,266632,12363,22034,56551,66824,27223,66513,11797,93739,11848,66724,268749,18036,24105,16451,1…	Ripk1,Rela,Hsp90ab1,Tab2,Cxcl1,Ifnar1,Plcb2,Ccl5,Ripk2,Cxcl3,Card9,Sugt1,Fadd,Vdac1,Rnasel,Naip5,Gbp5,Cyba,Erbin,Tmem173,Irf3,Mfn1,Nfkb1,Tyk2,Tnfaip3,Mefv,Mavs,Naip2,Ikbke,Nlrp1b,Tbk1,Ikbkg,Nod1,Txn1,Gbp3,Cxcl2,Birc3,Panx1,Ikbkb,Mapk8,Mcu,Mfn2,Il1b,Nlrp3,Nfkbia,Nlrp1a,Tank,Ticam1,Traf2,Irak4,Casp4,Traf6,Txn2,Pycard,Trp53bp1,Tab1,Birc2,Gabarapl2,Rhoa,Tab3,Rnf31,Nfkbib,Rbck1,Jak1,Il6,Tnf,Mapk1,Casp…
ko04120	Ubiquitin mediated proteolysis	2.60063439863872e-05	-10.5571700502294	138	61	0.0275768535262206	2212	7931	67921,140630,56459,22196,11796,68612,56550,50868,268470,52563,77891,17222,231672,67345,59004,69010,15204,53323,17237,12702,66156,22034,56371,68729,22214,107995,22193,56469,216150,99152,11797,71991,217342,12189,107986,69807,67673,56438,17246,109161,66515,28000,208650,69957,21402,22201,50995,216080,66105,103583,67030,59008,26554,13194,100763,66053,66440,52206,22210,22195,76375	Ube2f,Ube4a,Sae1,Ube2i,Birc3,Ube2c,Ube2d2a,Keap1,Ube2z,Cdc23,Ube2s,Anapc1,Fbxw8,Herc4,Pias4,Anapc13,Herc2,Ube2k,Mgrn1,Socs3,Anapc11,Traf6,Fzr1,Trim37,Ube2h,Cdc20,Ube2e3,Pias1,Cdc34,Anapc2,Birc2,Ercc8,Ube2o,Brca1,Ddb2,Trim32,Elob,Rbx1,Mdm2,Ube2q2,Cul7,Prpf19,Cblb,Cdc16,Skp1a,Uba1,Uba2,Ube2d1,Ube2d3,Fbxw11,Fancl,Anapc5,Cul3,Ddb1,Ube3c,Ppil2,Cdc26,Anapc4,Ube2b,Ube2l3,Det1
mmu04120	Ubiquitin mediated proteolysis	2.60063439863872e-05	-10.5571700502294	138	61	0.0275768535262206	2212	7931	67921,140630,56459,22196,11796,68612,56550,50868,268470,52563,77891,17222,231672,67345,59004,69010,15204,17237,53323,12702,66156,56371,22034,68729,22214,56469,22193,107995,99152,216150,11797,71991,217342,12189,107986,67673,69807,56438,17246,109161,66515,28000,208650,69957,22201,21402,50995,216080,103583,66105,67030,26554,59008,100763,13194,66053,66440,52206,22210,22195,76375	Ube2f,Ube4a,Sae1,Ube2i,Birc3,Ube2c,Ube2d2a,Keap1,Ube2z,Cdc23,Ube2s,Anapc1,Fbxw8,Herc4,Pias4,Anapc13,Herc2,Mgrn1,Ube2k,Socs3,Anapc11,Fzr1,Traf6,Trim37,Ube2h,Pias1,Ube2e3,Cdc20,Anapc2,Cdc34,Birc2,Ercc8,Ube2o,Brca1,Ddb2,Elob,Trim32,Rbx1,Mdm2,Ube2q2,Cul7,Prpf19,Cblb,Cdc16,Uba1,Skp1a,Uba2,Ube2d1,Fbxw11,Ube2d3,Fancl,Cul3,Anapc5,Ube3c,Ddb1,Ppil2,Cdc26,Anapc4,Ube2b,Ube2l3,Det1
mmu03440	Homologous recombination	3.66768241346263e-05	-10.21336549735	41	24	0.0108499095840868	2212	7931	68251,114714,225182,237911,68240,107976,71711,19365,19361,19360,235559,21975,18972,19366,12021,19891,21976,381760,17535,19364,57434,268465,233826,12189	Babam1,Rad51c,Rbbp8,Brip1,Rpa3,Babam2,Mus81,Rad52,Rad51,Rad50,Topbp1,Top3a,Pold2,Rad54l,Bard1,Rpa2,Top3b,Ssbp1,Mre11a,Rad51d,Xrcc2,Eme1,Palb2,Brca1
ko03440	Homologous recombination	3.66768241346263e-05	-10.21336549735	41	24	0.0108499095840868	2212	7931	68251,237911,114714,225182,107976,68240,71711,19365,19361,19360,235559,18972,21975,19366,12021,19891,21976,381760,17535,19364,57434,268465,233826,12189	Babam1,Brip1,Rad51c,Rbbp8,Babam2,Rpa3,Mus81,Rad52,Rad51,Rad50,Topbp1,Pold2,Top3a,Rad54l,Bard1,Rpa2,Top3b,Ssbp1,Mre11a,Rad51d,Xrcc2,Eme1,Palb2,Brca1
mmu05220	Chronic myeloid leukemia	3.68413676490326e-05	-10.2088892232426	71	36	0.0162748643761302	2212	7931	15182,19697,242705,15461,18709,13555,16150,18035,20851,12576,21803,14389,12394,20850,13016,74769,17869,12567,11836,26396,17246,18033,208650,26413,13557,17128,110157,12929,20663,433759,18707,14784,12015,26417,22059,16151	Hdac2,Rela,E2f2,Hras,Pik3r2,E2f1,Ikbkb,Nfkbia,Stat5b,Cdkn1b,Tgfb1,Gab2,Runx1,Stat5a,Ctbp1,Pik3cb,Myc,Cdk4,Araf,Map2k2,Mdm2,Nfkb1,Cblb,Mapk1,E2f3,Smad4,Raf1,Crkl,Sos2,Hdac1,Pik3cd,Grb2,Bad,Mapk3,Trp53,Ikbkg
ko05220	Chronic myeloid leukemia	3.68413676490326e-05	-10.2088892232426	71	36	0.0162748643761302	2212	7931	15182,19697,242705,15461,18709,13555,16150,18035,20851,12576,21803,14389,12394,20850,13016,74769,17869,12567,11836,26396,17246,18033,208650,26413,13557,17128,110157,12929,20663,433759,18707,14784,12015,26417,22059,16151	Hdac2,Rela,E2f2,Hras,Pik3r2,E2f1,Ikbkb,Nfkbia,Stat5b,Cdkn1b,Tgfb1,Gab2,Runx1,Stat5a,Ctbp1,Pik3cb,Myc,Cdk4,Araf,Map2k2,Mdm2,Nfkb1,Cblb,Mapk1,E2f3,Smad4,Raf1,Crkl,Sos2,Hdac1,Pik3cd,Grb2,Bad,Mapk3,Trp53,Ikbkg
mmu_M00158	F-type ATPase, eukaryotes	4.06405543613763e-05	-10.1107441140052	15	12	0.0054249547920434	2212	7931	28080,66043,71679,11951,57423,228033,11957,11949,67942,67126,11958,11950	Atp5o,Atp5d,Atp5h,Atp5g1,Atp5j2,Atp5g3,Atp5j,Atp5c1,Atp5g2,Atp5e,Atp5k,Atp5f1
mmu_M00146	NADH dehydrogenase (ubiquinone) 1 alpha subcomplex	4.06405543613763e-05	-10.1107441140052	15	12	0.0054249547920434	2212	7931	66091,68375,54405,66414,66108,70316,66416,67130,17991,69875,68202,17992	Ndufa3,Ndufa8,Ndufa1,Ndufa12,Ndufa9,Ndufab1,Ndufa7,Ndufa6,Ndufa2,Ndufa11,Ndufa5,Ndufa4
M00158	F-type ATPase, eukaryotes	4.06405543613763e-05	-10.1107441140052	15	12	0.0054249547920434	2212	7931	28080,66043,71679,11951,57423,228033,11957,11949,67942,67126,11958,11950	Atp5o,Atp5d,Atp5h,Atp5g1,Atp5j2,Atp5g3,Atp5j,Atp5c1,Atp5g2,Atp5e,Atp5k,Atp5f1
M00146	NADH dehydrogenase (ubiquinone) 1 alpha subcomplex	4.06405543613763e-05	-10.1107441140052	15	12	0.0054249547920434	2212	7931	66091,68375,54405,66414,66108,70316,66416,67130,17991,69875,68202,17992	Ndufa3,Ndufa8,Ndufa1,Ndufa12,Ndufa9,Ndufab1,Ndufa7,Ndufa6,Ndufa2,Ndufa11,Ndufa5,Ndufa4
mmu04146	Peroxisome	6.22446505448052e-05	-9.68443796133529	83	40	0.0180831826401447	2212	7931	15926,170789,26378,113868,56690,68603,19298,16922,111175,234384,56535,15356,59038,12359,50790,19301,51798,54683,17117,76263,20656,18634,330450,228061,14712,67528,17855,212503,14081,74114,69129,17527,224824,433256,28200,23986,110959,26874,18632,56794	Idh1,Acot8,Decr2,Acaa1a,Mlycd,Pmvk,Pex19,Phyh,Pecr,Mpv17l2,Pex3,Hmgcl,Pxmp4,Cat,Acsl4,Pxmp2,Ech1,Prdx5,Amacr,Gstk1,Sod2,Pex7,Far2,Agps,Gnpat,Nudt7,Mvk,Paox,Acsl1,Crot,Pex11g,Mpv17,Pex6,Acsl5,Dhrs4,Eci2,Nudt19,Abcd2,Pex11b,Hacl1
ko04146	Peroxisome	6.22446505448052e-05	-9.68443796133529	83	40	0.0180831826401447	2212	7931	15926,170789,26378,113868,56690,68603,19298,16922,111175,234384,56535,15356,59038,12359,50790,19301,51798,54683,17117,76263,20656,18634,330450,228061,14712,67528,17855,212503,14081,74114,69129,17527,224824,433256,28200,23986,110959,26874,18632,56794	Idh1,Acot8,Decr2,Acaa1a,Mlycd,Pmvk,Pex19,Phyh,Pecr,Mpv17l2,Pex3,Hmgcl,Pxmp4,Cat,Acsl4,Pxmp2,Ech1,Prdx5,Amacr,Gstk1,Sod2,Pex7,Far2,Agps,Gnpat,Nudt7,Mvk,Paox,Acsl1,Crot,Pex11g,Mpv17,Pex6,Acsl5,Dhrs4,Eci2,Nudt19,Abcd2,Pex11b,Hacl1
mmu_M00355	Spliceosome, 35S U5-snRNP	6.81453899411578e-05	-9.59386704787419	35	21	0.00949367088607595	2212	7931	67439,20641,192159,53317,66810,56031,320632,107686,67471,68816,28000,68011,67332,231889,71713,68592,72654,20624,71702,57905,66585	Xab2,Snrpd1,Prpf8,Plrg1,Rbm22,Ppie,Snrnp200,Snrpd2,Gpatch1,Ppil1,Prpf19,Snrpg,Snrpd3,Bud31,Cdc40,Syf2,Ccdc12,Eftud2,Cdc5l,Isy1,Snrnp40
M00355	Spliceosome, 35S U5-snRNP	6.81453899411578e-05	-9.59386704787419	35	21	0.00949367088607595	2212	7931	67439,20641,192159,53317,66810,56031,320632,107686,67471,68816,28000,68011,67332,231889,71713,68592,72654,20624,71702,57905,66585	Xab2,Snrpd1,Prpf8,Plrg1,Rbm22,Ppie,Snrnp200,Snrpd2,Gpatch1,Ppil1,Prpf19,Snrpg,Snrpd3,Bud31,Cdc40,Syf2,Ccdc12,Eftud2,Cdc5l,Isy1,Snrnp40
mmu05203	Viral carcinogenesis	8.32577468831888e-05	-9.39356937777921	228	90	0.0406871609403255	2212	7931	15182,22628,19697,12566,12540,11911,319190,22629,20963,54401,12444,19696,12576,19179,234729,19664,107995,22630,60595,227753,12028,17164,229906,22627,12649,170787,18747,13205,12567,15451,17246,54131,18033,70315,12447,71609,319158,433759,14784,18707,14534,12015,16151,22059,11972,19651,12448,14991,15461,18709,18035,235459,74197,18034,20851,12428,12913,22030,13655,15007,12534,14980,15183,11848,26427,…	Hdac2,Ywhag,Rela,Cdk2,Cdc42,Atf4,Hist2h2be,Ywhah,Syk,Ywhab,Ccnd2,Rel,Cdkn1b,Psmc1,Vac14,Rbpj,Cdc20,Ywhaq,Actn4,Gsn,Bax,Mapkapk2,Gtf2b,Ywhae,Chek1,Hdac10,Prkaca,Ddx3x,Cdk4,Hpn,Mdm2,Irf3,Nfkb1,Hdac8,Ccne1,Tradd,Hist1h4i,Hdac1,Grb2,Pik3cd,Kat2a,Bad,Ikbkg,Trp53,Atp6v0d1,Rbl2,Ccne2,H2-M3,Hras,Pik3r2,Nfkbia,Gtf2a2,Gtf2e1,Nfkb2,Stat5b,Ccna2,Creb3,Traf2,Egr3,H2-Q10,Cdk1,H2-L,Hdac3,Rhoa,Creb3l1,Mad1l1,Sta…
ko05203	Viral carcinogenesis	8.32577468831888e-05	-9.39356937777921	228	90	0.0406871609403255	2212	7931	15182,22628,19697,12566,12540,11911,319190,22629,20963,54401,12444,19696,12576,19179,234729,19664,107995,22630,60595,227753,12028,17164,229906,22627,12649,170787,18747,13205,12567,15451,17246,54131,18033,70315,12447,71609,319158,433759,14784,18707,14534,12015,16151,22059,11972,19651,12448,14991,15461,18709,18035,235459,74197,18034,20851,12428,12913,22030,13655,15007,12534,14980,15183,11848,26427,…	Hdac2,Ywhag,Rela,Cdk2,Cdc42,Atf4,Hist2h2be,Ywhah,Syk,Ywhab,Ccnd2,Rel,Cdkn1b,Psmc1,Vac14,Rbpj,Cdc20,Ywhaq,Actn4,Gsn,Bax,Mapkapk2,Gtf2b,Ywhae,Chek1,Hdac10,Prkaca,Ddx3x,Cdk4,Hpn,Mdm2,Irf3,Nfkb1,Hdac8,Ccne1,Tradd,Hist1h4i,Hdac1,Grb2,Pik3cd,Kat2a,Bad,Ikbkg,Trp53,Atp6v0d1,Rbl2,Ccne2,H2-M3,Hras,Pik3r2,Nfkbia,Gtf2a2,Gtf2e1,Nfkb2,Stat5b,Ccna2,Creb3,Traf2,Egr3,H2-Q10,Cdk1,H2-L,Hdac3,Rhoa,Creb3l1,Mad1l1,Sta…
M00009	Citrate cycle (TCA cycle, Krebs cycle)	8.52218631456074e-05	-9.37025254735741	24	16	0.00723327305605787	2212	7931	15926,66925,67680,67834,11428,66052,17449,17448,12974,14194,170718,18293,56451,15929,11429,66945	Idh1,Sdhd,Sdhb,Idh3a,Aco1,Sdhc,Mdh1,Mdh2,Cs,Fh1,Idh3b,Ogdh,Suclg1,Idh3g,Aco2,Sdha
mmu_M00009	Citrate cycle (TCA cycle, Krebs cycle)	8.52218631456074e-05	-9.37025254735741	24	16	0.00723327305605787	2212	7931	15926,66925,67680,67834,11428,66052,17449,17448,12974,14194,170718,18293,56451,15929,11429,66945	Idh1,Sdhd,Sdhb,Idh3a,Aco1,Sdhc,Mdh1,Mdh2,Cs,Fh1,Idh3b,Ogdh,Suclg1,Idh3g,Aco2,Sdha
mmu04115	p53 signaling pathway	8.66096144985789e-05	-9.35409972663482	68	34	0.015370705244123	2212	7931	20135,12566,53892,12448,50883,23882,12442,13663,12444,29870,22084,12534,140742,12452,12028,12649,170770,12450,107986,55948,12567,66940,13063,14102,12445,17246,230784,382985,12447,268697,12370,12371,22059,64058	Rrm2,Cdk2,Ppm1d,Ccne2,Chek2,Gadd45g,Ccnb2,Ei24,Ccnd2,Gtse1,Tsc2,Cdk1,Sesn1,Ccng2,Bax,Chek1,Bbc3,Ccng1,Ddb2,Sfn,Cdk4,Shisa5,Cycs,Fas,Ccnd3,Mdm2,Sesn2,Rrm2b,Ccne1,Ccnb1,Casp8,Casp9,Trp53,Perp
ko04115	p53 signaling pathway	8.66096144985789e-05	-9.35409972663482	68	34	0.015370705244123	2212	7931	20135,12566,53892,12448,50883,23882,12442,13663,12444,29870,22084,140742,12534,12452,12028,12649,170770,12450,107986,55948,12567,66940,13063,14102,12445,17246,230784,382985,12447,268697,12370,12371,22059,64058	Rrm2,Cdk2,Ppm1d,Ccne2,Chek2,Gadd45g,Ccnb2,Ei24,Ccnd2,Gtse1,Tsc2,Sesn1,Cdk1,Ccng2,Bax,Chek1,Bbc3,Ccng1,Ddb2,Sfn,Cdk4,Shisa5,Cycs,Fas,Ccnd3,Mdm2,Sesn2,Rrm2b,Ccne1,Ccnb1,Casp8,Casp9,Trp53,Perp
mmu01524	Platinum drug resistance	8.8706744990077e-05	-9.33017462881068	76	37	0.0167269439421338	2212	7931	14870,11796,18709,80905,13870,17688,17350,26408,22590,21973,11797,12028,14082,12189,103140,170770,20529,11977,74769,17685,13063,14865,17246,14102,11799,26413,14872,17686,12018,66447,18707,12370,12371,56615,12015,26417,22059	Gstp1,Birc3,Pik3r2,Polh,Ercc1,Msh6,Mlh1,Map3k5,Xpa,Top2a,Birc2,Bax,Fadd,Brca1,Gstt3,Bbc3,Slc31a1,Atp7a,Pik3cb,Msh2,Cycs,Gstm4,Mdm2,Fas,Birc5,Mapk1,Gstt2,Msh3,Bak1,Mgst3,Pik3cd,Casp8,Casp9,Mgst1,Bad,Mapk3,Trp53
ko01524	Platinum drug resistance	8.8706744990077e-05	-9.33017462881068	76	37	0.0167269439421338	2212	7931	14870,11796,18709,80905,13870,17688,17350,26408,22590,21973,11797,12028,14082,12189,103140,170770,20529,11977,74769,17685,13063,14865,17246,14102,11799,26413,14872,17686,12018,66447,18707,12370,12371,56615,12015,26417,22059	Gstp1,Birc3,Pik3r2,Polh,Ercc1,Msh6,Mlh1,Map3k5,Xpa,Top2a,Birc2,Bax,Fadd,Brca1,Gstt3,Bbc3,Slc31a1,Atp7a,Pik3cb,Msh2,Cycs,Gstm4,Mdm2,Fas,Birc5,Mapk1,Gstt2,Msh3,Bak1,Mgst3,Pik3cd,Casp8,Casp9,Mgst1,Bad,Mapk3,Trp53
ko03430	Mismatch repair	9.70382531987036e-05	-9.24040529432826	22	15	0.00678119349005425	2212	7931	16881,17686,18972,69263,106344,68240,26909,17685,72151,19891,381760,17688,19718,17350,18538	Lig1,Msh3,Pold2,Rfc3,Rfc4,Rpa3,Exo1,Msh2,Rfc5,Rpa2,Ssbp1,Msh6,Rfc2,Mlh1,Pcna
mmu03430	Mismatch repair	9.70382531987036e-05	-9.24040529432826	22	15	0.00678119349005425	2212	7931	16881,17686,18972,69263,106344,26909,68240,17685,72151,19891,381760,17688,19718,17350,18538	Lig1,Msh3,Pold2,Rfc3,Rfc4,Exo1,Rpa3,Msh2,Rfc5,Rpa2,Ssbp1,Msh6,Rfc2,Mlh1,Pcna
M00337	Immunoproteasome	0.000116878292154719	-9.05437740258342	18	13	0.00587703435804702	2212	7931	26445,19167,19172,621823,19170,26444,19166,26442,19188,26441,26446,26443,26440	Psmb2,Psma3,Psmb4,Psme2b,Psmb1,Psma7,Psma2,Psma5,Psme2,Psma4,Psmb3,Psma6,Psma1
mmu_M00337	Immunoproteasome	0.000116878292154719	-9.05437740258342	18	13	0.00587703435804702	2212	7931	26445,19167,19172,621823,19170,26444,19166,26442,19188,26441,26446,26443,26440	Psmb2,Psma3,Psmb4,Psme2b,Psmb1,Psma7,Psma2,Psma5,Psme2,Psma4,Psmb3,Psma6,Psma1
M00389	APC/C complex	0.000117834060974665	-9.04623318614086	14	11	0.00497287522603978	2212	7931	69010,66156,56371,107995,99152,59008,17222,52563,66440,69957,52206	Anapc13,Anapc11,Fzr1,Cdc20,Anapc2,Anapc5,Anapc1,Cdc23,Cdc26,Cdc16,Anapc4
mmu_M00389	APC/C complex	0.000117834060974665	-9.04623318614086	14	11	0.00497287522603978	2212	7931	69010,66156,56371,107995,99152,59008,17222,52563,66440,69957,52206	Anapc13,Anapc11,Fzr1,Cdc20,Anapc2,Anapc5,Anapc1,Cdc23,Cdc26,Cdc16,Anapc4
ko04620	Toll-like receptor signaling pathway	0.000130871975119789	-8.94129100178346	99	45	0.0203435804701627	2212	7931	19766,19697,12475,12519,68652,18709,53791,16150,26419,24088,16176,15975,21897,18035,20304,26397,106759,21939,266632,22034,20303,66513,26410,14082,74769,54473,20302,16193,26396,26400,54131,18033,19353,26413,21926,27056,56489,117149,56480,18707,12370,16160,26417,16151,12524	Ripk1,Rela,Cd14,Cd80,Tab2,Pik3r2,Tlr5,Ikbkb,Mapk8,Tlr2,Il1b,Ifnar1,Tlr1,Nfkbia,Ccl5,Map2k3,Ticam1,Cd40,Irak4,Traf6,Ccl4,Tab1,Map3k8,Fadd,Pik3cb,Tollip,Ccl3,Il6,Map2k2,Map2k7,Irf3,Nfkb1,Rac1,Mapk1,Tnf,Irf5,Ikbke,Tirap,Tbk1,Pik3cd,Casp8,Il12b,Mapk3,Ikbkg,Cd86
mmu04620	Toll-like receptor signaling pathway	0.000130871975119789	-8.94129100178346	99	45	0.0203435804701627	2212	7931	19766,19697,12475,12519,68652,18709,53791,16150,26419,16176,24088,15975,21897,18035,20304,26397,21939,106759,266632,22034,20303,66513,26410,14082,74769,54473,20302,16193,26396,26400,54131,18033,19353,21926,26413,27056,56489,117149,18707,56480,12370,16160,26417,12524,16151	Ripk1,Rela,Cd14,Cd80,Tab2,Pik3r2,Tlr5,Ikbkb,Mapk8,Il1b,Tlr2,Ifnar1,Tlr1,Nfkbia,Ccl5,Map2k3,Cd40,Ticam1,Irak4,Traf6,Ccl4,Tab1,Map3k8,Fadd,Pik3cb,Tollip,Ccl3,Il6,Map2k2,Map2k7,Irf3,Nfkb1,Rac1,Tnf,Mapk1,Irf5,Ikbke,Tirap,Pik3cd,Tbk1,Casp8,Il12b,Mapk3,Cd86,Ikbkg
ko00230	Purine metabolism	0.00014068857318043	-8.86896181121141	174	71	0.0320976491862568	2212	7931	20135,20019,19075,67065,107569,66136,11566,74414,18574,18582,12499,18103,66420,12497,103850,75686,14923,76952,11821,28071,69833,109674,11534,18969,105446,18102,110639,18577,231327,11717,11513,72157,53893,15452,67710,27369,66491,67464,12495,66401,18972,59001,245841,16434,56520,69870,14544,23972,20133,70428,108147,70408,19076,54369,18974,67005,66358,13178,20020,171567,382985,23918,14450,18973,79059…	Rrm2,Polr1a,Prim1,Polr3d,Nt5c3,Znrd1,Adss,Polr3c,Pde1b,Pde6d,Entpd5,Nme2,Polr2e,Entpd6,Nt5m,Nudt16,Guk1,Nt5c2,Aprt,Twistnb,Polr2f,Ampd2,Adk,Pola2,Gmpr2,Nme1,Prps2,Pde4a,Ppat,Ampd3,Adcy7,Pgm2,Nudt5,Hprt,Polr2g,Dguok,Polr2l,Entpd4,Entpd1,Nudt2,Pold2,Pole3,Polr2h,Itpa,Nme4,Polr3gl,Gda,Papss2,Rrm1,Polr3b,Atic,Polr3f,Prim2,Nme6,Pole2,Polr3k,Adprm,Dck,Polr2a,Nme7,Rrm2b,Impdh2,Gart,Pole,Nme3,Adsl,Prune1…
mmu00230	Purine metabolism	0.00014068857318043	-8.86896181121141	174	71	0.0320976491862568	2212	7931	20019,20135,19075,67065,107569,66136,74414,11566,18574,18582,12499,18103,66420,12497,103850,75686,14923,76952,11821,28071,69833,109674,11534,18969,110639,18102,105446,18577,231327,11717,11513,72157,53893,15452,67710,27369,66491,12495,67464,66401,59001,18972,245841,16434,56520,69870,14544,23972,20133,108147,70428,70408,19076,54369,18974,67005,66358,20020,382985,171567,13178,23918,14450,18973,79059…	Polr1a,Rrm2,Prim1,Polr3d,Nt5c3,Znrd1,Polr3c,Adss,Pde1b,Pde6d,Entpd5,Nme2,Polr2e,Entpd6,Nt5m,Nudt16,Guk1,Nt5c2,Aprt,Twistnb,Polr2f,Ampd2,Adk,Pola2,Prps2,Nme1,Gmpr2,Pde4a,Ppat,Ampd3,Adcy7,Pgm2,Nudt5,Hprt,Polr2g,Dguok,Polr2l,Entpd1,Entpd4,Nudt2,Pole3,Pold2,Polr2h,Itpa,Nme4,Polr3gl,Gda,Papss2,Rrm1,Atic,Polr3b,Polr3f,Prim2,Nme6,Pole2,Polr3k,Adprm,Polr2a,Rrm2b,Nme7,Dck,Impdh2,Gart,Pole,Nme3,Adsl,Prune1…
mmu00020	Citrate cycle (TCA cycle)	0.000184337925143841	-8.59873993505589	32	19	0.00858951175406872	2212	7931	15926,66925,67680,67834,11428,66052,17449,12974,17448,14194,170718,18293,56451,18563,74551,15929,11429,235339,66945	Idh1,Sdhd,Sdhb,Idh3a,Aco1,Sdhc,Mdh1,Cs,Mdh2,Fh1,Idh3b,Ogdh,Suclg1,Pcx,Pck2,Idh3g,Aco2,Dlat,Sdha
ko00020	Citrate cycle (TCA cycle)	0.000184337925143841	-8.59873993505589	32	19	0.00858951175406872	2212	7931	15926,66925,67680,67834,66052,11428,17449,12974,17448,14194,170718,18293,56451,74551,18563,15929,11429,235339,66945	Idh1,Sdhd,Sdhb,Idh3a,Sdhc,Aco1,Mdh1,Cs,Mdh2,Fh1,Idh3b,Ogdh,Suclg1,Pck2,Pcx,Idh3g,Aco2,Dlat,Sdha
mmu01212	Fatty acid metabolism	0.000204872192028983	-8.49312422677098	52	27	0.0122061482820976	2212	7931	110460,12894,57874,70757,106529,113868,56348,223722,11409,20249,111175,66775,94180,54397,14081,52538,71147,15107,12896,50790,68801,14104,433256,11364,26922,93747,97212	Acat2,Cpt1a,Hacd3,Hacd2,Tecr,Acaa1a,Hsd17b12,Mcat,Acads,Scd1,Pecr,Hacd4,Acsbg1,Ppt2,Acsl1,Acaa2,Oxsm,Hadh,Cpt2,Acsl4,Elovl5,Fasn,Acsl5,Acadm,Mecr,Echs1,Hadha
ko01212	Fatty acid metabolism	0.000204872192028983	-8.49312422677098	52	27	0.0122061482820976	2212	7931	110460,12894,57874,70757,106529,113868,56348,223722,11409,20249,111175,66775,94180,54397,14081,52538,71147,15107,12896,50790,68801,14104,433256,11364,26922,93747,97212	Acat2,Cpt1a,Hacd3,Hacd2,Tecr,Acaa1a,Hsd17b12,Mcat,Acads,Scd1,Pecr,Hacd4,Acsbg1,Ppt2,Acsl1,Acaa2,Oxsm,Hadh,Cpt2,Acsl4,Elovl5,Fasn,Acsl5,Acadm,Mecr,Echs1,Hadha
mmu04380	Osteoclast differentiation	0.000205440292679085	-8.49035511281862	129	55	0.0248643761301989	2212	7931	19697,17342,100038947,22177,320832,68652,15979,18709,751864,16150,20963,26419,16176,15975,14284,83433,18035,18034,668101,19261,12702,53859,74256,22030,22034,19698,66513,21803,14389,18018,18412,16477,74769,13057,16451,17060,18729,16822,26400,18033,54721,19353,16175,26413,21926,14282,18725,14131,14784,246256,18707,14283,26417,16151,14728	Rela,Mitf,Sirpb1c,Tyrobp,Sirpb1a,Tab2,Ifngr1,Pik3r2,Gm9733,Ikbkb,Syk,Mapk8,Il1b,Ifnar1,Fosl2,Trem2,Nfkbia,Nfkb2,Sirpb1b,Sirpa,Socs3,Map3k14,Cyld,Traf2,Traf6,Relb,Tab1,Tgfb1,Gab2,Nfatc1,Sqstm1,Junb,Pik3cb,Cyba,Jak1,Blnk,Pira6,Lcp2,Map2k7,Nfkb1,Tyk2,Rac1,Il1a,Mapk1,Tnf,Fosb,Pira2,Fcgr3,Grb2,Fcgr4,Pik3cd,Fosl1,Mapk3,Ikbkg,Lilrb4a
ko04380	Osteoclast differentiation	0.000205440292679085	-8.49035511281862	129	55	0.0248643761301989	2212	7931	19697,17342,100038947,22177,320832,68652,15979,18709,751864,16150,20963,26419,16176,15975,14284,83433,18035,18034,668101,19261,12702,53859,74256,22030,22034,19698,66513,21803,14389,18018,18412,16477,74769,13057,16451,17060,18729,16822,26400,18033,54721,19353,16175,26413,21926,14282,18725,14131,14784,246256,18707,14283,26417,16151,14728	Rela,Mitf,Sirpb1c,Tyrobp,Sirpb1a,Tab2,Ifngr1,Pik3r2,Gm9733,Ikbkb,Syk,Mapk8,Il1b,Ifnar1,Fosl2,Trem2,Nfkbia,Nfkb2,Sirpb1b,Sirpa,Socs3,Map3k14,Cyld,Traf2,Traf6,Relb,Tab1,Tgfb1,Gab2,Nfatc1,Sqstm1,Junb,Pik3cb,Cyba,Jak1,Blnk,Pira6,Lcp2,Map2k7,Nfkb1,Tyk2,Rac1,Il1a,Mapk1,Tnf,Fosb,Pira2,Fcgr3,Grb2,Fcgr4,Pik3cd,Fosl1,Mapk3,Ikbkg,Lilrb4a
mmu05221	Acute myeloid leukemia	0.000242772104109154	-8.32338739784599	55	28	0.0126582278481013	2212	7931	19697,20850,21416,74769,17869,11836,20848,58988,15461,18709,235320,16150,26396,19401,18033,20851,26413,110157,16480,20663,18712,14784,18707,12606,12015,26417,16151,12394	Rela,Stat5a,Tcf7l2,Pik3cb,Myc,Araf,Stat3,Rps6kb2,Hras,Pik3r2,Zbtb16,Ikbkb,Map2k2,Rara,Nfkb1,Stat5b,Mapk1,Raf1,Jup,Sos2,Pim1,Grb2,Pik3cd,Cebpa,Bad,Mapk3,Ikbkg,Runx1
ko05221	Acute myeloid leukemia	0.000242772104109154	-8.32338739784599	55	28	0.0126582278481013	2212	7931	19697,20850,21416,74769,17869,11836,20848,58988,15461,18709,235320,16150,26396,19401,18033,20851,26413,110157,16480,20663,18712,14784,18707,12606,12015,26417,16151,12394	Rela,Stat5a,Tcf7l2,Pik3cb,Myc,Araf,Stat3,Rps6kb2,Hras,Pik3r2,Zbtb16,Ikbkb,Map2k2,Rara,Nfkb1,Stat5b,Mapk1,Raf1,Jup,Sos2,Pim1,Grb2,Pik3cd,Cebpa,Bad,Mapk3,Ikbkg,Runx1
M00152	Cytochrome bc1 complex	0.000245793218046165	-8.31101995256301	9	8	0.00361663652802893	2212	7931	22272,67530,66445,66576,66152,66594,67003,22273	Uqcrq,Uqcrb,Cyc1,Uqcrh,Uqcr10,Uqcr11,Uqcrc2,Uqcrc1
mmu_M00152	Cytochrome bc1 complex	0.000245793218046165	-8.31101995256301	9	8	0.00361663652802893	2212	7931	22272,67530,66445,66576,66152,66594,67003,22273	Uqcrq,Uqcrb,Cyc1,Uqcrh,Uqcr10,Uqcr11,Uqcrc2,Uqcrc1
mmu00100	Steroid biosynthesis	0.000275534190908804	-8.19679883213955	19	13	0.00587703435804702	2212	7931	20775,223920,13121,235293,18194,244209,16889,15490,73166,16987,13595,66234,20652	Sqle,Soat2,Cyp51,Sc5d,Nsdhl,Cyp2r1,Lipa,Hsd17b7,Tm7sf2,Lss,Ebp,Msmo1,Soat1
ko00100	Steroid biosynthesis	0.000275534190908804	-8.19679883213955	19	13	0.00587703435804702	2212	7931	20775,223920,13121,235293,18194,244209,15490,16889,16987,73166,66234,13595,20652	Sqle,Soat2,Cyp51,Sc5d,Nsdhl,Cyp2r1,Hsd17b7,Lipa,Lss,Tm7sf2,Msmo1,Ebp,Soat1
ko03008	Ribosome biogenesis in eukaryotes	0.000283529210378808	-8.16819540525831	85	39	0.017631103074141	2212	7931	227522,69237,237082,97112,245474,66932,71340,53319,117109,13000,208366,213895,216987,195434,74778,237107,14113,66181,16418,67459,213773,19384,56488,52530,66711,21453,68147,67724,57815,217109,170722,110816,14791,105372,54364,67045,20826,230737,104444	Rpp38,Gtpbp4,Nxt2,Nmd3,Dkc1,Rexo1,Riok1,Nxf1,Pop5,Csnk2a2,Rpp40,Bms1,Utp6,Utp14b,Rrp7a,Gnl3l,Fbl,Nop10,Eif6,Nvl,Tbl3,Ran,Nxt1,Nhp2,Sbds,Tcof1,Gar1,Pop1,Spata5,Utp18,Nxf7,Pwp2,Emg1,Utp15,Rpp30,Riok2,Snu13,Gnl2,Rexo2
mmu03008	Ribosome biogenesis in eukaryotes	0.000283529210378808	-8.16819540525831	85	39	0.017631103074141	2212	7931	227522,69237,237082,97112,245474,66932,71340,53319,117109,13000,208366,213895,216987,195434,74778,237107,14113,66181,16418,67459,213773,19384,56488,52530,66711,21453,68147,67724,57815,217109,170722,110816,14791,105372,54364,67045,20826,230737,104444	Rpp38,Gtpbp4,Nxt2,Nmd3,Dkc1,Rexo1,Riok1,Nxf1,Pop5,Csnk2a2,Rpp40,Bms1,Utp6,Utp14b,Rrp7a,Gnl3l,Fbl,Nop10,Eif6,Nvl,Tbl3,Ran,Nxt1,Nhp2,Sbds,Tcof1,Gar1,Pop1,Spata5,Utp18,Nxf7,Pwp2,Emg1,Utp15,Rpp30,Riok2,Snu13,Gnl2,Rexo2
mmu01230	Biosynthesis of amino acids	0.000305322498812882	-8.09414196682512	77	36	0.0162748643761302	2212	7931	15926,56012,108645,353204,76282,13806,109652,18642,67834,11428,11676,14719,170718,13807,100678,19895,11847,109900,11429,21351,107272,56454,18641,66194,69051,12974,11674,66646,18655,14433,19139,18563,236539,15929,14718,110639	Idh1,Pgam2,Mat2b,Aldoart1,Gpt,Eno1,Acy1,Pfkm,Idh3a,Aco1,Aldoc,Got2,Idh3b,Eno2,Psph,Rpia,Arg2,Asl,Aco2,Taldo1,Psat1,Aldh18a1,Pfkl,Pycrl,Pycr2,Cs,Aldoa,Rpe,Pgk1,Gapdh,Prps1,Pcx,Phgdh,Idh3g,Got1,Prps2
ko01230	Biosynthesis of amino acids	0.000305322498812882	-8.09414196682512	77	36	0.0162748643761302	2212	7931	15926,56012,108645,353204,76282,13806,109652,18642,67834,11428,11676,14719,170718,13807,100678,19895,11847,109900,11429,21351,107272,56454,18641,66194,69051,12974,11674,66646,18655,14433,19139,18563,236539,15929,14718,110639	Idh1,Pgam2,Mat2b,Aldoart1,Gpt,Eno1,Acy1,Pfkm,Idh3a,Aco1,Aldoc,Got2,Idh3b,Eno2,Psph,Rpia,Arg2,Asl,Aco2,Taldo1,Psat1,Aldh18a1,Pfkl,Pycrl,Pycr2,Cs,Aldoa,Rpe,Pgk1,Gapdh,Prps1,Pcx,Phgdh,Idh3g,Got1,Prps2
mmu00920	Sulfur metabolism	0.000312352913231983	-8.07137687724897	11	9	0.00406871609403255	2212	7931	23972,59010,246221,66071,211389,13063,22117,23827,23971	Papss2,Sqor,Mpst,Ethe1,Suox,Cycs,Tst,Bpnt1,Papss1
ko00920	Sulfur metabolism	0.000312352913231983	-8.07137687724897	11	9	0.00406871609403255	2212	7931	23972,59010,246221,66071,211389,13063,22117,23827,23971	Papss2,Sqor,Mpst,Ethe1,Suox,Cycs,Tst,Bpnt1,Papss1
mmu04623	Cytosolic DNA-sensing pathway	0.000322501599644769	-8.03940246160193	61	30	0.0135623869801085	2212	7931	19766,19697,70428,67065,18036,70408,74414,72512,22040,67005,16150,16193,16176,54131,18033,18035,66491,228607,20304,245841,20303,66824,26388,56489,69833,56480,69870,16151,66420,214763	Ripk1,Rela,Polr3b,Polr3d,Nfkbib,Polr3f,Polr3c,Tmem173,Trex1,Polr3k,Ikbkb,Il6,Il1b,Irf3,Nfkb1,Nfkbia,Polr2l,Mavs,Ccl5,Polr2h,Ccl4,Pycard,Ifi202b,Ikbke,Polr2f,Tbk1,Polr3gl,Ikbkg,Polr2e,Cgas
ko04623	Cytosolic DNA-sensing pathway	0.000322501599644769	-8.03940246160193	61	30	0.0135623869801085	2212	7931	19766,19697,70428,67065,18036,70408,74414,72512,22040,67005,16150,16193,16176,54131,18033,18035,66491,228607,20304,245841,20303,66824,26388,56489,69833,56480,69870,16151,66420,214763	Ripk1,Rela,Polr3b,Polr3d,Nfkbib,Polr3f,Polr3c,Tmem173,Trex1,Polr3k,Ikbkb,Il6,Il1b,Irf3,Nfkb1,Nfkbia,Polr2l,Mavs,Ccl5,Polr2h,Ccl4,Pycard,Ifi202b,Ikbke,Polr2f,Tbk1,Polr3gl,Ikbkg,Polr2e,Cgas
M00692	Cell cycle - G1/S transition	0.000335900458741805	-7.99869569563751	13	10	0.00452079566003617	2212	7931	12447,13557,12566,12567,12448,242705,19650,13555,12445,12444	Ccne1,E2f3,Cdk2,Cdk4,Ccne2,E2f2,Rbl1,E2f1,Ccnd3,Ccnd2
mmu_M00692	Cell cycle - G1/S transition	0.000335900458741805	-7.99869569563751	13	10	0.00452079566003617	2212	7931	12447,13557,12566,12567,12448,242705,19650,13555,12445,12444	Ccne1,E2f3,Cdk2,Cdk4,Ccne2,E2f2,Rbl1,E2f1,Ccnd3,Ccnd2
mmu05132	Salmonella infection	0.000416806560569304	-7.78288832731957	78	36	0.0162748643761302	2212	7931	19697,12540,12475,74192,15979,20310,53791,14825,26419,16176,56443,73178,74764,20303,66824,330122,22376,16593,226421,235661,382562,20302,109333,16193,320795,67771,18033,16175,19353,11867,26413,280408,263803,192176,26417,18643	Rela,Cdc42,Cd14,Arpc5l,Ifngr1,Cxcl2,Tlr5,Cxcl1,Mapk8,Il1b,Arpc1a,Wasl,Klc4,Ccl4,Pycard,Cxcl3,Was,Klc1,Rab7b,Dync1li1,Pfn4,Ccl3,Pkn2,Il6,Pkn1,Arpc5,Nfkb1,Il1a,Rac1,Arpc1b,Mapk1,Rilp,Pkn3,Flna,Mapk3,Pfn1
ko05132	Salmonella infection	0.000416806560569304	-7.78288832731957	78	36	0.0162748643761302	2212	7931	19697,12540,12475,74192,15979,20310,53791,14825,26419,16176,56443,73178,74764,20303,66824,330122,22376,16593,226421,235661,382562,20302,109333,16193,320795,67771,18033,16175,19353,11867,26413,280408,263803,192176,26417,18643	Rela,Cdc42,Cd14,Arpc5l,Ifngr1,Cxcl2,Tlr5,Cxcl1,Mapk8,Il1b,Arpc1a,Wasl,Klc4,Ccl4,Pycard,Cxcl3,Was,Klc1,Rab7b,Dync1li1,Pfn4,Ccl3,Pkn2,Il6,Pkn1,Arpc5,Nfkb1,Il1a,Rac1,Arpc1b,Mapk1,Rilp,Pkn3,Flna,Mapk3,Pfn1
ko04622	RIG-I-like receptor signaling pathway	0.000562168304731444	-7.48370927829304	68	32	0.0144665461121157	2212	7931	19766,19697,225913,71586,54644,16150,26419,18035,23988,21353,66641,74256,22030,22034,217069,14082,13205,18036,72512,54131,18033,21926,71609,228607,27215,56489,100038882,67664,56480,12370,16160,16151	Ripk1,Rela,Tkfc,Ifih1,Otud5,Ikbkb,Mapk8,Nfkbia,Pin1,Tank,Sike1,Cyld,Traf2,Traf6,Trim25,Fadd,Ddx3x,Nfkbib,Tmem173,Irf3,Nfkb1,Tnf,Tradd,Mavs,Azi2,Ikbke,Isg15,Rnf125,Tbk1,Casp8,Il12b,Ikbkg
mmu04622	RIG-I-like receptor signaling pathway	0.000562168304731444	-7.48370927829304	68	32	0.0144665461121157	2212	7931	19766,19697,225913,71586,54644,16150,26419,18035,23988,21353,66641,74256,22030,22034,217069,14082,13205,18036,72512,54131,18033,21926,71609,228607,27215,56489,100038882,67664,56480,12370,16160,16151	Ripk1,Rela,Tkfc,Ifih1,Otud5,Ikbkb,Mapk8,Nfkbia,Pin1,Tank,Sike1,Cyld,Traf2,Traf6,Trim25,Fadd,Ddx3x,Nfkbib,Tmem173,Irf3,Nfkb1,Tnf,Tradd,Mavs,Azi2,Ikbke,Isg15,Rnf125,Tbk1,Casp8,Il12b,Ikbkg
mmu04114	Oocyte meiosis	0.000562415444426731	-7.48326975620418	113	48	0.0216998191681736	2212	7931	73699,22628,12566,12448,51792,225849,11513,22629,12442,71890,52563,17222,54401,67141,80796,67579,69010,226849,72415,66156,107995,12534,22630,99152,19045,22627,18747,20878,12313,56150,18817,56438,21770,69957,26413,21402,12447,268697,19052,103583,108058,59008,12235,20874,26417,66440,12315,52206	Ppp2r1b,Ywhag,Cdk2,Ccne2,Ppp2r1a,Ppp2r5b,Adcy7,Ywhah,Ccnb2,Mad2l2,Cdc23,Anapc1,Ywhab,Fbxo5,Calm4,Cpeb4,Anapc13,Ppp2r5a,Sgo1,Anapc11,Cdc20,Cdk1,Ywhaq,Anapc2,Ppp1ca,Ywhae,Prkaca,Aurka,Calm1,Mad2l1,Plk1,Rbx1,Ppp2r5d,Cdc16,Mapk1,Skp1a,Ccne1,Ccnb1,Ppp2ca,Fbxw11,Camk2d,Anapc5,Bub1,Slk,Mapk3,Cdc26,Calm3,Anapc4
ko04114	Oocyte meiosis	0.000562415444426731	-7.48326975620418	113	48	0.0216998191681736	2212	7931	73699,22628,12566,12448,51792,225849,11513,22629,12442,71890,52563,17222,54401,67141,80796,67579,69010,226849,72415,66156,107995,12534,22630,99152,19045,22627,18747,20878,12313,56150,18817,56438,21770,69957,26413,21402,12447,268697,19052,103583,108058,59008,12235,20874,26417,66440,12315,52206	Ppp2r1b,Ywhag,Cdk2,Ccne2,Ppp2r1a,Ppp2r5b,Adcy7,Ywhah,Ccnb2,Mad2l2,Cdc23,Anapc1,Ywhab,Fbxo5,Calm4,Cpeb4,Anapc13,Ppp2r5a,Sgo1,Anapc11,Cdc20,Cdk1,Ywhaq,Anapc2,Ppp1ca,Ywhae,Prkaca,Aurka,Calm1,Mad2l1,Plk1,Rbx1,Ppp2r5d,Cdc16,Mapk1,Skp1a,Ccne1,Ccnb1,Ppp2ca,Fbxw11,Camk2d,Anapc5,Bub1,Slk,Mapk3,Cdc26,Calm3,Anapc4
mmu04137	Mitophagy - animal	0.000646888347114781	-7.34333684850249	63	30	0.0135623869801085	2212	7931	19697,17342,226421,11911,56208,15461,94044,100756,52440,13555,72542,26419,170731,20130,13000,67414,245860,233204,17966,21425,22187,214952,12177,56480,71648,93739,72018,22059,18412,22241	Rela,Mitf,Rab7b,Atf4,Becn1,Hras,Bcl2l13,Usp30,Tax1bp1,E2f1,Pgam5,Mapk8,Mfn2,Rras,Csnk2a2,Mfn1,Atg9a,Tbc1d17,Nbr1,Tfeb,Ubb,Rhot2,Bnip3l,Tbk1,Optn,Gabarapl2,Fundc1,Trp53,Sqstm1,Ulk1
ko04137	Mitophagy - animal	0.000646888347114781	-7.34333684850249	63	30	0.0135623869801085	2212	7931	19697,17342,226421,11911,56208,15461,94044,100756,52440,13555,72542,26419,170731,20130,13000,67414,245860,233204,17966,21425,22187,214952,12177,56480,71648,93739,72018,22059,18412,22241	Rela,Mitf,Rab7b,Atf4,Becn1,Hras,Bcl2l13,Usp30,Tax1bp1,E2f1,Pgam5,Mapk8,Mfn2,Rras,Csnk2a2,Mfn1,Atg9a,Tbc1d17,Nbr1,Tfeb,Ubb,Rhot2,Bnip3l,Tbk1,Optn,Gabarapl2,Fundc1,Trp53,Sqstm1,Ulk1
mmu05134	Legionellosis	0.000738243100821638	-7.21123738269832	58	28	0.0126582278481013	2212	7931	67160,19697,15510,20333,12475,94044,13063,20310,53791,11840,76308,14825,16193,16176,24088,269523,18033,18035,18034,21926,66824,17948,12747,12370,12371,330122,16160,17951	Eef1g,Rela,Hspd1,Sec22b,Cd14,Bcl2l13,Cycs,Cxcl2,Tlr5,Arf1,Rab1b,Cxcl1,Il6,Il1b,Tlr2,Vcp,Nfkb1,Nfkbia,Nfkb2,Tnf,Pycard,Naip2,Clk1,Casp8,Casp9,Cxcl3,Il12b,Naip5
ko05134	Legionellosis	0.000738243100821638	-7.21123738269832	58	28	0.0126582278481013	2212	7931	67160,19697,15510,20333,12475,94044,13063,20310,53791,11840,76308,14825,16193,16176,24088,269523,18033,18035,18034,21926,66824,17948,12747,12370,12371,330122,16160,17951	Eef1g,Rela,Hspd1,Sec22b,Cd14,Bcl2l13,Cycs,Cxcl2,Tlr5,Arf1,Rab1b,Cxcl1,Il6,Il1b,Tlr2,Vcp,Nfkb1,Nfkbia,Nfkb2,Tnf,Pycard,Naip2,Clk1,Casp8,Casp9,Cxcl3,Il12b,Naip5
ko05223	Non-small cell lung cancer	0.000738243100821638	-7.21123738269832	58	28	0.0126582278481013	2212	7931	20181,20850,78798,58231,74769,12567,242705,11836,20848,15461,54354,18709,13555,26396,20851,26413,13557,18752,110157,20663,56289,14784,18707,12371,12015,26417,22059,20182	Rxra,Stat5a,Eml4,Stk4,Pik3cb,Cdk4,E2f2,Araf,Stat3,Hras,Rassf5,Pik3r2,E2f1,Map2k2,Stat5b,Mapk1,E2f3,Prkcg,Raf1,Sos2,Rassf1,Grb2,Pik3cd,Casp9,Bad,Mapk3,Trp53,Rxrb
mmu05223	Non-small cell lung cancer	0.000738243100821638	-7.21123738269832	58	28	0.0126582278481013	2212	7931	20181,20850,78798,58231,74769,12567,242705,11836,20848,15461,54354,18709,13555,26396,20851,26413,13557,18752,110157,20663,56289,14784,18707,12371,12015,26417,22059,20182	Rxra,Stat5a,Eml4,Stk4,Pik3cb,Cdk4,E2f2,Araf,Stat3,Hras,Rassf5,Pik3r2,E2f1,Map2k2,Stat5b,Mapk1,E2f3,Prkcg,Raf1,Sos2,Rassf1,Grb2,Pik3cd,Casp9,Bad,Mapk3,Trp53,Rxrb
M00295	BRCA1-associated genome surveillance complex (BASC)	0.00078989100772241	-7.14361558692958	16	11	0.00497287522603978	2212	7931	69263,106344,17685,72151,19360,17535,17688,19718,17350,12189,18538	Rfc3,Rfc4,Msh2,Rfc5,Rad50,Mre11a,Msh6,Rfc2,Mlh1,Brca1,Pcna
mmu_M00295	BRCA1-associated genome surveillance complex (BASC)	0.00078989100772241	-7.14361558692958	16	11	0.00497287522603978	2212	7931	69263,106344,17685,72151,19360,17535,17688,19718,17350,12189,18538	Rfc3,Rfc4,Msh2,Rfc5,Rad50,Mre11a,Msh6,Rfc2,Mlh1,Brca1,Pcna
ko05152	Tuberculosis	0.000812172997651575	-7.11579718919976	177	69	0.0311934900542495	2212	7931	19697,15510,12475,15000,21871,20963,83430,12721,16783,192656,21803,12028,53970,332579,14082,56619,12313,12611,11984,13063,12042,22337,54411,14127,18033,16985,71609,110157,108058,246256,117149,18046,12015,12315,11972,15526,13033,240354,69632,15979,108960,26419,24088,16176,80796,21897,16452,18044,266632,22034,11848,225326,27060,12608,16451,108664,16193,271457,16175,21926,26413,13040,14131,12370,193…	Rela,Hspd1,Cd14,H2-DMb2,Atp6v0a2,Syk,Il23a,Coro1a,Lamp1,Ripk2,Tgfb1,Bax,Rfx5,Card9,Fadd,Clec4e,Calm1,Cebpg,Atp6v0c,Cycs,Bcl10,Vdr,Atp6ap1,Fcer1g,Nfkb1,Lsp1,Tradd,Raf1,Camk2d,Fcgr4,Tirap,Nfyc,Bad,Calm3,Atp6v0d1,Hspa9,Ctsd,Malt1,Arhgef12,Ifngr1,Irak2,Mapk8,Tlr2,Il1b,Calm4,Tlr1,Jak2,Nfya,Irak4,Traf6,Rhoa,Pik3c3,Tcirg1,Cebpb,Jak1,Atp6v1h,Il6,Rab5a,Il1a,Tnf,Mapk1,Ctss,Fcgr3,Casp8,Rab5b,Casp9,Nod2,Il12…
mmu05152	Tuberculosis	0.000812172997651575	-7.11579718919976	177	69	0.0311934900542495	2212	7931	19697,15510,12475,15000,21871,20963,83430,12721,16783,192656,21803,12028,53970,332579,14082,56619,12313,12611,11984,13063,12042,22337,54411,14127,18033,16985,71609,110157,108058,246256,117149,18046,12015,12315,11972,15526,13033,240354,69632,15979,108960,26419,24088,16176,80796,21897,16452,18044,266632,22034,11848,225326,27060,12608,16451,108664,16193,271457,16175,21926,26413,13040,14131,12370,193…	Rela,Hspd1,Cd14,H2-DMb2,Atp6v0a2,Syk,Il23a,Coro1a,Lamp1,Ripk2,Tgfb1,Bax,Rfx5,Card9,Fadd,Clec4e,Calm1,Cebpg,Atp6v0c,Cycs,Bcl10,Vdr,Atp6ap1,Fcer1g,Nfkb1,Lsp1,Tradd,Raf1,Camk2d,Fcgr4,Tirap,Nfyc,Bad,Calm3,Atp6v0d1,Hspa9,Ctsd,Malt1,Arhgef12,Ifngr1,Irak2,Mapk8,Tlr2,Il1b,Calm4,Tlr1,Jak2,Nfya,Irak4,Traf6,Rhoa,Pik3c3,Tcirg1,Cebpb,Jak1,Atp6v1h,Il6,Rab5a,Il1a,Tnf,Mapk1,Ctss,Fcgr3,Casp8,Rab5b,Casp9,Nod2,Il12…
ko05212	Pancreatic cancer	0.000897037172373838	-7.01641325599061	64	30	0.0135623869801085	2212	7931	19697,12540,19765,74769,12567,242705,11836,20848,16451,18709,19361,13555,16150,26419,18033,19353,26413,13557,17128,18805,73341,110157,18707,21803,12371,12015,26417,16151,22059,64143	Rela,Cdc42,Ralbp1,Pik3cb,Cdk4,E2f2,Araf,Stat3,Jak1,Pik3r2,Rad51,E2f1,Ikbkb,Mapk8,Nfkb1,Rac1,Mapk1,E2f3,Smad4,Pld1,Arhgef6,Raf1,Pik3cd,Tgfb1,Casp9,Bad,Mapk3,Ikbkg,Trp53,Ralb
mmu05212	Pancreatic cancer	0.000897037172373838	-7.01641325599061	64	30	0.0135623869801085	2212	7931	19697,12540,19765,74769,12567,242705,11836,20848,16451,18709,19361,13555,16150,26419,18033,19353,26413,13557,17128,18805,73341,110157,18707,21803,12371,12015,26417,16151,22059,64143	Rela,Cdc42,Ralbp1,Pik3cb,Cdk4,E2f2,Araf,Stat3,Jak1,Pik3r2,Rad51,E2f1,Ikbkb,Mapk8,Nfkb1,Rac1,Mapk1,E2f3,Smad4,Pld1,Arhgef6,Raf1,Pik3cd,Tgfb1,Casp9,Bad,Mapk3,Ikbkg,Trp53,Ralb
M00101	Cholesterol biosynthesis, squalene 2,3-epoxide => cholesterol	0.000926295761513092	-6.98431697743203	10	8	0.00361663652802893	2212	7931	13121,235293,18194,15490,73166,16987,66234,13595	Cyp51,Sc5d,Nsdhl,Hsd17b7,Tm7sf2,Lss,Msmo1,Ebp
mmu_M00101	Cholesterol biosynthesis, squalene 2,3-epoxide => cholesterol	0.000926295761513092	-6.98431697743203	10	8	0.00361663652802893	2212	7931	13121,235293,18194,15490,73166,16987,66234,13595	Cyp51,Sc5d,Nsdhl,Hsd17b7,Tm7sf2,Lss,Msmo1,Ebp
mmu04152	AMPK signaling pathway	0.000942594369145144	-6.96687451724048	124	51	0.0230560578661844	2212	7931	73699,12894,72674,19079,52432,64930,56690,51792,225849,57915,18709,20787,18642,19325,19054,12428,227154,68401,226849,12913,22084,67605,19082,26427,16847,19326,74769,270198,68365,58988,20249,13631,14936,21770,18641,18639,231991,15568,14104,56458,71978,19052,16337,18707,108099,69008,74551,74343,170768,22241,72149	Ppp2r1b,Cpt1a,Adipor1,Prkab1,Ppp2r2d,Tsc1,Mlycd,Ppp2r1a,Ppp2r5b,Tbc1d1,Pik3r2,Srebf1,Pfkm,Rab10,Ppp2r3d,Ccna2,Stradb,G6pc3,Ppp2r5a,Creb3,Tsc2,Akt1s1,Prkag1,Creb3l1,Lepr,Rab11b,Pik3cb,Pfkfb4,Rab14,Rps6kb2,Scd1,Eef2k,Gys1,Ppp2r5d,Pfkl,Pfkfb1,Creb5,Elavl1,Fasn,Foxo1,Ppp2r2a,Ppp2ca,Insr,Pik3cd,Prkag2,Cab39l,Pck2,Crtc2,Pfkfb3,Ulk1,Strada
ko04152	AMPK signaling pathway	0.000942594369145144	-6.96687451724048	124	51	0.0230560578661844	2212	7931	73699,12894,72674,19079,52432,64930,56690,51792,225849,57915,18709,20787,18642,19325,19054,12428,227154,68401,226849,12913,22084,67605,19082,26427,16847,19326,74769,270198,68365,58988,20249,13631,14936,21770,18641,18639,231991,15568,14104,56458,71978,19052,16337,18707,108099,69008,74551,74343,170768,22241,72149	Ppp2r1b,Cpt1a,Adipor1,Prkab1,Ppp2r2d,Tsc1,Mlycd,Ppp2r1a,Ppp2r5b,Tbc1d1,Pik3r2,Srebf1,Pfkm,Rab10,Ppp2r3d,Ccna2,Stradb,G6pc3,Ppp2r5a,Creb3,Tsc2,Akt1s1,Prkag1,Creb3l1,Lepr,Rab11b,Pik3cb,Pfkfb4,Rab14,Rps6kb2,Scd1,Eef2k,Gys1,Ppp2r5d,Pfkl,Pfkfb1,Creb5,Elavl1,Fasn,Foxo1,Ppp2r2a,Ppp2ca,Insr,Pik3cd,Prkag2,Cab39l,Pck2,Crtc2,Pfkfb3,Ulk1,Strada
mmu04910	Insulin signaling pathway	0.000986832922779704	-6.92100981069202	139	56	0.0253164556962025	2212	7931	53413,19079,110095,64930,18679,15461,18709,20787,16150,26419,216233,19309,80796,13684,68961,68401,107746,19085,12702,22084,102093,16332,19045,19082,110078,18747,12313,15277,74769,19062,11836,58988,19087,26396,14936,13712,110094,208650,26413,14104,56458,110157,19246,12929,20663,17346,16337,14784,108099,18707,74551,12015,26417,12315,19088,228966	Exoc7,Prkab1,Pygl,Tsc1,Phka1,Hras,Pik3r2,Srebf1,Ikbkb,Mapk8,Socs2,Pygm,Calm4,Eif4e,Phkg2,G6pc3,Rapgef1,Prkar1b,Socs3,Tsc2,Phkb,Inppl1,Ppp1ca,Prkag1,Pygb,Prkaca,Calm1,Hk2,Pik3cb,Inpp5k,Araf,Rps6kb2,Prkar2a,Map2k2,Gys1,Elk1,Phka2,Cblb,Mapk1,Fasn,Foxo1,Raf1,Ptpn1,Crkl,Sos2,Mknk1,Insr,Grb2,Prkag2,Pik3cd,Pck2,Bad,Mapk3,Calm3,Prkar2b,Ppp1r3d
ko04910	Insulin signaling pathway	0.000986832922779704	-6.92100981069202	139	56	0.0253164556962025	2212	7931	53413,19079,110095,64930,18679,15461,18709,20787,16150,26419,216233,19309,80796,13684,68961,68401,107746,19085,12702,22084,102093,16332,19045,19082,110078,18747,12313,15277,74769,19062,11836,58988,19087,26396,14936,13712,110094,208650,26413,14104,56458,110157,19246,12929,20663,17346,16337,14784,108099,18707,74551,12015,26417,12315,19088,228966	Exoc7,Prkab1,Pygl,Tsc1,Phka1,Hras,Pik3r2,Srebf1,Ikbkb,Mapk8,Socs2,Pygm,Calm4,Eif4e,Phkg2,G6pc3,Rapgef1,Prkar1b,Socs3,Tsc2,Phkb,Inppl1,Ppp1ca,Prkag1,Pygb,Prkaca,Calm1,Hk2,Pik3cb,Inpp5k,Araf,Rps6kb2,Prkar2a,Map2k2,Gys1,Elk1,Phka2,Cblb,Mapk1,Fasn,Foxo1,Raf1,Ptpn1,Crkl,Sos2,Mknk1,Insr,Grb2,Prkag2,Pik3cd,Pck2,Bad,Mapk3,Calm3,Prkar2b,Ppp1r3d
mmu03020	RNA polymerase	0.00106933553453807	-6.84071781916486	28	16	0.00723327305605787	2212	7931	20019,70428,67065,70408,66136,74414,67005,67710,66491,20020,245841,28071,69833,20022,69870,66420	Polr1a,Polr3b,Polr3d,Polr3f,Znrd1,Polr3c,Polr3k,Polr2g,Polr2l,Polr2a,Polr2h,Twistnb,Polr2f,Polr2j,Polr3gl,Polr2e
ko03020	RNA polymerase	0.00106933553453807	-6.84071781916486	28	16	0.00723327305605787	2212	7931	20019,70428,67065,70408,66136,74414,67005,67710,20020,66491,245841,28071,69833,20022,69870,66420	Polr1a,Polr3b,Polr3d,Polr3f,Znrd1,Polr3c,Polr3k,Polr2g,Polr2a,Polr2l,Polr2h,Twistnb,Polr2f,Polr2j,Polr3gl,Polr2e
mmu03410	Base excision repair	0.00110643358352232	-6.8066134242039	33	18	0.0081374321880651	2212	7931	16881,18207,268395,14156,72774,382913,18974,18294,17193,18538,59001,18972,77622,18973,22594,16882,234258,15289	Lig1,Nthl1,Mpg,Fen1,Neil1,Neil2,Pole2,Ogg1,Mbd4,Pcna,Pole3,Pold2,Apex2,Pole,Xrcc1,Lig3,Neil3,Hmgb1
ko03410	Base excision repair	0.00110643358352232	-6.8066134242039	33	18	0.0081374321880651	2212	7931	16881,18207,268395,14156,72774,382913,18974,18294,17193,18538,77622,18972,59001,18973,22594,16882,234258,15289	Lig1,Nthl1,Mpg,Fen1,Neil1,Neil2,Pole2,Ogg1,Mbd4,Pcna,Apex2,Pold2,Pole3,Pole,Xrcc1,Lig3,Neil3,Hmgb1
M00684	JAK-STAT signaling	0.00139382132355367	-6.57570615021502	19	12	0.0054249547920434	2212	7931	20850,16452,12702,192157,20848,54607,16451,56468,216233,20852,54721,20851	Stat5a,Jak2,Socs3,Socs7,Stat3,Socs6,Jak1,Socs5,Socs2,Stat6,Tyk2,Stat5b
mmu_M00684	JAK-STAT signaling	0.00139382132355367	-6.57570615021502	19	12	0.0054249547920434	2212	7931	20850,16452,12702,192157,20848,54607,16451,56468,216233,20852,54721,20851	Stat5a,Jak2,Socs3,Socs7,Stat3,Socs6,Jak1,Socs5,Socs2,Stat6,Tyk2,Stat5b
ko04657	IL-17 signaling pathway	0.00146233817905734	-6.52771863177847	91	39	0.017631103074141	2212	7931	19697,20202,15516,20306,68652,17386,20310,14825,16150,26419,16176,110809,18035,22030,22034,20201,239114,330122,14082,66724,12608,22032,16193,18033,15568,21929,21926,26413,14282,71609,19225,56489,22027,56480,12370,59008,14283,26417,16151	Rela,S100a9,Hsp90ab1,Ccl7,Tab2,Mmp13,Cxcl2,Cxcl1,Ikbkb,Mapk8,Il1b,Srsf1,Nfkbia,Traf2,Traf6,S100a8,Il17d,Cxcl3,Fadd,Tab3,Cebpb,Traf4,Il6,Nfkb1,Elavl1,Tnfaip3,Tnf,Mapk1,Fosb,Tradd,Ptgs2,Ikbke,Hsp90b1,Tbk1,Casp8,Anapc5,Fosl1,Mapk3,Ikbkg
mmu04657	IL-17 signaling pathway	0.00146233817905734	-6.52771863177847	91	39	0.017631103074141	2212	7931	19697,20202,15516,20306,68652,17386,20310,14825,16150,26419,16176,110809,18035,22030,22034,20201,239114,330122,14082,66724,12608,22032,16193,18033,15568,21929,21926,26413,14282,71609,19225,56489,22027,56480,12370,59008,14283,26417,16151	Rela,S100a9,Hsp90ab1,Ccl7,Tab2,Mmp13,Cxcl2,Cxcl1,Ikbkb,Mapk8,Il1b,Srsf1,Nfkbia,Traf2,Traf6,S100a8,Il17d,Cxcl3,Fadd,Tab3,Cebpb,Traf4,Il6,Nfkb1,Elavl1,Tnfaip3,Tnf,Mapk1,Fosb,Tradd,Ptgs2,Ikbke,Hsp90b1,Tbk1,Casp8,Anapc5,Fosl1,Mapk3,Ikbkg
mmu_M00128	Ubiquinone biosynthesis, eukaryotes, 4-hydroxybenzoate => ubiquinone	0.00168216607113312	-6.3876729879812	5	5	0.00226039783001808	2212	7931	52064,71883,230027,12850,217707	Coq5,Coq2,Coq3,Coq7,Coq6
M00128	Ubiquinone biosynthesis, eukaryotes, 4-hydroxybenzoate => ubiquinone	0.00168216607113312	-6.3876729879812	5	5	0.00226039783001808	2212	7931	52064,71883,230027,12850,217707	Coq5,Coq2,Coq3,Coq7,Coq6
mmu05222	Small cell lung cancer	0.00169821826887191	-6.37817565467104	83	36	0.0162748643761302	2212	7931	19697,20181,12566,12448,242705,17187,11796,18709,13555,16150,66197,18035,12826,54124,12576,22030,16403,22034,11797,74769,22032,17869,12567,12579,13063,18033,12447,13557,19225,226519,18707,12371,16410,16151,22059,20182	Rela,Rxra,Cdk2,Ccne2,E2f2,Max,Birc3,Pik3r2,E2f1,Ikbkb,Cks2,Nfkbia,Col4a1,Cks1b,Cdkn1b,Traf2,Itga6,Traf6,Birc2,Pik3cb,Traf4,Myc,Cdk4,Cdkn2b,Cycs,Nfkb1,Ccne1,E2f3,Ptgs2,Lamc1,Pik3cd,Casp9,Itgav,Ikbkg,Trp53,Rxrb
ko05222	Small cell lung cancer	0.00169821826887191	-6.37817565467104	83	36	0.0162748643761302	2212	7931	19697,20181,12566,12448,242705,17187,11796,18709,13555,16150,66197,18035,12826,54124,12576,22030,16403,22034,11797,74769,22032,17869,12567,12579,13063,18033,12447,13557,19225,226519,18707,12371,16410,16151,22059,20182	Rela,Rxra,Cdk2,Ccne2,E2f2,Max,Birc3,Pik3r2,E2f1,Ikbkb,Cks2,Nfkbia,Col4a1,Cks1b,Cdkn1b,Traf2,Itga6,Traf6,Birc2,Pik3cb,Traf4,Myc,Cdk4,Cdkn2b,Cycs,Nfkb1,Ccne1,E2f3,Ptgs2,Lamc1,Pik3cd,Casp9,Itgav,Ikbkg,Trp53,Rxrb
ko04064	NF-kappa B signaling pathway	0.00195488523850238	-6.23742378880112	98	41	0.0185352622061483	2212	7931	19766,19697,12475,240354,68652,22196,11796,20310,16150,20963,16176,13000,18035,12045,59004,18034,21939,106759,53859,266632,22030,22034,20303,19698,66513,217069,11797,66724,17060,12044,12042,12633,18033,21929,21926,71609,12047,19225,117149,12046,16151	Ripk1,Rela,Cd14,Malt1,Tab2,Ube2i,Birc3,Cxcl2,Ikbkb,Syk,Il1b,Csnk2a2,Nfkbia,Bcl2a1b,Pias4,Nfkb2,Cd40,Ticam1,Map3k14,Irak4,Traf2,Traf6,Ccl4,Relb,Tab1,Trim25,Birc2,Tab3,Blnk,Bcl2a1a,Bcl10,Cflar,Nfkb1,Tnfaip3,Tnf,Tradd,Bcl2a1d,Ptgs2,Tirap,Bcl2a1c,Ikbkg
mmu04064	NF-kappa B signaling pathway	0.00195488523850238	-6.23742378880112	98	41	0.0185352622061483	2212	7931	19766,19697,12475,240354,68652,22196,11796,20310,16150,20963,16176,13000,18035,12045,59004,18034,21939,106759,53859,266632,22030,22034,20303,19698,66513,217069,11797,66724,17060,12044,12042,12633,18033,21929,21926,71609,12047,19225,117149,12046,16151	Ripk1,Rela,Cd14,Malt1,Tab2,Ube2i,Birc3,Cxcl2,Ikbkb,Syk,Il1b,Csnk2a2,Nfkbia,Bcl2a1b,Pias4,Nfkb2,Cd40,Ticam1,Map3k14,Irak4,Traf2,Traf6,Ccl4,Relb,Tab1,Trim25,Birc2,Tab3,Blnk,Bcl2a1a,Bcl10,Cflar,Nfkb1,Tnfaip3,Tnf,Tradd,Bcl2a1d,Ptgs2,Tirap,Bcl2a1c,Ikbkg
mmu_M00686	Toll-like receptor signaling	0.00198296695120955	-6.22316109564006	15	10	0.00452079566003617	2212	7931	19697,266632,22034,68652,66513,16150,24088,18035,18033,16151	Rela,Irak4,Traf6,Tab2,Tab1,Ikbkb,Tlr2,Nfkbia,Nfkb1,Ikbkg
M00686	Toll-like receptor signaling	0.00198296695120955	-6.22316109564006	15	10	0.00452079566003617	2212	7931	19697,266632,22034,68652,66513,16150,24088,18035,18033,16151	Rela,Irak4,Traf6,Tab2,Tab1,Ikbkb,Tlr2,Nfkbia,Nfkb1,Ikbkg
ko03060	Protein export	0.00224433219126219	-6.099347266956	27	15	0.00678119349005425	2212	7931	66286,66541,76687,66624,66384,67398,53421,66212,69019,665155,20813,20818,66661,217337,20335	Sec11c,Immp1l,Spcs3,Spcs2,Srp19,Srpr,Sec61a1,Sec61b,Spcs1,Srp54b,Srp14,Srprb,Srp72,Srp68,Sec61g
mmu03060	Protein export	0.00224433219126219	-6.099347266956	27	15	0.00678119349005425	2212	7931	66286,66541,76687,66624,66384,67398,53421,66212,69019,665155,20813,20818,66661,217337,20335	Sec11c,Immp1l,Spcs3,Spcs2,Srp19,Srpr,Sec61a1,Sec61b,Spcs1,Srp54b,Srp14,Srprb,Srp72,Srp68,Sec61g
mmu05202	Transcriptional misregulation in cancer	0.00234752716130357	-6.05439277663843	174	66	0.0298372513562387	2212	7931	15182,19697,12475,66629,13198,19401,70122,12444,19696,12045,94315,12576,97114,21423,14011,229593,13714,17295,107823,18516,11908,12053,319154,107951,17125,17246,18124,18033,16178,56458,12047,433759,12046,17355,22059,20182,20181,104156,108829,72949,17187,233908,14247,11796,235320,17283,64144,21939,16480,22642,17268,12606,12394,12608,208266,17869,12580,12044,16193,12393,68938,17349,80859,15242,21417…	Hdac2,Rela,Cd14,Golph3,Ddit3,Rara,Mllt3,Ccnd2,Rel,Bcl2a1b,Prcc,Cdkn1b,Hist2h3c2,Tcf3,Etv6,Golph3l,Elk4,Met,Nsd2,Pbx3,Atf1,Bcl6,Hist2h3b,Cdk9,Smad1,Mdm2,Nr4a3,Nfkb1,Il1r2,Foxo1,Bcl2a1d,Hdac1,Bcl2a1c,Aff1,Trp53,Rxrb,Rxra,Etv5,Jmjd1c,Ccnt2,Max,Fus,Fli1,Birc3,Zbtb16,Men1,Mllt1,Cd40,Jup,Zbtb17,Meis1,Cebpa,Runx1,Cebpb,Dot1l,Myc,Cdkn2c,Bcl2a1a,Il6,Runx2,Aspscr1,Mlf1,Nfkbiz,Hhex,Zeb1,Cd86
ko05202	Transcriptional misregulation in cancer	0.00234752716130357	-6.05439277663843	174	66	0.0298372513562387	2212	7931	15182,19697,12475,66629,13198,19401,70122,12444,19696,12045,94315,12576,97114,21423,14011,229593,13714,17295,107823,18516,11908,12053,319154,107951,17125,17246,18124,18033,16178,56458,12047,433759,12046,17355,22059,20182,20181,104156,108829,72949,17187,233908,14247,11796,235320,17283,64144,21939,16480,22642,17268,12606,12394,12608,208266,17869,12580,12044,16193,12393,68938,17349,80859,15242,21417…	Hdac2,Rela,Cd14,Golph3,Ddit3,Rara,Mllt3,Ccnd2,Rel,Bcl2a1b,Prcc,Cdkn1b,Hist2h3c2,Tcf3,Etv6,Golph3l,Elk4,Met,Nsd2,Pbx3,Atf1,Bcl6,Hist2h3b,Cdk9,Smad1,Mdm2,Nr4a3,Nfkb1,Il1r2,Foxo1,Bcl2a1d,Hdac1,Bcl2a1c,Aff1,Trp53,Rxrb,Rxra,Etv5,Jmjd1c,Ccnt2,Max,Fus,Fli1,Birc3,Zbtb16,Men1,Mllt1,Cd40,Jup,Zbtb17,Meis1,Cebpa,Runx1,Cebpb,Dot1l,Myc,Cdkn2c,Bcl2a1a,Il6,Runx2,Aspscr1,Mlf1,Nfkbiz,Hhex,Zeb1,Cd86
mmu_M00396	Lsm 2-8 complex	0.00249649954476293	-5.99286571037375	7	6	0.0027124773960217	2212	7931	78651,66094,50783,67678,27756,76522	Lsm6,Lsm7,Lsm4,Lsm3,Lsm2,Lsm8
M00397	Lsm 1-7 complex	0.00249649954476293	-5.99286571037375	7	6	0.0027124773960217	2212	7931	78651,66094,67207,50783,67678,27756	Lsm6,Lsm7,Lsm1,Lsm4,Lsm3,Lsm2
M00396	Lsm 2-8 complex	0.00249649954476293	-5.99286571037375	7	6	0.0027124773960217	2212	7931	78651,66094,50783,67678,27756,76522	Lsm6,Lsm7,Lsm4,Lsm3,Lsm2,Lsm8
mmu_M00397	Lsm 1-7 complex	0.00249649954476293	-5.99286571037375	7	6	0.0027124773960217	2212	7931	78651,66094,67207,50783,67678,27756	Lsm6,Lsm7,Lsm1,Lsm4,Lsm3,Lsm2
M00143	NADH dehydrogenase (ubiquinone) Fe-S protein/flavoprotein complex, mitochondria	0.00256347669028431	-5.96639085970781	11	8	0.00361663652802893	2212	7931	75406,78330,72900,17993,17995,407785,226646,68349	Ndufs7,Ndufv3,Ndufv2,Ndufs4,Ndufv1,Ndufs6,Ndufs2,Ndufs3
ko00130	Ubiquinone and other terpenoid-quinone biosynthesis	0.00256347669028431	-5.96639085970781	11	8	0.00361663652802893	2212	7931	52064,27973,71883,230027,12850,217707,18104,56316	Coq5,Vkorc1,Coq2,Coq3,Coq7,Coq6,Nqo1,Ggcx
mmu00130	Ubiquinone and other terpenoid-quinone biosynthesis	0.00256347669028431	-5.96639085970781	11	8	0.00361663652802893	2212	7931	27973,52064,71883,230027,12850,217707,18104,56316	Vkorc1,Coq5,Coq2,Coq3,Coq7,Coq6,Nqo1,Ggcx
mmu_M00143	NADH dehydrogenase (ubiquinone) Fe-S protein/flavoprotein complex, mitochondria	0.00256347669028431	-5.96639085970781	11	8	0.00361663652802893	2212	7931	75406,78330,72900,17993,17995,407785,226646,68349	Ndufs7,Ndufv3,Ndufv2,Ndufs4,Ndufv1,Ndufs6,Ndufs2,Ndufs3
mmu04068	FoxO signaling pathway	0.00261247367758654	-5.94745773730693	132	52	0.0235081374321881	2212	7931	12566,19651,19079,20393,15461,18709,23882,67731,16150,12442,26419,15469,12359,12444,18099,20620,68401,12576,27373,12452,21803,93739,19082,20656,74769,58231,170755,18817,12053,20848,11836,12579,16193,26396,17246,12125,26413,56458,17128,268697,16598,110157,20663,16337,14784,108099,18707,74551,26417,216439,26558,66822	Cdk2,Rbl2,Prkab1,Sgk1,Hras,Pik3r2,Gadd45g,Fbxo32,Ikbkb,Ccnb2,Mapk8,Prmt1,Cat,Ccnd2,Nlk,Plk2,G6pc3,Cdkn1b,Csnk1e,Ccng2,Tgfb1,Gabarapl2,Prkag1,Sod2,Pik3cb,Stk4,Sgk3,Plk1,Bcl6,Stat3,Araf,Cdkn2b,Il6,Map2k2,Mdm2,Bcl2l11,Mapk1,Foxo1,Smad4,Ccnb1,Klf2,Raf1,Sos2,Insr,Grb2,Prkag2,Pik3cd,Pck2,Mapk3,Agap2,Homer3,Fbxo25
ko04130	SNARE interactions in vesicular transport	0.0034010338758763	-5.68367581244323	33	17	0.00768535262206148	2212	7931	20333,22320,55943,56418,22317,71116,22318,68159,53611,12068,67023,74732,22319,56494,20908,228960,20909	Sec22b,Vamp8,Stx8,Ykt6,Vamp1,Stx18,Vamp2,Stx19,Vti1a,Bet1,Use1,Stx11,Vamp3,Gosr2,Stx3,Stx16,Stx4a
mmu04130	SNARE interactions in vesicular transport	0.0034010338758763	-5.68367581244323	33	17	0.00768535262206148	2212	7931	20333,22320,55943,56418,22317,71116,68159,22318,53611,12068,67023,74732,22319,20908,56494,20909,228960	Sec22b,Vamp8,Stx8,Ykt6,Vamp1,Stx18,Stx19,Vamp2,Vti1a,Bet1,Use1,Stx11,Vamp3,Stx3,Gosr2,Stx4a,Stx16
M00427	Nuclear pore complex	0.00352110555666273	-5.64898026008712	41	20	0.00904159132007233	2212	7931	69912,19069,269113,71805,22196,227699,445007,69736,234865,110379,103468,70699,69482,19387,18141,170762,269966,223921,72787,66679	Nup43,Nup88,Nup54,Nup93,Ube2i,Nup188,Nup85,Nup37,Nup133,Sec13,Nup107,Nup205,Nup35,Rangap1,Nup50,Nup155,Nup98,Aaas,Ndc1,Rae1
mmu_M00427	Nuclear pore complex	0.00352110555666273	-5.64898026008712	41	20	0.00904159132007233	2212	7931	69912,19069,269113,71805,22196,227699,445007,69736,234865,110379,103468,70699,69482,19387,18141,170762,269966,223921,72787,66679	Nup43,Nup88,Nup54,Nup93,Ube2i,Nup188,Nup85,Nup37,Nup133,Sec13,Nup107,Nup205,Nup35,Rangap1,Nup50,Nup155,Nup98,Aaas,Ndc1,Rae1
mmu_M00181	RNA polymerase III, eukaryotes	0.00397142685696808	-5.52862983903964	16	10	0.00452079566003617	2212	7931	70428,67065,245841,70408,74414,69833,67005,69870,66420,66491	Polr3b,Polr3d,Polr2h,Polr3f,Polr3c,Polr2f,Polr3k,Polr3gl,Polr2e,Polr2l
M00181	RNA polymerase III, eukaryotes	0.00397142685696808	-5.52862983903964	16	10	0.00452079566003617	2212	7931	70428,67065,245841,70408,74414,69833,67005,69870,66420,66491	Polr3b,Polr3d,Polr2h,Polr3f,Polr3c,Polr2f,Polr3k,Polr3gl,Polr2e,Polr2l
ko05215	Prostate cancer	0.00444452196913684	-5.41608295930076	87	36	0.0162748643761302	2212	7931	19697,12566,15516,21416,12448,11911,242705,15461,14870,18709,13555,16150,18035,12576,12913,26427,74769,11836,26396,17246,18033,231991,12447,26413,56458,13557,110157,20663,18707,22027,14784,12371,12015,26417,22059,16151	Rela,Cdk2,Hsp90ab1,Tcf7l2,Ccne2,Atf4,E2f2,Hras,Gstp1,Pik3r2,E2f1,Ikbkb,Nfkbia,Cdkn1b,Creb3,Creb3l1,Pik3cb,Araf,Map2k2,Mdm2,Nfkb1,Creb5,Ccne1,Mapk1,Foxo1,E2f3,Raf1,Sos2,Pik3cd,Hsp90b1,Grb2,Casp9,Bad,Mapk3,Trp53,Ikbkg
mmu05215	Prostate cancer	0.00444452196913684	-5.41608295930076	87	36	0.0162748643761302	2212	7931	19697,12566,15516,21416,12448,11911,242705,15461,14870,18709,13555,16150,18035,12576,12913,26427,74769,11836,26396,17246,18033,231991,12447,26413,56458,13557,110157,20663,18707,22027,14784,12371,12015,26417,22059,16151	Rela,Cdk2,Hsp90ab1,Tcf7l2,Ccne2,Atf4,E2f2,Hras,Gstp1,Pik3r2,E2f1,Ikbkb,Nfkbia,Cdkn1b,Creb3,Creb3l1,Pik3cb,Araf,Map2k2,Mdm2,Nfkb1,Creb5,Ccne1,Mapk1,Foxo1,E2f3,Raf1,Sos2,Pik3cd,Hsp90b1,Grb2,Casp9,Bad,Mapk3,Trp53,Ikbkg
M00011	Citrate cycle, second carbon oxidation, 2-oxoglutarate => oxaloacetate	0.00484100573726109	-5.33063278288562	14	9	0.00406871609403255	2212	7931	17448,14194,18293,66925,67680,56451,66052,17449,66945	Mdh2,Fh1,Ogdh,Sdhd,Sdhb,Suclg1,Sdhc,Mdh1,Sdha
mmu_M00011	Citrate cycle, second carbon oxidation, 2-oxoglutarate => oxaloacetate	0.00484100573726109	-5.33063278288562	14	9	0.00406871609403255	2212	7931	17448,14194,18293,66925,67680,56451,66052,17449,66945	Mdh2,Fh1,Ogdh,Sdhd,Sdhb,Suclg1,Sdhc,Mdh1,Sdha
ko04722	Neurotrophin signaling pathway	0.00559554125383873	-5.18578520305198	121	47	0.02124773960217	2212	7931	20661,19697,12540,11911,15461,108960,65020,14388,18709,16150,26419,80796,18035,26408,107746,215449,266632,19164,22034,18037,19165,192656,12028,17164,22627,11848,73086,12313,18036,74769,26396,26400,18033,19353,26413,110157,12929,20663,108058,327826,14784,18707,73914,12015,26417,22059,12315	Sort1,Rela,Cdc42,Atf4,Hras,Irak2,Zfp110,Gab1,Pik3r2,Ikbkb,Mapk8,Calm4,Nfkbia,Map3k5,Rapgef1,Rap1b,Irak4,Psen1,Traf6,Nfkbie,Psen2,Ripk2,Bax,Mapkapk2,Ywhae,Rhoa,Rps6ka5,Calm1,Nfkbib,Pik3cb,Map2k2,Map2k7,Nfkb1,Rac1,Mapk1,Raf1,Crkl,Sos2,Camk2d,Frs2,Grb2,Pik3cd,Irak3,Bad,Mapk3,Trp53,Calm3
mmu04722	Neurotrophin signaling pathway	0.00559554125383873	-5.18578520305198	121	47	0.02124773960217	2212	7931	20661,19697,12540,11911,15461,108960,65020,14388,18709,16150,26419,80796,18035,26408,107746,215449,266632,19164,22034,18037,19165,192656,12028,17164,22627,11848,73086,12313,18036,74769,26396,26400,18033,19353,26413,110157,12929,20663,108058,327826,14784,18707,73914,12015,26417,22059,12315	Sort1,Rela,Cdc42,Atf4,Hras,Irak2,Zfp110,Gab1,Pik3r2,Ikbkb,Mapk8,Calm4,Nfkbia,Map3k5,Rapgef1,Rap1b,Irak4,Psen1,Traf6,Nfkbie,Psen2,Ripk2,Bax,Mapkapk2,Ywhae,Rhoa,Rps6ka5,Calm1,Nfkbib,Pik3cb,Map2k2,Map2k7,Nfkb1,Rac1,Mapk1,Raf1,Crkl,Sos2,Camk2d,Frs2,Grb2,Pik3cd,Irak3,Bad,Mapk3,Trp53,Calm3
mmu01210	2-Oxocarboxylic acid metabolism	0.00574706264674399	-5.15906639874267	19	11	0.00497287522603978	2212	7931	15926,12974,14719,170718,76282,109652,67834,11428,15929,11429,14718	Idh1,Cs,Got2,Idh3b,Gpt,Acy1,Idh3a,Aco1,Idh3g,Aco2,Got1
ko01210	2-Oxocarboxylic acid metabolism	0.00574706264674399	-5.15906639874267	19	11	0.00497287522603978	2212	7931	15926,12974,14719,170718,76282,109652,67834,11428,15929,11429,14718	Idh1,Cs,Got2,Idh3b,Gpt,Acy1,Idh3a,Aco1,Idh3g,Aco2,Got1
mmu_M00050	Guanine ribonucleotide biosynthesis IMP => GDP,GTP	0.00581282606145212	-5.1476884130481	12	8	0.00361663652802893	2212	7931	23918,14923,79059,54369,18103,56520,18102,171567	Impdh2,Guk1,Nme3,Nme6,Nme2,Nme4,Nme1,Nme7
M00050	Guanine ribonucleotide biosynthesis IMP => GDP,GTP	0.00581282606145212	-5.1476884130481	12	8	0.00361663652802893	2212	7931	23918,14923,79059,54369,18103,56520,18102,171567	Impdh2,Guk1,Nme3,Nme6,Nme2,Nme4,Nme1,Nme7
mmu_M00286	GINS complex	0.0060391895134099	-5.10948546256077	4	4	0.00180831826401447	2212	7931	272551,69270,109145,78833	Gins2,Gins1,Gins4,Gins3
mmu_M00148	Succinate dehydrogenase (ubiquinone)	0.0060391895134099	-5.10948546256077	4	4	0.00180831826401447	2212	7931	66052,66925,66945,67680	Sdhc,Sdhd,Sdha,Sdhb
mmu_M00425	H/ACA ribonucleoprotein complex	0.0060391895134099	-5.10948546256077	4	4	0.00180831826401447	2212	7931	245474,68147,52530,66181	Dkc1,Gar1,Nhp2,Nop10
M00148	Succinate dehydrogenase (ubiquinone)	0.0060391895134099	-5.10948546256077	4	4	0.00180831826401447	2212	7931	66052,66925,66945,67680	Sdhc,Sdhd,Sdha,Sdhb
M00286	GINS complex	0.0060391895134099	-5.10948546256077	4	4	0.00180831826401447	2212	7931	272551,69270,109145,78833	Gins2,Gins1,Gins4,Gins3
M00425	H/ACA ribonucleoprotein complex	0.0060391895134099	-5.10948546256077	4	4	0.00180831826401447	2212	7931	245474,68147,52530,66181	Dkc1,Gar1,Nhp2,Nop10
mmu04216	Ferroptosis	0.0063490302916486	-5.05945318771549	40	19	0.00858951175406872	2212	7931	18521,213053,23983,14319,66734,14629,625249,14081,50790,22041,433256,15368,14792,22334,18174,27057,74244,67443,22059	Pcbp2,Slc39a14,Pcbp1,Fth1,Map1lc3a,Gclc,Gpx4,Acsl1,Acsl4,Trf,Acsl5,Hmox1,Lpcat3,Vdac2,Slc11a2,Ncoa4,Atg7,Map1lc3b,Trp53
ko04216	Ferroptosis	0.0063490302916486	-5.05945318771549	40	19	0.00858951175406872	2212	7931	18521,213053,23983,14319,66734,14629,625249,14081,50790,22041,433256,15368,14792,22334,18174,27057,74244,67443,22059	Pcbp2,Slc39a14,Pcbp1,Fth1,Map1lc3a,Gclc,Gpx4,Acsl1,Acsl4,Trf,Acsl5,Hmox1,Lpcat3,Vdac2,Slc11a2,Ncoa4,Atg7,Map1lc3b,Trp53
ko04136	Autophagy - other	0.00647085494089444	-5.04044703995715	32	16	0.00723327305605787	2212	7931	74781,56208,76559,242557,18518,51897,245860,68118,67841,75669,19052,66795,29869,74244,93739,225326	Wipi2,Becn1,Atg2b,Atg4c,Igbp1,Atg13,Atg9a,Atg101,Atg3,Pik3r4,Ppp2ca,Atg10,Ulk2,Atg7,Gabarapl2,Pik3c3
mmu04136	Autophagy - other	0.00647085494089444	-5.04044703995715	32	16	0.00723327305605787	2212	7931	74781,56208,76559,242557,18518,51897,245860,68118,67841,75669,19052,66795,29869,74244,93739,225326	Wipi2,Becn1,Atg2b,Atg4c,Igbp1,Atg13,Atg9a,Atg101,Atg3,Pik3r4,Ppp2ca,Atg10,Ulk2,Atg7,Gabarapl2,Pik3c3
M00351	Spliceosome, U1-snRNP	0.0068075248484452	-4.98972668326581	10	7	0.00316455696202532	2212	7931	67332,20641,107686,53607,68011,20630,20637	Snrpd3,Snrpd1,Snrpd2,Snrpa,Snrpg,Snrpc,Snrnp70
mmu_M00052	Pyrimidine ribonucleotide biosynthesis, UMP => UDP/UTP,CDP/CTP	0.0068075248484452	-4.98972668326581	10	7	0.00316455696202532	2212	7931	51797,18103,56520,79059,171567,18102,54369	Ctps,Nme2,Nme4,Nme3,Nme7,Nme1,Nme6
M00010	Citrate cycle, first carbon oxidation, oxaloacetate => 2-oxoglutarate	0.0068075248484452	-4.98972668326581	10	7	0.00316455696202532	2212	7931	15926,12974,67834,11428,170718,15929,11429	Idh1,Cs,Idh3a,Aco1,Idh3b,Idh3g,Aco2
M00052	Pyrimidine ribonucleotide biosynthesis, UMP => UDP/UTP,CDP/CTP	0.0068075248484452	-4.98972668326581	10	7	0.00316455696202532	2212	7931	51797,18103,56520,79059,171567,18102,54369	Ctps,Nme2,Nme4,Nme3,Nme7,Nme1,Nme6
mmu_M00351	Spliceosome, U1-snRNP	0.0068075248484452	-4.98972668326581	10	7	0.00316455696202532	2212	7931	67332,20641,107686,53607,68011,20630,20637	Snrpd3,Snrpd1,Snrpd2,Snrpa,Snrpg,Snrpc,Snrnp70
mmu_M00010	Citrate cycle, first carbon oxidation, oxaloacetate => 2-oxoglutarate	0.0068075248484452	-4.98972668326581	10	7	0.00316455696202532	2212	7931	15926,12974,67834,11428,170718,15929,11429	Idh1,Cs,Idh3a,Aco1,Idh3b,Idh3g,Aco2
ko03015	mRNA surveillance pathway	0.00689300617303646	-4.97724797952753	92	37	0.0167269439421338	2212	7931	73699,18789,225363,105083,54451,52432,51792,237082,225849,51786,68092,103677,19704,53319,14852,68188,68219,19054,226849,19826,60365,19045,56488,21770,21681,68991,71978,170722,269061,19052,381404,54188,67031,66441,67897,54196,230721	Ppp2r1b,Papola,Etf1,Pelo,Cpsf3,Ppp2r2d,Ppp2r1a,Nxt2,Ppp2r5b,Cpsf2,Ncbp2,Smg6,Upf1,Nxf1,Gspt1,Sympk,Nudt21,Ppp2r3d,Ppp2r5a,Rnps1,Rbm8a,Ppp1ca,Nxt1,Ppp2r5d,Alyref,Ssu72,Ppp2r2a,Nxf7,Cpsf7,Ppp2ca,Pabpc1l,Cpsf4,Upf3a,Magohb,Rnmt,Pabpn1,Pabpc4
mmu03015	mRNA surveillance pathway	0.00689300617303646	-4.97724797952753	92	37	0.0167269439421338	2212	7931	73699,18789,225363,105083,54451,52432,51792,237082,225849,51786,68092,103677,19704,53319,14852,68188,68219,19054,226849,19826,60365,19045,56488,21770,21681,68991,71978,170722,269061,19052,381404,54188,67031,66441,67897,54196,230721	Ppp2r1b,Papola,Etf1,Pelo,Cpsf3,Ppp2r2d,Ppp2r1a,Nxt2,Ppp2r5b,Cpsf2,Ncbp2,Smg6,Upf1,Nxf1,Gspt1,Sympk,Nudt21,Ppp2r3d,Ppp2r5a,Rnps1,Rbm8a,Ppp1ca,Nxt1,Ppp2r5d,Alyref,Ssu72,Ppp2r2a,Nxf7,Cpsf7,Ppp2ca,Pabpc1l,Cpsf4,Upf3a,Magohb,Rnmt,Pabpn1,Pabpc4
ko05142	Chagas disease (American trypanosomiasis)	0.00692795556712917	-4.97219052126319	101	40	0.0180831826401447	2212	7931	73699,19697,11421,52432,51792,15979,18709,14672,12317,16150,26419,16176,24088,18035,18796,20304,106759,266632,22034,21803,14082,12503,74769,14676,20302,14678,14680,16193,12633,14102,18033,21926,26413,71978,19052,18707,12370,16160,26417,16151	Ppp2r1b,Rela,Ace,Ppp2r2d,Ppp2r1a,Ifngr1,Pik3r2,Gna11,Calr,Ikbkb,Mapk8,Il1b,Tlr2,Nfkbia,Plcb2,Ccl5,Ticam1,Irak4,Traf6,Tgfb1,Fadd,Cd247,Pik3cb,Gna15,Ccl3,Gnai2,Gnal,Il6,Cflar,Fas,Nfkb1,Tnf,Mapk1,Ppp2r2a,Ppp2ca,Pik3cd,Casp8,Il12b,Mapk3,Ikbkg
mmu05142	Chagas disease (American trypanosomiasis)	0.00692795556712917	-4.97219052126319	101	40	0.0180831826401447	2212	7931	73699,19697,11421,52432,51792,15979,18709,14672,12317,16150,26419,16176,24088,18035,18796,20304,106759,266632,22034,21803,14082,12503,74769,14676,20302,14678,14680,16193,12633,14102,18033,21926,26413,71978,19052,18707,12370,16160,26417,16151	Ppp2r1b,Rela,Ace,Ppp2r2d,Ppp2r1a,Ifngr1,Pik3r2,Gna11,Calr,Ikbkb,Mapk8,Il1b,Tlr2,Nfkbia,Plcb2,Ccl5,Ticam1,Irak4,Traf6,Tgfb1,Fadd,Cd247,Pik3cb,Gna15,Ccl3,Gnai2,Gnal,Il6,Cflar,Fas,Nfkb1,Tnf,Mapk1,Ppp2r2a,Ppp2ca,Pik3cd,Casp8,Il12b,Mapk3,Ikbkg
ko00900	Terpenoid backbone biosynthesis	0.00749262519238566	-4.89383604988593	22	12	0.0054249547920434	2212	7931	110460,319554,57295,67422,56075,68603,66881,208715,52014,17855,110606,110196	Acat2,Idi1,Icmt,Dhdds,Pdss1,Pmvk,Pcyox1,Hmgcs1,Nus1,Mvk,Fntb,Fdps
mmu00900	Terpenoid backbone biosynthesis	0.00749262519238566	-4.89383604988593	22	12	0.0054249547920434	2212	7931	110460,319554,57295,56075,67422,68603,66881,208715,52014,17855,110606,110196	Acat2,Idi1,Icmt,Pdss1,Dhdds,Pmvk,Pcyox1,Hmgcs1,Nus1,Mvk,Fntb,Fdps
mmu_M00085	Fatty acid biosynthesis, elongation, mitochondria	0.00775099509001331	-4.8599340451479	6	5	0.00226039783001808	2212	7931	97212,52538,15107,93747,26922	Hadha,Acaa2,Hadh,Echs1,Mecr
mmu_M00285	MCM complex	0.00775099509001331	-4.8599340451479	6	5	0.00226039783001808	2212	7931	17216,17219,17217,17218,17215	Mcm2,Mcm6,Mcm4,Mcm5,Mcm3
M00085	Fatty acid biosynthesis, elongation, mitochondria	0.00775099509001331	-4.8599340451479	6	5	0.00226039783001808	2212	7931	97212,52538,15107,93747,26922	Hadha,Acaa2,Hadh,Echs1,Mecr
M00285	MCM complex	0.00775099509001331	-4.8599340451479	6	5	0.00226039783001808	2212	7931	17216,17219,17217,17218,17215	Mcm2,Mcm6,Mcm4,Mcm5,Mcm3
mmu00563	Glycosylphosphatidylinositol (GPI)-anchor biosynthesis	0.00913546488863042	-4.69559119951872	25	13	0.00587703435804702	2212	7931	14731,70325,13481,18701,67292,55981,56176,72084,66268,67556,276846,230801,110417	Gpaa1,Pigw,Dpm2,Pigf,Pigc,Pigb,Pigp,Pigx,Pigyl,Pigm,Pigs,Pigv,Pigh
ko00563	Glycosylphosphatidylinositol (GPI)-anchor biosynthesis	0.00913546488863042	-4.69559119951872	25	13	0.00587703435804702	2212	7931	14731,70325,13481,18701,67292,55981,66268,56176,72084,276846,67556,230801,110417	Gpaa1,Pigw,Dpm2,Pigf,Pigc,Pigb,Pigyl,Pigp,Pigx,Pigs,Pigm,Pigv,Pigh
ko04150	mTOR signaling pathway	0.00958475747545884	-4.64758120531285	152	56	0.0253164556962025	2212	7931	73834,20393,64930,83409,15461,68441,97998,18709,216742,16150,56430,13684,268706,227154,18752,22084,78757,67605,14366,66237,11848,75425,75705,329679,13543,74769,216805,58988,277854,108664,26396,71718,230784,110379,66096,26413,21926,56692,110157,17168,67046,66335,20539,20663,16337,14784,18707,29869,69008,227743,56032,14245,26417,68576,22241,72149	Atp6v1d,Sgk1,Tsc1,Lamtor2,Hras,Rraga,Deptor,Pik3r2,Fnip1,Ikbkb,Clip1,Eif4e,Slc38a9,Stradb,Prkcg,Tsc2,Rictor,Akt1s1,Fzd4,Atp6v1g2,Rhoa,Tti1,Eif4b,Fnip2,Dvl2,Pik3cb,Flcn,Rps6kb2,Depdc5,Atp6v1h,Map2k2,Telo2,Sesn2,Sec13,Lamtor4,Mapk1,Tnf,Lamtor3,Raf1,Nprl3,Tbc1d7,Atp6v1c1,Slc7a5,Sos2,Insr,Grb2,Pik3cd,Ulk2,Cab39l,Mapkap1,Nprl2,Lpin1,Mapk3,Lamtor5,Ulk1,Strada
mmu04150	mTOR signaling pathway	0.00958475747545884	-4.64758120531285	152	56	0.0253164556962025	2212	7931	73834,64930,20393,83409,15461,68441,97998,18709,216742,16150,56430,13684,268706,227154,18752,22084,78757,67605,14366,66237,11848,75425,75705,329679,13543,74769,216805,58988,277854,108664,26396,230784,71718,110379,66096,26413,21926,56692,110157,67046,66335,20539,17168,20663,16337,14784,18707,29869,69008,14245,227743,56032,26417,68576,22241,72149	Atp6v1d,Tsc1,Sgk1,Lamtor2,Hras,Rraga,Deptor,Pik3r2,Fnip1,Ikbkb,Clip1,Eif4e,Slc38a9,Stradb,Prkcg,Tsc2,Rictor,Akt1s1,Fzd4,Atp6v1g2,Rhoa,Tti1,Eif4b,Fnip2,Dvl2,Pik3cb,Flcn,Rps6kb2,Depdc5,Atp6v1h,Map2k2,Sesn2,Telo2,Sec13,Lamtor4,Mapk1,Tnf,Lamtor3,Raf1,Tbc1d7,Atp6v1c1,Slc7a5,Nprl3,Sos2,Insr,Grb2,Pik3cd,Ulk2,Cab39l,Lpin1,Mapkap1,Nprl2,Mapk3,Lamtor5,Ulk1,Strada
mmu03450	Non-homologous end-joining	0.0114408189865322	-4.47056770586107	13	8	0.00361663652802893	2212	7931	75570,14156,14375,19360,17535,54125,19090,227525	Nhej1,Fen1,Xrcc6,Rad50,Mre11a,Polm,Prkdc,Dclre1c
ko03450	Non-homologous end-joining	0.0114408189865322	-4.47056770586107	13	8	0.00361663652802893	2212	7931	75570,14156,14375,17535,19360,54125,19090,227525	Nhej1,Fen1,Xrcc6,Mre11a,Rad50,Polm,Prkdc,Dclre1c
mmu05140	Leishmaniasis	0.0120236524736457	-4.42087952967324	65	27	0.0122061482820976	2212	7931	19697,18036,13057,16451,68652,15000,15979,16176,24088,13712,18033,18035,16175,26413,21926,16452,266632,19225,17357,22034,14131,66513,246256,21803,15170,16160,26417	Rela,Nfkbib,Cyba,Jak1,Tab2,H2-DMb2,Ifngr1,Il1b,Tlr2,Elk1,Nfkb1,Nfkbia,Il1a,Mapk1,Tnf,Jak2,Irak4,Ptgs2,Marcksl1,Traf6,Fcgr3,Tab1,Fcgr4,Tgfb1,Ptpn6,Il12b,Mapk3
ko05140	Leishmaniasis	0.0120236524736457	-4.42087952967324	65	27	0.0122061482820976	2212	7931	19697,18036,13057,16451,68652,15000,15979,16176,24088,13712,18033,18035,16175,26413,21926,16452,266632,19225,17357,22034,14131,66513,246256,21803,15170,16160,26417	Rela,Nfkbib,Cyba,Jak1,Tab2,H2-DMb2,Ifngr1,Il1b,Tlr2,Elk1,Nfkb1,Nfkbia,Il1a,Mapk1,Tnf,Jak2,Irak4,Ptgs2,Marcksl1,Traf6,Fcgr3,Tab1,Fcgr4,Tgfb1,Ptpn6,Il12b,Mapk3
ko04920	Adipocytokine signaling pathway	0.012326998871889	-4.39596339192822	71	29	0.0131103074141049	2212	7931	12894,72674,19697,20181,16847,18036,19079,20848,16150,26419,94180,14081,21938,18033,18035,50790,21926,71609,68401,433256,16452,12702,22030,18037,108099,74551,19082,16151,20182	Cpt1a,Adipor1,Rela,Rxra,Lepr,Nfkbib,Prkab1,Stat3,Ikbkb,Mapk8,Acsbg1,Acsl1,Tnfrsf1b,Nfkb1,Nfkbia,Acsl4,Tnf,Tradd,G6pc3,Acsl5,Jak2,Socs3,Traf2,Nfkbie,Prkag2,Pck2,Prkag1,Ikbkg,Rxrb
mmu04920	Adipocytokine signaling pathway	0.012326998871889	-4.39596339192822	71	29	0.0131103074141049	2212	7931	12894,72674,19697,20181,16847,18036,19079,20848,16150,26419,94180,14081,21938,18033,18035,50790,21926,71609,68401,433256,16452,12702,22030,18037,108099,74551,19082,16151,20182	Cpt1a,Adipor1,Rela,Rxra,Lepr,Nfkbib,Prkab1,Stat3,Ikbkb,Mapk8,Acsbg1,Acsl1,Tnfrsf1b,Nfkb1,Nfkbia,Acsl4,Tnf,Tradd,G6pc3,Acsl5,Jak2,Socs3,Traf2,Nfkbie,Prkag2,Pck2,Prkag1,Ikbkg,Rxrb
mmu04914	Progesterone-mediated oocyte maturation	0.0125311947102513	-4.37953416663455	86	34	0.015370705244123	2212	7931	12566,15516,18709,11513,12442,26419,71890,52563,17222,12428,67579,69010,66156,56371,12534,99152,18747,56150,17120,74769,18817,11836,14678,69957,12531,26413,268697,110157,18707,59008,12235,26417,66440,52206	Cdk2,Hsp90ab1,Pik3r2,Adcy7,Ccnb2,Mapk8,Mad2l2,Cdc23,Anapc1,Ccna2,Cpeb4,Anapc13,Anapc11,Fzr1,Cdk1,Anapc2,Prkaca,Mad2l1,Mad1l1,Pik3cb,Plk1,Araf,Gnai2,Cdc16,Cdc25b,Mapk1,Ccnb1,Raf1,Pik3cd,Anapc5,Bub1,Mapk3,Cdc26,Anapc4
ko04914	Progesterone-mediated oocyte maturation	0.0125311947102513	-4.37953416663455	86	34	0.015370705244123	2212	7931	12566,15516,18709,11513,12442,26419,71890,52563,17222,12428,67579,69010,66156,56371,12534,99152,18747,56150,17120,74769,18817,11836,14678,69957,12531,26413,268697,110157,18707,59008,12235,26417,66440,52206	Cdk2,Hsp90ab1,Pik3r2,Adcy7,Ccnb2,Mapk8,Mad2l2,Cdc23,Anapc1,Ccna2,Cpeb4,Anapc13,Anapc11,Fzr1,Cdk1,Anapc2,Prkaca,Mad2l1,Mad1l1,Pik3cb,Plk1,Araf,Gnai2,Cdc16,Cdc25b,Mapk1,Ccnb1,Raf1,Pik3cd,Anapc5,Bub1,Mapk3,Cdc26,Anapc4
mmu04071	Sphingolipid signaling pathway	0.0134594348600642	-4.30807494226929	120	45	0.0203435804701627	2212	7931	73699,19697,13033,52432,51792,15461,225849,71949,18709,17250,26419,18796,20597,26408,19054,18752,226849,22030,81535,12028,14389,11848,20598,74769,14678,26396,14127,21770,18033,20397,19353,26413,21926,71609,71978,13244,18805,110157,268656,19052,18707,208449,76893,26417,22059	Ppp2r1b,Rela,Ctsd,Ppp2r2d,Ppp2r1a,Hras,Ppp2r5b,Cers5,Pik3r2,Abcc1,Mapk8,Plcb2,Smpd1,Map3k5,Ppp2r3d,Prkcg,Ppp2r5a,Traf2,Sgpp1,Bax,Gab2,Rhoa,Smpd2,Pik3cb,Gnai2,Map2k2,Fcer1g,Ppp2r5d,Nfkb1,Sgpl1,Rac1,Mapk1,Tnf,Tradd,Ppp2r2a,Degs1,Pld1,Raf1,Sptlc1,Ppp2ca,Pik3cd,Sgms1,Cers2,Mapk3,Trp53
ko04071	Sphingolipid signaling pathway	0.0134594348600642	-4.30807494226929	120	45	0.0203435804701627	2212	7931	73699,19697,13033,52432,51792,15461,225849,71949,18709,17250,26419,18796,20597,26408,19054,18752,226849,22030,81535,12028,14389,11848,20598,74769,14678,26396,14127,21770,18033,20397,19353,26413,21926,71609,71978,13244,18805,110157,268656,19052,18707,208449,76893,26417,22059	Ppp2r1b,Rela,Ctsd,Ppp2r2d,Ppp2r1a,Hras,Ppp2r5b,Cers5,Pik3r2,Abcc1,Mapk8,Plcb2,Smpd1,Map3k5,Ppp2r3d,Prkcg,Ppp2r5a,Traf2,Sgpp1,Bax,Gab2,Rhoa,Smpd2,Pik3cb,Gnai2,Map2k2,Fcer1g,Ppp2r5d,Nfkb1,Sgpl1,Rac1,Mapk1,Tnf,Tradd,Ppp2r2a,Degs1,Pld1,Raf1,Sptlc1,Ppp2ca,Pik3cd,Sgms1,Cers2,Mapk3,Trp53
mmu_M00180	RNA polymerase II, eukaryotes	0.0142346091254085	-4.25207901732893	11	7	0.00316455696202532	2212	7931	20022,245841,67710,66491,20020,66420,69833	Polr2j,Polr2h,Polr2g,Polr2l,Polr2a,Polr2e,Polr2f
M00180	RNA polymerase II, eukaryotes	0.0142346091254085	-4.25207901732893	11	7	0.00316455696202532	2212	7931	20022,245841,67710,66491,20020,66420,69833	Polr2j,Polr2h,Polr2g,Polr2l,Polr2a,Polr2e,Polr2f
mmu_M00182	RNA polymerase I, eukaryotes	0.0142346091254085	-4.25207901732893	11	7	0.00316455696202532	2212	7931	20019,245841,66136,28071,66491,66420,69833	Polr1a,Polr2h,Znrd1,Twistnb,Polr2l,Polr2e,Polr2f
M00182	RNA polymerase I, eukaryotes	0.0142346091254085	-4.25207901732893	11	7	0.00316455696202532	2212	7931	20019,245841,66136,28071,66491,66420,69833	Polr1a,Polr2h,Znrd1,Twistnb,Polr2l,Polr2e,Polr2f
mmu_M00688	MAPK (JNK) signaling	0.0151315755694686	-4.19097162114632	21	11	0.00497287522603978	2212	7931	26405,26403,26407,53608,26419,330177,26400,26410,381921,26408,269881	Map3k2,Map3k11,Map3k4,Map3k6,Mapk8,Taok3,Map2k7,Map3k8,Taok2,Map3k5,Map3k10
M00688	MAPK (JNK) signaling	0.0151315755694686	-4.19097162114632	21	11	0.00497287522603978	2212	7931	26405,26403,26407,53608,26419,330177,26400,26410,381921,26408,269881	Map3k2,Map3k11,Map3k4,Map3k6,Mapk8,Taok3,Map2k7,Map3k8,Taok2,Map3k5,Map3k10
mmu05164	Influenza A	0.0154482411268655	-4.17026012504031	168	60	0.027124773960217	2212	7931	19697,214523,237082,15000,15979,71586,18709,16150,26419,16176,53319,15975,18035,216799,100037258,20304,26397,16452,106759,12702,266632,18550,66824,217069,13665,269966,22333,66679,24014,18036,16647,74769,232989,56488,16451,58185,13063,16193,26396,26400,14102,54131,18033,54721,110196,16175,26413,21926,228607,170722,110157,81489,54188,56489,56480,18707,12371,16160,26417,54196	Rela,Tmprss4,Nxt2,H2-DMb2,Ifngr1,Ifih1,Pik3r2,Ikbkb,Mapk8,Il1b,Nxf1,Ifnar1,Nfkbia,Nlrp3,Dnajc3,Ccl5,Map2k3,Jak2,Ticam1,Socs3,Irak4,Furin,Pycard,Trim25,Eif2s1,Nup98,Vdac1,Rae1,Rnasel,Nfkbib,Kpna2,Pik3cb,Hnrnpul1,Nxt1,Jak1,Rsad2,Cycs,Il6,Map2k2,Map2k7,Fas,Irf3,Nfkb1,Tyk2,Fdps,Il1a,Mapk1,Tnf,Mavs,Nxf7,Raf1,Dnajb1,Cpsf4,Ikbke,Tbk1,Pik3cd,Casp9,Il12b,Mapk3,Pabpn1
ko05164	Influenza A	0.0154482411268655	-4.17026012504031	168	60	0.027124773960217	2212	7931	19697,214523,237082,15000,15979,71586,18709,16150,26419,16176,53319,15975,18035,216799,100037258,20304,26397,16452,106759,12702,266632,18550,66824,217069,13665,269966,22333,66679,24014,18036,16647,74769,232989,56488,16451,58185,13063,16193,26396,26400,14102,54131,18033,54721,110196,16175,26413,21926,228607,170722,110157,81489,54188,56489,56480,18707,12371,16160,26417,54196	Rela,Tmprss4,Nxt2,H2-DMb2,Ifngr1,Ifih1,Pik3r2,Ikbkb,Mapk8,Il1b,Nxf1,Ifnar1,Nfkbia,Nlrp3,Dnajc3,Ccl5,Map2k3,Jak2,Ticam1,Socs3,Irak4,Furin,Pycard,Trim25,Eif2s1,Nup98,Vdac1,Rae1,Rnasel,Nfkbib,Kpna2,Pik3cb,Hnrnpul1,Nxt1,Jak1,Rsad2,Cycs,Il6,Map2k2,Map2k7,Fas,Irf3,Nfkb1,Tyk2,Fdps,Il1a,Mapk1,Tnf,Mavs,Nxf7,Raf1,Dnajb1,Cpsf4,Ikbke,Tbk1,Pik3cd,Casp9,Il12b,Mapk3,Pabpn1
ko00270	Cysteine and methionine metabolism	0.0165619769118211	-4.10064575841694	46	20	0.00904159132007233	2212	7931	11615,56369,16828,108645,14629,67873,13433,17449,20810,67870,14719,17448,74340,246221,66902,106557,22117,269378,20603,14718	Gm4737,Apip,Ldha,Mat2b,Gclc,Mri1,Dnmt1,Mdh1,Srm,Enoph1,Got2,Mdh2,Ahcyl2,Mpst,Mtap,Ldhal6b,Tst,Ahcy,Sms,Got1
mmu00270	Cysteine and methionine metabolism	0.0165619769118211	-4.10064575841694	46	20	0.00904159132007233	2212	7931	11615,56369,16828,108645,14629,67873,13433,17449,20810,67870,14719,17448,74340,246221,66902,106557,22117,269378,20603,14718	Gm4737,Apip,Ldha,Mat2b,Gclc,Mri1,Dnmt1,Mdh1,Srm,Enoph1,Got2,Mdh2,Ahcyl2,Mpst,Mtap,Ldhal6b,Tst,Ahcy,Sms,Got1
ko04215	Apoptosis - multiple species	0.016858717145603	-4.08288741793896	32	15	0.00678119349005425	2212	7931	170770,51800,12018,56208,11796,13063,12370,12028,11797,12371,26419,64704,11799,12125,14082	Bbc3,Bok,Bak1,Becn1,Birc3,Cycs,Casp8,Bax,Birc2,Casp9,Mapk8,Htra2,Birc5,Bcl2l11,Fadd
mmu00030	Pentose phosphate pathway	0.016858717145603	-4.08288741793896	32	15	0.00678119349005425	2212	7931	75731,11674,353204,66646,232449,19895,72157,18642,66171,19139,14751,18641,110639,11676,21351	Idnk,Aldoa,Aldoart1,Rpe,Dera,Rpia,Pgm2,Pfkm,Pgls,Prps1,Gpi1,Pfkl,Prps2,Aldoc,Taldo1
mmu04215	Apoptosis - multiple species	0.016858717145603	-4.08288741793896	32	15	0.00678119349005425	2212	7931	170770,51800,12018,56208,11796,13063,12370,12028,11797,12371,26419,64704,11799,12125,14082	Bbc3,Bok,Bak1,Becn1,Birc3,Cycs,Casp8,Bax,Birc2,Casp9,Mapk8,Htra2,Birc5,Bcl2l11,Fadd
ko00030	Pentose phosphate pathway	0.016858717145603	-4.08288741793896	32	15	0.00678119349005425	2212	7931	75731,353204,11674,232449,66646,19895,72157,18642,19139,66171,14751,18641,110639,11676,21351	Idnk,Aldoart1,Aldoa,Dera,Rpe,Rpia,Pgm2,Pfkm,Prps1,Pgls,Gpi1,Pfkl,Prps2,Aldoc,Taldo1
ko00051	Fructose and mannose metabolism	0.0181245152809928	-4.01048982171664	35	16	0.00723327305605787	2212	7931	15277,69080,67861,270198,353204,225913,20322,18642,29858,18641,18639,11676,11674,218138,110119,170768	Hk2,Gmppa,Akr1b10,Pfkfb4,Aldoart1,Tkfc,Sord,Pfkm,Pmm1,Pfkl,Pfkfb1,Aldoc,Aldoa,Gmds,Mpi,Pfkfb3
mmu00051	Fructose and mannose metabolism	0.0181245152809928	-4.01048982171664	35	16	0.00723327305605787	2212	7931	15277,69080,270198,353204,67861,225913,20322,18642,29858,18641,18639,11676,11674,218138,110119,170768	Hk2,Gmppa,Pfkfb4,Aldoart1,Akr1b10,Tkfc,Sord,Pfkm,Pmm1,Pfkl,Pfkfb1,Aldoc,Aldoa,Gmds,Mpi,Pfkfb3
ko05211	Renal cell carcinoma	0.0185792678236773	-3.98570895306412	64	26	0.011754068716094	2212	7931	12540,15234,17295,74769,11863,216805,11836,15461,67673,14388,18709,56438,26396,19353,26413,107746,215449,110157,14194,20663,12929,14784,18707,112405,21803,26417	Cdc42,Hgf,Met,Pik3cb,Arnt,Flcn,Araf,Hras,Elob,Gab1,Pik3r2,Rbx1,Map2k2,Rac1,Mapk1,Rapgef1,Rap1b,Raf1,Fh1,Sos2,Crkl,Grb2,Pik3cd,Egln1,Tgfb1,Mapk3
mmu05211	Renal cell carcinoma	0.0185792678236773	-3.98570895306412	64	26	0.011754068716094	2212	7931	12540,15234,17295,74769,11863,216805,11836,15461,67673,14388,18709,56438,26396,19353,26413,107746,215449,110157,14194,20663,12929,14784,18707,112405,21803,26417	Cdc42,Hgf,Met,Pik3cb,Arnt,Flcn,Araf,Hras,Elob,Gab1,Pik3r2,Rbx1,Map2k2,Rac1,Mapk1,Rapgef1,Rap1b,Raf1,Fh1,Sos2,Crkl,Grb2,Pik3cd,Egln1,Tgfb1,Mapk3
ko04662	B cell receptor signaling pathway	0.0187282204606843	-3.9777237771475	70	28	0.0126582278481013	2212	7931	19697,18036,240354,16331,74769,15461,17060,18709,12042,16150,83490,20963,26396,18033,18035,19353,26413,110157,20663,22324,18037,16332,14784,18707,15170,26417,16151,18018	Rela,Nfkbib,Malt1,Inpp5d,Pik3cb,Hras,Blnk,Pik3r2,Bcl10,Ikbkb,Pik3ap1,Syk,Map2k2,Nfkb1,Nfkbia,Rac1,Mapk1,Raf1,Sos2,Vav1,Nfkbie,Inppl1,Grb2,Pik3cd,Ptpn6,Mapk3,Ikbkg,Nfatc1
mmu04662	B cell receptor signaling pathway	0.0187282204606843	-3.9777237771475	70	28	0.0126582278481013	2212	7931	19697,18036,16331,240354,74769,15461,17060,18709,12042,16150,83490,20963,26396,18033,18035,19353,26413,110157,20663,22324,18037,14784,18707,16332,15170,26417,16151,18018	Rela,Nfkbib,Inpp5d,Malt1,Pik3cb,Hras,Blnk,Pik3r2,Bcl10,Ikbkb,Pik3ap1,Syk,Map2k2,Nfkb1,Nfkbia,Rac1,Mapk1,Raf1,Sos2,Vav1,Nfkbie,Grb2,Pik3cd,Inppl1,Ptpn6,Mapk3,Ikbkg,Nfatc1
M00092	Phosphatidylethanolamine (PE) biosynthesis, ethanolamine => PE	0.0208872339532472	-3.86861712226935	7	5	0.00226039783001808	2212	7931	99712,12651,68671,28042,12660	Cept1,Chkb,Pcyt2,Selenoi,Chka
mmu_M00092	Phosphatidylethanolamine (PE) biosynthesis, ethanolamine => PE	0.0208872339532472	-3.86861712226935	7	5	0.00226039783001808	2212	7931	99712,12651,68671,28042,12660	Cept1,Chkb,Pcyt2,Selenoi,Chka
M00400	p97-Ufd1-Npl4 complex	0.0216743750397162	-3.8316245899623	3	3	0.00135623869801085	2212	7931	269523,22230,217365	Vcp,Ufd1,Nploc4
mmu_M00020	Serine biosynthesis, glycerate-3P => serine	0.0216743750397162	-3.8316245899623	3	3	0.00135623869801085	2212	7931	107272,236539,100678	Psat1,Phgdh,Psph
M00020	Serine biosynthesis, glycerate-3P => serine	0.0216743750397162	-3.8316245899623	3	3	0.00135623869801085	2212	7931	107272,236539,100678	Psat1,Phgdh,Psph
mmu_M00051	Uridine monophosphate biosynthesis, glutamine (+ PRPP) => UMP	0.0216743750397162	-3.8316245899623	3	3	0.00135623869801085	2212	7931	69719,22247,56749	Cad,Umps,Dhodh
mmu_M00400	p97-Ufd1-Npl4 complex	0.0216743750397162	-3.8316245899623	3	3	0.00135623869801085	2212	7931	269523,22230,217365	Vcp,Ufd1,Nploc4
M00410	ESCRT-II complex	0.0216743750397162	-3.8316245899623	3	3	0.00135623869801085	2212	7931	27681,28084,70160	Snf8,Vps25,Vps36
ko00780	Biotin metabolism	0.0216743750397162	-3.8316245899623	3	3	0.00135623869801085	2212	7931	110948,71147,26363	Hlcs,Oxsm,Btd
M00051	Uridine monophosphate biosynthesis, glutamine (+ PRPP) => UMP	0.0216743750397162	-3.8316245899623	3	3	0.00135623869801085	2212	7931	69719,22247,56749	Cad,Umps,Dhodh
mmu_M00410	ESCRT-II complex	0.0216743750397162	-3.8316245899623	3	3	0.00135623869801085	2212	7931	27681,28084,70160	Snf8,Vps25,Vps36
mmu00780	Biotin metabolism	0.0216743750397162	-3.8316245899623	3	3	0.00135623869801085	2212	7931	110948,71147,26363	Hlcs,Oxsm,Btd
mmu05210	Colorectal cancer	0.0228942100544238	-3.77687123644173	62	25	0.0113019891500904	2212	7931	21416,74769,17685,17869,11836,13063,18709,12005,26419,17688,11799,19353,17350,26413,17686,17128,110157,18707,21803,12028,12371,12015,11848,26417,22059	Tcf7l2,Pik3cb,Msh2,Myc,Araf,Cycs,Pik3r2,Axin1,Mapk8,Msh6,Birc5,Rac1,Mlh1,Mapk1,Msh3,Smad4,Raf1,Pik3cd,Tgfb1,Bax,Casp9,Bad,Rhoa,Mapk3,Trp53
ko05210	Colorectal cancer	0.0228942100544238	-3.77687123644173	62	25	0.0113019891500904	2212	7931	21416,74769,17685,17869,11836,13063,18709,12005,26419,17688,11799,19353,17350,26413,17686,17128,110157,18707,21803,12028,12371,12015,11848,26417,22059	Tcf7l2,Pik3cb,Msh2,Myc,Araf,Cycs,Pik3r2,Axin1,Mapk8,Msh6,Birc5,Rac1,Mlh1,Mapk1,Msh3,Smad4,Raf1,Pik3cd,Tgfb1,Bax,Casp9,Bad,Rhoa,Mapk3,Trp53
mmu_M00289	RF-C complex	0.0234672832831795	-3.75214802855961	5	4	0.00180831826401447	2212	7931	69263,106344,19718,72151	Rfc3,Rfc4,Rfc2,Rfc5
M00289	RF-C complex	0.0234672832831795	-3.75214802855961	5	4	0.00180831826401447	2212	7931	69263,106344,19718,72151	Rfc3,Rfc4,Rfc2,Rfc5
mmu04931	Insulin resistance	0.0235144777499213	-3.75013897306326	108	40	0.0180831826401447	2212	7931	12894,19697,19079,110095,26568,21428,18709,20787,16150,26419,19309,76055,18035,68401,12913,12702,19045,19082,110078,26427,74769,20848,58988,110854,16193,14936,22260,18033,231991,21926,56458,14583,19246,208104,16337,18707,108099,74551,74343,228966	Cpt1a,Rela,Prkab1,Pygl,Slc27a3,Mlx,Pik3r2,Srebf1,Ikbkb,Mapk8,Pygm,Oga,Nfkbia,G6pc3,Creb3,Socs3,Ppp1ca,Prkag1,Pygb,Creb3l1,Pik3cb,Stat3,Rps6kb2,Ptpa,Il6,Gys1,Nr1h2,Nfkb1,Creb5,Tnf,Foxo1,Gfpt1,Ptpn1,Mlxip,Insr,Pik3cd,Prkag2,Pck2,Crtc2,Ppp1r3d
mmu04211	Longevity regulating pathway	0.0259360127439204	-3.65212282262865	90	34	0.015370705244123	2212	7931	72674,19697,19079,64930,11911,15461,18709,11513,12359,51897,13684,12913,22084,67605,140742,12028,19082,18747,26427,20656,12915,74769,58988,230784,18033,231991,68118,56458,77683,16337,18707,108099,22059,22241	Adipor1,Rela,Prkab1,Tsc1,Atf4,Hras,Pik3r2,Adcy7,Cat,Atg13,Eif4e,Creb3,Tsc2,Akt1s1,Sesn1,Bax,Prkag1,Prkaca,Creb3l1,Sod2,Atf6b,Pik3cb,Rps6kb2,Sesn2,Nfkb1,Creb5,Atg101,Foxo1,Ehmt1,Insr,Pik3cd,Prkag2,Trp53,Ulk1
mmu_M00352	Spliceosome, U2-snRNP	0.0295051985167587	-3.52318881025437	20	10	0.00452079566003617	2212	7931	67332,20641,107701,20222,107686,67465,66125,319322,68011,81898	Snrpd3,Snrpd1,Sf3b4,Sf3a2,Snrpd2,Sf3a1,Sf3b5,Sf3b2,Snrpg,Sf3b1
M00352	Spliceosome, U2-snRNP	0.0295051985167587	-3.52318881025437	20	10	0.00452079566003617	2212	7931	67332,20641,107701,20222,107686,67465,66125,319322,68011,81898	Snrpd3,Snrpd1,Sf3b4,Sf3a2,Snrpd2,Sf3a1,Sf3b5,Sf3b2,Snrpg,Sf3b1
ko04666	Fc gamma R-mediated phagocytosis	0.031609313063612	-3.45430348460694	85	32	0.0144665461121157	2212	7931	12631,12540,74192,18709,20963,56443,73178,18752,22324,16332,227753,14389,67916,22376,22323,16886,74769,16331,58988,16885,67771,19353,11867,26413,18805,110157,17357,12929,18707,17118,19012,26417	Cfl1,Cdc42,Arpc5l,Pik3r2,Syk,Arpc1a,Wasl,Prkcg,Vav1,Inppl1,Gsn,Gab2,Plpp3,Was,Vasp,Limk2,Pik3cb,Inpp5d,Rps6kb2,Limk1,Arpc5,Rac1,Arpc1b,Mapk1,Pld1,Raf1,Marcksl1,Crkl,Pik3cd,Marcks,Plpp1,Mapk3
mmu04666	Fc gamma R-mediated phagocytosis	0.031609313063612	-3.45430348460694	85	32	0.0144665461121157	2212	7931	12631,12540,74192,18709,20963,56443,73178,18752,22324,16332,227753,14389,67916,22376,22323,16886,74769,16331,58988,16885,67771,19353,11867,26413,18805,110157,17357,12929,18707,17118,19012,26417	Cfl1,Cdc42,Arpc5l,Pik3r2,Syk,Arpc1a,Wasl,Prkcg,Vav1,Inppl1,Gsn,Gab2,Plpp3,Was,Vasp,Limk2,Pik3cb,Inpp5d,Rps6kb2,Limk1,Arpc5,Rac1,Arpc1b,Mapk1,Pld1,Raf1,Marcksl1,Crkl,Pik3cd,Marcks,Plpp1,Mapk3
ko00515	Mannose type O-glycan biosynthesis	0.0328778807803009	-3.41495516402522	23	11	0.00497287522603978	2212	7931	108902,99011,20441,57370,216395,246179,14345,280645,215494,243853,97884	B4gat1,Pomt1,St3gal3,B4galt3,Rxylt1,Fktn,Fut4,B3gat2,Pomgnt2,Fkrp,B3galnt2
mmu00515	Mannose type O-glycan biosynthesis	0.0328778807803009	-3.41495516402522	23	11	0.00497287522603978	2212	7931	108902,99011,20441,57370,216395,246179,14345,280645,215494,243853,97884	B4gat1,Pomt1,St3gal3,B4galt3,Rxylt1,Fktn,Fut4,B3gat2,Pomgnt2,Fkrp,B3galnt2
M00413	FA core complex	0.0334756728796725	-3.39693628664583	10	6	0.0027124773960217	2212	7931	71885,60534,237211,14087,101831,67030	Faap100,Fancg,Fancb,Fanca,Faap24,Fancl
mmu_M00413	FA core complex	0.0334756728796725	-3.39693628664583	10	6	0.0027124773960217	2212	7931	71885,60534,237211,14087,101831,67030	Faap100,Fancg,Fancb,Fanca,Faap24,Fancl
M00693	Cell cycle - G2/M transition	0.0334756728796725	-3.39693628664583	10	6	0.0027124773960217	2212	7931	12428,268697,12442,12566,22390,12534	Ccna2,Ccnb1,Ccnb2,Cdk2,Wee1,Cdk1
mmu_M00391	Exosome, eukaryotes	0.0334756728796725	-3.39693628664583	10	6	0.0027124773960217	2212	7931	72544,66446,66583,227715,69639,27998	Exosc6,Exosc7,Exosc1,Exosc2,Exosc8,Exosc5
M00290	Holo-TFIIH complex	0.0334756728796725	-3.39693628664583	10	6	0.0027124773960217	2212	7931	12572,13872,66671,209357,14885,66467	Cdk7,Ercc3,Ccnh,Gtf2h3,Gtf2h4,Gtf2h5
mmu_M00290	Holo-TFIIH complex	0.0334756728796725	-3.39693628664583	10	6	0.0027124773960217	2212	7931	12572,13872,66671,209357,14885,66467	Cdk7,Ercc3,Ccnh,Gtf2h3,Gtf2h4,Gtf2h5
mmu_M00693	Cell cycle - G2/M transition	0.0334756728796725	-3.39693628664583	10	6	0.0027124773960217	2212	7931	12428,268697,12442,12566,22390,12534	Ccna2,Ccnb1,Ccnb2,Cdk2,Wee1,Cdk1
M00391	Exosome, eukaryotes	0.0334756728796725	-3.39693628664583	10	6	0.0027124773960217	2212	7931	72544,66446,66583,227715,69639,27998	Exosc6,Exosc7,Exosc1,Exosc2,Exosc8,Exosc5
mmu00510	N-Glycan biosynthesis	0.0344310808970472	-3.36879560807723	49	20	0.00904159132007233	2212	7931	381903,57170,13200,13135,227697,227619,68563,223774,140481,320438,14376,20014,56737,57370,13481,208211,57377,208624,217664,16430	Alg8,Dolpp1,Ddost,Dad1,Dolk,Man1b1,Dpm3,Alg12,Man2a2,Alg6,Ganab,Rpn2,Alg2,B4galt3,Dpm2,Alg1,Mogs,Alg3,Mgat2,Stt3a
ko00510	N-Glycan biosynthesis	0.0344310808970472	-3.36879560807723	49	20	0.00904159132007233	2212	7931	381903,57170,13200,13135,227697,227619,223774,68563,140481,320438,20014,14376,57370,13481,56737,208211,57377,208624,217664,16430	Alg8,Dolpp1,Ddost,Dad1,Dolk,Man1b1,Alg12,Dpm3,Man2a2,Alg6,Rpn2,Ganab,B4galt3,Dpm2,Alg2,Alg1,Mogs,Alg3,Mgat2,Stt3a
ko00280	Valine, leucine and isoleucine degradation	0.034667394863157	-3.3619556630615	55	22	0.00994575045207957	2212	7931	110460,257633,11992,113868,66948,11409,208715,52538,15356,15107,73724,17850,11364,11671,93747,15108,78038,97212,78894,58875,56357,12039	Acat2,Acsf3,Auh,Acaa1a,Acad8,Acads,Hmgcs1,Acaa2,Hmgcl,Hadh,Mcee,Mmut,Acadm,Aldh3a2,Echs1,Hsd17b10,Mccc2,Hadha,Aacs,Hibadh,Ivd,Bckdha
mmu00280	Valine, leucine and isoleucine degradation	0.034667394863157	-3.3619556630615	55	22	0.00994575045207957	2212	7931	110460,257633,11992,113868,66948,208715,11409,52538,15356,15107,73724,11364,17850,11671,15108,78038,93747,97212,58875,78894,56357,12039	Acat2,Acsf3,Auh,Acaa1a,Acad8,Hmgcs1,Acads,Acaa2,Hmgcl,Hadh,Mcee,Acadm,Mmut,Aldh3a2,Hsd17b10,Mccc2,Echs1,Hadha,Hibadh,Aacs,Ivd,Bckdha
mmu_M00001	Glycolysis (Embden-Meyerhof pathway), glucose => pyruvate	0.0355653541096008	-3.33638331415845	26	12	0.0054249547920434	2212	7931	56012,15277,11674,353204,13807,13806,18655,14433,18642,14751,18641,11676	Pgam2,Hk2,Aldoa,Aldoart1,Eno2,Eno1,Pgk1,Gapdh,Pfkm,Gpi1,Pfkl,Aldoc
M00001	Glycolysis (Embden-Meyerhof pathway), glucose => pyruvate	0.0355653541096008	-3.33638331415845	26	12	0.0054249547920434	2212	7931	56012,15277,11674,353204,13807,13806,18655,14433,18642,14751,18641,11676	Pgam2,Hk2,Aldoa,Aldoart1,Eno2,Eno1,Pgk1,Gapdh,Pfkm,Gpi1,Pfkl,Aldoc
mmu00630	Glyoxylate and dicarboxylate metabolism	0.037679102305139	-3.27864965373137	29	13	0.00587703435804702	2212	7931	110460,12974,17448,73724,67078,68180,17850,76238,12359,11428,71562,11429,17449	Acat2,Cs,Mdh2,Mcee,Pgp,Hyi,Mmut,Grhpr,Cat,Aco1,Afmid,Aco2,Mdh1
ko00630	Glyoxylate and dicarboxylate metabolism	0.037679102305139	-3.27864965373137	29	13	0.00587703435804702	2212	7931	110460,12974,17448,73724,67078,68180,17850,76238,11428,12359,71562,11429,17449	Acat2,Cs,Mdh2,Mcee,Pgp,Hyi,Mmut,Grhpr,Aco1,Cat,Afmid,Aco2,Mdh1
mmu00511	Other glycan degradation	0.0383709859084936	-3.26045368027899	18	9	0.00406871609403255	2212	7931	14466,15211,18010,110173,66848,17159,17160,11593,238023	Gba,Hexa,Neu1,Manba,Fuca2,Man2b1,Man2b2,Aga,Hexdc
mmu_M00003	Gluconeogenesis, oxaloacetate => fructose-6P	0.0383709859084936	-3.26045368027899	18	9	0.00406871609403255	2212	7931	56012,11674,353204,13807,13806,18655,14433,74551,11676	Pgam2,Aldoa,Aldoart1,Eno2,Eno1,Pgk1,Gapdh,Pck2,Aldoc
M00003	Gluconeogenesis, oxaloacetate => fructose-6P	0.0383709859084936	-3.26045368027899	18	9	0.00406871609403255	2212	7931	56012,11674,353204,13807,13806,18655,14433,74551,11676	Pgam2,Aldoa,Aldoart1,Eno2,Eno1,Pgk1,Gapdh,Pck2,Aldoc
ko00511	Other glycan degradation	0.0383709859084936	-3.26045368027899	18	9	0.00406871609403255	2212	7931	14466,15211,18010,110173,66848,17160,17159,11593,238023	Gba,Hexa,Neu1,Manba,Fuca2,Man2b2,Man2b1,Aga,Hexdc
ko05160	Hepatitis C	0.04026750400611	-3.21221048751202	134	47	0.02124773960217	2212	7931	73699,19766,19697,20181,52432,621628,51792,15461,18709,16150,26419,15975,18035,106759,12702,22030,22034,56469,13665,15957,24014,74769,20848,11836,16451,16362,18260,54131,18033,54721,26413,21926,71609,228607,71978,110157,19052,20663,56489,14784,56480,18707,12015,26417,16151,22059,19192	Ppp2r1b,Ripk1,Rela,Rxra,Ppp2r2d,Cldn20,Ppp2r1a,Hras,Pik3r2,Ikbkb,Mapk8,Ifnar1,Nfkbia,Ticam1,Socs3,Traf2,Traf6,Pias1,Eif2s1,Ifit1,Rnasel,Pik3cb,Stat3,Araf,Jak1,Irf1,Ocln,Irf3,Nfkb1,Tyk2,Mapk1,Tnf,Tradd,Mavs,Ppp2r2a,Raf1,Ppp2ca,Sos2,Ikbke,Grb2,Tbk1,Pik3cd,Bad,Mapk3,Ikbkg,Trp53,Psme3
mmu05160	Hepatitis C	0.04026750400611	-3.21221048751202	134	47	0.02124773960217	2212	7931	73699,19766,19697,20181,52432,621628,51792,15461,18709,16150,26419,15975,18035,106759,12702,22030,22034,56469,13665,15957,24014,74769,20848,11836,16451,16362,18260,54131,18033,54721,26413,21926,71609,228607,71978,110157,19052,20663,56489,14784,56480,18707,12015,26417,16151,22059,19192	Ppp2r1b,Ripk1,Rela,Rxra,Ppp2r2d,Cldn20,Ppp2r1a,Hras,Pik3r2,Ikbkb,Mapk8,Ifnar1,Nfkbia,Ticam1,Socs3,Traf2,Traf6,Pias1,Eif2s1,Ifit1,Rnasel,Pik3cb,Stat3,Araf,Jak1,Irf1,Ocln,Irf3,Nfkb1,Tyk2,Mapk1,Tnf,Tradd,Mavs,Ppp2r2a,Raf1,Ppp2ca,Sos2,Ikbke,Grb2,Tbk1,Pik3cd,Bad,Mapk3,Ikbkg,Trp53,Psme3
ko00010	Glycolysis / Gluconeogenesis	0.0413945278300064	-3.18460658490632	65	25	0.0113019891500904	2212	7931	56012,16828,15277,353204,72157,13806,18642,12183,18641,11676,68401,11674,106557,13807,11671,11532,18655,14433,17330,74551,14751,319625,58810,235339,67689	Pgam2,Ldha,Hk2,Aldoart1,Pgm2,Eno1,Pfkm,Bpgm,Pfkl,Aldoc,G6pc3,Aldoa,Ldhal6b,Eno2,Aldh3a2,Adh5,Pgk1,Gapdh,Minpp1,Pck2,Gpi1,Galm,Akr1a1,Dlat,Aldh3b1
mmu00010	Glycolysis / Gluconeogenesis	0.0413945278300064	-3.18460658490632	65	25	0.0113019891500904	2212	7931	16828,56012,15277,353204,72157,13806,18642,12183,18641,11676,68401,11674,13807,106557,11671,11532,18655,14433,17330,74551,319625,14751,58810,235339,67689	Ldha,Pgam2,Hk2,Aldoart1,Pgm2,Eno1,Pfkm,Bpgm,Pfkl,Aldoc,G6pc3,Aldoa,Eno2,Ldhal6b,Aldh3a2,Adh5,Pgk1,Gapdh,Minpp1,Pck2,Galm,Gpi1,Akr1a1,Dlat,Aldh3b1
mmu00620	Pyruvate metabolism	0.0414639220520655	-3.18293157799073	38	16	0.00723327305605787	2212	7931	110460,16828,109801,14651,66204,17449,17436,17448,14194,106557,76238,11671,18563,74551,107029,235339	Acat2,Ldha,Glo1,Hagh,Acyp1,Mdh1,Me1,Mdh2,Fh1,Ldhal6b,Grhpr,Aldh3a2,Pcx,Pck2,Me2,Dlat
ko00620	Pyruvate metabolism	0.0414639220520655	-3.18293157799073	38	16	0.00723327305605787	2212	7931	110460,16828,109801,14651,66204,17449,17436,17448,14194,106557,76238,11671,18563,74551,107029,235339	Acat2,Ldha,Glo1,Hagh,Acyp1,Mdh1,Me1,Mdh2,Fh1,Ldhal6b,Grhpr,Aldh3a2,Pcx,Pck2,Me2,Dlat
mmu05219	Bladder cancer	0.0420981144149388	-3.16775232754056	41	17	0.00768535262206148	2212	7931	12567,17869,242705,11836,15461,13555,13144,26396,17246,26413,69635,13557,110157,56289,73086,22059,26417	Cdk4,Myc,E2f2,Araf,Hras,E2f1,Dapk3,Map2k2,Mdm2,Mapk1,Dapk1,E2f3,Raf1,Rassf1,Rps6ka5,Trp53,Mapk3
ko05219	Bladder cancer	0.0420981144149388	-3.16775232754056	41	17	0.00768535262206148	2212	7931	12567,17869,242705,11836,15461,13555,13144,26396,17246,26413,69635,13557,110157,56289,73086,22059,26417	Cdk4,Myc,E2f2,Araf,Hras,E2f1,Dapk3,Map2k2,Mdm2,Mapk1,Dapk1,E2f3,Raf1,Rassf1,Rps6ka5,Trp53,Mapk3
mmu03022	Basal transcription factors	0.042502738175015	-3.15818677747973	44	18	0.0081374321880651	2212	7931	12572,72504,13872,209357,14886,66467,66464,21343,98053,235459,74197,102162,63856,108143,66671,229906,24074,14885	Cdk7,Taf4b,Ercc3,Gtf2h3,Gtf2i,Gtf2h5,Taf12,Taf6,Gtf2f1,Gtf2a2,Gtf2e1,Taf5l,Taf8,Taf9,Ccnh,Gtf2b,Taf7,Gtf2h4
ko03022	Basal transcription factors	0.042502738175015	-3.15818677747973	44	18	0.0081374321880651	2212	7931	12572,72504,13872,209357,14886,66467,66464,21343,98053,235459,74197,102162,63856,108143,66671,229906,24074,14885	Cdk7,Taf4b,Ercc3,Gtf2h3,Gtf2i,Gtf2h5,Taf12,Taf6,Gtf2f1,Gtf2a2,Gtf2e1,Taf5l,Taf8,Taf9,Ccnh,Gtf2b,Taf7,Gtf2h4
mmu04122	Sulfur relay system	0.0430014499666025	-3.14652144370354	8	5	0.00226039783001808	2212	7931	22117,233189,17434,246221,69372	Tst,Ctu1,Mocs2,Mpst,Mocs3
M00065	GPI-anchor biosynthesis, core oligosaccharide	0.0430014499666025	-3.14652144370354	8	5	0.00226039783001808	2212	7931	55981,67556,70325,18701,230801	Pigb,Pigm,Pigw,Pigf,Pigv
mmu_M00687	MAPK (ERK1/2) signaling	0.0430014499666025	-3.14652144370354	8	5	0.00226039783001808	2212	7931	26413,26396,110157,26417,11836	Mapk1,Map2k2,Raf1,Mapk3,Araf
mmu_M00065	GPI-anchor biosynthesis, core oligosaccharide	0.0430014499666025	-3.14652144370354	8	5	0.00226039783001808	2212	7931	55981,67556,70325,18701,230801	Pigb,Pigm,Pigw,Pigf,Pigv
ko04122	Sulfur relay system	0.0430014499666025	-3.14652144370354	8	5	0.00226039783001808	2212	7931	22117,233189,17434,246221,69372	Tst,Ctu1,Mocs2,Mpst,Mocs3
M00687	MAPK (ERK1/2) signaling	0.0430014499666025	-3.14652144370354	8	5	0.00226039783001808	2212	7931	26413,26396,110157,26417,11836	Mapk1,Map2k2,Raf1,Mapk3,Araf
mmu05133	Pertussis	0.0471058984663903	-3.05535705296868	75	28	0.0126582278481013	2212	7931	12313,19697,107607,12631,12475,16362,14678,16193,26419,16176,54131,80796,18033,216799,16175,83430,26413,21926,106759,15900,266632,22034,66824,117149,16160,11848,26417,12315	Calm1,Rela,Nod1,Cfl1,Cd14,Irf1,Gnai2,Il6,Mapk8,Il1b,Irf3,Calm4,Nfkb1,Nlrp3,Il1a,Il23a,Mapk1,Tnf,Ticam1,Irf8,Irak4,Traf6,Pycard,Tirap,Il12b,Rhoa,Mapk3,Calm3
ko05133	Pertussis	0.0471058984663903	-3.05535705296868	75	28	0.0126582278481013	2212	7931	12313,19697,107607,12631,12475,16362,14678,16193,26419,16176,54131,80796,18033,216799,16175,83430,26413,21926,106759,15900,266632,22034,66824,117149,16160,11848,26417,12315	Calm1,Rela,Nod1,Cfl1,Cd14,Irf1,Gnai2,Il6,Mapk8,Il1b,Irf3,Calm4,Nfkb1,Nlrp3,Il1a,Il23a,Mapk1,Tnf,Ticam1,Irf8,Irak4,Traf6,Pycard,Tirap,Il12b,Rhoa,Mapk3,Calm3
mmu00062	Fatty acid elongation	0.048201448523103	-3.03236620603061	27	12	0.0054249547920434	2212	7931	57874,70757,106529,56348,93747,26922,66775,54397,52538,97212,15107,68801	Hacd3,Hacd2,Tecr,Hsd17b12,Echs1,Mecr,Hacd4,Ppt2,Acaa2,Hadha,Hadh,Elovl5
ko00062	Fatty acid elongation	0.048201448523103	-3.03236620603061	27	12	0.0054249547920434	2212	7931	57874,70757,106529,56348,93747,26922,66775,97212,54397,52538,15107,68801	Hacd3,Hacd2,Tecr,Hsd17b12,Echs1,Mecr,Hacd4,Hadha,Ppt2,Acaa2,Hadh,Elovl5
mmu_M00048	Inosine monophosphate biosynthesis, PRPP + glutamine => IMP	0.0548998596693469	-2.90224448658382	6	4	0.00180831826401447	2212	7931	11564,14450,108147,231327	Adsl,Gart,Atic,Ppat
M00048	Inosine monophosphate biosynthesis, PRPP + glutamine => IMP	0.0548998596693469	-2.90224448658382	6	4	0.00180831826401447	2212	7931	11564,14450,108147,231327	Adsl,Gart,Atic,Ppat
M00412	ESCRT-III complex	0.056564949385151	-2.87236575441272	11	6	0.0027124773960217	2212	7931	66700,105513,68942,67064,76959,75608	Chmp3,Chmp7,Chmp2b,Chmp1b,Chmp5,Chmp4b
mmu_M00412	ESCRT-III complex	0.056564949385151	-2.87236575441272	11	6	0.0027124773960217	2212	7931	66700,105513,68942,67064,76959,75608	Chmp3,Chmp7,Chmp2b,Chmp1b,Chmp5,Chmp4b
M00034	Methionine salvage pathway	0.056564949385151	-2.87236575441272	11	6	0.0027124773960217	2212	7931	20810,56369,67870,108645,67873,66902	Srm,Apip,Enoph1,Mat2b,Mri1,Mtap
mmu_M00034	Methionine salvage pathway	0.056564949385151	-2.87236575441272	11	6	0.0027124773960217	2212	7931	20810,56369,67870,108645,67873,66902	Srm,Apip,Enoph1,Mat2b,Mri1,Mtap
M00154	Cytochrome c oxidase	0.0590734639034254	-2.8289734587284	22	10	0.00452079566003617	2212	7931	12862,12866,12859,12861,12867,66142,12865,333182,226139,20463	Cox6a2,Cox7a2,Cox5b,Cox6a1,Cox7c,Cox7b,Cox7a1,Cox6b2,Cox15,Cox7a2l
M00689	MAPK (p38) signaling	0.0590734639034254	-2.8289734587284	22	10	0.00452079566003617	2212	7931	26405,26397,26403,26407,53608,330177,381921,26410,26408,269881	Map3k2,Map2k3,Map3k11,Map3k4,Map3k6,Taok3,Taok2,Map3k8,Map3k5,Map3k10
mmu_M00689	MAPK (p38) signaling	0.0590734639034254	-2.8289734587284	22	10	0.00452079566003617	2212	7931	26405,26397,26403,26407,53608,330177,381921,26410,26408,269881	Map3k2,Map2k3,Map3k11,Map3k4,Map3k6,Taok3,Taok2,Map3k8,Map3k5,Map3k10
mmu_M00154	Cytochrome c oxidase	0.0590734639034254	-2.8289734587284	22	10	0.00452079566003617	2212	7931	12862,12866,12859,12861,12867,66142,12865,333182,226139,20463	Cox6a2,Cox7a2,Cox5b,Cox6a1,Cox7c,Cox7b,Cox7a1,Cox6b2,Cox15,Cox7a2l
ko04659	Th17 cell differentiation	0.0608998138436719	-2.79852516102511	102	36	0.0162748643761302	2212	7931	19697,20181,15516,15000,15979,16150,26419,16176,19401,18035,83430,20851,16180,16452,16190,18037,239114,16194,21803,16364,20852,18018,12394,20850,18036,12503,20848,16451,16193,18033,54721,26413,17128,26417,16151,20182	Rela,Rxra,Hsp90ab1,H2-DMb2,Ifngr1,Ikbkb,Mapk8,Il1b,Rara,Nfkbia,Il23a,Stat5b,Il1rap,Jak2,Il4ra,Nfkbie,Il17d,Il6ra,Tgfb1,Irf4,Stat6,Nfatc1,Runx1,Stat5a,Nfkbib,Cd247,Stat3,Jak1,Il6,Nfkb1,Tyk2,Mapk1,Smad4,Mapk3,Ikbkg,Rxrb
mmu04659	Th17 cell differentiation	0.0608998138436719	-2.79852516102511	102	36	0.0162748643761302	2212	7931	19697,20181,15516,15000,15979,16150,26419,16176,19401,18035,83430,20851,16180,16452,16190,18037,239114,16194,21803,16364,20852,18018,12394,20850,18036,12503,20848,16451,16193,18033,54721,26413,17128,26417,16151,20182	Rela,Rxra,Hsp90ab1,H2-DMb2,Ifngr1,Ikbkb,Mapk8,Il1b,Rara,Nfkbia,Il23a,Stat5b,Il1rap,Jak2,Il4ra,Nfkbie,Il17d,Il6ra,Tgfb1,Irf4,Stat6,Nfatc1,Runx1,Stat5a,Nfkbib,Cd247,Stat3,Jak1,Il6,Nfkb1,Tyk2,Mapk1,Smad4,Mapk3,Ikbkg,Rxrb
ko00310	Lysine degradation	0.061849649168198	-2.78304885246049	58	22	0.00994575045207957	2212	7931	110460,14056,208266,74729,107823,69188,14055,20937,72947,213389,270076,64707,84505,15107,18293,77683,233904,11671,93747,97212,52690,232811	Acat2,Ezh2,Dot1l,Setmar,Nsd2,Kmt2e,Ezh1,Suv39h1,Phykpl,Prdm9,Gcdh,Suv39h2,Setdb1,Hadh,Ogdh,Ehmt1,Setd1a,Aldh3a2,Echs1,Hadha,Setd3,Kmt5c
mmu00310	Lysine degradation	0.061849649168198	-2.78304885246049	58	22	0.00994575045207957	2212	7931	110460,14056,208266,107823,69188,74729,14055,20937,213389,72947,64707,270076,84505,15107,77683,18293,233904,11671,93747,97212,52690,232811	Acat2,Ezh2,Dot1l,Nsd2,Kmt2e,Setmar,Ezh1,Suv39h1,Prdm9,Phykpl,Suv39h2,Gcdh,Setdb1,Hadh,Ehmt1,Ogdh,Setd1a,Aldh3a2,Echs1,Hadha,Setd3,Kmt5c
ko00520	Amino sugar and nucleotide sugar metabolism	0.0643931283271734	-2.7427483545592	49	19	0.00858951175406872	2212	7931	245847,15277,69080,74246,15211,94181,72157,29858,50798,56174,230582,14583,12764,54342,218138,72017,14751,110119,19703	Amdhd2,Hk2,Gmppa,Gale,Hexa,Nans,Pgm2,Pmm1,Gne,Nagk,Cyb5rl,Gfpt1,Cmas,Gnpnat1,Gmds,Cyb5r1,Gpi1,Mpi,Renbp
ko00071	Fatty acid degradation	0.0643931283271734	-2.7427483545592	49	19	0.00858951175406872	2212	7931	12894,110460,113868,11409,270076,14081,52538,94180,15107,12896,50790,433256,23986,11364,11671,93747,11532,13177,97212	Cpt1a,Acat2,Acaa1a,Acads,Gcdh,Acsl1,Acaa2,Acsbg1,Hadh,Cpt2,Acsl4,Acsl5,Eci2,Acadm,Aldh3a2,Echs1,Adh5,Eci1,Hadha
mmu00520	Amino sugar and nucleotide sugar metabolism	0.0643931283271734	-2.7427483545592	49	19	0.00858951175406872	2212	7931	245847,15277,69080,74246,15211,94181,72157,29858,50798,56174,230582,14583,12764,54342,218138,72017,14751,110119,19703	Amdhd2,Hk2,Gmppa,Gale,Hexa,Nans,Pgm2,Pmm1,Gne,Nagk,Cyb5rl,Gfpt1,Cmas,Gnpnat1,Gmds,Cyb5r1,Gpi1,Mpi,Renbp
mmu00071	Fatty acid degradation	0.0643931283271734	-2.7427483545592	49	19	0.00858951175406872	2212	7931	110460,12894,113868,11409,270076,94180,52538,14081,15107,12896,50790,433256,23986,11364,11532,93747,11671,13177,97212	Acat2,Cpt1a,Acaa1a,Acads,Gcdh,Acsbg1,Acaa2,Acsl1,Hadh,Cpt2,Acsl4,Acsl5,Eci2,Acadm,Adh5,Echs1,Aldh3a2,Eci1,Hadha
ko00061	Fatty acid biosynthesis	0.0658396425108483	-2.72053315229319	14	7	0.00316455696202532	2212	7931	14104,433256,14081,94180,71147,50790,223722	Fasn,Acsl5,Acsl1,Acsbg1,Oxsm,Acsl4,Mcat
mmu00061	Fatty acid biosynthesis	0.0658396425108483	-2.72053315229319	14	7	0.00316455696202532	2212	7931	14104,433256,94180,14081,71147,50790,223722	Fasn,Acsl5,Acsbg1,Acsl1,Oxsm,Acsl4,Mcat
ko05166	HTLV-I infection	0.0672705857869983	-2.69903219898494	281	90	0.0406871609403255	2212	7931	19697,23872,11911,15000,50883,12317,12444,234729,107995,100683,21423,21803,12028,12649,18747,12237,22333,18018,11910,22695,12236,13714,12567,11908,18033,16178,69957,11740,18707,14534,16151,81601,74343,22059,13653,14991,242705,15461,18709,11513,13555,16150,12442,26419,17222,52563,18035,18034,20851,18538,59001,18972,21939,11739,66156,53859,15007,14366,19698,14980,99152,22433,56150,20850,13543,74769…	Rela,Ets2,Atf4,H2-DMb2,Chek2,Calr,Ccnd2,Vac14,Cdc20,Trrap,Tcf3,Tgfb1,Bax,Chek1,Prkaca,Bub3,Vdac1,Nfatc1,Atf3,Zfp36,Bub1b,Elk4,Cdk4,Atf1,Nfkb1,Il1r2,Cdc16,Slc25a5,Pik3cd,Kat2a,Ikbkg,Kat5,Crtc2,Trp53,Egr1,H2-M3,E2f2,Hras,Pik3r2,Adcy7,E2f1,Ikbkb,Ccnb2,Mapk8,Anapc1,Cdc23,Nfkbia,Nfkb2,Stat5b,Pcna,Pole3,Pold2,Cd40,Slc25a4,Anapc11,Map3k14,H2-Q10,Fzd4,Relb,H2-L,Anapc2,Xbp1,Mad2l1,Stat5a,Dvl2,Pik3cb,Ran,C…
mmu05166	HTLV-I infection	0.0672705857869983	-2.69903219898494	281	90	0.0406871609403255	2212	7931	19697,23872,11911,15000,50883,12317,12444,234729,107995,100683,21423,21803,12028,12649,18747,12237,22333,18018,11910,22695,12236,13714,12567,11908,18033,16178,69957,11740,18707,14534,16151,81601,74343,22059,13653,14991,242705,15461,18709,11513,13555,16150,12442,26419,17222,52563,18035,18034,20851,18538,59001,18972,21939,11739,66156,53859,15007,14366,19698,14980,99152,22433,56150,20850,13543,74769…	Rela,Ets2,Atf4,H2-DMb2,Chek2,Calr,Ccnd2,Vac14,Cdc20,Trrap,Tcf3,Tgfb1,Bax,Chek1,Prkaca,Bub3,Vdac1,Nfatc1,Atf3,Zfp36,Bub1b,Elk4,Cdk4,Atf1,Nfkb1,Il1r2,Cdc16,Slc25a5,Pik3cd,Kat2a,Ikbkg,Kat5,Crtc2,Trp53,Egr1,H2-M3,E2f2,Hras,Pik3r2,Adcy7,E2f1,Ikbkb,Ccnb2,Mapk8,Anapc1,Cdc23,Nfkbia,Nfkb2,Stat5b,Pcna,Pole3,Pold2,Cd40,Slc25a4,Anapc11,Map3k14,H2-Q10,Fzd4,Relb,H2-L,Anapc2,Xbp1,Mad2l1,Stat5a,Dvl2,Pik3cb,Ran,C…
mmu_M00015	Proline biosynthesis, glutamate => proline	0.0685799316181604	-2.67975532905838	4	3	0.00135623869801085	2212	7931	69051,56454,66194	Pycr2,Aldh18a1,Pycrl
mmu_M00263	DNA polymerase epsilon complex	0.0685799316181604	-2.67975532905838	4	3	0.00135623869801085	2212	7931	59001,18973,18974	Pole3,Pole,Pole2
mmu_M00401	Sec61 complex	0.0685799316181604	-2.67975532905838	4	3	0.00135623869801085	2212	7931	66212,53421,20335	Sec61b,Sec61a1,Sec61g
mmu_M00261	DNA polymerase alpha / primase complex	0.0685799316181604	-2.67975532905838	4	3	0.00135623869801085	2212	7931	19075,18969,19076	Prim1,Pola2,Prim2
M00401	Sec61 complex	0.0685799316181604	-2.67975532905838	4	3	0.00135623869801085	2212	7931	66212,53421,20335	Sec61b,Sec61a1,Sec61g
M00015	Proline biosynthesis, glutamate => proline	0.0685799316181604	-2.67975532905838	4	3	0.00135623869801085	2212	7931	69051,56454,66194	Pycr2,Aldh18a1,Pycrl
M00261	DNA polymerase alpha / primase complex	0.0685799316181604	-2.67975532905838	4	3	0.00135623869801085	2212	7931	19075,18969,19076	Prim1,Pola2,Prim2
M00263	DNA polymerase epsilon complex	0.0685799316181604	-2.67975532905838	4	3	0.00135623869801085	2212	7931	59001,18973,18974	Pole3,Pole,Pole2
mmu_M00390	Exosome, archaea	0.0685799316181604	-2.67975532905838	4	3	0.00135623869801085	2212	7931	66446,66583,227715	Exosc7,Exosc1,Exosc2
M00390	Exosome, archaea	0.0685799316181604	-2.67975532905838	4	3	0.00135623869801085	2212	7931	66446,66583,227715	Exosc7,Exosc1,Exosc2
mmu00450	Selenocompound metabolism	0.0721638774417573	-2.62881567072242	17	8	0.00361663652802893	2212	7931	23972,212679,214580,216443,50880,23971,109079,229905	Papss2,Mars2,Pstk,Mars,Scly,Papss1,Sephs1,Kyat3
ko00450	Selenocompound metabolism	0.0721638774417573	-2.62881567072242	17	8	0.00361663652802893	2212	7931	23972,212679,214580,50880,216443,23971,109079,229905	Papss2,Mars2,Pstk,Scly,Mars,Papss1,Sephs1,Kyat3
ko05168	Herpes simplex infection	0.0743643266485062	-2.59877893266147	212	69	0.0311934900542495	2212	7931	108014,19697,12566,68652,15000,71586,18626,15975,20304,216150,14082,24014,20815,13063,13163,14102,231805,54131,18033,21681,54721,228607,20384,56489,56480,16151,225027,22059,66656,72504,15161,14991,15979,14886,21343,16150,26419,24088,110809,16176,53319,13000,18035,102162,106759,16452,22030,12702,15007,22034,12534,14980,66513,19045,13665,15957,18036,14972,16451,14990,16193,20020,21402,21926,15051,1…	Srsf9,Rela,Cdk2,Tab2,H2-DMb2,Ifih1,Per1,Ifnar1,Ccl5,Cdc34,Fadd,Rnasel,Srpk1,Cycs,Daxx,Fas,Pilra,Irf3,Nfkb1,Alyref,Tyk2,Mavs,Srsf5,Ikbke,Tbk1,Ikbkg,Srsf7,Trp53,Eef1d,Taf4b,Hcfc1,H2-M3,Ifngr1,Gtf2i,Taf6,Ikbkb,Mapk8,Tlr2,Srsf1,Il1b,Nxf1,Csnk2a2,Nfkbia,Taf5l,Ticam1,Jak2,Traf2,Socs3,H2-Q10,Traf6,Cdk1,H2-L,Tab1,Ppp1ca,Eif2s1,Ifit1,Nfkbib,H2-K1,Jak1,H2-M2,Il6,Polr2a,Skp1a,Tnf,H2-T9,Nxf7,Per3,Casp8,Il12b
mmu05168	Herpes simplex infection	0.0743643266485062	-2.59877893266147	212	69	0.0311934900542495	2212	7931	108014,19697,12566,68652,15000,71586,18626,15975,20304,216150,14082,24014,20815,13063,13163,14102,231805,54131,18033,21681,54721,228607,20384,56489,56480,16151,225027,22059,66656,72504,15161,14991,15979,14886,21343,16150,26419,24088,110809,16176,53319,13000,18035,102162,106759,16452,22030,12702,15007,22034,12534,14980,66513,19045,13665,15957,18036,14972,16451,14990,16193,20020,21402,21926,15051,1…	Srsf9,Rela,Cdk2,Tab2,H2-DMb2,Ifih1,Per1,Ifnar1,Ccl5,Cdc34,Fadd,Rnasel,Srpk1,Cycs,Daxx,Fas,Pilra,Irf3,Nfkb1,Alyref,Tyk2,Mavs,Srsf5,Ikbke,Tbk1,Ikbkg,Srsf7,Trp53,Eef1d,Taf4b,Hcfc1,H2-M3,Ifngr1,Gtf2i,Taf6,Ikbkb,Mapk8,Tlr2,Srsf1,Il1b,Nxf1,Csnk2a2,Nfkbia,Taf5l,Ticam1,Jak2,Traf2,Socs3,H2-Q10,Traf6,Cdk1,H2-L,Tab1,Ppp1ca,Eif2s1,Ifit1,Nfkbib,H2-K1,Jak1,H2-M2,Il6,Polr2a,Skp1a,Tnf,H2-T9,Nxf7,Per3,Casp8,Il12b
mmu00564	Glycerophospholipid metabolism	0.0752263498728165	-2.58725371215622	94	33	0.0149186256781193	2212	7931	56077,66826,13139,52858,320951,241274,14792,28042,55979,18807,67916,26394,27388,12651,192654,14712,211429,12660,102247,18618,99712,52123,66358,67512,14571,18805,64898,210992,14245,68671,19012,50767,333433	Dgke,Taz,Dgka,Cdipt,Pisd,Pnpla7,Lpcat3,Selenoi,Agpat1,Pld3,Plpp3,Lypla2,Ptdss2,Chkb,Pla2g15,Gnpat,Pla2g4b,Chka,Gpat4,Pemt,Cept1,Agpat5,Adprm,Agpat2,Gpd2,Pld1,Lpin2,Lpcat1,Lpin1,Pcyt2,Plpp1,Pnpla6,Gpd1l
ko00564	Glycerophospholipid metabolism	0.0752263498728165	-2.58725371215622	94	33	0.0149186256781193	2212	7931	56077,66826,13139,52858,320951,241274,14792,28042,55979,18807,67916,27388,26394,12651,192654,211429,14712,12660,102247,18618,99712,52123,66358,67512,14571,18805,64898,210992,14245,68671,19012,333433,50767	Dgke,Taz,Dgka,Cdipt,Pisd,Pnpla7,Lpcat3,Selenoi,Agpat1,Pld3,Plpp3,Ptdss2,Lypla2,Chkb,Pla2g15,Pla2g4b,Gnpat,Chka,Gpat4,Pemt,Cept1,Agpat5,Adprm,Agpat2,Gpd2,Pld1,Lpin2,Lpcat1,Lpin1,Pcyt2,Plpp1,Gpd1l,Pnpla6
mmu05213	Endometrial cancer	0.0776476145337704	-2.55557445060923	50	19	0.00858951175406872	2212	7931	21416,74769,17869,11836,15461,18709,12005,26396,13712,17350,26413,110157,20663,14784,18707,12371,12015,26417,22059	Tcf7l2,Pik3cb,Myc,Araf,Hras,Pik3r2,Axin1,Map2k2,Elk1,Mlh1,Mapk1,Raf1,Sos2,Grb2,Pik3cd,Casp9,Bad,Mapk3,Trp53
ko05213	Endometrial cancer	0.0776476145337704	-2.55557445060923	50	19	0.00858951175406872	2212	7931	21416,74769,17869,11836,15461,18709,12005,26396,13712,17350,26413,110157,20663,14784,18707,12371,12015,26417,22059	Tcf7l2,Pik3cb,Myc,Araf,Hras,Pik3r2,Axin1,Map2k2,Elk1,Mlh1,Mapk1,Raf1,Sos2,Grb2,Pik3cd,Casp9,Bad,Mapk3,Trp53
M00083	Fatty acid biosynthesis, elongation	0.0777629500859167	-2.5540901812019	2	2	0.000904159132007233	2212	7931	14104.7	Fasn,Oxsm
mmu_M00083	Fatty acid biosynthesis, elongation	0.0777629500859167	-2.5540901812019	2	2	0.000904159132007233	2212	7931	14104.7	Fasn,Oxsm
mmu04066	HIF-1 signaling pathway	0.0785018628019227	-2.54463292451453	104	36	0.0162748643761302	2212	7931	16828,19697,15979,18709,13806,228026,13684,22041,18752,12576,13807,16194,15277,74769,11863,20848,58988,67673,16193,26396,56438,18641,18033,26413,15368,11674,17346,108058,13614,16337,18707,18655,112405,14433,26417,170768	Ldha,Rela,Ifngr1,Pik3r2,Eno1,Pdk1,Eif4e,Trf,Prkcg,Cdkn1b,Eno2,Il6ra,Hk2,Pik3cb,Arnt,Stat3,Rps6kb2,Elob,Il6,Map2k2,Rbx1,Pfkl,Nfkb1,Mapk1,Hmox1,Aldoa,Mknk1,Camk2d,Edn1,Insr,Pik3cd,Pgk1,Egln1,Gapdh,Mapk3,Pfkfb3
mmu05216	Thyroid cancer	0.0818795308833818	-2.5025062475242	29	12	0.0054249547920434	2212	7931	26413,20181,21416,17869,15461,26396,76551,27057,26417,22059,59069,20182	Mapk1,Rxra,Tcf7l2,Myc,Hras,Map2k2,Ccdc6,Ncoa4,Mapk3,Trp53,Tpm3,Rxrb
ko05216	Thyroid cancer	0.0818795308833818	-2.5025062475242	29	12	0.0054249547920434	2212	7931	26413,20181,21416,17869,15461,26396,76551,27057,26417,22059,59069,20182	Mapk1,Rxra,Tcf7l2,Myc,Hras,Map2k2,Ccdc6,Ncoa4,Mapk3,Trp53,Tpm3,Rxrb
mmu04664	Fc epsilon RI signaling pathway	0.0826268959941065	-2.49342003409497	66	24	0.0108499095840868	2212	7931	11689,16331,74769,211429,15461,18709,16822,20963,26419,26396,26400,14127,19353,11690,26413,21926,26397,110157,20663,22324,14784,18707,14389,26417	Alox5,Inpp5d,Pik3cb,Pla2g4b,Hras,Pik3r2,Lcp2,Syk,Mapk8,Map2k2,Map2k7,Fcer1g,Rac1,Alox5ap,Mapk1,Tnf,Map2k3,Raf1,Sos2,Vav1,Grb2,Pik3cd,Gab2,Mapk3
ko04664	Fc epsilon RI signaling pathway	0.0826268959941065	-2.49342003409497	66	24	0.0108499095840868	2212	7931	11689,16331,74769,211429,15461,18709,16822,20963,26419,26396,26400,14127,19353,11690,26413,21926,26397,110157,20663,22324,14784,18707,14389,26417	Alox5,Inpp5d,Pik3cb,Pla2g4b,Hras,Pik3r2,Lcp2,Syk,Mapk8,Map2k2,Map2k7,Fcer1g,Rac1,Alox5ap,Mapk1,Tnf,Map2k3,Raf1,Sos2,Vav1,Grb2,Pik3cd,Gab2,Mapk3
ko05145	Toxoplasmosis	0.0859644642865289	-2.45382127409233	108	37	0.0167269439421338	2212	7931	19697,104709,11689,68652,15000,15979,11796,16150,26419,24088,18035,26397,21939,16452,266632,16403,22034,66513,21803,11797,18036,20848,16451,320207,13063,14678,18033,54721,21926,26413,226519,12370,12371,12015,16160,26417,16151	Rela,Pik3r6,Alox5,Tab2,H2-DMb2,Ifngr1,Birc3,Ikbkb,Mapk8,Tlr2,Nfkbia,Map2k3,Cd40,Jak2,Irak4,Itga6,Traf6,Tab1,Tgfb1,Birc2,Nfkbib,Stat3,Jak1,Pik3r5,Cycs,Gnai2,Nfkb1,Tyk2,Tnf,Mapk1,Lamc1,Casp8,Casp9,Bad,Il12b,Mapk3,Ikbkg
mmu05145	Toxoplasmosis	0.0859644642865289	-2.45382127409233	108	37	0.0167269439421338	2212	7931	19697,104709,11689,68652,15000,15979,11796,16150,26419,24088,18035,26397,21939,16452,266632,16403,22034,66513,21803,11797,18036,20848,16451,320207,13063,14678,18033,54721,21926,26413,226519,12370,12371,12015,16160,26417,16151	Rela,Pik3r6,Alox5,Tab2,H2-DMb2,Ifngr1,Birc3,Ikbkb,Mapk8,Tlr2,Nfkbia,Map2k3,Cd40,Jak2,Irak4,Itga6,Traf6,Tab1,Tgfb1,Birc2,Nfkbib,Stat3,Jak1,Pik3r5,Cycs,Gnai2,Nfkb1,Tyk2,Tnf,Mapk1,Lamc1,Casp8,Casp9,Bad,Il12b,Mapk3,Ikbkg
M00388	ECS complex	0.0871047933550506	-2.44064336385893	12	6	0.0027124773960217	2212	7931	56468,216233,12702,192157,54607,67673	Socs5,Socs2,Socs3,Socs7,Socs6,Elob
mmu_M00388	ECS complex	0.0871047933550506	-2.44064336385893	12	6	0.0027124773960217	2212	7931	56468,216233,12702,192157,54607,67673	Socs5,Socs2,Socs3,Socs7,Socs6,Elob
ko05162	Measles	0.0940138145393636	-2.36431354432544	135	45	0.0203435804701627	2212	7931	19697,12566,12448,68652,15979,71586,18709,68135,16176,27218,24088,15975,13000,12444,18035,20851,12576,16452,266632,22034,13665,56382,170770,18036,20850,74769,12567,20848,16451,16193,14102,12445,54131,18033,54721,16175,208650,21929,12447,228607,56489,18707,56480,16160,22059	Rela,Cdk2,Ccne2,Tab2,Ifngr1,Ifih1,Pik3r2,Eif3h,Il1b,Slamf1,Tlr2,Ifnar1,Csnk2a2,Ccnd2,Nfkbia,Stat5b,Cdkn1b,Jak2,Irak4,Traf6,Eif2s1,Rab9,Bbc3,Nfkbib,Stat5a,Pik3cb,Cdk4,Stat3,Jak1,Il6,Fas,Ccnd3,Irf3,Nfkb1,Tyk2,Il1a,Cblb,Tnfaip3,Ccne1,Mavs,Ikbke,Pik3cd,Tbk1,Il12b,Trp53
mmu05162	Measles	0.0940138145393636	-2.36431354432544	135	45	0.0203435804701627	2212	7931	19697,12566,12448,68652,15979,71586,18709,68135,16176,27218,24088,15975,13000,12444,18035,20851,12576,16452,266632,22034,13665,56382,170770,18036,20850,74769,12567,20848,16451,16193,14102,12445,54131,18033,54721,16175,208650,21929,12447,228607,56489,18707,56480,16160,22059	Rela,Cdk2,Ccne2,Tab2,Ifngr1,Ifih1,Pik3r2,Eif3h,Il1b,Slamf1,Tlr2,Ifnar1,Csnk2a2,Ccnd2,Nfkbia,Stat5b,Cdkn1b,Jak2,Irak4,Traf6,Eif2s1,Rab9,Bbc3,Nfkbib,Stat5a,Pik3cb,Cdk4,Stat3,Jak1,Il6,Fas,Ccnd3,Irf3,Nfkb1,Tyk2,Il1a,Cblb,Tnfaip3,Ccne1,Mavs,Ikbke,Pik3cd,Tbk1,Il12b,Trp53
mmu05230	Central carbon metabolism in cancer	0.0985438105184137	-2.3172540528513	64	23	0.0103978300180832	2212	7931	16828,56012,80879,15277,17295,74769,17869,15461,100126824,18709,228026,18642,26396,20514,18641,26413,64384,110157,20539,50721,18707,26417,22059	Ldha,Pgam2,Slc16a3,Hk2,Met,Pik3cb,Myc,Hras,Sco2,Pik3r2,Pdk1,Pfkm,Map2k2,Slc1a5,Pfkl,Mapk1,Sirt3,Raf1,Slc7a5,Sirt6,Pik3cd,Mapk3,Trp53
ko05230	Central carbon metabolism in cancer	0.0985438105184137	-2.3172540528513	64	23	0.0103978300180832	2212	7931	16828,56012,80879,15277,17295,74769,17869,15461,100126824,18709,228026,18642,26396,20514,18641,26413,64384,110157,20539,50721,18707,26417,22059	Ldha,Pgam2,Slc16a3,Hk2,Met,Pik3cb,Myc,Hras,Sco2,Pik3r2,Pdk1,Pfkm,Map2k2,Slc1a5,Pfkl,Mapk1,Sirt3,Raf1,Slc7a5,Sirt6,Pik3cd,Mapk3,Trp53
mmu_M00120	Coenzyme A biosynthesis, pantothenate => CoA	0.100250027290352	-2.30008794057253	7	4	0.00180831826401447	2212	7931	106564,71743,269614,66812	Ppcs,Coasy,Pank4,Ppcdc
M00072	N-glycosylation by oligosaccharyltransferase	0.100250027290352	-2.30008794057253	7	4	0.00180831826401447	2212	7931	20014,13135,16430,13200	Rpn2,Dad1,Stt3a,Ddost
M00398	Sm core complex	0.100250027290352	-2.30008794057253	7	4	0.00180831826401447	2212	7931	67332,20641,107686,68011	Snrpd3,Snrpd1,Snrpd2,Snrpg
mmu_M00072	N-glycosylation by oligosaccharyltransferase	0.100250027290352	-2.30008794057253	7	4	0.00180831826401447	2212	7931	20014,13135,16430,13200	Rpn2,Dad1,Stt3a,Ddost
M00120	Coenzyme A biosynthesis, pantothenate => CoA	0.100250027290352	-2.30008794057253	7	4	0.00180831826401447	2212	7931	106564,71743,269614,66812	Ppcs,Coasy,Pank4,Ppcdc
mmu_M00398	Sm core complex	0.100250027290352	-2.30008794057253	7	4	0.00180831826401447	2212	7931	67332,20641,107686,68011	Snrpd3,Snrpd1,Snrpd2,Snrpg
ko01523	Antifolate resistance	0.103142573468377	-2.271643039455	30	12	0.0054249547920434	2212	7931	21926,14450,19697,108147,22171,27416,17250,16150,16193,16176,16151,18033	Tnf,Gart,Rela,Atic,Tyms,Abcc5,Abcc1,Ikbkb,Il6,Il1b,Ikbkg,Nfkb1
ko04710	Circadian rhythm	0.103142573468377	-2.271643039455	30	12	0.0054249547920434	2212	7931	21402,217166,19079,50789,27373,103583,18626,18628,108099,56438,19082,79362	Skp1a,Nr1d1,Prkab1,Fbxl3,Csnk1e,Fbxw11,Per1,Per3,Prkag2,Rbx1,Prkag1,Bhlhe41
mmu04710	Circadian rhythm	0.103142573468377	-2.271643039455	30	12	0.0054249547920434	2212	7931	21402,217166,19079,27373,103583,50789,18626,18628,108099,56438,19082,79362	Skp1a,Nr1d1,Prkab1,Csnk1e,Fbxw11,Fbxl3,Per1,Per3,Prkag2,Rbx1,Prkag1,Bhlhe41
mmu01523	Antifolate resistance	0.103142573468377	-2.271643039455	30	12	0.0054249547920434	2212	7931	21926,14450,19697,108147,22171,27416,17250,16150,16193,16176,16151,18033	Tnf,Gart,Rela,Atic,Tyms,Abcc5,Abcc1,Ikbkb,Il6,Il1b,Ikbkg,Nfkb1
ko04933	AGE-RAGE signaling pathway in diabetic complications	0.105501705527172	-2.24902816006235	100	34	0.015370705244123	2212	7931	19697,13653,12540,15461,18709,26419,16176,11596,18796,12826,20851,12576,16452,21803,12028,22340,18018,14066,20850,74769,12567,20848,16193,18033,16175,19353,21926,26413,56458,17128,18712,13614,18707,26417	Rela,Egr1,Cdc42,Hras,Pik3r2,Mapk8,Il1b,Ager,Plcb2,Col4a1,Stat5b,Cdkn1b,Jak2,Tgfb1,Bax,Vegfb,Nfatc1,F3,Stat5a,Pik3cb,Cdk4,Stat3,Il6,Nfkb1,Il1a,Rac1,Tnf,Mapk1,Foxo1,Smad4,Pim1,Edn1,Pik3cd,Mapk3
mmu04933	AGE-RAGE signaling pathway in diabetic complications	0.105501705527172	-2.24902816006235	100	34	0.015370705244123	2212	7931	19697,13653,12540,15461,18709,26419,16176,11596,18796,12826,20851,12576,16452,21803,12028,22340,18018,14066,20850,74769,12567,20848,16193,18033,16175,19353,21926,26413,56458,17128,18712,13614,18707,26417	Rela,Egr1,Cdc42,Hras,Pik3r2,Mapk8,Il1b,Ager,Plcb2,Col4a1,Stat5b,Cdkn1b,Jak2,Tgfb1,Bax,Vegfb,Nfatc1,F3,Stat5a,Pik3cb,Cdk4,Stat3,Il6,Nfkb1,Il1a,Rac1,Tnf,Mapk1,Foxo1,Smad4,Pim1,Edn1,Pik3cd,Mapk3
ko04330	Notch signaling pathway	0.112010202294136	-2.18916531992373	49	18	0.0081374321880651	2212	7931	74198,15182,13016,13543,209200,66340,103806,59287,19164,16449,19664,19165,433759,18222,18223,14534,18129,270118	Dtx2,Hdac2,Ctbp1,Dvl2,Dtx3l,Psenen,Maml1,Ncstn,Psen1,Jag1,Rbpj,Psen2,Hdac1,Numb,Numbl,Kat2a,Notch2,Maml2
mmu04330	Notch signaling pathway	0.112010202294136	-2.18916531992373	49	18	0.0081374321880651	2212	7931	15182,74198,13016,13543,209200,66340,103806,59287,19164,16449,19664,19165,18222,433759,18223,14534,18129,270118	Hdac2,Dtx2,Ctbp1,Dvl2,Dtx3l,Psenen,Maml1,Ncstn,Psen1,Jag1,Rbpj,Psen2,Numb,Hdac1,Numbl,Kat2a,Notch2,Maml2
M00095	C5 isoprenoid biosynthesis, mevalonate pathway	0.116343891818174	-2.15120488895164	10	5	0.00226039783001808	2212	7931	110460,319554,208715,17855,68603	Acat2,Idi1,Hmgcs1,Mvk,Pmvk
mmu_M00095	C5 isoprenoid biosynthesis, mevalonate pathway	0.116343891818174	-2.15120488895164	10	5	0.00226039783001808	2212	7931	110460,319554,208715,17855,68603	Acat2,Idi1,Hmgcs1,Mvk,Pmvk
mmu04962	Vasopressin-regulated water reabsorption	0.117472378675348	-2.14155204813583	43	16	0.00723327305605787	2212	7931	19326,235661,271457,22428,56455,231991,68097,22318,59288,69654,12913,19344,18747,13191,26427,20909	Rab11b,Dync1li1,Rab5a,Dctn6,Dynll1,Creb5,Dynll2,Vamp2,Dctn5,Dctn2,Creb3,Rab5b,Prkaca,Dctn1,Creb3l1,Stx4a
ko04962	Vasopressin-regulated water reabsorption	0.117472378675348	-2.14155204813583	43	16	0.00723327305605787	2212	7931	19326,235661,271457,22428,56455,231991,68097,22318,59288,69654,12913,19344,18747,13191,26427,20909	Rab11b,Dync1li1,Rab5a,Dctn6,Dynll1,Creb5,Dynll2,Vamp2,Dctn5,Dctn2,Creb3,Rab5b,Prkaca,Dctn1,Creb3l1,Stx4a
M00087	beta-Oxidation	0.124874525161576	-2.08044584453055	13	6	0.0027124773960217	2212	7931	97212,52538,113868,15107,11364,93747	Hadha,Acaa2,Acaa1a,Hadh,Acadm,Echs1
M00036	Leucine degradation, leucine => acetoacetate + acetyl-CoA	0.124874525161576	-2.08044584453055	13	6	0.0027124773960217	2212	7931	11992,15356,11364,56357,12039,78038	Auh,Hmgcl,Acadm,Ivd,Bckdha,Mccc2
mmu_M00087	beta-Oxidation	0.124874525161576	-2.08044584453055	13	6	0.0027124773960217	2212	7931	97212,52538,113868,15107,11364,93747	Hadha,Acaa2,Acaa1a,Hadh,Acadm,Echs1
mmu_M00036	Leucine degradation, leucine => acetoacetate + acetyl-CoA	0.124874525161576	-2.08044584453055	13	6	0.0027124773960217	2212	7931	11992,15356,11364,56357,12039,78038	Auh,Hmgcl,Acadm,Ivd,Bckdha,Mccc2
mmu_M00415	Fatty acid biosynthesis, elongation, endoplasmic reticulum	0.124874525161576	-2.08044584453055	13	6	0.0027124773960217	2212	7931	57874,70757,66775,106529,56348,68801	Hacd3,Hacd2,Hacd4,Tecr,Hsd17b12,Elovl5
M00415	Fatty acid biosynthesis, elongation, endoplasmic reticulum	0.124874525161576	-2.08044584453055	13	6	0.0027124773960217	2212	7931	57874,70757,66775,106529,56348,68801	Hacd3,Hacd2,Hacd4,Tecr,Hsd17b12,Elovl5
mmu05020	Prion diseases	0.125151485254384	-2.07823039338105	34	13	0.00587703435804702	2212	7931	26413,20304,13653,226519,16193,12028,26396,16176,20867,13712,26417,18747,16175	Mapk1,Ccl5,Egr1,Lamc1,Il6,Bax,Map2k2,Il1b,Stip1,Elk1,Mapk3,Prkaca,Il1a
ko05020	Prion diseases	0.125151485254384	-2.07823039338105	34	13	0.00587703435804702	2212	7931	26413,20304,13653,226519,16193,12028,26396,16176,20867,13712,26417,18747,16175	Mapk1,Ccl5,Egr1,Lamc1,Il6,Bax,Map2k2,Il1b,Stip1,Elk1,Mapk3,Prkaca,Il1a
mmu00640	Propanoate metabolism	0.127367476199839	-2.06067885729109	31	12	0.0054249547920434	2212	7931	110460,16828,73724,56690,106557,17850,11364,93747,56451,97212,52665,12039	Acat2,Ldha,Mcee,Mlycd,Ldhal6b,Mmut,Acadm,Echs1,Suclg1,Hadha,Echdc1,Bckdha
ko00640	Propanoate metabolism	0.127367476199839	-2.06067885729109	31	12	0.0054249547920434	2212	7931	110460,16828,73724,56690,11364,106557,17850,93747,56451,97212,52665,12039	Acat2,Ldha,Mcee,Mlycd,Acadm,Ldhal6b,Mmut,Echs1,Suclg1,Hadha,Echdc1,Bckdha
mmu_M00049	Adenine ribonucleotide biosynthesis, IMP => ADP,ATP	0.131114600899314	-2.03168352218421	19	8	0.00361663652802893	2212	7931	79059,54369,11566,11564,18103,56520,18102,171567	Nme3,Nme6,Adss,Adsl,Nme2,Nme4,Nme1,Nme7
M00049	Adenine ribonucleotide biosynthesis, IMP => ADP,ATP	0.131114600899314	-2.03168352218421	19	8	0.00361663652802893	2212	7931	79059,54369,11566,11564,18103,56520,18102,171567	Nme3,Nme6,Adss,Adsl,Nme2,Nme4,Nme1,Nme7
mmu00670	One carbon pool by folate	0.131114600899314	-2.03168352218421	19	8	0.00361663652802893	2212	7931	14450,108147,108156,22171,100039707,17768,107747,107885	Gart,Atic,Mthfd1,Tyms,Mthfsl,Mthfd2,Aldh1l1,Mthfs
ko00670	One carbon pool by folate	0.131114600899314	-2.03168352218421	19	8	0.00361663652802893	2212	7931	14450,108147,108156,22171,100039707,17768,107885,107747	Gart,Atic,Mthfd1,Tyms,Mthfsl,Mthfd2,Mthfs,Aldh1l1
mmu_M00380	SCF-BTRC complex	0.13624890412515	-1.99327188858929	5	3	0.00135623869801085	2212	7931	21402,56438,103583	Skp1a,Rbx1,Fbxw11
mmu_M00385	Cul4-DDB1-DDB2 complex	0.13624890412515	-1.99327188858929	5	3	0.00135623869801085	2212	7931	107986,56438,13194	Ddb2,Rbx1,Ddb1
M00380	SCF-BTRC complex	0.13624890412515	-1.99327188858929	5	3	0.00135623869801085	2212	7931	21402,56438,103583	Skp1a,Rbx1,Fbxw11
mmu_M00386	Cul4-DDB1-CSA complex	0.13624890412515	-1.99327188858929	5	3	0.00135623869801085	2212	7931	56438,13194,71991	Rbx1,Ddb1,Ercc8
M00386	Cul4-DDB1-CSA complex	0.13624890412515	-1.99327188858929	5	3	0.00135623869801085	2212	7931	56438,13194,71991	Rbx1,Ddb1,Ercc8
M00385	Cul4-DDB1-DDB2 complex	0.13624890412515	-1.99327188858929	5	3	0.00135623869801085	2212	7931	107986,56438,13194	Ddb2,Rbx1,Ddb1
M00414	Bloom's syndrome complex	0.13624890412515	-1.99327188858929	5	3	0.00135623869801085	2212	7931	21975,223970,21976	Top3a,Rmi2,Top3b
mmu_M00414	Bloom's syndrome complex	0.13624890412515	-1.99327188858929	5	3	0.00135623869801085	2212	7931	21975,223970,21976	Top3a,Rmi2,Top3b
mmu05200	Pathways in cancer	0.137552614227432	-1.98374878614016	391	119	0.0537974683544304	2212	7931	15182,19697,17342,12566,12540,15516,12767,19401,18796,18752,12576,16403,21803,12028,18747,14082,14702,19206,13016,15234,17295,12567,13063,67673,19219,19361,12005,17246,14102,11799,18033,208650,12447,56458,110157,20663,12929,56289,433759,226519,14784,22027,18707,16410,12015,16151,22059,53978,20182,20181,19217,21416,69632,12448,14710,242705,15461,17187,11796,18709,14672,235320,11513,13555,16150,264…	Hdac2,Rela,Mitf,Cdk2,Cdc42,Hsp90ab1,Cxcr4,Rara,Plcb2,Prkcg,Cdkn1b,Itga6,Tgfb1,Bax,Prkaca,Fadd,Gng2,Ptch1,Ctbp1,Hgf,Met,Cdk4,Cycs,Elob,Ptger4,Rad51,Axin1,Mdm2,Fas,Birc5,Nfkb1,Cblb,Ccne1,Foxo1,Raf1,Sos2,Crkl,Rassf1,Hdac1,Lamc1,Grb2,Hsp90b1,Pik3cd,Itgav,Bad,Ikbkg,Trp53,Lpar2,Rxrb,Rxra,Ptger2,Tcf7l2,Arhgef12,Ccne2,Gngt2,E2f2,Hras,Max,Birc3,Pik3r2,Gna11,Zbtb16,Adcy7,E2f1,Ikbkb,Mapk8,Msh6,Nfkbia,Cks2,C…
ko00860	Porphyrin and chlorophyll metabolism	0.14278024388661	-1.94644858678062	41	15	0.00678119349005425	2212	7931	109778,394433,15368,17025,19044,22276,15288,22275,12892,77697,15159,67417,110006,14151,226139	Blvra,Ugt1a5,Hmox1,Alad,Ppox,Uros,Hmbs,Urod,Cpox,Mmab,Hccs,Ears2,Gusb,Fech,Cox15
mmu00860	Porphyrin and chlorophyll metabolism	0.14278024388661	-1.94644858678062	41	15	0.00678119349005425	2212	7931	394433,109778,15368,19044,17025,22276,15288,22275,12892,77697,15159,67417,110006,14151,226139	Ugt1a5,Blvra,Hmox1,Ppox,Alad,Uros,Hmbs,Urod,Cpox,Mmab,Hccs,Ears2,Gusb,Fech,Cox15
mmu04010	MAPK signaling pathway	0.151583322598768	-1.88661982106828	252	78	0.0352622061482821	2212	7931	19697,13537,12540,12475,19060,11911,68652,12289,30957,13198,26408,26405,26397,18752,215449,102626,21803,17164,330177,26410,73086,18747,18018,13714,211429,13163,14102,15507,18033,16178,12531,110157,20663,12929,192176,26403,14784,16151,22059,15461,17187,26921,16150,26940,23882,26419,16176,19252,18099,18034,16765,319520,22030,53859,22034,19698,66513,381921,12288,58231,17869,17165,26407,53608,26396,2…	Rela,Dusp2,Cdc42,Cd14,Ppp5c,Atf4,Tab2,Cacna1d,Mapk8ip3,Ddit3,Map3k5,Map3k2,Map2k3,Prkcg,Rap1b,Mapkapk3,Tgfb1,Mapkapk2,Taok3,Map3k8,Rps6ka5,Prkaca,Nfatc1,Elk4,Pla2g4b,Daxx,Fas,Hspb1,Nfkb1,Il1r2,Cdc25b,Raf1,Sos2,Crkl,Flna,Map3k11,Grb2,Ikbkg,Trp53,Hras,Max,Map4k4,Ikbkb,Ecsit,Gadd45g,Mapk8,Il1b,Dusp1,Nlk,Nfkb2,Stmn1,Dusp4,Traf2,Map3k14,Traf6,Relb,Tab1,Taok2,Cacna1c,Stk4,Myc,Mapkapk5,Map3k4,Map3k6,Map…
ko04010	MAPK signaling pathway	0.151583322598768	-1.88661982106828	252	78	0.0352622061482821	2212	7931	13537,19697,12540,12475,19060,11911,68652,12289,30957,13198,26408,26405,18752,26397,215449,102626,21803,17164,330177,26410,73086,18747,18018,13714,211429,13163,14102,15507,18033,16178,12531,110157,12929,20663,26403,192176,14784,22059,16151,17187,15461,26940,26921,23882,16150,26419,16176,19252,18034,18099,16765,53859,319520,22030,22034,19698,66513,381921,12288,58231,17869,17165,26407,53608,26396,2…	Dusp2,Rela,Cdc42,Cd14,Ppp5c,Atf4,Tab2,Cacna1d,Mapk8ip3,Ddit3,Map3k5,Map3k2,Prkcg,Map2k3,Rap1b,Mapkapk3,Tgfb1,Mapkapk2,Taok3,Map3k8,Rps6ka5,Prkaca,Nfatc1,Elk4,Pla2g4b,Daxx,Fas,Hspb1,Nfkb1,Il1r2,Cdc25b,Raf1,Crkl,Sos2,Map3k11,Flna,Grb2,Trp53,Ikbkg,Max,Hras,Ecsit,Map4k4,Gadd45g,Ikbkb,Mapk8,Il1b,Dusp1,Nfkb2,Nlk,Stmn1,Map3k14,Dusp4,Traf2,Traf6,Relb,Tab1,Taok2,Cacna1c,Stk4,Myc,Mapkapk5,Map3k4,Map3k6,Map…
mmu05214	Glioma	0.153541813220323	-1.87378235021925	64	22	0.00994575045207957	2212	7931	12313,74769,12567,242705,11836,15461,18709,13555,26396,17246,80796,26413,13557,18752,110157,20663,108058,18707,14784,26417,12315,22059	Calm1,Pik3cb,Cdk4,E2f2,Araf,Hras,Pik3r2,E2f1,Map2k2,Mdm2,Calm4,Mapk1,E2f3,Prkcg,Raf1,Sos2,Camk2d,Pik3cd,Grb2,Mapk3,Calm3,Trp53
ko05214	Glioma	0.153541813220323	-1.87378235021925	64	22	0.00994575045207957	2212	7931	12313,74769,12567,242705,11836,15461,18709,13555,26396,17246,80796,26413,13557,18752,110157,20663,108058,18707,14784,26417,12315,22059	Calm1,Pik3cb,Cdk4,E2f2,Araf,Hras,Pik3r2,E2f1,Map2k2,Mdm2,Calm4,Mapk1,E2f3,Prkcg,Raf1,Sos2,Camk2d,Pik3cd,Grb2,Mapk3,Calm3,Trp53
ko00740	Riboflavin metabolism	0.157498604615462	-1.84833868034007	8	4	0.00180831826401447	2212	7931	54391,319945,11432,11431	Rfk,Flad1,Acp2,Acp1
mmu_M00086	beta-Oxidation, acyl-CoA synthesis	0.157498604615462	-1.84833868034007	8	4	0.00180831826401447	2212	7931	433256,94180,14081,50790	Acsl5,Acsbg1,Acsl1,Acsl4
M00409	ESCRT-I complex	0.157498604615462	-1.84833868034007	8	4	0.00180831826401447	2212	7931	66914,73711,22088,107305	Vps28,Mvb12a,Tsg101,Vps37c
mmu_M00409	ESCRT-I complex	0.157498604615462	-1.84833868034007	8	4	0.00180831826401447	2212	7931	66914,73711,22088,107305	Vps28,Mvb12a,Tsg101,Vps37c
M00086	beta-Oxidation, acyl-CoA synthesis	0.157498604615462	-1.84833868034007	8	4	0.00180831826401447	2212	7931	433256,94180,14081,50790	Acsl5,Acsbg1,Acsl1,Acsl4
mmu00740	Riboflavin metabolism	0.157498604615462	-1.84833868034007	8	4	0.00180831826401447	2212	7931	54391,319945,11432,11431	Rfk,Flad1,Acp2,Acp1
ko04144	Endocytosis	0.162831816113679	-1.81503741383408	284	87	0.0393309222423146	2212	7931	70160,12540,74192,55988,12767,227700,116733,73178,13859,54673,75608,19325,213990,78618,107305,66700,68942,21803,67064,232910,98366,216724,19326,17295,11555,22088,13660,71955,19157,12757,216963,17246,73711,67771,15239,208650,54198,320129,18805,215280,11554,13132,229285,68524,22365,11771,67282,26431,100017,215445,216439,69091,67588,66914,76959,14991,15461,11840,56443,72318,69150,27681,15007,22034,1…	Vps36,Cdc42,Arpc5l,Snx12,Cxcr4,Sh3glb2,Vps4a,Wasl,Eps15l1,Sh3glb1,Chmp4b,Rab10,Agap3,Acap2,Vps37c,Chmp3,Chmp2b,Tgfb1,Chmp1b,Ap2s1,Smap1,Rufy1,Rab11b,Met,Adrb2,Tsg101,Ehd1,Ist1,Cyth1,Clta,Git1,Mdm2,Mvb12a,Arpc5,Hgs,Cblb,Snx3,Grk3,Pld1,Wipf1,Adrb1,Dab2,Spg20,Wipf2,Vps45,Ap2a1,Washc3,Git2,Ldlrap1,Rab11fip3,Agap2,Vps26b,Rnf41,Vps28,Chmp5,H2-M3,Hras,Arf1,Arpc1a,Cyth4,Snx4,Snf8,H2-Q10,Traf6,H2-L,Ehd4,R…
mmu04144	Endocytosis	0.162831816113679	-1.81503741383408	284	87	0.0393309222423146	2212	7931	70160,12540,74192,55988,12767,227700,116733,73178,13859,54673,75608,19325,213990,78618,107305,66700,68942,21803,67064,232910,98366,216724,19326,17295,11555,22088,13660,71955,19157,12757,216963,17246,73711,67771,15239,208650,54198,320129,18805,215280,11554,13132,229285,68524,22365,11771,67282,26431,100017,215445,216439,69091,67588,66914,76959,14991,15461,11840,56443,72318,69150,27681,15007,22034,1…	Vps36,Cdc42,Arpc5l,Snx12,Cxcr4,Sh3glb2,Vps4a,Wasl,Eps15l1,Sh3glb1,Chmp4b,Rab10,Agap3,Acap2,Vps37c,Chmp3,Chmp2b,Tgfb1,Chmp1b,Ap2s1,Smap1,Rufy1,Rab11b,Met,Adrb2,Tsg101,Ehd1,Ist1,Cyth1,Clta,Git1,Mdm2,Mvb12a,Arpc5,Hgs,Cblb,Snx3,Grk3,Pld1,Wipf1,Adrb1,Dab2,Spg20,Wipf2,Vps45,Ap2a1,Washc3,Git2,Ldlrap1,Rab11fip3,Agap2,Vps26b,Rnf41,Vps28,Chmp5,H2-M3,Hras,Arf1,Arpc1a,Cyth4,Snx4,Snf8,H2-Q10,Traf6,H2-L,Ehd4,R…
mmu_M00032	Lysine degradation, lysine => saccharopine => acetoacetyl-CoA	0.166159677179223	-1.79480604224704	11	5	0.00226039783001808	2212	7931	270076,97212,18293,15107,93747	Gcdh,Hadha,Ogdh,Hadh,Echs1
mmu_M00035	Methionine degradation	0.166159677179223	-1.79480604224704	11	5	0.00226039783001808	2212	7931	11615,108645,74340,13433,269378	Gm4737,Mat2b,Ahcyl2,Dnmt1,Ahcy
M00035	Methionine degradation	0.166159677179223	-1.79480604224704	11	5	0.00226039783001808	2212	7931	11615,108645,74340,13433,269378	Gm4737,Mat2b,Ahcyl2,Dnmt1,Ahcy
M00032	Lysine degradation, lysine => saccharopine => acetoacetyl-CoA	0.166159677179223	-1.79480604224704	11	5	0.00226039783001808	2212	7931	270076,97212,18293,15107,93747	Gcdh,Hadha,Ogdh,Hadh,Echs1
ko04922	Glucagon signaling pathway	0.166429138295396	-1.79318565597669	101	33	0.0149186256781193	2212	7931	12894,16828,56012,19079,110095,11911,18679,19309,15469,80796,18796,68961,68401,12913,102093,17691,19082,110078,18747,26427,12313,14936,18639,18641,110094,231991,56458,106557,108058,108099,74551,74343,12315	Cpt1a,Ldha,Pgam2,Prkab1,Pygl,Atf4,Phka1,Pygm,Prmt1,Calm4,Plcb2,Phkg2,G6pc3,Creb3,Phkb,Sik1,Prkag1,Pygb,Prkaca,Creb3l1,Calm1,Gys1,Pfkfb1,Pfkl,Phka2,Creb5,Foxo1,Ldhal6b,Camk2d,Prkag2,Pck2,Crtc2,Calm3
mmu04922	Glucagon signaling pathway	0.166429138295396	-1.79318565597669	101	33	0.0149186256781193	2212	7931	12894,16828,56012,19079,110095,11911,18679,19309,15469,80796,18796,68961,68401,12913,102093,17691,19082,110078,18747,26427,12313,14936,18639,18641,110094,231991,56458,106557,108058,108099,74551,74343,12315	Cpt1a,Ldha,Pgam2,Prkab1,Pygl,Atf4,Phka1,Pygm,Prmt1,Calm4,Plcb2,Phkg2,G6pc3,Creb3,Phkb,Sik1,Prkag1,Pygb,Prkaca,Creb3l1,Calm1,Gys1,Pfkfb1,Pfkl,Phka2,Creb5,Foxo1,Ldhal6b,Camk2d,Prkag2,Pck2,Crtc2,Calm3
M00055	N-glycan precursor biosynthesis	0.169150687151438	-1.7769653213845	14	6	0.0027124773960217	2212	7931	208624,320438,381903,56737,208211,223774	Alg3,Alg6,Alg8,Alg2,Alg1,Alg12
mmu_M00055	N-glycan precursor biosynthesis	0.169150687151438	-1.7769653213845	14	6	0.0027124773960217	2212	7931	208624,320438,381903,56737,208211,223774	Alg3,Alg6,Alg8,Alg2,Alg1,Alg12
ko05418	Fluid shear stress and atherosclerosis	0.171814071451032	-1.76134236678475	145	46	0.0207956600361664	2212	7931	19697,15516,22166,14870,18709,16150,50868,26419,16176,20971,80796,18024,19252,26408,59004,56551,11848,17258,18412,103140,12313,74769,13057,18104,14865,11480,26400,16800,18033,19353,16175,16178,21926,14872,12168,16598,15368,66447,13614,18707,22027,56615,16410,16151,12315,22059	Rela,Hsp90ab1,Txn1,Gstp1,Pik3r2,Ikbkb,Keap1,Mapk8,Il1b,Sdc4,Calm4,Nfe2l2,Dusp1,Map3k5,Pias4,Txn2,Rhoa,Mef2a,Sqstm1,Gstt3,Calm1,Pik3cb,Cyba,Nqo1,Gstm4,Acvr2a,Map2k7,Arhgef2,Nfkb1,Rac1,Il1a,Il1r2,Tnf,Gstt2,Bmpr2,Klf2,Hmox1,Mgst3,Edn1,Pik3cd,Hsp90b1,Mgst1,Itgav,Ikbkg,Calm3,Trp53
mmu05418	Fluid shear stress and atherosclerosis	0.171814071451032	-1.76134236678475	145	46	0.0207956600361664	2212	7931	19697,15516,22166,14870,18709,16150,50868,26419,16176,20971,80796,18024,19252,26408,59004,56551,11848,17258,18412,103140,12313,74769,13057,18104,14865,11480,26400,16800,18033,19353,16175,16178,21926,14872,12168,16598,15368,66447,13614,18707,22027,56615,16410,16151,12315,22059	Rela,Hsp90ab1,Txn1,Gstp1,Pik3r2,Ikbkb,Keap1,Mapk8,Il1b,Sdc4,Calm4,Nfe2l2,Dusp1,Map3k5,Pias4,Txn2,Rhoa,Mef2a,Sqstm1,Gstt3,Calm1,Pik3cb,Cyba,Nqo1,Gstm4,Acvr2a,Map2k7,Arhgef2,Nfkb1,Rac1,Il1a,Il1r2,Tnf,Gstt2,Bmpr2,Klf2,Hmox1,Mgst3,Edn1,Pik3cd,Hsp90b1,Mgst1,Itgav,Ikbkg,Calm3,Trp53
mmu04917	Prolactin signaling pathway	0.182392746019013	-1.70159297176534	72	24	0.0108499095840868	2212	7931	19697,20850,74769,192157,20848,15461,18709,16362,26419,26396,216233,18033,12444,20851,26413,110157,16452,12702,20663,54607,14784,56468,18707,26417	Rela,Stat5a,Pik3cb,Socs7,Stat3,Hras,Pik3r2,Irf1,Mapk8,Map2k2,Socs2,Nfkb1,Ccnd2,Stat5b,Mapk1,Raf1,Jak2,Socs3,Sos2,Socs6,Grb2,Socs5,Pik3cd,Mapk3
ko04917	Prolactin signaling pathway	0.182392746019013	-1.70159297176534	72	24	0.0108499095840868	2212	7931	19697,20850,74769,192157,20848,15461,18709,16362,26419,26396,216233,18033,12444,20851,26413,110157,16452,12702,20663,54607,14784,56468,18707,26417	Rela,Stat5a,Pik3cb,Socs7,Stat3,Hras,Pik3r2,Irf1,Mapk8,Map2k2,Socs2,Nfkb1,Ccnd2,Stat5b,Mapk1,Raf1,Jak2,Socs3,Sos2,Socs6,Grb2,Socs5,Pik3cd,Mapk3
ko05321	Inflammatory bowel disease (IBD)	0.186234453090327	-1.68074889854709	59	20	0.00904159132007233	2212	7931	19697,20848,15000,16162,15979,53791,16193,16176,24088,18033,16175,83430,21926,16190,16174,21803,257632,20852,16160,18018	Rela,Stat3,H2-DMb2,Il12rb2,Ifngr1,Tlr5,Il6,Il1b,Tlr2,Nfkb1,Il1a,Il23a,Tnf,Il4ra,Il18rap,Tgfb1,Nod2,Stat6,Il12b,Nfatc1
mmu05321	Inflammatory bowel disease (IBD)	0.186234453090327	-1.68074889854709	59	20	0.00904159132007233	2212	7931	19697,20848,15000,16162,15979,53791,16193,16176,24088,18033,16175,83430,21926,16190,16174,21803,257632,20852,16160,18018	Rela,Stat3,H2-DMb2,Il12rb2,Ifngr1,Tlr5,Il6,Il1b,Tlr2,Nfkb1,Il1a,Il23a,Tnf,Il4ra,Il18rap,Tgfb1,Nod2,Stat6,Il12b,Nfatc1
ko01521	EGFR tyrosine kinase inhibitor resistance	0.189854814576287	-1.66149563272972	79	26	0.011754068716094	2212	7931	15234,17295,74769,11836,20848,58988,15461,16451,14388,18709,16193,26396,12125,26362,13684,26413,18752,110157,16452,20663,14784,16194,18707,12028,12015,26417	Hgf,Met,Pik3cb,Araf,Stat3,Rps6kb2,Hras,Jak1,Gab1,Pik3r2,Il6,Map2k2,Bcl2l11,Axl,Eif4e,Mapk1,Prkcg,Raf1,Jak2,Sos2,Grb2,Il6ra,Pik3cd,Bax,Bad,Mapk3
mmu01521	EGFR tyrosine kinase inhibitor resistance	0.189854814576287	-1.66149563272972	79	26	0.011754068716094	2212	7931	15234,17295,74769,11836,20848,58988,15461,16451,14388,18709,16193,26396,12125,26362,13684,26413,18752,110157,16452,20663,14784,16194,18707,12028,12015,26417	Hgf,Met,Pik3cb,Araf,Stat3,Rps6kb2,Hras,Jak1,Gab1,Pik3r2,Il6,Map2k2,Bcl2l11,Axl,Eif4e,Mapk1,Prkcg,Raf1,Jak2,Sos2,Grb2,Il6ra,Pik3cd,Bax,Bad,Mapk3
ko04912	GnRH signaling pathway	0.189901689425554	-1.66124876480772	89	29	0.0131103074141049	2212	7931	12313,12288,12540,11911,211429,15461,26407,14672,11513,12289,26419,26396,26400,19229,13712,14714,80796,18796,26413,26405,26397,18805,110157,20663,108058,14784,26417,12315,18747	Calm1,Cacna1c,Cdc42,Atf4,Pla2g4b,Hras,Map3k4,Gna11,Adcy7,Cacna1d,Mapk8,Map2k2,Map2k7,Ptk2b,Elk1,Gnrh1,Calm4,Plcb2,Mapk1,Map3k2,Map2k3,Pld1,Raf1,Sos2,Camk2d,Grb2,Mapk3,Calm3,Prkaca
mmu04912	GnRH signaling pathway	0.189901689425554	-1.66124876480772	89	29	0.0131103074141049	2212	7931	12313,12288,12540,11911,211429,15461,26407,14672,11513,12289,26419,26396,26400,19229,13712,14714,80796,18796,26413,26405,26397,18805,110157,20663,108058,14784,26417,12315,18747	Calm1,Cacna1c,Cdc42,Atf4,Pla2g4b,Hras,Map3k4,Gna11,Adcy7,Cacna1d,Mapk8,Map2k2,Map2k7,Ptk2b,Elk1,Gnrh1,Calm4,Plcb2,Mapk1,Map3k2,Map2k3,Pld1,Raf1,Sos2,Camk2d,Grb2,Mapk3,Calm3,Prkaca
mmu_M00408	ESCRT-0 complex	0.189940100179338	-1.66104651874124	3	2	0.000904159132007233	2212	7931	56324.2	Stam2,Hgs
M00288	RPA complex	0.189940100179338	-1.66104651874124	3	2	0.000904159132007233	2212	7931	68240.2	Rpa3,Rpa2
mmu_M00297	DNA-PK complex	0.189940100179338	-1.66104651874124	3	2	0.000904159132007233	2212	7931	19090.1	Prkdc,Xrcc6
mmu_M00288	RPA complex	0.189940100179338	-1.66104651874124	3	2	0.000904159132007233	2212	7931	68240.2	Rpa3,Rpa2
M00297	DNA-PK complex	0.189940100179338	-1.66104651874124	3	2	0.000904159132007233	2212	7931	19090.1	Prkdc,Xrcc6
M00082	Fatty acid biosynthesis, initiation	0.189940100179338	-1.66104651874124	3	2	0.000904159132007233	2212	7931	14104.2	Fasn,Mcat
mmu_M00082	Fatty acid biosynthesis, initiation	0.189940100179338	-1.66104651874124	3	2	0.000904159132007233	2212	7931	14104.2	Fasn,Mcat
M00408	ESCRT-0 complex	0.189940100179338	-1.66104651874124	3	2	0.000904159132007233	2212	7931	56324.2	Stam2,Hgs
M00291	MRN complex	0.189940100179338	-1.66104651874124	3	2	0.000904159132007233	2212	7931	17535.2	Mre11a,Rad50
mmu_M00291	MRN complex	0.189940100179338	-1.66104651874124	3	2	0.000904159132007233	2212	7931	17535.2	Mre11a,Rad50
mmu_M00132	Inositol phosphate metabolism, Ins(1,3,4)P3 => phytate	0.189940100179338	-1.66104651874124	3	2	0.000904159132007233	2212	7931	69718.8	Ipmk,Ippk
M00132	Inositol phosphate metabolism, Ins(1,3,4)P3 => phytate	0.189940100179338	-1.66104651874124	3	2	0.000904159132007233	2212	7931	69718.8	Ipmk,Ippk
mmu04070	Phosphatidylinositol signaling system	0.195592640498632	-1.63172114735189	96	31	0.0140144665461121	2212	7931	12313,20975,56077,16331,74769,19062,64436,97287,108083,18709,13139,52858,80796,18796,233011,67073,224020,72519,76500,18718,114663,18752,55980,327655,75678,18707,16332,69718,170749,12315,225326	Calm1,Synj2,Dgke,Inpp5d,Pik3cb,Inpp5k,Inpp5e,Mtmr14,Pip4k2b,Pik3r2,Dgka,Cdipt,Calm4,Plcb2,Itpkc,Pi4k2b,Pi4ka,Pip4p2,Ip6k2,Pip4k2a,Impa2,Prkcg,Impa1,Ppip5k1,Ippk,Pik3cd,Inppl1,Ipmk,Mtmr4,Calm3,Pik3c3
ko04070	Phosphatidylinositol signaling system	0.195592640498632	-1.63172114735189	96	31	0.0140144665461121	2212	7931	12313,20975,56077,16331,74769,19062,64436,97287,108083,18709,13139,52858,80796,18796,233011,224020,67073,72519,76500,18718,18752,114663,55980,327655,75678,16332,18707,69718,170749,12315,225326	Calm1,Synj2,Dgke,Inpp5d,Pik3cb,Inpp5k,Inpp5e,Mtmr14,Pip4k2b,Pik3r2,Dgka,Cdipt,Calm4,Plcb2,Itpkc,Pi4ka,Pi4k2b,Pip4p2,Ip6k2,Pip4k2a,Prkcg,Impa2,Impa1,Ppip5k1,Ippk,Inppl1,Pik3cd,Ipmk,Mtmr4,Calm3,Pik3c3
mmu_M00160	V-type ATPase, eukaryotes	0.202081891628029	-1.59908225963582	24	9	0.00406871609403255	2212	7931	27060,73834,11984,66335,21871,108664,66237,54411,11972	Tcirg1,Atp6v1d,Atp6v0c,Atp6v1c1,Atp6v0a2,Atp6v1h,Atp6v1g2,Atp6ap1,Atp6v0d1
M00160	V-type ATPase, eukaryotes	0.202081891628029	-1.59908225963582	24	9	0.00406871609403255	2212	7931	27060,73834,11984,66335,21871,108664,66237,54411,11972	Tcirg1,Atp6v1d,Atp6v0c,Atp6v1c1,Atp6v0a2,Atp6v1h,Atp6v1g2,Atp6ap1,Atp6v0d1
mmu04658	Th1 and Th2 cell differentiation	0.216386149854249	-1.53069073658001	87	28	0.0126582278481013	2212	7931	19697,12503,18036,20850,16451,15000,16162,15979,16150,26419,18033,18035,54721,103806,20851,26413,16452,16449,16190,19664,18037,18129,20852,16160,26417,16151,270118,18018	Rela,Cd247,Nfkbib,Stat5a,Jak1,H2-DMb2,Il12rb2,Ifngr1,Ikbkb,Mapk8,Nfkb1,Nfkbia,Tyk2,Maml1,Stat5b,Mapk1,Jak2,Jag1,Il4ra,Rbpj,Nfkbie,Notch2,Stat6,Il12b,Mapk3,Ikbkg,Maml2,Nfatc1
ko04658	Th1 and Th2 cell differentiation	0.216386149854249	-1.53069073658001	87	28	0.0126582278481013	2212	7931	19697,12503,18036,20850,16451,15000,16162,15979,16150,26419,18033,18035,54721,103806,20851,26413,16452,16449,16190,19664,18037,18129,20852,16160,26417,16151,270118,18018	Rela,Cd247,Nfkbib,Stat5a,Jak1,H2-DMb2,Il12rb2,Ifngr1,Ikbkb,Mapk8,Nfkb1,Nfkbia,Tyk2,Maml1,Stat5b,Mapk1,Jak2,Jag1,Il4ra,Rbpj,Nfkbie,Notch2,Stat6,Il12b,Mapk3,Ikbkg,Maml2,Nfatc1
M00073	N-glycan precursor trimming	0.217597948578153	-1.52510619153489	6	3	0.00135623869801085	2212	7931	14376,227619,57377	Ganab,Man1b1,Mogs
M00013	Malonate semialdehyde pathway, propanoyl-CoA => acetyl-CoA	0.217597948578153	-1.52510619153489	6	3	0.00135623869801085	2212	7931	97212,11364,93747	Hadha,Acadm,Echs1
mmu_M00007	Pentose phosphate pathway, non-oxidative phase, fructose 6P => ribose 5P	0.217597948578153	-1.52510619153489	6	3	0.00135623869801085	2212	7931	66646,21351,19895	Rpe,Taldo1,Rpia
mmu_M00058	Glycosaminoglycan biosynthesis, chondroitin sulfate backbone	0.217597948578153	-1.52510619153489	6	3	0.00135623869801085	2212	7931	78752,269941,74241	Csgalnact2,Chsy1,Chpf
mmu_M00090	Phosphatidylcholine (PC) biosynthesis, choline => PC	0.217597948578153	-1.52510619153489	6	3	0.00135623869801085	2212	7931	99712,12651,12660	Cept1,Chkb,Chka
mmu_M00013	Malonate semialdehyde pathway, propanoyl-CoA => acetyl-CoA	0.217597948578153	-1.52510619153489	6	3	0.00135623869801085	2212	7931	97212,11364,93747	Hadha,Acadm,Echs1
M00090	Phosphatidylcholine (PC) biosynthesis, choline => PC	0.217597948578153	-1.52510619153489	6	3	0.00135623869801085	2212	7931	99712,12651,12660	Cept1,Chkb,Chka
M00284	Origin recognition complex	0.217597948578153	-1.52510619153489	6	3	0.00135623869801085	2212	7931	18393,56452,18392	Orc2,Orc6,Orc1
ko00440	Phosphonate and phosphinate metabolism	0.217597948578153	-1.52510619153489	6	3	0.00135623869801085	2212	7931	99712,68671,28042	Cept1,Pcyt2,Selenoi
M00058	Glycosaminoglycan biosynthesis, chondroitin sulfate backbone	0.217597948578153	-1.52510619153489	6	3	0.00135623869801085	2212	7931	78752,269941,74241	Csgalnact2,Chsy1,Chpf
M00007	Pentose phosphate pathway, non-oxidative phase, fructose 6P => ribose 5P	0.217597948578153	-1.52510619153489	6	3	0.00135623869801085	2212	7931	66646,21351,19895	Rpe,Taldo1,Rpia
mmu_M00073	N-glycan precursor trimming	0.217597948578153	-1.52510619153489	6	3	0.00135623869801085	2212	7931	14376,227619,57377	Ganab,Man1b1,Mogs
mmu_M00284	Origin recognition complex	0.217597948578153	-1.52510619153489	6	3	0.00135623869801085	2212	7931	18393,56452,18392	Orc2,Orc6,Orc1
mmu00440	Phosphonate and phosphinate metabolism	0.217597948578153	-1.52510619153489	6	3	0.00135623869801085	2212	7931	99712,68671,28042	Cept1,Pcyt2,Selenoi
mmu00604	Glycosphingolipid biosynthesis - ganglio series	0.218833595320114	-1.51944367671034	15	6	0.0027124773960217	2212	7931	14421,20448,15211,20444,54218,20442	B4galnt1,St6galnac4,Hexa,St3gal2,B3galt4,St3gal1
ko00604	Glycosphingolipid biosynthesis - ganglio series	0.218833595320114	-1.51944367671034	15	6	0.0027124773960217	2212	7931	14421,20448,15211,20444,20442,54218	B4galnt1,St6galnac4,Hexa,St3gal2,St3gal1,B3galt4
mmu_M00004	Pentose phosphate pathway (Pentose phosphate cycle)	0.222627451342384	-1.50225552634979	12	5	0.00226039783001808	2212	7931	66171,14751,66646,21351,19895	Pgls,Gpi1,Rpe,Taldo1,Rpia
mmu_M00002	Glycolysis, core module involving three-carbon compounds	0.222627451342384	-1.50225552634979	12	5	0.00226039783001808	2212	7931	18655,13806,14433,56012,13807	Pgk1,Eno1,Gapdh,Pgam2,Eno2
M00004	Pentose phosphate pathway (Pentose phosphate cycle)	0.222627451342384	-1.50225552634979	12	5	0.00226039783001808	2212	7931	66171,14751,66646,21351,19895	Pgls,Gpi1,Rpe,Taldo1,Rpia
M00002	Glycolysis, core module involving three-carbon compounds	0.222627451342384	-1.50225552634979	12	5	0.00226039783001808	2212	7931	18655,13806,14433,56012,13807	Pgk1,Eno1,Gapdh,Pgam2,Eno2
mmu01040	Biosynthesis of unsaturated fatty acids	0.233184930897298	-1.45592344538743	28	10	0.00452079566003617	2212	7931	57874,70757,106529,113868,56348,20249,111175,66775,97212,68801	Hacd3,Hacd2,Tecr,Acaa1a,Hsd17b12,Scd1,Pecr,Hacd4,Hadha,Elovl5
ko01040	Biosynthesis of unsaturated fatty acids	0.233184930897298	-1.45592344538743	28	10	0.00452079566003617	2212	7931	57874,70757,106529,113868,56348,20249,111175,66775,97212,68801	Hacd3,Hacd2,Tecr,Acaa1a,Hsd17b12,Scd1,Pecr,Hacd4,Hadha,Elovl5
ko03010	Ribosome	0.236163155533001	-1.44323237581563	139	43	0.0194394213381555	2212	7931	66258,64659,19899,107732,50529,67945,94065,66242,66407,19944,56282,19935,66448,67941,77721,94061,66480,68611,56284,67115,66419,66223,20084,68463,69527,20085,94066,94064,66163,67707,24030,66845,100043813,64657,66292,66483,107734,68193,19988,27397,67681,27395,67994	Mrps17,Mrps14,Rpl18,Mrpl10,Mrps7,Rpl41,Mrpl34,Mrps16,Mrps15,Rpl29,Mrpl12,Mrpl23,Mrpl20,Rps27l,Mrps5,Mrpl1,Rpl15,Mrpl28,Mrpl19,Rpl14,Mrpl11,Mrpl35,Rps18,Mrpl14,Mrps9,Rps19,Mrpl36,Mrpl27,Mrpl4,Mrpl24,Mrps12,Mrpl33,Rps27rt,Mrps10,Mrps21,Rpl36al,Mrpl30,Rpl24,Rpl6,Mrpl17,Mrpl18,Mrpl15,Mrps11
mmu03010	Ribosome	0.236163155533001	-1.44323237581563	139	43	0.0194394213381555	2212	7931	66258,64659,19899,107732,50529,67945,94065,66242,66407,56282,19944,19935,77721,67941,66448,94061,66480,68611,56284,67115,66223,66419,20084,68463,69527,20085,94066,94064,66163,67707,24030,66845,100043813,64657,66292,66483,107734,68193,19988,27397,27395,67681,67994	Mrps17,Mrps14,Rpl18,Mrpl10,Mrps7,Rpl41,Mrpl34,Mrps16,Mrps15,Mrpl12,Rpl29,Mrpl23,Mrps5,Rps27l,Mrpl20,Mrpl1,Rpl15,Mrpl28,Mrpl19,Rpl14,Mrpl35,Mrpl11,Rps18,Mrpl14,Mrps9,Rps19,Mrpl36,Mrpl27,Mrpl4,Mrpl24,Mrps12,Mrpl33,Rps27rt,Mrps10,Mrps21,Rpl36al,Mrpl30,Rpl24,Rpl6,Mrpl17,Mrpl15,Mrpl18,Mrps11
mmu00600	Sphingolipid metabolism	0.243779461994073	-1.41149130668906	48	16	0.00723327305605787	2212	7931	14466,20598,18010,71949,66190,70750,20397,20597,13244,22234,268656,208449,81535,76893,19012,67916	Gba,Smpd2,Neu1,Cers5,Acer3,Kdsr,Sgpl1,Smpd1,Degs1,Ugcg,Sptlc1,Sgms1,Sgpp1,Cers2,Plpp1,Plpp3
ko00600	Sphingolipid metabolism	0.243779461994073	-1.41149130668906	48	16	0.00723327305605787	2212	7931	14466,20598,18010,71949,66190,70750,20397,20597,13244,22234,268656,208449,81535,76893,67916,19012	Gba,Smpd2,Neu1,Cers5,Acer3,Kdsr,Sgpl1,Smpd1,Degs1,Ugcg,Sptlc1,Sgms1,Sgpp1,Cers2,Plpp3,Plpp1
mmu04530	Tight junction	0.244926093731417	-1.40679877218452	167	51	0.0230560578661844	2212	7931	73699,192786,12540,19079,52432,621628,22142,216459,51792,227157,12289,26419,73178,22145,67938,56217,17886,19684,26408,68188,18538,15163,60595,19082,70497,11848,22143,18747,22376,12394,56513,16456,22323,12567,22146,74094,18260,235442,26400,16800,56449,19353,434204,12479,71978,26941,19052,18016,108099,74117,218518	Ppp2r1b,Rapgef6,Cdc42,Prkab1,Ppp2r2d,Cldn20,Tuba1a,Myl6b,Ppp2r1a,Mpp4,Cacna1d,Mapk8,Wasl,Tuba4a,Myl12b,Mpp5,Myh9,Rdx,Map3k5,Sympk,Pcna,Hcls1,Actn4,Prkag1,Arhgap17,Rhoa,Tuba1b,Prkaca,Was,Runx1,Pard6a,F11r,Vasp,Cdk4,Tuba1c,Tjap1,Ocln,Rab8b,Map2k7,Arhgef2,Ybx3,Rac1,Whamm,Cd1d1,Ppp2r2a,Slc9a3r1,Ppp2ca,Nf2,Prkag2,Actr3,Marveld2
ko04530	Tight junction	0.244926093731417	-1.40679877218452	167	51	0.0230560578661844	2212	7931	73699,192786,621628,52432,12540,19079,22142,216459,51792,227157,12289,26419,22145,73178,67938,56217,17886,19684,26408,18538,68188,15163,60595,70497,19082,11848,18747,22143,22376,12394,56513,16456,22323,12567,74094,22146,18260,235442,26400,16800,56449,19353,434204,12479,71978,26941,19052,18016,108099,74117,218518	Ppp2r1b,Rapgef6,Cldn20,Ppp2r2d,Cdc42,Prkab1,Tuba1a,Myl6b,Ppp2r1a,Mpp4,Cacna1d,Mapk8,Tuba4a,Wasl,Myl12b,Mpp5,Myh9,Rdx,Map3k5,Pcna,Sympk,Hcls1,Actn4,Arhgap17,Prkag1,Rhoa,Prkaca,Tuba1b,Was,Runx1,Pard6a,F11r,Vasp,Cdk4,Tjap1,Tuba1c,Ocln,Rab8b,Map2k7,Arhgef2,Ybx3,Rac1,Whamm,Cd1d1,Ppp2r2a,Slc9a3r1,Ppp2ca,Nf2,Prkag2,Actr3,Marveld2
ko04012	ErbB signaling pathway	0.245602768380336	-1.40403981086577	85	27	0.0122061482820976	2212	7931	20850,74769,17869,11836,58988,15461,14388,18709,26396,26419,26400,13712,11352,83961,208650,20851,26413,18752,12576,110157,12929,20663,108058,18707,14784,12015,26417	Stat5a,Pik3cb,Myc,Araf,Rps6kb2,Hras,Gab1,Pik3r2,Map2k2,Mapk8,Map2k7,Elk1,Abl2,Nrg4,Cblb,Stat5b,Mapk1,Prkcg,Cdkn1b,Raf1,Crkl,Sos2,Camk2d,Pik3cd,Grb2,Bad,Mapk3
mmu04012	ErbB signaling pathway	0.245602768380336	-1.40403981086577	85	27	0.0122061482820976	2212	7931	20850,74769,17869,11836,58988,15461,14388,18709,26419,26396,26400,13712,11352,83961,208650,20851,26413,18752,110157,12576,20663,12929,108058,14784,18707,12015,26417	Stat5a,Pik3cb,Myc,Araf,Rps6kb2,Hras,Gab1,Pik3r2,Mapk8,Map2k2,Map2k7,Elk1,Abl2,Nrg4,Cblb,Stat5b,Mapk1,Prkcg,Raf1,Cdkn1b,Sos2,Crkl,Camk2d,Grb2,Pik3cd,Bad,Mapk3
mmu_M00430	Exon junction complex (EJC)	0.251815667038641	-1.37905793913814	22	8	0.00361663652802893	2212	7931	56488,237082,19826,19704,60365,67031,66441,21681	Nxt1,Nxt2,Rnps1,Upf1,Rbm8a,Upf3a,Magohb,Alyref
M00430	Exon junction complex (EJC)	0.251815667038641	-1.37905793913814	22	8	0.00361663652802893	2212	7931	56488,237082,19826,19704,60365,67031,66441,21681	Nxt1,Nxt2,Rnps1,Upf1,Rbm8a,Upf3a,Magohb,Alyref
mmu05231	Choline metabolism in cancer	0.254470403351905	-1.3685707430669	99	31	0.0140144665461121	2212	7931	30805,12651,56077,74769,64930,211429,58988,15461,12660,18709,68682,100434,13139,26419,26396,73178,19353,26413,18805,18752,110157,22084,20663,14784,18707,20520,26417,67916,19012,56517,22376	Slc22a4,Chkb,Dgke,Pik3cb,Tsc1,Pla2g4b,Rps6kb2,Hras,Chka,Pik3r2,Slc44a2,Slc44a1,Dgka,Mapk8,Map2k2,Wasl,Rac1,Mapk1,Pld1,Prkcg,Raf1,Tsc2,Sos2,Grb2,Pik3cd,Slc22a5,Mapk3,Plpp3,Plpp1,Slc22a21,Was
ko05231	Choline metabolism in cancer	0.254470403351905	-1.3685707430669	99	31	0.0140144665461121	2212	7931	30805,12651,56077,74769,64930,211429,58988,15461,12660,18709,68682,100434,13139,26419,26396,73178,19353,26413,18805,18752,110157,22084,20663,14784,18707,20520,26417,67916,19012,56517,22376	Slc22a4,Chkb,Dgke,Pik3cb,Tsc1,Pla2g4b,Rps6kb2,Hras,Chka,Pik3r2,Slc44a2,Slc44a1,Dgka,Mapk8,Map2k2,Wasl,Rac1,Mapk1,Pld1,Prkcg,Raf1,Tsc2,Sos2,Grb2,Pik3cd,Slc22a5,Mapk3,Plpp3,Plpp1,Slc22a21,Was
ko04520	Adherens junction	0.257991332857893	-1.35482928819886	72	23	0.0103978300180832	2212	7931	17295,21416,12540,29875,19271,71740,73178,13000,19353,18099,11431,26413,17128,19246,227377,99167,16337,60595,15170,12388,11848,26417,22376	Met,Tcf7l2,Cdc42,Iqgap1,Ptprj,Nectin4,Wasl,Csnk2a2,Rac1,Nlk,Acp1,Mapk1,Smad4,Ptpn1,Farp2,Ssx2ip,Insr,Actn4,Ptpn6,Ctnnd1,Rhoa,Mapk3,Was
mmu04520	Adherens junction	0.257991332857893	-1.35482928819886	72	23	0.0103978300180832	2212	7931	12540,21416,17295,29875,19271,71740,73178,13000,19353,11431,18099,26413,17128,19246,227377,99167,16337,60595,15170,12388,11848,26417,22376	Cdc42,Tcf7l2,Met,Iqgap1,Ptprj,Nectin4,Wasl,Csnk2a2,Rac1,Acp1,Nlk,Mapk1,Smad4,Ptpn1,Farp2,Ssx2ip,Insr,Actn4,Ptpn6,Ctnnd1,Rhoa,Mapk3,Was
ko00220	Arginine biosynthesis	0.261930871588374	-1.33967465893462	19	7	0.00316455696202532	2212	7931	109652,11847,109900,14719,14661,14718,76282	Acy1,Arg2,Asl,Got2,Glud1,Got1,Gpt
mmu00220	Arginine biosynthesis	0.261930871588374	-1.33967465893462	19	7	0.00316455696202532	2212	7931	109652,11847,109900,14719,14661,14718,76282	Acy1,Arg2,Asl,Got2,Glud1,Got1,Gpt
ko04660	T cell receptor signaling pathway	0.266685494944211	-1.32168523643402	103	32	0.0144665461121157	2212	7931	19697,240354,12540,15461,18709,16150,18035,53859,22324,18037,11848,26410,18018,18036,12503,74769,12567,16822,12042,26396,26400,18033,208650,21926,26413,110157,20663,18707,14784,15170,16151,26417	Rela,Malt1,Cdc42,Hras,Pik3r2,Ikbkb,Nfkbia,Map3k14,Vav1,Nfkbie,Rhoa,Map3k8,Nfatc1,Nfkbib,Cd247,Pik3cb,Cdk4,Lcp2,Bcl10,Map2k2,Map2k7,Nfkb1,Cblb,Tnf,Mapk1,Raf1,Sos2,Pik3cd,Grb2,Ptpn6,Ikbkg,Mapk3
mmu04660	T cell receptor signaling pathway	0.266685494944211	-1.32168523643402	103	32	0.0144665461121157	2212	7931	19697,12540,240354,15461,18709,16150,18035,53859,22324,18037,26410,11848,18018,18036,12503,74769,12567,16822,12042,26396,26400,18033,208650,21926,26413,110157,20663,18707,14784,15170,16151,26417	Rela,Cdc42,Malt1,Hras,Pik3r2,Ikbkb,Nfkbia,Map3k14,Vav1,Nfkbie,Map3k8,Rhoa,Nfatc1,Nfkbib,Cd247,Pik3cb,Cdk4,Lcp2,Bcl10,Map2k2,Map2k7,Nfkb1,Cblb,Tnf,Mapk1,Raf1,Sos2,Pik3cd,Grb2,Ptpn6,Ikbkg,Mapk3
mmu04540	Gap junction	0.268110972028421	-1.31635430944365	86	27	0.0122061482820976	2212	7931	15559,22142,22152,15461,22146,14672,11513,14678,227613,67951,22151,26396,22145,18796,22153,26413,26405,18752,110157,20663,12534,14784,11554,22154,26417,18747,22143	Htr2b,Tuba1a,Tubb3,Hras,Tuba1c,Gna11,Adcy7,Gnai2,Tubb4b,Tubb6,Tubb2a,Map2k2,Tuba4a,Plcb2,Tubb4a,Mapk1,Map3k2,Prkcg,Raf1,Sos2,Cdk1,Grb2,Adrb1,Tubb5,Mapk3,Prkaca,Tuba1b
ko04540	Gap junction	0.268110972028421	-1.31635430944365	86	27	0.0122061482820976	2212	7931	15559,22142,22152,15461,22146,11513,14672,14678,67951,227613,22151,26396,22145,18796,22153,26413,26405,18752,110157,20663,12534,11554,14784,22154,18747,26417,22143	Htr2b,Tuba1a,Tubb3,Hras,Tuba1c,Adcy7,Gna11,Gnai2,Tubb6,Tubb4b,Tubb2a,Map2k2,Tuba4a,Plcb2,Tubb4a,Mapk1,Map3k2,Prkcg,Raf1,Sos2,Cdk1,Adrb1,Grb2,Tubb5,Prkaca,Mapk3,Tuba1b
ko01522	Endocrine resistance	0.272131870559794	-1.30146851193799	93	29	0.0131103074141049	2212	7931	59035,74769,12580,12567,242705,11836,58988,15461,18709,11513,13555,26419,26396,17246,26413,13557,110157,12576,16449,20663,76854,14784,18707,18129,12028,12015,26417,22059,18747	Carm1,Pik3cb,Cdkn2c,Cdk4,E2f2,Araf,Rps6kb2,Hras,Pik3r2,Adcy7,E2f1,Mapk8,Map2k2,Mdm2,Mapk1,E2f3,Raf1,Cdkn1b,Jag1,Sos2,Gper1,Grb2,Pik3cd,Notch2,Bax,Bad,Mapk3,Trp53,Prkaca
mmu01522	Endocrine resistance	0.272131870559794	-1.30146851193799	93	29	0.0131103074141049	2212	7931	59035,74769,12580,12567,242705,11836,58988,15461,18709,11513,13555,26419,26396,17246,26413,13557,110157,12576,16449,20663,76854,14784,18707,18129,12028,12015,26417,22059,18747	Carm1,Pik3cb,Cdkn2c,Cdk4,E2f2,Araf,Rps6kb2,Hras,Pik3r2,Adcy7,E2f1,Mapk8,Map2k2,Mdm2,Mapk1,E2f3,Raf1,Cdkn1b,Jag1,Sos2,Gper1,Grb2,Pik3cd,Notch2,Bax,Bad,Mapk3,Trp53,Prkaca
M00089	Triacylglycerol biosynthesis	0.272589799016656	-1.29978718148865	16	6	0.0027124773960217	2212	7931	67800,19012,67916,55979,67512,102247	Dgat2,Plpp1,Plpp3,Agpat1,Agpat2,Gpat4
mmu_M00089	Triacylglycerol biosynthesis	0.272589799016656	-1.29978718148865	16	6	0.0027124773960217	2212	7931	67800,19012,67916,55979,67512,102247	Dgat2,Plpp1,Plpp3,Agpat1,Agpat2,Gpat4
M00091	Phosphatidylcholine (PC) biosynthesis, PE => PC	0.278905560462994	-1.27688204742662	1	1	0.000452079566003617	2212	7931	18618	Pemt
mmu_M00091	Phosphatidylcholine (PC) biosynthesis, PE => PC	0.278905560462994	-1.27688204742662	1	1	0.000452079566003617	2212	7931	18618	Pemt
M00403	HRD1/SEL1 ERAD complex	0.283723030201393	-1.25975676245224	13	5	0.00226039783001808	2212	7931	116891,269523,22230,217365,109815	Derl2,Vcp,Ufd1,Nploc4,Selenos
M00094	Ceramide biosynthesis	0.283723030201393	-1.25975676245224	13	5	0.00226039783001808	2212	7931	13244,76893,268656,70750,71949	Degs1,Cers2,Sptlc1,Kdsr,Cers5
mmu_M00676	PI3K-Akt signaling	0.283723030201393	-1.25975676245224	13	5	0.00226039783001808	2212	7931	18707,56458,74769,16337,18709	Pik3cd,Foxo1,Pik3cb,Insr,Pik3r2
mmu_M00353	Spliceosome, Prp19/CDC5L complex	0.283723030201393	-1.25975676245224	13	5	0.00226039783001808	2212	7931	71702,60321,54633,28000,53317	Cdc5l,Wbp11,Pqbp1,Prpf19,Plrg1
M00353	Spliceosome, Prp19/CDC5L complex	0.283723030201393	-1.25975676245224	13	5	0.00226039783001808	2212	7931	71702,60321,54633,28000,53317	Cdc5l,Wbp11,Pqbp1,Prpf19,Plrg1
mmu_M00094	Ceramide biosynthesis	0.283723030201393	-1.25975676245224	13	5	0.00226039783001808	2212	7931	13244,76893,268656,70750,71949	Degs1,Cers2,Sptlc1,Kdsr,Cers5
mmu_M00403	HRD1/SEL1 ERAD complex	0.283723030201393	-1.25975676245224	13	5	0.00226039783001808	2212	7931	116891,269523,22230,217365,109815	Derl2,Vcp,Ufd1,Nploc4,Selenos
M00676	PI3K-Akt signaling	0.283723030201393	-1.25975676245224	13	5	0.00226039783001808	2212	7931	18707,56458,74769,16337,18709	Pik3cd,Foxo1,Pik3cb,Insr,Pik3r2
ko04320	Dorso-ventral axis formation	0.284845428129847	-1.25580860328162	26	9	0.00406871609403255	2212	7931	26413,14011,67579,23872,20663,68166,14784,18129,26417	Mapk1,Etv6,Cpeb4,Ets2,Sos2,Spire1,Grb2,Notch2,Mapk3
mmu04320	Dorso-ventral axis formation	0.284845428129847	-1.25580860328162	26	9	0.00406871609403255	2212	7931	14011,26413,67579,23872,20663,68166,14784,18129,26417	Etv6,Mapk1,Cpeb4,Ets2,Sos2,Spire1,Grb2,Notch2,Mapk3
mmu04392	Hippo signaling pathway -multiple species	0.284845428129847	-1.25580860328162	26	9	0.00406871609403255	2212	7931	319710,16798,27373,18016,64010,56289,29806,215653,97064	Frmd6,Lats1,Csnk1e,Nf2,Sav1,Rassf1,Limd1,Rassf2,Wwtr1
ko04392	Hippo signaling pathway -multiple species	0.284845428129847	-1.25580860328162	26	9	0.00406871609403255	2212	7931	319710,16798,27373,18016,64010,56289,29806,215653,97064	Frmd6,Lats1,Csnk1e,Nf2,Sav1,Rassf1,Limd1,Rassf2,Wwtr1
ko00250	Alanine, aspartate and glutamate metabolism	0.28701301563766	-1.24822771359696	36	12	0.0054249547920434	2212	7931	14583,14719,231327,52633,76282,11566,11564,69719,27053,109900,14661,14718	Gfpt1,Got2,Ppat,Nit2,Gpt,Adss,Adsl,Cad,Asns,Asl,Glud1,Got1
mmu00250	Alanine, aspartate and glutamate metabolism	0.28701301563766	-1.24822771359696	36	12	0.0054249547920434	2212	7931	14583,14719,231327,52633,76282,11566,11564,69719,27053,109900,14661,14718	Gfpt1,Got2,Ppat,Nit2,Gpt,Adss,Adsl,Cad,Asns,Asl,Glud1,Got1
mmu00562	Inositol phosphate metabolism	0.293658860224606	-1.22533652473048	70	22	0.00994575045207957	2212	7931	20975,16331,74769,19062,64436,97287,108083,52858,18796,233011,224020,67073,18718,114663,55980,75678,18707,16332,17330,69718,170749,225326	Synj2,Inpp5d,Pik3cb,Inpp5k,Inpp5e,Mtmr14,Pip4k2b,Cdipt,Plcb2,Itpkc,Pi4ka,Pi4k2b,Pip4k2a,Impa2,Impa1,Ippk,Pik3cd,Inppl1,Minpp1,Ipmk,Mtmr4,Pik3c3
ko00562	Inositol phosphate metabolism	0.293658860224606	-1.22533652473048	70	22	0.00994575045207957	2212	7931	20975,16331,74769,19062,64436,97287,108083,52858,18796,233011,67073,224020,18718,114663,55980,75678,16332,18707,17330,69718,170749,225326	Synj2,Inpp5d,Pik3cb,Inpp5k,Inpp5e,Mtmr14,Pip4k2b,Cdipt,Plcb2,Itpkc,Pi4k2b,Pi4ka,Pip4k2a,Impa2,Impa1,Ippk,Inppl1,Pik3cd,Minpp1,Ipmk,Mtmr4,Pik3c3
mmu_M00059	Glycosaminoglycan biosynthesis, heparan sulfate backbone	0.295053509499584	-1.22059855095697	10	4	0.00180831826401447	2212	7931	15531,17423,14043,58193	Ndst1,Ndst2,Ext2,Extl2
M00059	Glycosaminoglycan biosynthesis, heparan sulfate backbone	0.295053509499584	-1.22059855095697	10	4	0.00180831826401447	2212	7931	15531,17423,14043,58193	Ndst1,Ndst2,Ext2,Extl2
ko00500	Starch and sucrose metabolism	0.299907032161334	-1.20428274514818	33	11	0.00497287522603978	2212	7931	15277,68401,110095,77559,72157,14936,19309,14751,14387,110078,27357	Hk2,G6pc3,Pygl,Agl,Pgm2,Gys1,Pygm,Gpi1,Gaa,Pygb,Gyg
mmu00500	Starch and sucrose metabolism	0.299907032161334	-1.20428274514818	33	11	0.00497287522603978	2212	7931	68401,15277,110095,72157,77559,14936,19309,14387,14751,110078,27357	G6pc3,Hk2,Pygl,Pgm2,Agl,Gys1,Pygm,Gaa,Gpi1,Pygb,Gyg
mmu_M00691	DNA damage-induced cell cycle checkpoints	0.305608889543473	-1.18544913329258	7	3	0.00135623869801085	2212	7931	12649,50883,12531	Chek1,Chek2,Cdc25b
M00691	DNA damage-induced cell cycle checkpoints	0.305608889543473	-1.18544913329258	7	3	0.00135623869801085	2212	7931	12649,50883,12531	Chek1,Chek2,Cdc25b
M00632	Galactose degradation, Leloir pathway, galactose => alpha-D-glucose-1P	0.31130026874009	-1.16699733825165	4	2	0.000904159132007233	2212	7931	319626	Galm,Gale
M00402	Translocon-associated protein (TRAP) complex	0.31130026874009	-1.16699733825165	4	2	0.000904159132007233	2212	7931	66256.2	Ssr2,Ssr4
M00381	SCF-SKP2 complex	0.31130026874009	-1.16699733825165	4	2	0.000904159132007233	2212	7931	21402.6	Skp1a,Rbx1
mmu_M00387	SCF-FBW7 complex	0.31130026874009	-1.16699733825165	4	2	0.000904159132007233	2212	7931	21402.6	Skp1a,Rbx1
mmu_M00402	Translocon-associated protein (TRAP) complex	0.31130026874009	-1.16699733825165	4	2	0.000904159132007233	2212	7931	66256.2	Ssr2,Ssr4
M00384	Cul3-SPOP complex	0.31130026874009	-1.16699733825165	4	2	0.000904159132007233	2212	7931	26554.6	Cul3,Rbx1
mmu_M00741	Propanoyl-CoA metabolism, propanoyl-CoA => succinyl-CoA	0.31130026874009	-1.16699733825165	4	2	0.000904159132007233	2212	7931	73724.2	Mcee,Mmut
M00741	Propanoyl-CoA metabolism, propanoyl-CoA => succinyl-CoA	0.31130026874009	-1.16699733825165	4	2	0.000904159132007233	2212	7931	73724.2	Mcee,Mmut
mmu_M00005	PRPP biosynthesis, ribose 5P => PRPP	0.31130026874009	-1.16699733825165	4	2	0.000904159132007233	2212	7931	19139.1	Prps1,Prps2
M00387	SCF-FBW7 complex	0.31130026874009	-1.16699733825165	4	2	0.000904159132007233	2212	7931	21402.6	Skp1a,Rbx1
M00005	PRPP biosynthesis, ribose 5P => PRPP	0.31130026874009	-1.16699733825165	4	2	0.000904159132007233	2212	7931	19139.1	Prps1,Prps2
mmu_M00632	Galactose degradation, Leloir pathway, galactose => alpha-D-glucose-1P	0.31130026874009	-1.16699733825165	4	2	0.000904159132007233	2212	7931	319626	Galm,Gale
mmu_M00381	SCF-SKP2 complex	0.31130026874009	-1.16699733825165	4	2	0.000904159132007233	2212	7931	21402.6	Skp1a,Rbx1
mmu_M00384	Cul3-SPOP complex	0.31130026874009	-1.16699733825165	4	2	0.000904159132007233	2212	7931	26554.6	Cul3,Rbx1
ko04145	Phagosome	0.311518944966011	-1.16629512409353	178	53	0.0239602169981917	2212	7931	12475,73834,16419,22142,14991,15000,21871,53421,227613,12317,24088,22145,100226,15007,12721,16783,14980,66237,22319,22154,22143,225326,17113,20333,226421,27060,235661,11984,14972,22152,13057,22146,66212,67951,108664,14990,54411,22151,271457,15239,19353,22153,71116,280408,15051,66335,13040,14131,246256,19344,16410,11972,20335	Cd14,Atp6v1d,Itgb5,Tuba1a,H2-M3,H2-DMb2,Atp6v0a2,Sec61a1,Tubb4b,Calr,Tlr2,Tuba4a,Stx12,H2-Q10,Coro1a,Lamp1,H2-L,Atp6v1g2,Vamp3,Tubb5,Tuba1b,Pik3c3,M6pr,Sec22b,Rab7b,Tcirg1,Dync1li1,Atp6v0c,H2-K1,Tubb3,Cyba,Tuba1c,Sec61b,Tubb6,Atp6v1h,H2-M2,Atp6ap1,Tubb2a,Rab5a,Hgs,Rac1,Tubb4a,Stx18,Rilp,H2-T9,Atp6v1c1,Ctss,Fcgr3,Fcgr4,Rab5b,Itgav,Atp6v0d1,Sec61g
mmu04145	Phagosome	0.311518944966011	-1.16629512409353	178	53	0.0239602169981917	2212	7931	12475,73834,16419,22142,14991,15000,21871,53421,227613,12317,24088,22145,100226,15007,12721,16783,14980,66237,22319,22154,22143,225326,17113,20333,226421,27060,235661,11984,14972,22152,13057,22146,66212,67951,108664,14990,54411,22151,271457,15239,19353,22153,71116,280408,15051,66335,13040,14131,246256,19344,16410,11972,20335	Cd14,Atp6v1d,Itgb5,Tuba1a,H2-M3,H2-DMb2,Atp6v0a2,Sec61a1,Tubb4b,Calr,Tlr2,Tuba4a,Stx12,H2-Q10,Coro1a,Lamp1,H2-L,Atp6v1g2,Vamp3,Tubb5,Tuba1b,Pik3c3,M6pr,Sec22b,Rab7b,Tcirg1,Dync1li1,Atp6v0c,H2-K1,Tubb3,Cyba,Tuba1c,Sec61b,Tubb6,Atp6v1h,H2-M2,Atp6ap1,Tubb2a,Rab5a,Hgs,Rac1,Tubb4a,Stx18,Rilp,H2-T9,Atp6v1c1,Ctss,Fcgr3,Fcgr4,Rab5b,Itgav,Atp6v0d1,Sec61g
M00682	Notch signaling	0.328987969011009	-1.111734097241	17	6	0.0027124773960217	2212	7931	18129,59287,19164,66340,19165,19664	Notch2,Ncstn,Psen1,Psenen,Psen2,Rbpj
mmu_M00682	Notch signaling	0.328987969011009	-1.111734097241	17	6	0.0027124773960217	2212	7931	18129,59287,19164,66340,19165,19664	Notch2,Ncstn,Psen1,Psenen,Psen2,Rbpj
ko00650	Butanoate metabolism	0.329233358356333	-1.11098848373232	27	9	0.00406871609403255	2212	7931	110460,217666,93747,208715,11409,97212,15356,78894,15107	Acat2,L2hgdh,Echs1,Hmgcs1,Acads,Hadha,Hmgcl,Aacs,Hadh
mmu00650	Butanoate metabolism	0.329233358356333	-1.11098848373232	27	9	0.00406871609403255	2212	7931	110460,217666,93747,208715,11409,15356,97212,15107,78894	Acat2,L2hgdh,Echs1,Hmgcs1,Acads,Hmgcl,Hadha,Hadh,Aacs
ko04370	VEGF signaling pathway	0.34213177714626	-1.07255930284048	58	18	0.0081374321880651	2212	7931	74769,12540,211429,15461,18709,26396,15507,19353,26413,18752,110157,19225,102626,18707,17164,12371,12015,26417	Pik3cb,Cdc42,Pla2g4b,Hras,Pik3r2,Map2k2,Hspb1,Rac1,Mapk1,Prkcg,Raf1,Ptgs2,Mapkapk3,Pik3cd,Mapkapk2,Casp9,Bad,Mapk3
mmu00480	Glutathione metabolism	0.34213177714626	-1.07255930284048	58	18	0.0081374321880651	2212	7931	15926,20135,103140,20133,14870,75475,14865,625249,14629,110175,382985,20810,23887,14872,66447,56615,20603,76263	Idh1,Rrm2,Gstt3,Rrm1,Gstp1,Oplah,Gstm4,Gpx4,Gclc,Ggct,Rrm2b,Srm,Ggt5,Gstt2,Mgst3,Mgst1,Sms,Gstk1
mmu04370	VEGF signaling pathway	0.34213177714626	-1.07255930284048	58	18	0.0081374321880651	2212	7931	12540,74769,211429,15461,18709,26396,15507,19353,26413,18752,110157,19225,102626,18707,17164,12371,12015,26417	Cdc42,Pik3cb,Pla2g4b,Hras,Pik3r2,Map2k2,Hspb1,Rac1,Mapk1,Prkcg,Raf1,Ptgs2,Mapkapk3,Pik3cd,Mapkapk2,Casp9,Bad,Mapk3
ko00480	Glutathione metabolism	0.34213177714626	-1.07255930284048	58	18	0.0081374321880651	2212	7931	103140,15926,20135,20133,14870,75475,14865,625249,14629,110175,382985,23887,20810,14872,66447,56615,20603,76263	Gstt3,Idh1,Rrm2,Rrm1,Gstp1,Oplah,Gstm4,Gpx4,Gclc,Ggct,Rrm2b,Ggt5,Srm,Gstt2,Mgst3,Mgst1,Sms,Gstk1
ko00790	Folate biosynthesis	0.347374331900884	-1.05735231420053	14	5	0.00226039783001808	2212	7931	17434,110391,20751,14528,19286	Mocs2,Qdpr,Spr,Gch1,Pts
mmu00790	Folate biosynthesis	0.347374331900884	-1.05735231420053	14	5	0.00226039783001808	2212	7931	17434,110391,20751,14528,19286	Mocs2,Qdpr,Spr,Gch1,Pts
M00404	COPII complex	0.368707127974286	-0.997752641207769	11	4	0.00180831826401447	2212	7931	69162,27054,77371,110379	Sec31a,Sec23b,Sec24a,Sec13
mmu_M00404	COPII complex	0.368707127974286	-0.997752641207769	11	4	0.00180831826401447	2212	7931	69162,27054,77371,110379	Sec31a,Sec23b,Sec24a,Sec13
mmu05014	Amyotrophic lateral sclerosis (ALS)	0.370945314994069	-0.991700626176812	52	16	0.00723327305605787	2212	7931	53333,20511,13063,271457,13163,12460,21938,12359,19353,26408,21926,26397,12028,12371,12015,22059	Tomm40,Slc1a2,Cycs,Rab5a,Daxx,Ccs,Tnfrsf1b,Cat,Rac1,Map3k5,Tnf,Map2k3,Bax,Casp9,Bad,Trp53
ko05014	Amyotrophic lateral sclerosis (ALS)	0.370945314994069	-0.991700626176812	52	16	0.00723327305605787	2212	7931	53333,20511,13063,271457,13163,12460,21938,12359,19353,26408,21926,26397,12028,12371,12015,22059	Tomm40,Slc1a2,Cycs,Rab5a,Daxx,Ccs,Tnfrsf1b,Cat,Rac1,Map3k5,Tnf,Map2k3,Bax,Casp9,Bad,Trp53
mmu00330	Arginine and proline metabolism	0.38679047587146	-0.949872138582412	49	15	0.00678119349005425	2212	7931	20810,69051,14719,12709,14431,228608,11671,11847,19125,56454,20603,18242,66054,66194,14718	Srm,Pycr2,Got2,Ckb,Gamt,Smox,Aldh3a2,Arg2,Prodh,Aldh18a1,Sms,Oat,Cndp2,Pycrl,Got1
ko00330	Arginine and proline metabolism	0.38679047587146	-0.949872138582412	49	15	0.00678119349005425	2212	7931	20810,69051,14719,12709,228608,14431,11671,11847,19125,56454,20603,18242,14718,66194,66054	Srm,Pycr2,Got2,Ckb,Smox,Gamt,Aldh3a2,Arg2,Prodh,Aldh18a1,Sms,Oat,Got1,Pycrl,Cndp2
ko04350	TGF-beta signaling pathway	0.390342322786749	-0.940731174121096	84	25	0.0113019891500904	2212	7931	73699,104394,17869,51792,58988,12579,19650,11480,56438,17125,21815,21402,26413,21926,17128,12168,19052,15903,228839,17131,21803,21781,11848,26417,13559	Ppp2r1b,E2f4,Myc,Ppp2r1a,Rps6kb2,Cdkn2b,Rbl1,Acvr2a,Rbx1,Smad1,Tgif1,Skp1a,Mapk1,Tnf,Smad4,Bmpr2,Ppp2ca,Id3,Tgif2,Smad7,Tgfb1,Tfdp1,Rhoa,Mapk3,E2f5
mmu04350	TGF-beta signaling pathway	0.390342322786749	-0.940731174121096	84	25	0.0113019891500904	2212	7931	73699,104394,17869,51792,58988,12579,19650,11480,56438,17125,21815,26413,21402,21926,17128,12168,19052,15903,228839,17131,21803,21781,11848,26417,13559	Ppp2r1b,E2f4,Myc,Ppp2r1a,Rps6kb2,Cdkn2b,Rbl1,Acvr2a,Rbx1,Smad1,Tgif1,Mapk1,Skp1a,Tnf,Smad4,Bmpr2,Ppp2ca,Id3,Tgif2,Smad7,Tgfb1,Tfdp1,Rhoa,Mapk3,E2f5
mmu00410	beta-Alanine metabolism	0.399654078108459	-0.917155910762349	32	10	0.00452079566003617	2212	7931	20810,56690,11364,228608,11671,93747,97212,20603,66054,67689	Srm,Mlycd,Acadm,Smox,Aldh3a2,Echs1,Hadha,Sms,Cndp2,Aldh3b1
ko00410	beta-Alanine metabolism	0.399654078108459	-0.917155910762349	32	10	0.00452079566003617	2212	7931	20810,56690,11364,228608,11671,93747,97212,20603,66054,67689	Srm,Mlycd,Acadm,Smox,Aldh3a2,Echs1,Hadha,Sms,Cndp2,Aldh3b1
mmu_M00683	Hippo signaling	0.411644700196103	-0.88759467985938	15	5	0.00226039783001808	2212	7931	319710,16798,18016,64010,97064	Frmd6,Lats1,Nf2,Sav1,Wwtr1
M00683	Hippo signaling	0.411644700196103	-0.88759467985938	15	5	0.00226039783001808	2212	7931	319710,16798,18016,64010,97064	Frmd6,Lats1,Nf2,Sav1,Wwtr1
ko00514	Other types of O-glycan biosynthesis	0.417954911189135	-0.872381720244125	22	7	0.00316455696202532	2212	7931	99011,224143,140484,20441,80294,57370,223827	Pomt1,Poglut1,Pofut1,St3gal3,Pofut2,B4galt3,Gxylt1
mmu00514	Other types of O-glycan biosynthesis	0.417954911189135	-0.872381720244125	22	7	0.00316455696202532	2212	7931	99011,224143,140484,20441,80294,57370,223827	Pomt1,Poglut1,Pofut1,St3gal3,Pofut2,B4galt3,Gxylt1
ko04915	Estrogen signaling pathway	0.427812345230347	-0.849070625269258	96	28	0.0126582278481013	2212	7931	12313,12915,15516,74769,11911,54393,15461,14228,18709,11513,14678,26396,80796,18796,231991,26413,110157,12913,20663,76854,14229,14784,18707,22027,26417,12315,18747,26427	Calm1,Atf6b,Hsp90ab1,Pik3cb,Atf4,Gabbr1,Hras,Fkbp4,Pik3r2,Adcy7,Gnai2,Map2k2,Calm4,Plcb2,Creb5,Mapk1,Raf1,Creb3,Sos2,Gper1,Fkbp5,Grb2,Pik3cd,Hsp90b1,Mapk3,Calm3,Prkaca,Creb3l1
mmu04915	Estrogen signaling pathway	0.427812345230347	-0.849070625269258	96	28	0.0126582278481013	2212	7931	12313,12915,15516,74769,11911,54393,15461,14228,18709,11513,14678,26396,80796,18796,231991,26413,110157,12913,20663,76854,14229,14784,18707,22027,26417,12315,18747,26427	Calm1,Atf6b,Hsp90ab1,Pik3cb,Atf4,Gabbr1,Hras,Fkbp4,Pik3r2,Adcy7,Gnai2,Map2k2,Calm4,Plcb2,Creb5,Mapk1,Raf1,Creb3,Sos2,Gper1,Fkbp5,Grb2,Pik3cd,Hsp90b1,Mapk3,Calm3,Prkaca,Creb3l1
mmu_M00079	Keratan sulfate degradation	0.428001178493216	-0.848629329915309	5	2	0.000904159132007233	2212	7931	50917.2	Galns,Hexa
M00383	ECV complex	0.428001178493216	-0.848629329915309	5	2	0.000904159132007233	2212	7931	56438.7	Rbx1,Elob
M00079	Keratan sulfate degradation	0.428001178493216	-0.848629329915309	5	2	0.000904159132007233	2212	7931	50917.2	Galns,Hexa
M00057	Glycosaminoglycan biosynthesis, linkage tetrasaccharide	0.428001178493216	-0.848629329915309	5	2	0.000904159132007233	2212	7931	72727.1	B3gat3,B3galt6
M00071	Glycosphingolipid biosynthesis, neolacto-series, LacCer => nLc4Cer	0.428001178493216	-0.848629329915309	5	2	0.000904159132007233	2212	7931	57370.1	B4galt3,B3gnt5
mmu_M00071	Glycosphingolipid biosynthesis, neolacto-series, LacCer => nLc4Cer	0.428001178493216	-0.848629329915309	5	2	0.000904159132007233	2212	7931	57370.1	B4galt3,B3gnt5
mmu_M00383	ECV complex	0.428001178493216	-0.848629329915309	5	2	0.000904159132007233	2212	7931	56438.7	Rbx1,Elob
mmu_M00382	SCF-FBS complex	0.428001178493216	-0.848629329915309	5	2	0.000904159132007233	2212	7931	21402.6	Skp1a,Rbx1
mmu_M00057	Glycosaminoglycan biosynthesis, linkage tetrasaccharide	0.428001178493216	-0.848629329915309	5	2	0.000904159132007233	2212	7931	72727.1	B3gat3,B3galt6
M00382	SCF-FBS complex	0.428001178493216	-0.848629329915309	5	2	0.000904159132007233	2212	7931	21402.6	Skp1a,Rbx1
mmu04151	PI3K-Akt signaling pathway	0.428574687226941	-0.847290256886581	341	97	0.0438517179023508	2212	7931	73699,22628,19697,12566,15516,16419,11911,51792,22629,83490,20963,54401,15975,12444,13637,68401,12576,22084,16403,22630,16194,22627,75705,22371,14702,15234,17295,12567,12539,14936,17246,12125,18033,12447,110157,19052,20663,226519,14784,22027,18707,17210,16410,12015,16151,74343,22059,53978,20181,104709,98432,19651,52432,20393,12448,64930,14710,15461,225849,18709,16150,24088,12826,13684,19054,14706…	Ppp2r1b,Ywhag,Rela,Cdk2,Hsp90ab1,Itgb5,Atf4,Ppp2r1a,Ywhah,Pik3ap1,Syk,Ywhab,Ifnar1,Ccnd2,Efna2,G6pc3,Cdkn1b,Tsc2,Itga6,Ywhaq,Il6ra,Ywhae,Eif4b,Vwf,Gng2,Hgf,Met,Cdk4,Cdc37,Gys1,Mdm2,Bcl2l11,Nfkb1,Ccne1,Raf1,Ppp2ca,Sos2,Lamc1,Grb2,Hsp90b1,Pik3cd,Mcl1,Itgav,Bad,Ikbkg,Crtc2,Trp53,Lpar2,Rxra,Pik3r6,Phlpp1,Rbl2,Ppp2r2d,Sgk1,Ccne2,Tsc1,Gngt2,Hras,Ppp2r5b,Pik3r2,Ikbkb,Tlr2,Col4a1,Eif4e,Ppp2r3d,Gng4,Jak2,…
ko04151	PI3K-Akt signaling pathway	0.428574687226941	-0.847290256886581	341	97	0.0438517179023508	2212	7931	73699,22628,19697,12566,15516,16419,11911,51792,22629,83490,20963,54401,15975,12444,13637,68401,12576,22084,16403,22630,16194,22627,75705,22371,14702,15234,17295,12567,12539,14936,17246,12125,18033,12447,110157,19052,20663,226519,14784,22027,18707,17210,16410,12015,16151,74343,22059,53978,20181,104709,98432,19651,52432,20393,12448,64930,14710,15461,225849,18709,16150,24088,12826,13684,19054,14706…	Ppp2r1b,Ywhag,Rela,Cdk2,Hsp90ab1,Itgb5,Atf4,Ppp2r1a,Ywhah,Pik3ap1,Syk,Ywhab,Ifnar1,Ccnd2,Efna2,G6pc3,Cdkn1b,Tsc2,Itga6,Ywhaq,Il6ra,Ywhae,Eif4b,Vwf,Gng2,Hgf,Met,Cdk4,Cdc37,Gys1,Mdm2,Bcl2l11,Nfkb1,Ccne1,Raf1,Ppp2ca,Sos2,Lamc1,Grb2,Hsp90b1,Pik3cd,Mcl1,Itgav,Bad,Ikbkg,Crtc2,Trp53,Lpar2,Rxra,Pik3r6,Phlpp1,Rbl2,Ppp2r2d,Sgk1,Ccne2,Tsc1,Gngt2,Hras,Ppp2r5b,Pik3r2,Ikbkb,Tlr2,Col4a1,Eif4e,Ppp2r3d,Gng4,Jak2,…
ko05100	Bacterial invasion of epithelial cells	0.461597047692124	-0.77306295962299	76	22	0.00994575045207957	2212	7931	12540,17295,74192,74769,74325,14388,18709,12757,71890,56443,73178,67771,19353,208650,53860,11867,15163,140579,12929,18707,11848,22376	Cdc42,Met,Arpc5l,Pik3cb,Cltb,Gab1,Pik3r2,Clta,Mad2l2,Arpc1a,Wasl,Arpc5,Rac1,Cblb,Sept9,Arpc1b,Hcls1,Elmo2,Crkl,Pik3cd,Rhoa,Was
mmu05100	Bacterial invasion of epithelial cells	0.461597047692124	-0.77306295962299	76	22	0.00994575045207957	2212	7931	12540,17295,74192,74769,74325,14388,18709,12757,71890,56443,73178,67771,19353,208650,53860,11867,15163,140579,12929,18707,11848,22376	Cdc42,Met,Arpc5l,Pik3cb,Cltb,Gab1,Pik3r2,Clta,Mad2l2,Arpc1a,Wasl,Arpc5,Rac1,Cblb,Sept9,Arpc1b,Hcls1,Elmo2,Crkl,Pik3cd,Rhoa,Was
mmu04721	Synaptic vesicle cycle	0.468227274342064	-0.758801472008025	62	18	0.0081374321880651	2212	7931	110877,27060,20910,73834,11984,11773,74325,21871,108664,12757,71770,22318,66335,66237,232910,11771,20908,11972	Slc18a1,Tcirg1,Stxbp1,Atp6v1d,Atp6v0c,Ap2m1,Cltb,Atp6v0a2,Atp6v1h,Clta,Ap2b1,Vamp2,Atp6v1c1,Atp6v1g2,Ap2s1,Ap2a1,Stx3,Atp6v0d1
ko04721	Synaptic vesicle cycle	0.468227274342064	-0.758801472008025	62	18	0.0081374321880651	2212	7931	110877,27060,20910,73834,11984,11773,74325,21871,108664,12757,71770,22318,66335,66237,232910,11771,20908,11972	Slc18a1,Tcirg1,Stxbp1,Atp6v1d,Atp6v0c,Ap2m1,Cltb,Atp6v0a2,Atp6v1h,Clta,Ap2b1,Vamp2,Atp6v1c1,Atp6v1g2,Ap2s1,Ap2a1,Stx3,Atp6v0d1
ko04930	Type II diabetes mellitus	0.476082361175561	-0.74216441203853	48	14	0.00632911392405063	2212	7931	26413,21926,12288,15277,74769,12702,16337,18709,18707,16150,12289,26419,216233,26417	Mapk1,Tnf,Cacna1c,Hk2,Pik3cb,Socs3,Insr,Pik3r2,Pik3cd,Ikbkb,Cacna1d,Mapk8,Socs2,Mapk3
mmu04930	Type II diabetes mellitus	0.476082361175561	-0.74216441203853	48	14	0.00632911392405063	2212	7931	26413,21926,12288,15277,74769,12702,16337,18709,18707,16150,12289,26419,216233,26417	Mapk1,Tnf,Cacna1c,Hk2,Pik3cb,Socs3,Insr,Pik3r2,Pik3cd,Ikbkb,Cacna1d,Mapk8,Socs2,Mapk3
mmu00750	Vitamin B6 metabolism	0.479927759539366	-0.734119687366262	9	3	0.00135623869801085	2212	7931	103711,107272,73373	Pnpo,Psat1,Phospho2
M00131	Inositol phosphate metabolism, Ins(1,3,4,5)P4 => Ins(1,3,4)P3 => myo-inositol	0.479927759539366	-0.734119687366262	9	3	0.00135623869801085	2212	7931	114663,55980,19062	Impa2,Impa1,Inpp5k
mmu_M00078	Heparan sulfate degradation	0.479927759539366	-0.734119687366262	9	3	0.00135623869801085	2212	7931	27419,15932,110006	Naglu,Idua,Gusb
M00078	Heparan sulfate degradation	0.479927759539366	-0.734119687366262	9	3	0.00135623869801085	2212	7931	27419,15932,110006	Naglu,Idua,Gusb
ko00750	Vitamin B6 metabolism	0.479927759539366	-0.734119687366262	9	3	0.00135623869801085	2212	7931	103711,107272,73373	Pnpo,Psat1,Phospho2
mmu_M00131	Inositol phosphate metabolism, Ins(1,3,4,5)P4 => Ins(1,3,4)P3 => myo-inositol	0.479927759539366	-0.734119687366262	9	3	0.00135623869801085	2212	7931	114663,55980,19062	Impa2,Impa1,Inpp5k
mmu_M00294	DNA polymerase gamma complex	0.480048170832095	-0.733868824215319	2	1	0.000452079566003617	2212	7931	50776	Polg2
M00103	Cholecalciferol biosynthesis	0.480048170832095	-0.733868824215319	2	1	0.000452079566003617	2212	7931	244209	Cyp2r1
mmu_M00103	Cholecalciferol biosynthesis	0.480048170832095	-0.733868824215319	2	1	0.000452079566003617	2212	7931	244209	Cyp2r1
M00151	Cytochrome bc1 complex respiratory unit	0.480048170832095	-0.733868824215319	2	1	0.000452079566003617	2212	7931	66445	Cyc1
mmu_M00151	Cytochrome bc1 complex respiratory unit	0.480048170832095	-0.733868824215319	2	1	0.000452079566003617	2212	7931	66445	Cyc1
mmu_M00066	Lactosylceramide biosynthesis	0.480048170832095	-0.733868824215319	2	1	0.000452079566003617	2212	7931	22234	Ugcg
M00293	DNA polymerase zeta complex	0.480048170832095	-0.733868824215319	2	1	0.000452079566003617	2212	7931	71890	Mad2l2
M00066	Lactosylceramide biosynthesis	0.480048170832095	-0.733868824215319	2	1	0.000452079566003617	2212	7931	22234	Ugcg
M00399	Cap binding complex	0.480048170832095	-0.733868824215319	2	1	0.000452079566003617	2212	7931	68092	Ncbp2
mmu_M00399	Cap binding complex	0.480048170832095	-0.733868824215319	2	1	0.000452079566003617	2212	7931	68092	Ncbp2
M00294	DNA polymerase gamma complex	0.480048170832095	-0.733868824215319	2	1	0.000452079566003617	2212	7931	50776	Polg2
mmu_M00293	DNA polymerase zeta complex	0.480048170832095	-0.733868824215319	2	1	0.000452079566003617	2212	7931	71890	Mad2l2
ko00561	Glycerolipid metabolism	0.486312874999103	-0.720903086498019	59	17	0.00768535262206148	2212	7931	67800,56077,67861,225913,102247,13139,52123,66853,67512,64898,55979,11671,14933,14245,58810,19012,67916	Dgat2,Dgke,Akr1b10,Tkfc,Gpat4,Dgka,Agpat5,Pnpla2,Agpat2,Lpin2,Agpat1,Aldh3a2,Gk,Lpin1,Akr1a1,Plpp1,Plpp3
mmu00561	Glycerolipid metabolism	0.486312874999103	-0.720903086498019	59	17	0.00768535262206148	2212	7931	67800,56077,67861,225913,102247,13139,52123,66853,67512,64898,55979,11671,14933,14245,58810,67916,19012	Dgat2,Dgke,Akr1b10,Tkfc,Gpat4,Dgka,Agpat5,Pnpla2,Agpat2,Lpin2,Agpat1,Aldh3a2,Gk,Lpin1,Akr1a1,Plpp3,Plpp1
ko04260	Cardiac muscle contraction	0.506859213976201	-0.67952199841751	74	21	0.00949367088607595	2212	7931	12288,12862,12866,22272,67530,12861,66576,66152,12865,66594,12289,59069,20463,12859,326618,12867,66445,66142,67003,333182,22273	Cacna1c,Cox6a2,Cox7a2,Uqcrq,Uqcrb,Cox6a1,Uqcrh,Uqcr10,Cox7a1,Uqcr11,Cacna1d,Tpm3,Cox7a2l,Cox5b,Tpm4,Cox7c,Cyc1,Cox7b,Uqcrc2,Cox6b2,Uqcrc1
mmu04260	Cardiac muscle contraction	0.506859213976201	-0.67952199841751	74	21	0.00949367088607595	2212	7931	12288,12862,12866,22272,67530,12861,66576,66152,12865,66594,12289,59069,20463,12859,326618,12867,66445,66142,67003,333182,22273	Cacna1c,Cox6a2,Cox7a2,Uqcrq,Uqcrb,Cox6a1,Uqcrh,Uqcr10,Cox7a1,Uqcr11,Cacna1d,Tpm3,Cox7a2l,Cox5b,Tpm4,Cox7c,Cyc1,Cox7b,Uqcrc2,Cox6b2,Uqcrc1
ko00534	Glycosaminoglycan biosynthesis - heparan sulfate / heparin	0.521523699014064	-0.651000561635093	24	7	0.00316455696202532	2212	7931	23908,15531,72727,17423,117592,14043,58193	Hs2st1,Ndst1,B3gat3,Ndst2,B3galt6,Ext2,Extl2
mmu00534	Glycosaminoglycan biosynthesis - heparan sulfate / heparin	0.521523699014064	-0.651000561635093	24	7	0.00316455696202532	2212	7931	23908,15531,72727,17423,117592,14043,58193	Hs2st1,Ndst1,B3gat3,Ndst2,B3galt6,Ext2,Extl2
mmu_M00141	C1-unit interconversion, eukaryotes	0.533202793445293	-0.628853451671629	6	2	0.000904159132007233	2212	7931	17768.1	Mthfd2,Mthfd1
mmu_M00029	Urea cycle	0.533202793445293	-0.628853451671629	6	2	0.000904159132007233	2212	7931	11847.1	Arg2,Asl
M00029	Urea cycle	0.533202793445293	-0.628853451671629	6	2	0.000904159132007233	2212	7931	11847.1	Arg2,Asl
mmu_M00047	Creatine pathway	0.533202793445293	-0.628853451671629	6	2	0.000904159132007233	2212	7931	12709.1	Ckb,Gamt
M00141	C1-unit interconversion, eukaryotes	0.533202793445293	-0.628853451671629	6	2	0.000904159132007233	2212	7931	17768.1	Mthfd2,Mthfd1
M00047	Creatine pathway	0.533202793445293	-0.628853451671629	6	2	0.000904159132007233	2212	7931	12709.1	Ckb,Gamt
M00099	Sphingosine biosynthesis	0.535627933647132	-0.624315512590937	17	5	0.00226039783001808	2212	7931	13244,76893,268656,70750,71949	Degs1,Cers2,Sptlc1,Kdsr,Cers5
mmu_M00099	Sphingosine biosynthesis	0.535627933647132	-0.624315512590937	17	5	0.00226039783001808	2212	7931	13244,76893,268656,70750,71949	Degs1,Cers2,Sptlc1,Kdsr,Cers5
ko05146	Amoebiasis	0.538084106528405	-0.619740399201717	104	29	0.0131103074141049	2212	7931	19697,226421,12475,74769,14676,18709,14672,14680,16193,271457,16176,24088,15507,18033,18796,12826,16178,21926,12479,18752,20719,226519,60595,18707,19344,11847,21803,16160,18747	Rela,Rab7b,Cd14,Pik3cb,Gna15,Pik3r2,Gna11,Gnal,Il6,Rab5a,Il1b,Tlr2,Hspb1,Nfkb1,Plcb2,Col4a1,Il1r2,Tnf,Cd1d1,Prkcg,Serpinb6a,Lamc1,Actn4,Pik3cd,Rab5b,Arg2,Tgfb1,Il12b,Prkaca
mmu05146	Amoebiasis	0.538084106528405	-0.619740399201717	104	29	0.0131103074141049	2212	7931	19697,226421,12475,74769,14676,18709,14672,14680,16193,271457,16176,24088,15507,18033,18796,12826,16178,21926,12479,18752,20719,226519,60595,18707,19344,11847,21803,16160,18747	Rela,Rab7b,Cd14,Pik3cb,Gna15,Pik3r2,Gna11,Gnal,Il6,Rab5a,Il1b,Tlr2,Hspb1,Nfkb1,Plcb2,Col4a1,Il1r2,Tnf,Cd1d1,Prkcg,Serpinb6a,Lamc1,Actn4,Pik3cd,Rab5b,Arg2,Tgfb1,Il12b,Prkaca
ko00512	Mucin type O-glycan biosynthesis	0.53945913606832	-0.61718824123364	28	8	0.00361663652802893	2212	7931	231050,14426,14425,108148,56336,20444,207839,20442	Galnt11,Galnt4,Galnt3,Galnt2,B4galt5,St3gal2,Galnt6,St3gal1
mmu00512	Mucin type O-glycan biosynthesis	0.53945913606832	-0.61718824123364	28	8	0.00361663652802893	2212	7931	231050,14426,14425,56336,108148,20444,20442,207839	Galnt11,Galnt4,Galnt3,B4galt5,Galnt2,St3gal2,St3gal1,Galnt6
mmu04919	Thyroid hormone signaling pathway	0.541930532013876	-0.612617455473027	115	32	0.0144665461121157	2212	7931	15182,20181,15461,18709,18796,76199,18752,234959,22084,67381,15183,18747,17978,74769,17869,216154,26396,17246,26413,56458,110157,69790,433759,18707,14534,18129,12371,16410,12015,22059,26417,20182	Hdac2,Rxra,Hras,Pik3r2,Plcb2,Med13l,Prkcg,Med17,Tsc2,Med4,Hdac3,Prkaca,Ncoa2,Pik3cb,Myc,Med16,Map2k2,Mdm2,Mapk1,Foxo1,Raf1,Med30,Hdac1,Pik3cd,Kat2a,Notch2,Casp9,Itgav,Bad,Trp53,Mapk3,Rxrb
mmu00531	Glycosaminoglycan degradation	0.554640144441596	-0.589435763923883	21	6	0.0027124773960217	2212	7931	50917,27419,15932,15211,15587,110006	Galns,Naglu,Idua,Hexa,Hyal2,Gusb
ko00531	Glycosaminoglycan degradation	0.554640144441596	-0.589435763923883	21	6	0.0027124773960217	2212	7931	27419,50917,15932,15211,15587,110006	Naglu,Galns,Idua,Hexa,Hyal2,Gusb
ko00052	Galactose metabolism	0.555153874029465	-0.58850995315898	32	9	0.00406871609403255	2212	7931	15277,68401,67861,74246,72157,18642,319625,14387,18641	Hk2,G6pc3,Akr1b10,Gale,Pgm2,Pfkm,Galm,Gaa,Pfkl
mmu00052	Galactose metabolism	0.555153874029465	-0.58850995315898	32	9	0.00406871609403255	2212	7931	68401,15277,74246,67861,72157,18642,14387,319625,18641	G6pc3,Hk2,Gale,Akr1b10,Pgm2,Pfkm,Gaa,Galm,Pfkl
M00296	BER complex	0.559159580981703	-0.581320370750506	10	3	0.00135623869801085	2212	7931	77622,16882,22594	Apex2,Lig3,Xrcc1
M00077	Chondroitin sulfate degradation	0.559159580981703	-0.581320370750506	10	3	0.00135623869801085	2212	7931	50917,15587,110006	Galns,Hyal2,Gusb
mmu_M00077	Chondroitin sulfate degradation	0.559159580981703	-0.581320370750506	10	3	0.00135623869801085	2212	7931	50917,15587,110006	Galns,Hyal2,Gusb
mmu_M00296	BER complex	0.559159580981703	-0.581320370750506	10	3	0.00135623869801085	2212	7931	77622,16882,22594	Apex2,Lig3,Xrcc1
mmu04650	Natural killer cell mediated cytotoxicity	0.564832052725543	-0.571226843836972	116	32	0.0144665461121157	2212	7931	22177,15461,15979,18709,20963,19229,15975,19370,18752,23900,22324,18018,56554,12503,74769,11836,14972,16822,26904,26396,14102,14127,19353,21926,26413,110157,20663,246256,18707,14784,15170,26417	Tyrobp,Hras,Ifngr1,Pik3r2,Syk,Ptk2b,Ifnar1,Raet1c,Prkcg,Hcst,Vav1,Nfatc1,Raet1d,Cd247,Pik3cb,Araf,H2-K1,Lcp2,Sh2d1b1,Map2k2,Fas,Fcer1g,Rac1,Tnf,Mapk1,Raf1,Sos2,Fcgr4,Pik3cd,Grb2,Ptpn6,Mapk3
ko04650	Natural killer cell mediated cytotoxicity	0.564832052725543	-0.571226843836972	116	32	0.0144665461121157	2212	7931	22177,15461,15979,18709,20963,19229,15975,19370,18752,23900,22324,56554,18018,12503,74769,11836,14972,16822,26904,26396,14102,14127,19353,21926,26413,110157,20663,18707,14784,246256,15170,26417	Tyrobp,Hras,Ifngr1,Pik3r2,Syk,Ptk2b,Ifnar1,Raet1c,Prkcg,Hcst,Vav1,Raet1d,Nfatc1,Cd247,Pik3cb,Araf,H2-K1,Lcp2,Sh2d1b1,Map2k2,Fas,Fcer1g,Rac1,Tnf,Mapk1,Raf1,Sos2,Pik3cd,Grb2,Fcgr4,Ptpn6,Mapk3
mmu05218	Melanoma	0.572018089886371	-0.558584662426947	69	19	0.00858951175406872	2212	7931	17342,15234,17295,74769,12567,242705,11836,15461,18709,13555,26396,17246,26413,13557,110157,18707,12015,26417,22059	Mitf,Hgf,Met,Pik3cb,Cdk4,E2f2,Araf,Hras,Pik3r2,E2f1,Map2k2,Mdm2,Mapk1,E2f3,Raf1,Pik3cd,Bad,Mapk3,Trp53
ko05218	Melanoma	0.572018089886371	-0.558584662426947	69	19	0.00858951175406872	2212	7931	17342,15234,17295,74769,12567,242705,11836,15461,18709,13555,26396,17246,26413,13557,110157,18707,12015,26417,22059	Mitf,Hgf,Met,Pik3cb,Cdk4,E2f2,Araf,Hras,Pik3r2,E2f1,Map2k2,Mdm2,Mapk1,E2f3,Raf1,Pik3cd,Bad,Mapk3,Trp53
ko00533	Glycosaminoglycan biosynthesis - keratan sulfate	0.577822024728543	-0.548489373420093	14	4	0.00180831826401447	2212	7931	20441,57370,20444,20442	St3gal3,B4galt3,St3gal2,St3gal1
mmu00533	Glycosaminoglycan biosynthesis - keratan sulfate	0.577822024728543	-0.548489373420093	14	4	0.00180831826401447	2212	7931	20441,57370,20444,20442	St3gal3,B4galt3,St3gal2,St3gal1
ko04213	Longevity regulating pathway - multiple species	0.581235267492507	-0.542599668651242	62	17	0.00768535262206148	2212	7931	15182,20656,19079,74769,58988,15461,18709,11513,12359,56458,67605,16337,433759,18707,108099,19082,18747	Hdac2,Sod2,Prkab1,Pik3cb,Rps6kb2,Hras,Pik3r2,Adcy7,Cat,Foxo1,Akt1s1,Insr,Hdac1,Pik3cd,Prkag2,Prkag1,Prkaca
mmu04213	Longevity regulating pathway - multiple species	0.581235267492507	-0.542599668651242	62	17	0.00768535262206148	2212	7931	15182,20656,19079,74769,58988,15461,18709,11513,12359,56458,67605,16337,433759,18707,108099,19082,18747	Hdac2,Sod2,Prkab1,Pik3cb,Rps6kb2,Hras,Pik3r2,Adcy7,Cat,Foxo1,Akt1s1,Insr,Hdac1,Pik3cd,Prkag2,Prkag1,Prkaca
mmu04720	Long-term potentiation	0.591307266585986	-0.525419487061262	66	18	0.0081374321880651	2212	7931	12313,12288,58200,11911,11836,15461,26396,80796,18796,26413,18752,215449,110157,108058,19045,26417,12315,18747	Calm1,Cacna1c,Ppp1r1a,Atf4,Araf,Hras,Map2k2,Calm4,Plcb2,Mapk1,Prkcg,Rap1b,Raf1,Camk2d,Ppp1ca,Mapk3,Calm3,Prkaca
ko04720	Long-term potentiation	0.591307266585986	-0.525419487061262	66	18	0.0081374321880651	2212	7931	12313,12288,58200,11911,11836,15461,26396,80796,18796,26413,18752,215449,110157,108058,19045,12315,26417,18747	Calm1,Cacna1c,Ppp1r1a,Atf4,Araf,Hras,Map2k2,Calm4,Plcb2,Mapk1,Prkcg,Rap1b,Raf1,Camk2d,Ppp1ca,Calm3,Mapk3,Prkaca
mmu05030	Cocaine addiction	0.604120184159256	-0.503982120445177	48	13	0.00587703435804702	2212	7931	110877,19697,14282,12915,12913,11911,14678,12569,12568,18033,18747,26427,231991	Slc18a1,Rela,Fosb,Atf6b,Creb3,Atf4,Gnai2,Cdk5r1,Cdk5,Nfkb1,Prkaca,Creb3l1,Creb5
ko05030	Cocaine addiction	0.604120184159256	-0.503982120445177	48	13	0.00587703435804702	2212	7931	110877,19697,14282,12915,12913,11911,14678,12569,12568,18033,18747,26427,231991	Slc18a1,Rela,Fosb,Atf6b,Creb3,Atf4,Gnai2,Cdk5r1,Cdk5,Nfkb1,Prkaca,Creb3l1,Creb5
mmu03320	PPAR signaling pathway	0.609112545509532	-0.495752224554022	85	23	0.0103978300180832	2212	7931	12894,20181,22190,14080,113868,11807,20249,11770,94180,14081,12896,50790,17436,16592,433256,11520,11364,14933,13167,14077,57875,74551,20182	Cpt1a,Rxra,Ubc,Fabp1,Acaa1a,Apoa2,Scd1,Fabp4,Acsbg1,Acsl1,Cpt2,Acsl4,Me1,Fabp5,Acsl5,Plin2,Acadm,Gk,Dbi,Fabp3,Angptl4,Pck2,Rxrb
ko03320	PPAR signaling pathway	0.609112545509532	-0.495752224554022	85	23	0.0103978300180832	2212	7931	12894,20181,22190,14080,113868,11807,20249,11770,94180,14081,12896,50790,17436,16592,433256,11520,11364,13167,14933,14077,57875,74551,20182	Cpt1a,Rxra,Ubc,Fabp1,Acaa1a,Apoa2,Scd1,Fabp4,Acsbg1,Acsl1,Cpt2,Acsl4,Me1,Fabp5,Acsl5,Plin2,Acadm,Dbi,Gk,Fabp3,Angptl4,Pck2,Rxrb
mmu00601	Glycosphingolipid biosynthesis - lacto and neolacto series	0.617364015535894	-0.482296452487132	26	7	0.00316455696202532	2212	7931	14594,20441,57370,14538,108105,14345,54613	Ggta1,St3gal3,B4galt3,Gcnt2,B3gnt5,Fut4,St3gal6
ko00601	Glycosphingolipid biosynthesis - lacto and neolacto series	0.617364015535894	-0.482296452487132	26	7	0.00316455696202532	2212	7931	20441,14594,14538,57370,108105,14345,54613	St3gal3,Ggta1,Gcnt2,B4galt3,B3gnt5,Fut4,St3gal6
M00549	Nucleotide sugar biosynthesis, glucose => UDP-glucose	0.624240355002013	-0.471219800479039	7	2	0.000904159132007233	2212	7931	72157.2	Pgm2,Hk2
mmu_M00549	Nucleotide sugar biosynthesis, glucose => UDP-glucose	0.624240355002013	-0.471219800479039	7	2	0.000904159132007233	2212	7931	72157.2	Pgm2,Hk2
ko00400	Phenylalanine, tyrosine and tryptophan biosynthesis	0.624240355002013	-0.471219800479039	7	2	0.000904159132007233	2212	7931	14719.1	Got2,Got1
mmu00400	Phenylalanine, tyrosine and tryptophan biosynthesis	0.624240355002013	-0.471219800479039	7	2	0.000904159132007233	2212	7931	14719.1	Got2,Got1
mmu00471	D-Glutamine and D-glutamate metabolism	0.625102206168215	-0.469840112746143	3	1	0.000452079566003617	2212	7931	14661	Glud1
ko00785	Lipoic acid metabolism	0.625102206168215	-0.469840112746143	3	1	0.000452079566003617	2212	7931	67164	Lipt2
mmu_M00100	Sphingosine degradation	0.625102206168215	-0.469840112746143	3	1	0.000452079566003617	2212	7931	20397	Sgpl1
M00392	Ski complex	0.625102206168215	-0.469840112746143	3	1	0.000452079566003617	2212	7931	66317	Wdr61
mmu_M00392	Ski complex	0.625102206168215	-0.469840112746143	3	1	0.000452079566003617	2212	7931	66317	Wdr61
ko00471	D-Glutamine and D-glutamate metabolism	0.625102206168215	-0.469840112746143	3	1	0.000452079566003617	2212	7931	14661	Glud1
mmu00785	Lipoic acid metabolism	0.625102206168215	-0.469840112746143	3	1	0.000452079566003617	2212	7931	67164	Lipt2
M00100	Sphingosine degradation	0.625102206168215	-0.469840112746143	3	1	0.000452079566003617	2212	7931	20397	Sgpl1
mmu_M00118	Glutathione biosynthesis, glutamate => glutathione	0.625102206168215	-0.469840112746143	3	1	0.000452079566003617	2212	7931	14629	Gclc
M00118	Glutathione biosynthesis, glutamate => glutathione	0.625102206168215	-0.469840112746143	3	1	0.000452079566003617	2212	7931	14629	Gclc
mmu_M00076	Dermatan sulfate degradation	0.630579250863259	-0.46111643621325	11	3	0.00135623869801085	2212	7931	15932,15587,110006	Idua,Hyal2,Gusb
M00076	Dermatan sulfate degradation	0.630579250863259	-0.46111643621325	11	3	0.00135623869801085	2212	7931	15932,15587,110006	Idua,Hyal2,Gusb
mmu00072	Synthesis and degradation of ketone bodies	0.630579250863259	-0.46111643621325	11	3	0.00135623869801085	2212	7931	110460,208715,15356	Acat2,Hmgcs1,Hmgcl
ko00072	Synthesis and degradation of ketone bodies	0.630579250863259	-0.46111643621325	11	3	0.00135623869801085	2212	7931	208715,110460,15356	Hmgcs1,Acat2,Hmgcl
mmu04672	Intestinal immune network for IgA production	0.654252681437537	-0.424261639089586	42	11	0.00497287522603978	2212	7931	21939,53859,16169,12519,15000,20300,12767,21803,16193,12524,50723	Cd40,Map3k14,Il15ra,Cd80,H2-DMb2,Ccl25,Cxcr4,Tgfb1,Il6,Cd86,Icosl
ko04672	Intestinal immune network for IgA production	0.654252681437537	-0.424261639089586	42	11	0.00497287522603978	2212	7931	21939,53859,16169,12519,15000,20300,12767,21803,16193,12524,50723	Cd40,Map3k14,Il15ra,Cd80,H2-DMb2,Ccl25,Cxcr4,Tgfb1,Il6,Cd86,Icosl
ko04966	Collecting duct acid secretion	0.661103638771978	-0.413844660540406	27	7	0.00316455696202532	2212	7931	66237,27060,73834,11984,66335,11972,21871	Atp6v1g2,Tcirg1,Atp6v1d,Atp6v0c,Atp6v1c1,Atp6v0d1,Atp6v0a2
mmu04966	Collecting duct acid secretion	0.661103638771978	-0.413844660540406	27	7	0.00316455696202532	2212	7931	66237,27060,73834,11984,66335,11972,21871	Atp6v1g2,Tcirg1,Atp6v1d,Atp6v0c,Atp6v1c1,Atp6v0d1,Atp6v0a2
ko04630	Jak-STAT signaling pathway	0.673545386430976	-0.395199896492114	158	42	0.0189873417721519	2212	7931	15461,15979,18709,16164,216233,15975,12444,59004,20851,83430,16452,12702,54607,16190,56469,239114,16194,20852,56324,16847,20850,74769,192157,17869,16169,20848,16162,16451,16193,12445,13857,54721,110157,18712,20663,18707,14784,56468,15170,19255,17210,16160	Hras,Ifngr1,Pik3r2,Il13ra1,Socs2,Ifnar1,Ccnd2,Pias4,Stat5b,Il23a,Jak2,Socs3,Socs6,Il4ra,Pias1,Il17d,Il6ra,Stat6,Stam2,Lepr,Stat5a,Pik3cb,Socs7,Myc,Il15ra,Stat3,Il12rb2,Jak1,Il6,Ccnd3,Epor,Tyk2,Raf1,Pim1,Sos2,Pik3cd,Grb2,Socs5,Ptpn6,Ptpn2,Mcl1,Il12b
mmu04630	Jak-STAT signaling pathway	0.673545386430976	-0.395199896492114	158	42	0.0189873417721519	2212	7931	15461,15979,18709,16164,216233,15975,12444,83430,59004,20851,16452,12702,54607,16190,56469,239114,16194,20852,56324,16847,20850,74769,17869,192157,16169,20848,16451,16162,16193,12445,54721,13857,110157,18712,20663,18707,56468,14784,15170,19255,17210,16160	Hras,Ifngr1,Pik3r2,Il13ra1,Socs2,Ifnar1,Ccnd2,Il23a,Pias4,Stat5b,Jak2,Socs3,Socs6,Il4ra,Pias1,Il17d,Il6ra,Stat6,Stam2,Lepr,Stat5a,Pik3cb,Myc,Socs7,Il15ra,Stat3,Jak1,Il12rb2,Il6,Ccnd3,Tyk2,Epor,Raf1,Pim1,Sos2,Pik3cd,Socs5,Grb2,Ptpn6,Ptpn2,Mcl1,Il12b
mmu00603	Glycosphingolipid biosynthesis - globo and isoglobo series	0.692716365838529	-0.367134648076284	16	4	0.00180831826401447	2212	7931	15211,20444,17939,20442	Hexa,St3gal2,Naga,St3gal1
ko00532	Glycosaminoglycan biosynthesis - chondroitin sulfate / dermatan sulfate	0.694607805143303	-0.364407901846004	20	5	0.00226039783001808	2212	7931	78752,269941,72727,117592,74241	Csgalnact2,Chsy1,B3gat3,B3galt6,Chpf
mmu00532	Glycosaminoglycan biosynthesis - chondroitin sulfate / dermatan sulfate	0.694607805143303	-0.364407901846004	20	5	0.00226039783001808	2212	7931	78752,269941,72727,117592,74241	Csgalnact2,Chsy1,B3gat3,B3galt6,Chpf
mmu04977	Vitamin digestion and absorption	0.697796090258641	-0.359828353199243	24	6	0.0027124773960217	2212	7931	17250,67096,330064,26363,21452,68421	Abcc1,Mmachc,Slc5a6,Btd,Tcn2,Lmbrd1
ko04977	Vitamin digestion and absorption	0.697796090258641	-0.359828353199243	24	6	0.0027124773960217	2212	7931	17250,67096,330064,26363,21452,68421	Abcc1,Mmachc,Slc5a6,Btd,Tcn2,Lmbrd1
mmu_M00680	TGF-beta signaling	0.70082878650115	-0.355491663575223	8	2	0.000904159132007233	2212	7931	17128.2	Smad4,Tgfb1
M00680	TGF-beta signaling	0.70082878650115	-0.355491663575223	8	2	0.000904159132007233	2212	7931	17128.2	Smad4,Tgfb1
M00428	eIF4F complex	0.70082878650115	-0.355491663575223	8	2	0.000904159132007233	2212	7931	13684.1	Eif4e,Eif4a1
mmu_M00428	eIF4F complex	0.70082878650115	-0.355491663575223	8	2	0.000904159132007233	2212	7931	13684.1	Eif4e,Eif4a1
mmu05323	Rheumatoid arthritis	0.717158886942858	-0.332457863290727	82	21	0.00949367088607595	2212	7931	27060,73834,11984,12519,20302,15000,21871,108664,54411,16193,16176,24088,16175,83430,21926,20304,66335,66237,21803,12524,11972	Tcirg1,Atp6v1d,Atp6v0c,Cd80,Ccl3,H2-DMb2,Atp6v0a2,Atp6v1h,Atp6ap1,Il6,Il1b,Tlr2,Il1a,Il23a,Tnf,Ccl5,Atp6v1c1,Atp6v1g2,Tgfb1,Cd86,Atp6v0d1
ko05323	Rheumatoid arthritis	0.717158886942858	-0.332457863290727	82	21	0.00949367088607595	2212	7931	27060,73834,11984,12519,20302,15000,21871,108664,54411,16193,16176,24088,16175,83430,21926,20304,66335,66237,21803,12524,11972	Tcirg1,Atp6v1d,Atp6v0c,Cd80,Ccl3,H2-DMb2,Atp6v0a2,Atp6v1h,Atp6ap1,Il6,Il1b,Tlr2,Il1a,Il23a,Tnf,Ccl5,Atp6v1c1,Atp6v1g2,Tgfb1,Cd86,Atp6v0d1
ko04340	Hedgehog signaling pathway	0.719143561397305	-0.329694273045662	44	11	0.00497287522603978	2212	7931	320129,19206,57810,27373,103583,70425,26554,103236,12444,18747,16568	Grk3,Ptch1,Cdon,Csnk1e,Fbxw11,Csnk1g3,Cul3,Csnk1g2,Ccnd2,Prkaca,Kif3a
mmu04340	Hedgehog signaling pathway	0.719143561397305	-0.329694273045662	44	11	0.00497287522603978	2212	7931	320129,19206,57810,27373,103583,70425,103236,26554,18747,12444,16568	Grk3,Ptch1,Cdon,Csnk1e,Fbxw11,Csnk1g3,Csnk1g2,Cul3,Prkaca,Ccnd2,Kif3a
ko00380	Tryptophan metabolism	0.719143561397305	-0.329694273045662	44	11	0.00497287522603978	2212	7931	110460,18293,11671,93747,70789,270076,97212,12359,15107,71562,229905	Acat2,Ogdh,Aldh3a2,Echs1,Kynu,Gcdh,Hadha,Cat,Hadh,Afmid,Kyat3
mmu00380	Tryptophan metabolism	0.719143561397305	-0.329694273045662	44	11	0.00497287522603978	2212	7931	110460,18293,11671,93747,70789,270076,97212,12359,15107,71562,229905	Acat2,Ogdh,Aldh3a2,Echs1,Kynu,Gcdh,Hadha,Cat,Hadh,Afmid,Kyat3
mmu05031	Amphetamine addiction	0.720653302935598	-0.327597113190653	67	17	0.00768535262206148	2212	7931	12313,110877,12288,12915,11911,12289,80796,231991,14282,18752,12913,108058,433759,19045,12315,18747,26427	Calm1,Slc18a1,Cacna1c,Atf6b,Atf4,Cacna1d,Calm4,Creb5,Fosb,Prkcg,Creb3,Camk2d,Hdac1,Ppp1ca,Calm3,Prkaca,Creb3l1
ko05031	Amphetamine addiction	0.720653302935598	-0.327597113190653	67	17	0.00768535262206148	2212	7931	12313,110877,12288,12915,11911,12289,80796,231991,14282,18752,12913,108058,433759,19045,12315,18747,26427	Calm1,Slc18a1,Cacna1c,Atf6b,Atf4,Cacna1d,Calm4,Creb5,Fosb,Prkcg,Creb3,Camk2d,Hdac1,Ppp1ca,Calm3,Prkaca,Creb3l1
mmu04072	Phospholipase D signaling pathway	0.722760905287395	-0.324676809597099	146	38	0.0171790235081374	2212	7931	104709,56077,64930,15461,14388,18709,11513,11840,13139,20963,19229,72318,18796,22084,55979,14389,11848,67916,64143,74769,211429,320207,19157,26396,52123,14127,20130,67512,26413,18805,110157,20663,16337,18707,14784,26417,19012,53978	Pik3r6,Dgke,Tsc1,Hras,Gab1,Pik3r2,Adcy7,Arf1,Dgka,Syk,Ptk2b,Cyth4,Plcb2,Tsc2,Agpat1,Gab2,Rhoa,Plpp3,Ralb,Pik3cb,Pla2g4b,Pik3r5,Cyth1,Map2k2,Agpat5,Fcer1g,Rras,Agpat2,Mapk1,Pld1,Raf1,Sos2,Insr,Pik3cd,Grb2,Mapk3,Plpp1,Lpar2
ko04072	Phospholipase D signaling pathway	0.722760905287395	-0.324676809597099	146	38	0.0171790235081374	2212	7931	104709,56077,64930,15461,14388,18709,11513,11840,13139,20963,19229,72318,18796,22084,55979,14389,11848,67916,64143,74769,211429,320207,19157,26396,52123,14127,20130,67512,26413,18805,110157,20663,16337,18707,14784,26417,19012,53978	Pik3r6,Dgke,Tsc1,Hras,Gab1,Pik3r2,Adcy7,Arf1,Dgka,Syk,Ptk2b,Cyth4,Plcb2,Tsc2,Agpat1,Gab2,Rhoa,Plpp3,Ralb,Pik3cb,Pla2g4b,Pik3r5,Cyth1,Map2k2,Agpat5,Fcer1g,Rras,Agpat2,Mapk1,Pld1,Raf1,Sos2,Insr,Pik3cd,Grb2,Mapk3,Plpp1,Lpar2
mmu_M00262	DNA polymerase delta complex	0.729702851974711	-0.315117879797327	4	1	0.000452079566003617	2212	7931	18972	Pold2
mmu_M00685	Apoptotic machinery	0.729702851974711	-0.315117879797327	4	1	0.000452079566003617	2212	7931	12371	Casp9
M00393	TRAMP complex	0.729702851974711	-0.315117879797327	4	1	0.000452079566003617	2212	7931	210106	Tent4a
mmu_M00070	Glycosphingolipid biosynthesis, lacto-series, LacCer => Lc4Cer	0.729702851974711	-0.315117879797327	4	1	0.000452079566003617	2212	7931	108105	B3gnt5
mmu_M00690	MAPK (ERK5) signaling	0.729702851974711	-0.315117879797327	4	1	0.000452079566003617	2212	7931	26405	Map3k2
mmu_M00133	Polyamine biosynthesis, arginine => agmatine => putrescine => spermidine	0.729702851974711	-0.315117879797327	4	1	0.000452079566003617	2212	7931	20810	Srm
mmu_M00393	TRAMP complex	0.729702851974711	-0.315117879797327	4	1	0.000452079566003617	2212	7931	210106	Tent4a
M00070	Glycosphingolipid biosynthesis, lacto-series, LacCer => Lc4Cer	0.729702851974711	-0.315117879797327	4	1	0.000452079566003617	2212	7931	108105	B3gnt5
M00690	MAPK (ERK5) signaling	0.729702851974711	-0.315117879797327	4	1	0.000452079566003617	2212	7931	26405	Map3k2
M00133	Polyamine biosynthesis, arginine => agmatine => putrescine => spermidine	0.729702851974711	-0.315117879797327	4	1	0.000452079566003617	2212	7931	20810	Srm
M00262	DNA polymerase delta complex	0.729702851974711	-0.315117879797327	4	1	0.000452079566003617	2212	7931	18972	Pold2
mmu_M00134	Polyamine biosynthesis, arginine => ornithine => putrescine	0.729702851974711	-0.315117879797327	4	1	0.000452079566003617	2212	7931	11847	Arg2
M00134	Polyamine biosynthesis, arginine => ornithine => putrescine	0.729702851974711	-0.315117879797327	4	1	0.000452079566003617	2212	7931	11847	Arg2
M00685	Apoptotic machinery	0.729702851974711	-0.315117879797327	4	1	0.000452079566003617	2212	7931	12371	Casp9
mmu_M00361	Nucleotide sugar biosynthesis, eukaryotes	0.763943365643803	-0.269261621301765	9	2	0.000904159132007233	2212	7931	69080.7	Gmppa,Gale
M00361	Nucleotide sugar biosynthesis, eukaryotes	0.763943365643803	-0.269261621301765	9	2	0.000904159132007233	2212	7931	69080.7	Gmppa,Gale
mmu04960	Aldosterone-regulated sodium reabsorption	0.77299946111632	-0.257476927527792	38	9	0.00406871609403255	2212	7931	26413,55948,18752,74769,20393,16337,18709,18707,26417	Mapk1,Sfn,Prkcg,Pik3cb,Sgk1,Insr,Pik3r2,Pik3cd,Mapk3
ko04960	Aldosterone-regulated sodium reabsorption	0.77299946111632	-0.257476927527792	38	9	0.00406871609403255	2212	7931	26413,55948,18752,74769,20393,16337,18709,18707,26417	Mapk1,Sfn,Prkcg,Pik3cb,Sgk1,Insr,Pik3r2,Pik3cd,Mapk3
mmu00770	Pantothenate and CoA biosynthesis	0.783368519446669	-0.244152043078289	18	4	0.00180831826401447	2212	7931	106564,71743,269614,66812	Ppcs,Coasy,Pank4,Ppcdc
ko00770	Pantothenate and CoA biosynthesis	0.783368519446669	-0.244152043078289	18	4	0.00180831826401447	2212	7931	106564,71743,269614,66812	Ppcs,Coasy,Pank4,Ppcdc
mmu05034	Alcoholism	0.783983429905996	-0.243367394179068	195	50	0.0226039783001808	2212	7931	15182,11911,14710,15461,77605,319190,63959,51788,319170,11541,80796,319166,319162,14706,319169,12913,97114,319176,19045,15183,170787,18747,319173,26427,14702,12313,110877,12915,319191,11540,11836,319154,14678,319164,231991,70315,26413,319165,14282,15185,110157,20663,319158,433759,319168,14784,319167,26417,12315,319172	Hdac2,Atf4,Gngt2,Hras,H2afv,Hist2h2be,Slc29a1,H2afz,Hist1h2an,Adora2b,Calm4,Hist1h2ae,Hist3h2a,Gng4,Hist1h2ak,Creb3,Hist2h3c2,Hist2h2ac,Ppp1ca,Hdac3,Hdac10,Prkaca,Hist1h2af,Creb3l1,Gng2,Calm1,Slc18a1,Atf6b,Hist1h2ai,Adora2a,Araf,Hist2h3b,Gnai2,Hist1h2ac,Creb5,Hdac8,Mapk1,Hist1h2ad,Fosb,Hdac6,Raf1,Sos2,Hist1h4i,Hdac1,Hist1h2ah,Grb2,Hist1h2ag,Mapk3,Calm3,Hist1h2ab
ko05034	Alcoholism	0.783983429905996	-0.243367394179068	195	50	0.0226039783001808	2212	7931	15182,11911,14710,15461,77605,319190,63959,51788,319170,11541,80796,319166,319162,14706,319169,12913,97114,319176,19045,15183,170787,18747,319173,26427,14702,12313,110877,12915,319191,11540,11836,319154,14678,319164,231991,70315,26413,319165,14282,15185,110157,20663,319158,433759,319168,14784,319167,26417,12315,319172	Hdac2,Atf4,Gngt2,Hras,H2afv,Hist2h2be,Slc29a1,H2afz,Hist1h2an,Adora2b,Calm4,Hist1h2ae,Hist3h2a,Gng4,Hist1h2ak,Creb3,Hist2h3c2,Hist2h2ac,Ppp1ca,Hdac3,Hdac10,Prkaca,Hist1h2af,Creb3l1,Gng2,Calm1,Slc18a1,Atf6b,Hist1h2ai,Adora2a,Araf,Hist2h3b,Gnai2,Hist1h2ac,Creb5,Hdac8,Mapk1,Hist1h2ad,Fosb,Hdac6,Raf1,Sos2,Hist1h4i,Hdac1,Hist1h2ah,Grb2,Hist1h2ag,Mapk3,Calm3,Hist1h2ab
mmu04614	Renin-angiotensin system	0.801321879933566	-0.221492565025456	35	8	0.00361663652802893	2212	7931	70495,19025,19701,11421,72461,50492,19072,75805	Atp6ap2,Ctsa,Ren1,Ace,Prcp,Thop1,Prep,Nln
ko05143	African trypanosomiasis	0.801321879933566	-0.221492565025456	35	8	0.00361663652802893	2212	7931	21926,18752,50492,16193,14102,16176,16160,18796	Tnf,Prkcg,Thop1,Il6,Fas,Il1b,Il12b,Plcb2
ko04614	Renin-angiotensin system	0.801321879933566	-0.221492565025456	35	8	0.00361663652802893	2212	7931	19701,70495,19025,11421,72461,50492,19072,75805	Ren1,Atp6ap2,Ctsa,Ace,Prcp,Thop1,Prep,Nln
mmu05143	African trypanosomiasis	0.801321879933566	-0.221492565025456	35	8	0.00361663652802893	2212	7931	21926,18752,50492,16193,14102,16176,16160,18796	Tnf,Prkcg,Thop1,Il6,Fas,Il1b,Il12b,Plcb2
mmu_M00405	THC complex	0.805128270366652	-0.216753672186798	5	1	0.000452079566003617	2212	7931	386612	Thoc6
M00405	THC complex	0.805128270366652	-0.216753672186798	5	1	0.000452079566003617	2212	7931	386612	Thoc6
M00006	Pentose phosphate pathway, oxidative phase, glucose 6P => ribulose 5P	0.805128270366652	-0.216753672186798	5	1	0.000452079566003617	2212	7931	66171	Pgls
mmu_M00307	Pyruvate oxidation, pyruvate => acetyl-CoA	0.805128270366652	-0.216753672186798	5	1	0.000452079566003617	2212	7931	235339	Dlat
M00307	Pyruvate oxidation, pyruvate => acetyl-CoA	0.805128270366652	-0.216753672186798	5	1	0.000452079566003617	2212	7931	235339	Dlat
mmu_M00006	Pentose phosphate pathway, oxidative phase, glucose 6P => ribulose 5P	0.805128270366652	-0.216753672186798	5	1	0.000452079566003617	2212	7931	66171	Pgls
mmu00524	Neomycin, kanamycin and gentamicin biosynthesis	0.805128270366652	-0.216753672186798	5	1	0.000452079566003617	2212	7931	15277	Hk2
ko00524	Neomycin, kanamycin and gentamicin biosynthesis	0.805128270366652	-0.216753672186798	5	1	0.000452079566003617	2212	7931	15277	Hk2
M00681	Activin signaling	0.815139311799187	-0.20439624562602	10	2	0.000904159132007233	2212	7931	11480.2	Acvr2a,Smad4
M00406	TREX complex	0.815139311799187	-0.20439624562602	10	2	0.000904159132007233	2212	7931	386612	Thoc6,Alyref
mmu_M00681	Activin signaling	0.815139311799187	-0.20439624562602	10	2	0.000904159132007233	2212	7931	11480.2	Acvr2a,Smad4
mmu_M00406	TREX complex	0.815139311799187	-0.20439624562602	10	2	0.000904159132007233	2212	7931	386612	Thoc6,Alyref
ko00565	Ether lipid metabolism	0.824180145147743	-0.193366150215021	44	10	0.00452079566003617	2212	7931	18805,28042,228061,211429,210992,99712,18807,19012,67916,18476	Pld1,Selenoi,Agps,Pla2g4b,Lpcat1,Cept1,Pld3,Plpp1,Plpp3,Pafah1b3
mmu00565	Ether lipid metabolism	0.824180145147743	-0.193366150215021	44	10	0.00452079566003617	2212	7931	18805,228061,28042,211429,99712,210992,18807,18476,67916,19012	Pld1,Agps,Selenoi,Pla2g4b,Cept1,Lpcat1,Pld3,Pafah1b3,Plpp3,Plpp1
mmu04062	Chemokine signaling pathway	0.824284174642085	-0.193239936388939	187	47	0.02124773960217	2212	7931	19697,12540,20306,14710,15461,18709,20310,12767,11513,14825,16150,73178,19229,18035,18796,20851,20304,14706,16452,215449,22324,20303,330122,11848,18747,22376,14702,18036,20308,74769,20848,20302,20300,14678,18033,19353,57349,26413,320129,110157,12929,20663,14784,18707,26417,16151,277360	Rela,Cdc42,Ccl7,Gngt2,Hras,Pik3r2,Cxcl2,Cxcr4,Adcy7,Cxcl1,Ikbkb,Wasl,Ptk2b,Nfkbia,Plcb2,Stat5b,Ccl5,Gng4,Jak2,Rap1b,Vav1,Ccl4,Cxcl3,Rhoa,Prkaca,Was,Gng2,Nfkbib,Ccl9,Pik3cb,Stat3,Ccl3,Ccl25,Gnai2,Nfkb1,Rac1,Ppbp,Mapk1,Grk3,Raf1,Crkl,Sos2,Grb2,Pik3cd,Mapk3,Ikbkg,Prex1
ko04062	Chemokine signaling pathway	0.824284174642085	-0.193239936388939	187	47	0.02124773960217	2212	7931	19697,12540,20306,14710,15461,18709,20310,12767,11513,14825,16150,73178,19229,18035,18796,20851,20304,14706,16452,215449,22324,20303,330122,11848,18747,22376,14702,18036,20308,74769,20848,20302,20300,14678,18033,19353,57349,26413,320129,110157,12929,20663,14784,18707,26417,16151,277360	Rela,Cdc42,Ccl7,Gngt2,Hras,Pik3r2,Cxcl2,Cxcr4,Adcy7,Cxcl1,Ikbkb,Wasl,Ptk2b,Nfkbia,Plcb2,Stat5b,Ccl5,Gng4,Jak2,Rap1b,Vav1,Ccl4,Cxcl3,Rhoa,Prkaca,Was,Gng2,Nfkbib,Ccl9,Pik3cb,Stat3,Ccl3,Ccl25,Gnai2,Nfkb1,Rac1,Ppbp,Mapk1,Grk3,Raf1,Crkl,Sos2,Grb2,Pik3cd,Mapk3,Ikbkg,Prex1
ko04730	Long-term depression	0.824361327294829	-0.193146341188868	60	14	0.00632911392405063	2212	7931	26413,73699,18752,110157,19052,211429,11836,51792,15461,14678,14672,26396,26417,18796	Mapk1,Ppp2r1b,Prkcg,Raf1,Ppp2ca,Pla2g4b,Araf,Ppp2r1a,Hras,Gnai2,Gna11,Map2k2,Mapk3,Plcb2
mmu04730	Long-term depression	0.824361327294829	-0.193146341188868	60	14	0.00632911392405063	2212	7931	73699,26413,18752,110157,19052,11836,211429,51792,15461,14672,14678,26396,26417,18796	Ppp2r1b,Mapk1,Prkcg,Raf1,Ppp2ca,Araf,Pla2g4b,Ppp2r1a,Hras,Gna11,Gnai2,Map2k2,Mapk3,Plcb2
ko04728	Dopaminergic synapse	0.825521217639032	-0.191740313179361	130	32	0.0144665461121157	2212	7931	73699,52432,11911,14710,51792,225849,12846,12289,26419,80796,18796,19054,14706,18752,226849,12913,19045,18747,26427,110877,12313,14702,12288,12915,14678,14680,21770,231991,71978,19052,108058,12315	Ppp2r1b,Ppp2r2d,Atf4,Gngt2,Ppp2r1a,Ppp2r5b,Comt,Cacna1d,Mapk8,Calm4,Plcb2,Ppp2r3d,Gng4,Prkcg,Ppp2r5a,Creb3,Ppp1ca,Prkaca,Creb3l1,Slc18a1,Calm1,Gng2,Cacna1c,Atf6b,Gnai2,Gnal,Ppp2r5d,Creb5,Ppp2r2a,Ppp2ca,Camk2d,Calm3
mmu04728	Dopaminergic synapse	0.825521217639032	-0.191740313179361	130	32	0.0144665461121157	2212	7931	73699,52432,11911,14710,51792,225849,12846,12289,26419,80796,18796,19054,14706,18752,226849,12913,19045,18747,26427,110877,12313,14702,12288,12915,14678,14680,21770,231991,71978,19052,108058,12315	Ppp2r1b,Ppp2r2d,Atf4,Gngt2,Ppp2r1a,Ppp2r5b,Comt,Cacna1d,Mapk8,Calm4,Plcb2,Ppp2r3d,Gng4,Prkcg,Ppp2r5a,Creb3,Ppp1ca,Prkaca,Creb3l1,Slc18a1,Calm1,Gng2,Cacna1c,Atf6b,Gnai2,Gnal,Ppp2r5d,Creb5,Ppp2r2a,Ppp2ca,Camk2d,Calm3
ko04940	Type I diabetes mellitus	0.826159131683458	-0.190967870646633	68	16	0.00723327305605787	2212	7931	15510,14991,14972,12519,15000,14990,16176,14102,16175,15893,21926,15051,15007,14980,16160,12524	Hspd1,H2-M3,H2-K1,Cd80,H2-DMb2,H2-M2,Il1b,Fas,Il1a,Ica1,Tnf,H2-T9,H2-Q10,H2-L,Il12b,Cd86
mmu04940	Type I diabetes mellitus	0.826159131683458	-0.190967870646633	68	16	0.00723327305605787	2212	7931	15510,14991,14972,12519,15000,14990,16176,14102,16175,15893,21926,15051,15007,14980,16160,12524	Hspd1,H2-M3,H2-K1,Cd80,H2-DMb2,H2-M2,Il1b,Fas,Il1a,Ica1,Tnf,H2-T9,H2-Q10,H2-L,Il12b,Cd86
mmu04390	Hippo signaling pathway	0.826450563770232	-0.190615177460096	153	38	0.0171790235081374	2212	7931	73699,22628,21416,52432,51792,22629,54401,56217,12444,16798,27373,14366,64010,29806,22630,19045,21803,11797,22627,170770,209456,56513,13543,17869,12005,17125,12445,11799,12168,17128,71978,319710,19052,103583,18016,56289,17131,97064	Ppp2r1b,Ywhag,Tcf7l2,Ppp2r2d,Ppp2r1a,Ywhah,Ywhab,Mpp5,Ccnd2,Lats1,Csnk1e,Fzd4,Sav1,Limd1,Ywhaq,Ppp1ca,Tgfb1,Birc2,Ywhae,Bbc3,Trp53bp2,Pard6a,Dvl2,Myc,Axin1,Smad1,Ccnd3,Birc5,Bmpr2,Smad4,Ppp2r2a,Frmd6,Ppp2ca,Fbxw11,Nf2,Rassf1,Smad7,Wwtr1
ko04390	Hippo signaling pathway	0.826450563770232	-0.190615177460096	153	38	0.0171790235081374	2212	7931	73699,22628,21416,52432,51792,22629,54401,56217,12444,16798,27373,14366,64010,29806,22630,19045,21803,11797,22627,170770,209456,56513,13543,17869,12005,17125,12445,11799,12168,17128,71978,319710,19052,103583,18016,56289,17131,97064	Ppp2r1b,Ywhag,Tcf7l2,Ppp2r2d,Ppp2r1a,Ywhah,Ywhab,Mpp5,Ccnd2,Lats1,Csnk1e,Fzd4,Sav1,Limd1,Ywhaq,Ppp1ca,Tgfb1,Birc2,Ywhae,Bbc3,Trp53bp2,Pard6a,Dvl2,Myc,Axin1,Smad1,Ccnd3,Birc5,Bmpr2,Smad4,Ppp2r2a,Frmd6,Ppp2ca,Fbxw11,Nf2,Rassf1,Smad7,Wwtr1
M00695	cAMP signaling	0.833431049047968	-0.182204304810676	15	3	0.00135623869801085	2212	7931	11513,14678,18747	Adcy7,Gnai2,Prkaca
mmu_M00695	cAMP signaling	0.833431049047968	-0.182204304810676	15	3	0.00135623869801085	2212	7931	11513,14678,18747	Adcy7,Gnai2,Prkaca
M00056	O-glycan biosynthesis, mucin type core	0.841586742368134	-0.172466190012344	24	5	0.00226039783001808	2212	7931	231050,14426,14425,108148,207839	Galnt11,Galnt4,Galnt3,Galnt2,Galnt6
mmu_M00056	O-glycan biosynthesis, mucin type core	0.841586742368134	-0.172466190012344	24	5	0.00226039783001808	2212	7931	231050,14426,14425,108148,207839	Galnt11,Galnt4,Galnt3,Galnt2,Galnt6
ko00980	Metabolism of xenobiotics by cytochrome P450	0.843432377817108	-0.170275548772787	65	15	0.00678119349005425	2212	7931	103140,109857,14872,394433,13107,66447,110198,14870,11532,14865,56615,13849,76263,67689,12408	Gstt3,Cbr3,Gstt2,Ugt1a5,Cyp2f2,Mgst3,Akr7a5,Gstp1,Adh5,Gstm4,Mgst1,Ephx1,Gstk1,Aldh3b1,Cbr1
mmu00980	Metabolism of xenobiotics by cytochrome P450	0.843432377817108	-0.170275548772787	65	15	0.00678119349005425	2212	7931	103140,394433,109857,14872,13107,66447,110198,14870,11532,14865,56615,13849,76263,67689,12408	Gstt3,Ugt1a5,Cbr3,Gstt2,Cyp2f2,Mgst3,Akr7a5,Gstp1,Adh5,Gstm4,Mgst1,Ephx1,Gstk1,Aldh3b1,Cbr1
mmu_M00679	BMP signaling	0.851322615459357	-0.160964120652253	20	4	0.00180831826401447	2212	7931	11480,12168,17128,17125	Acvr2a,Bmpr2,Smad4,Smad1
M00679	BMP signaling	0.851322615459357	-0.160964120652253	20	4	0.00180831826401447	2212	7931	11480,12168,17128,17125	Acvr2a,Bmpr2,Smad4,Smad1
ko04261	Adrenergic signaling in cardiomyocytes	0.856331517037635	-0.155097691557441	144	35	0.0158227848101266	2212	7931	73699,104709,52432,58200,11911,51792,225849,11513,12289,80796,18796,19054,226849,12913,19045,73086,18747,26427,12313,12288,12915,11555,320207,14678,21770,59069,231991,26413,71978,19052,326618,108058,11554,26417,12315	Ppp2r1b,Pik3r6,Ppp2r2d,Ppp1r1a,Atf4,Ppp2r1a,Ppp2r5b,Adcy7,Cacna1d,Calm4,Plcb2,Ppp2r3d,Ppp2r5a,Creb3,Ppp1ca,Rps6ka5,Prkaca,Creb3l1,Calm1,Cacna1c,Atf6b,Adrb2,Pik3r5,Gnai2,Ppp2r5d,Tpm3,Creb5,Mapk1,Ppp2r2a,Ppp2ca,Tpm4,Camk2d,Adrb1,Mapk3,Calm3
mmu04261	Adrenergic signaling in cardiomyocytes	0.856331517037635	-0.155097691557441	144	35	0.0158227848101266	2212	7931	73699,104709,52432,58200,11911,51792,225849,11513,12289,80796,18796,19054,226849,12913,19045,73086,18747,26427,12313,12288,12915,11555,320207,14678,21770,59069,231991,26413,71978,19052,326618,108058,11554,26417,12315	Ppp2r1b,Pik3r6,Ppp2r2d,Ppp1r1a,Atf4,Ppp2r1a,Ppp2r5b,Adcy7,Cacna1d,Calm4,Plcb2,Ppp2r3d,Ppp2r5a,Creb3,Ppp1ca,Rps6ka5,Prkaca,Creb3l1,Calm1,Cacna1c,Atf6b,Adrb2,Pik3r5,Gnai2,Ppp2r5d,Tpm3,Creb5,Mapk1,Ppp2r2a,Ppp2ca,Tpm4,Camk2d,Adrb1,Mapk3,Calm3
ko00232	Caffeine metabolism	0.859513365742436	-0.151388903678123	6	1	0.000452079566003617	2212	7931	17961	Nat2
mmu_M00395	Decapping complex	0.859513365742436	-0.151388903678123	6	1	0.000452079566003617	2212	7931	353190	Edc3
M00395	Decapping complex	0.859513365742436	-0.151388903678123	6	1	0.000452079566003617	2212	7931	353190	Edc3
mmu00232	Caffeine metabolism	0.859513365742436	-0.151388903678123	6	1	0.000452079566003617	2212	7931	17961	Nat2
mmu04925	Aldosterone synthesis and secretion	0.861791727823057	-0.148741652566522	86	20	0.00904159132007233	2212	7931	12313,12288,109305,12915,11911,11908,14672,11513,12289,80796,18796,231991,18752,12913,108058,12315,18747,101540,26427,231871	Calm1,Cacna1c,Orai1,Atf6b,Atf4,Atf1,Gna11,Adcy7,Cacna1d,Calm4,Plcb2,Creb5,Prkcg,Creb3,Camk2d,Calm3,Prkaca,Prkd2,Creb3l1,Daglb
ko04925	Aldosterone synthesis and secretion	0.861791727823057	-0.148741652566522	86	20	0.00904159132007233	2212	7931	12313,12288,109305,12915,11911,11908,14672,11513,12289,80796,18796,231991,18752,12913,108058,12315,18747,101540,26427,231871	Calm1,Cacna1c,Orai1,Atf6b,Atf4,Atf1,Gna11,Adcy7,Cacna1d,Calm4,Plcb2,Creb5,Prkcg,Creb3,Camk2d,Calm3,Prkaca,Prkd2,Creb3l1,Daglb
mmu04371	Apelin signaling pathway	0.864480126808468	-0.145626962198825	137	33	0.0149186256781193	2212	7931	104709,13653,19079,14710,15461,11513,80796,18796,14706,75669,18181,93739,19082,17258,18747,225326,12313,14702,56208,58988,320207,14678,26396,20130,26413,17128,16598,110157,16449,17261,108099,12315,26417	Pik3r6,Egr1,Prkab1,Gngt2,Hras,Adcy7,Calm4,Plcb2,Gng4,Pik3r4,Nrf1,Gabarapl2,Prkag1,Mef2a,Prkaca,Pik3c3,Calm1,Gng2,Becn1,Rps6kb2,Pik3r5,Gnai2,Map2k2,Rras,Mapk1,Smad4,Klf2,Raf1,Jag1,Mef2d,Prkag2,Calm3,Mapk3
mmu_M00075	N-glycan biosynthesis, complex type	0.865903668246922	-0.143981614197221	16	3	0.00135623869801085	2212	7931	57370,217664,140481	B4galt3,Mgat2,Man2a2
M00075	N-glycan biosynthesis, complex type	0.865903668246922	-0.143981614197221	16	3	0.00135623869801085	2212	7931	57370,217664,140481	B4galt3,Mgat2,Man2a2
mmu00340	Histidine metabolism	0.867500702069988	-0.14213895785887	25	5	0.00226039783001808	2212	7931	67383,15186,66054,11671,67689	Carnmt1,Hdc,Cndp2,Aldh3a2,Aldh3b1
ko00340	Histidine metabolism	0.867500702069988	-0.14213895785887	25	5	0.00226039783001808	2212	7931	67383,15186,66054,11671,67689	Carnmt1,Hdc,Cndp2,Aldh3a2,Aldh3b1
ko00040	Pentose and glucuronate interconversions	0.875877862157188	-0.132528624527761	34	7	0.00316455696202532	2212	7931	20322,394433,58810,67861,66646,110006,68631	Sord,Ugt1a5,Akr1a1,Akr1b10,Rpe,Gusb,Cryl1
mmu00040	Pentose and glucuronate interconversions	0.875877862157188	-0.132528624527761	34	7	0.00316455696202532	2212	7931	20322,394433,67861,58810,66646,110006,68631	Sord,Ugt1a5,Akr1b10,Akr1a1,Rpe,Gusb,Cryl1
mmu05332	Graft-versus-host disease	0.876242829606099	-0.13211202371264	63	14	0.00632911392405063	2212	7931	21926,15051,14991,14972,15007,12519,15000,14980,14990,16193,16176,14102,12524,16175	Tnf,H2-T9,H2-M3,H2-K1,H2-Q10,Cd80,H2-DMb2,H2-L,H2-M2,Il6,Il1b,Fas,Cd86,Il1a
ko05332	Graft-versus-host disease	0.876242829606099	-0.13211202371264	63	14	0.00632911392405063	2212	7931	21926,15051,14991,14972,15007,12519,15000,14980,14990,16193,16176,14102,12524,16175	Tnf,H2-T9,H2-M3,H2-K1,H2-Q10,Cd80,H2-DMb2,H2-L,H2-M2,Il6,Il1b,Fas,Cd86,Il1a
mmu04923	Regulation of lipolysis in adipocytes	0.878601676801222	-0.129423638950107	55	12	0.0054249547920434	2212	7931	74769,11555,19225,16337,18709,11554,18707,14678,11513,11770,18747,66853	Pik3cb,Adrb2,Ptgs2,Insr,Pik3r2,Adrb1,Pik3cd,Gnai2,Adcy7,Fabp4,Prkaca,Pnpla2
mmu04924	Renin secretion	0.888797528300508	-0.117885821600607	72	16	0.00723327305605787	2212	7931	12313,19701,12288,19217,109305,11421,11555,19219,14678,12289,18574,80796,18796,11554,12315,18747	Calm1,Ren1,Cacna1c,Ptger2,Orai1,Ace,Adrb2,Ptger4,Gnai2,Cacna1d,Pde1b,Calm4,Plcb2,Adrb1,Calm3,Prkaca
ko04924	Renin secretion	0.888797528300508	-0.117885821600607	72	16	0.00723327305605787	2212	7931	12313,19701,12288,19217,109305,11421,11555,19219,14678,12289,18574,80796,18796,11554,12315,18747	Calm1,Ren1,Cacna1c,Ptger2,Orai1,Ace,Adrb2,Ptger4,Gnai2,Cacna1d,Pde1b,Calm4,Plcb2,Adrb1,Calm3,Prkaca
M00014	Glucuronate pathway (uronate pathway)	0.88973873349963	-0.116827417218081	26	5	0.00226039783001808	2212	7931	20322,394433,58810,110006,68631	Sord,Ugt1a5,Akr1a1,Gusb,Cryl1
mmu_M00014	Glucuronate pathway (uronate pathway)	0.88973873349963	-0.116827417218081	26	5	0.00226039783001808	2212	7931	20322,394433,58810,110006,68631	Sord,Ugt1a5,Akr1a1,Gusb,Cryl1
ko00910	Nitrogen metabolism	0.892657754007652	-0.113552025757054	17	3	0.00135623869801085	2212	7931	71934,80733,14661	Car13,Car15,Glud1
mmu00910	Nitrogen metabolism	0.892657754007652	-0.113552025757054	17	3	0.00135623869801085	2212	7931	80733,71934,14661	Car15,Car13,Glud1
mmu00760	Nicotinate and nicotinamide metabolism	0.894516857706432	-0.111471530256299	35	7	0.00316455696202532	2212	7931	225994,192185,103850,107569,76952,18115,12494	Nmrk1,Nadk,Nt5m,Nt5c3,Nt5c2,Nnt,Cd38
ko00760	Nicotinate and nicotinamide metabolism	0.894516857706432	-0.111471530256299	35	7	0.00316455696202532	2212	7931	192185,225994,103850,76952,18115,107569,12494	Nadk,Nmrk1,Nt5m,Nt5c2,Nnt,Nt5c3,Cd38
mmu_M00424	Shelterin complex	0.89872553419322	-0.106777592355549	7	1	0.000452079566003617	2212	7931	101185	Pot1a
mmu_M00044	Tyrosine degradation, tyrosine => homogentisate	0.89872553419322	-0.106777592355549	7	1	0.000452079566003617	2212	7931	14874	Gstz1
M00044	Tyrosine degradation, tyrosine => homogentisate	0.89872553419322	-0.106777592355549	7	1	0.000452079566003617	2212	7931	14874	Gstz1
M00424	Shelterin complex	0.89872553419322	-0.106777592355549	7	1	0.000452079566003617	2212	7931	101185	Pot1a
ko04612	Antigen processing and presentation	0.899274654806739	-0.10616677970497	89	20	0.00904159132007233	2212	7931	14827,621823,15516,14991,14972,15000,14990,12317,21926,65972,21356,15051,18044,13040,15007,14980,19188,53970,18046,19192	Pdia3,Psme2b,Hsp90ab1,H2-M3,H2-K1,H2-DMb2,H2-M2,Calr,Tnf,Ifi30,Tapbp,H2-T9,Nfya,Ctss,H2-Q10,H2-L,Psme2,Rfx5,Nfyc,Psme3
mmu04612	Antigen processing and presentation	0.899274654806739	-0.10616677970497	89	20	0.00904159132007233	2212	7931	14827,15516,621823,14991,14972,15000,14990,12317,21926,21356,65972,15051,13040,18044,15007,14980,19188,53970,18046,19192	Pdia3,Hsp90ab1,Psme2b,H2-M3,H2-K1,H2-DMb2,H2-M2,Calr,Tnf,Tapbp,Ifi30,H2-T9,Ctss,Nfya,H2-Q10,H2-L,Psme2,Rfx5,Nfyc,Psme3
mmu_M00130	Inositol phosphate metabolism, PI=> PIP2 => Ins(1,4,5)P3 => Ins(1,3,4,5)P4	0.900260769399644	-0.105070813848066	22	4	0.00180831826401447	2212	7931	67073,224020,18796,233011	Pi4k2b,Pi4ka,Plcb2,Itpkc
M00130	Inositol phosphate metabolism, PI=> PIP2 => Ins(1,4,5)P3 => Ins(1,3,4,5)P4	0.900260769399644	-0.105070813848066	22	4	0.00180831826401447	2212	7931	67073,224020,18796,233011	Pi4k2b,Pi4ka,Plcb2,Itpkc
ko04964	Proximal tubule bicarbonate reclamation	0.900260769399644	-0.105070813848066	22	4	0.00180831826401447	2212	7931	74551,14661,27376,17449	Pck2,Glud1,Slc25a10,Mdh1
mmu04964	Proximal tubule bicarbonate reclamation	0.900260769399644	-0.105070813848066	22	4	0.00180831826401447	2212	7931	74551,14661,27376,17449	Pck2,Glud1,Slc25a10,Mdh1
mmu04978	Mineral absorption	0.901624276996031	-0.103557390048508	44	9	0.00406871609403255	2212	7931	20529,22041,11977,15368,171429,14319,22337,18174,17748	Slc31a1,Trf,Atp7a,Hmox1,Slc26a6,Fth1,Vdr,Slc11a2,Mt1
ko04978	Mineral absorption	0.901624276996031	-0.103557390048508	44	9	0.00406871609403255	2212	7931	20529,22041,11977,15368,171429,14319,22337,18174,17748	Slc31a1,Trf,Atp7a,Hmox1,Slc26a6,Fth1,Vdr,Slc11a2,Mt1
mmu05330	Allograft rejection	0.905036615019096	-0.0997798775160006	61	13	0.00587703435804702	2212	7931	21926,21939,15051,14991,14972,15007,12519,15000,14980,14990,14102,16160,12524	Tnf,Cd40,H2-T9,H2-M3,H2-K1,H2-Q10,Cd80,H2-DMb2,H2-L,H2-M2,Fas,Il12b,Cd86
ko05330	Allograft rejection	0.905036615019096	-0.0997798775160006	61	13	0.00587703435804702	2212	7931	21926,21939,15051,14991,14972,15007,12519,15000,14980,14990,14102,16160,12524	Tnf,Cd40,H2-T9,H2-M3,H2-K1,H2-Q10,Cd80,H2-DMb2,H2-L,H2-M2,Fas,Il12b,Cd86
ko04975	Fat digestion and absorption	0.905696408042342	-0.099051119555502	40	8	0.00361663652802893	2212	7931	110460,67800,14719,14080,55979,67916,19012,67512	Acat2,Dgat2,Got2,Fabp1,Agpat1,Plpp3,Plpp1,Agpat2
mmu04975	Fat digestion and absorption	0.905696408042342	-0.099051119555502	40	8	0.00361663652802893	2212	7931	110460,67800,14719,14080,55979,67916,19012,67512	Acat2,Dgat2,Got2,Fabp1,Agpat1,Plpp3,Plpp1,Agpat2
mmu05205	Proteoglycans in cancer	0.909479585604637	-0.0948827270101884	204	49	0.0221518987341772	2212	7931	12540,16419,69632,15461,14388,18709,24088,20971,19684,15163,18752,18569,14366,19045,21803,11848,18747,75705,18793,19206,74769,17295,15234,17869,29875,20848,11836,58988,26396,17246,14102,20130,13712,19353,208650,26413,21926,110157,20663,108058,327826,192176,14784,18707,15170,16410,16160,26417,22059	Cdc42,Itgb5,Arhgef12,Hras,Gab1,Pik3r2,Tlr2,Sdc4,Rdx,Hcls1,Prkcg,Pdcd4,Fzd4,Ppp1ca,Tgfb1,Rhoa,Prkaca,Eif4b,Plaur,Ptch1,Pik3cb,Met,Hgf,Myc,Iqgap1,Stat3,Araf,Rps6kb2,Map2k2,Mdm2,Fas,Rras,Elk1,Rac1,Cblb,Mapk1,Tnf,Raf1,Sos2,Camk2d,Frs2,Flna,Grb2,Pik3cd,Ptpn6,Itgav,Il12b,Mapk3,Trp53
ko05205	Proteoglycans in cancer	0.909479585604637	-0.0948827270101884	204	49	0.0221518987341772	2212	7931	12540,16419,69632,15461,14388,18709,24088,20971,19684,15163,18752,18569,14366,19045,21803,11848,18747,75705,18793,19206,74769,17295,15234,17869,29875,20848,11836,58988,26396,17246,14102,20130,13712,19353,208650,26413,21926,110157,20663,108058,327826,192176,14784,18707,15170,16410,16160,26417,22059	Cdc42,Itgb5,Arhgef12,Hras,Gab1,Pik3r2,Tlr2,Sdc4,Rdx,Hcls1,Prkcg,Pdcd4,Fzd4,Ppp1ca,Tgfb1,Rhoa,Prkaca,Eif4b,Plaur,Ptch1,Pik3cb,Met,Hgf,Myc,Iqgap1,Stat3,Araf,Rps6kb2,Map2k2,Mdm2,Fas,Rras,Elk1,Rac1,Cblb,Mapk1,Tnf,Raf1,Sos2,Camk2d,Frs2,Flna,Grb2,Pik3cd,Ptpn6,Itgav,Il12b,Mapk3,Trp53
ko04810	Regulation of actin cytoskeleton	0.917797803671744	-0.085778170060066	213	51	0.0230560578661844	2212	7931	12631,12540,12475,16419,74192,69632,237860,15461,108083,18709,56443,73178,67938,17886,19684,18718,73341,16403,22324,231637,60595,227753,19241,19045,11848,22376,329165,16886,74769,101314,29875,382562,11836,16885,216963,26396,67771,20130,404710,19353,11867,26413,110157,12929,20663,226970,18707,219140,16410,26417,18643	Cfl1,Cdc42,Cd14,Itgb5,Arpc5l,Arhgef12,Ssh2,Hras,Pip4k2b,Pik3r2,Arpc1a,Wasl,Myl12b,Myh9,Rdx,Pip4k2a,Arhgef6,Itga6,Vav1,Ssh1,Actn4,Gsn,Tmsb4x,Ppp1ca,Rhoa,Was,Abi2,Limk2,Pik3cb,Brk1,Iqgap1,Pfn4,Araf,Limk1,Git1,Map2k2,Arpc5,Rras,Iqgap3,Rac1,Arpc1b,Mapk1,Raf1,Crkl,Sos2,Arhgef4,Pik3cd,Spata13,Itgav,Mapk3,Pfn1
mmu04810	Regulation of actin cytoskeleton	0.917797803671744	-0.085778170060066	213	51	0.0230560578661844	2212	7931	12631,12540,12475,16419,74192,69632,237860,15461,108083,18709,56443,73178,67938,17886,19684,18718,73341,16403,22324,231637,60595,227753,19241,19045,11848,22376,329165,16886,74769,101314,29875,382562,11836,16885,216963,26396,67771,20130,404710,19353,11867,26413,110157,12929,20663,226970,18707,219140,16410,26417,18643	Cfl1,Cdc42,Cd14,Itgb5,Arpc5l,Arhgef12,Ssh2,Hras,Pip4k2b,Pik3r2,Arpc1a,Wasl,Myl12b,Myh9,Rdx,Pip4k2a,Arhgef6,Itga6,Vav1,Ssh1,Actn4,Gsn,Tmsb4x,Ppp1ca,Rhoa,Was,Abi2,Limk2,Pik3cb,Brk1,Iqgap1,Pfn4,Araf,Limk1,Git1,Map2k2,Arpc5,Rras,Iqgap3,Rac1,Arpc1b,Mapk1,Raf1,Crkl,Sos2,Arhgef4,Pik3cd,Spata13,Itgav,Mapk3,Pfn1
mmu04725	Cholinergic synapse	0.926232313366336	-0.0766301974352985	112	25	0.0113019891500904	2212	7931	14702,12288,104709,74769,11911,14710,15461,320207,18709,14672,11513,14678,12289,18796,231991,26413,18752,14706,16452,12913,108058,18707,26417,18747,26427	Gng2,Cacna1c,Pik3r6,Pik3cb,Atf4,Gngt2,Hras,Pik3r5,Pik3r2,Gna11,Adcy7,Gnai2,Cacna1d,Plcb2,Creb5,Mapk1,Prkcg,Gng4,Jak2,Creb3,Camk2d,Pik3cd,Mapk3,Prkaca,Creb3l1
ko02010	ABC transporters	0.927806701762726	-0.0749318634067644	46	9	0.00406871609403255	2212	7931	27410,224814,27416,26874,17250,56199,74104,11307,74610	Abca3,Abcc10,Abcc5,Abcd2,Abcc1,Abcb10,Abcb6,Abcg1,Abcb8
mmu02010	ABC transporters	0.927806701762726	-0.0749318634067644	46	9	0.00406871609403255	2212	7931	27410,224814,27416,26874,17250,56199,74104,11307,74610	Abca3,Abcc10,Abcc5,Abcd2,Abcc1,Abcb10,Abcb6,Abcg1,Abcb8
mmu04014	Ras signaling pathway	0.931491769565925	-0.0709679246575482	227	54	0.0244122965641953	2212	7931	19697,12540,23872,14710,15461,14388,18709,16150,26419,80796,11352,19696,13637,14706,18752,215449,72399,14389,11848,22340,18747,64143,14702,12313,19765,74769,58231,17295,15234,211429,54354,271457,26396,20130,13712,18033,114713,19353,26413,18805,110157,19732,20663,56289,16337,14784,56480,18707,19344,85031,12015,26417,16151,12315	Rela,Cdc42,Ets2,Gngt2,Hras,Gab1,Pik3r2,Ikbkb,Mapk8,Calm4,Abl2,Rel,Efna2,Gng4,Prkcg,Rap1b,Brap,Gab2,Rhoa,Vegfb,Prkaca,Ralb,Gng2,Calm1,Ralbp1,Pik3cb,Stk4,Met,Hgf,Pla2g4b,Rassf5,Rab5a,Map2k2,Rras,Elk1,Nfkb1,Rasa2,Rac1,Mapk1,Pld1,Raf1,Rgl2,Sos2,Rassf1,Insr,Grb2,Tbk1,Pik3cd,Rab5b,Pla1a,Bad,Mapk3,Ikbkg,Calm3
mmu05310	Asthma	0.934386415944022	-0.0678652047449887	24	4	0.00180831826401447	2212	7931	21926,21939,14127,15000	Tnf,Cd40,Fcer1g,H2-DMb2
ko05310	Asthma	0.934386415944022	-0.0678652047449887	24	4	0.00180831826401447	2212	7931	21926,21939,14127,15000	Tnf,Cd40,Fcer1g,H2-DMb2
ko00350	Tyrosine metabolism	0.936813731437652	-0.0652708089947263	38	7	0.00316455696202532	2212	7931	14874,14719,14718,68636,67689,11532,12846	Gstz1,Got2,Got1,Fahd1,Aldh3b1,Adh5,Comt
mmu00350	Tyrosine metabolism	0.936813731437652	-0.0652708089947263	38	7	0.00316455696202532	2212	7931	14874,14719,14718,68636,67689,11532,12846	Gstz1,Got2,Got1,Fahd1,Aldh3b1,Adh5,Comt
mmu04611	Platelet activation	0.939922916932212	-0.0619574103441436	122	27	0.0122061482820976	2212	7931	104709,20866,109305,22323,74769,69632,211429,320207,22320,18709,11513,14678,16822,20963,14127,67938,18796,26413,215449,18707,19045,70839,108101,11848,26417,18747,22371	Pik3r6,Stim1,Orai1,Vasp,Pik3cb,Arhgef12,Pla2g4b,Pik3r5,Vamp8,Pik3r2,Adcy7,Gnai2,Lcp2,Syk,Fcer1g,Myl12b,Plcb2,Mapk1,Rap1b,Pik3cd,Ppp1ca,P2ry12,Fermt3,Rhoa,Mapk3,Prkaca,Vwf
mmu_M00135	GABA biosynthesis, eukaryotes, putrescine => GABA	0.94737813972934	-0.054056962719703	9	1	0.000452079566003617	2212	7931	11671	Aldh3a2
M00135	GABA biosynthesis, eukaryotes, putrescine => GABA	0.94737813972934	-0.054056962719703	9	1	0.000452079566003617	2212	7931	11671	Aldh3a2
ko05340	Primary immunodeficiency	0.952549938794477	-0.0486127441750887	35	6	0.0027124773960217	2212	7931	109305,21939,53970,16151,17060,227525	Orai1,Cd40,Rfx5,Ikbkg,Blnk,Dclre1c
mmu05340	Primary immunodeficiency	0.952549938794477	-0.0486127441750887	35	6	0.0027124773960217	2212	7931	109305,21939,53970,16151,17060,227525	Orai1,Cd40,Rfx5,Ikbkg,Blnk,Dclre1c
ko04916	Melanogenesis	0.954712163860883	-0.0463453830297958	100	21	0.00949367088607595	2212	7931	12313,17342,13543,21416,15461,11513,14678,26396,80796,18796,26413,18752,110157,12913,108058,14366,13614,26417,12315,18747,26427	Calm1,Mitf,Dvl2,Tcf7l2,Hras,Adcy7,Gnai2,Map2k2,Calm4,Plcb2,Mapk1,Prkcg,Raf1,Creb3,Camk2d,Fzd4,Edn1,Mapk3,Calm3,Prkaca,Creb3l1
mmu04916	Melanogenesis	0.954712163860883	-0.0463453830297958	100	21	0.00949367088607595	2212	7931	12313,17342,13543,21416,15461,11513,14678,26396,80796,18796,26413,18752,110157,12913,108058,14366,13614,26417,12315,18747,26427	Calm1,Mitf,Dvl2,Tcf7l2,Hras,Adcy7,Gnai2,Map2k2,Calm4,Plcb2,Mapk1,Prkcg,Raf1,Creb3,Camk2d,Fzd4,Edn1,Mapk3,Calm3,Prkaca,Creb3l1
mmu04310	Wnt signaling pathway	0.955317411755661	-0.0457116253929898	145	32	0.0144665461121157	2212	7931	16348,21416,26419,13000,12444,18796,56505,18099,18752,27373,19164,14366,11848,18747,18018,67087,13016,13543,17869,212398,12005,56438,12445,19353,21402,17128,103583,12301,108058,208846,14283,22059	Invs,Tcf7l2,Mapk8,Csnk2a2,Ccnd2,Plcb2,Ruvbl1,Nlk,Prkcg,Csnk1e,Psen1,Fzd4,Rhoa,Prkaca,Nfatc1,Ctnnbip1,Ctbp1,Dvl2,Myc,Frat2,Axin1,Rbx1,Ccnd3,Rac1,Skp1a,Smad4,Fbxw11,Cacybp,Camk2d,Daam1,Fosl1,Trp53
ko04310	Wnt signaling pathway	0.955317411755661	-0.0457116253929898	145	32	0.0144665461121157	2212	7931	16348,21416,26419,13000,18796,12444,18099,56505,18752,27373,19164,14366,11848,18747,18018,67087,13016,13543,212398,17869,12005,56438,12445,19353,21402,17128,103583,12301,108058,208846,14283,22059	Invs,Tcf7l2,Mapk8,Csnk2a2,Plcb2,Ccnd2,Nlk,Ruvbl1,Prkcg,Csnk1e,Psen1,Fzd4,Rhoa,Prkaca,Nfatc1,Ctnnbip1,Ctbp1,Dvl2,Frat2,Myc,Axin1,Rbx1,Ccnd3,Rac1,Skp1a,Smad4,Fbxw11,Cacybp,Camk2d,Daam1,Fosl1,Trp53
mmu00260	Glycine, serine and threonine metabolism	0.955925356989543	-0.0450754474418383	40	7	0.00316455696202532	2212	7931	56012,107272,12183,236539,14431,100678,76238	Pgam2,Psat1,Bpgm,Phgdh,Gamt,Psph,Grhpr
ko00260	Glycine, serine and threonine metabolism	0.955925356989543	-0.0450754474418383	40	7	0.00316455696202532	2212	7931	56012,12183,107272,236539,100678,14431,76238	Pgam2,Bpgm,Psat1,Phgdh,Psph,Gamt,Grhpr
ko05410	Hypertrophic cardiomyopathy (HCM)	0.958637959063836	-0.0422417946013842	84	17	0.00768535262206148	2212	7931	12288,11421,19079,16419,12289,16193,59069,21926,13138,326618,16403,16905,17868,108099,21803,16410,19082	Cacna1c,Ace,Prkab1,Itgb5,Cacna1d,Il6,Tpm3,Tnf,Dag1,Tpm4,Itga6,Lmna,Mybpc3,Prkag2,Tgfb1,Itgav,Prkag1
mmu05410	Hypertrophic cardiomyopathy (HCM)	0.958637959063836	-0.0422417946013842	84	17	0.00768535262206148	2212	7931	12288,11421,19079,16419,12289,16193,59069,21926,13138,326618,16403,16905,17868,108099,21803,16410,19082	Cacna1c,Ace,Prkab1,Itgb5,Cacna1d,Il6,Tpm3,Tnf,Dag1,Tpm4,Itga6,Lmna,Mybpc3,Prkag2,Tgfb1,Itgav,Prkag1
mmu04022	cGMP-PKG signaling pathway	0.959196420267626	-0.0416594072736839	166	37	0.0167269439421338	2212	7931	104709,11911,14886,14672,11513,12289,80796,18796,11739,12913,19045,11848,17258,22333,26427,18018,12313,12288,22323,12915,11555,53313,320207,14678,26396,19735,231991,26413,110157,17261,11740,16337,11554,22334,12015,26417,12315	Pik3r6,Atf4,Gtf2i,Gna11,Adcy7,Cacna1d,Calm4,Plcb2,Slc25a4,Creb3,Ppp1ca,Rhoa,Mef2a,Vdac1,Creb3l1,Nfatc1,Calm1,Cacna1c,Vasp,Atf6b,Adrb2,Atp2a3,Pik3r5,Gnai2,Map2k2,Rgs2,Creb5,Mapk1,Raf1,Mef2d,Slc25a5,Insr,Adrb1,Vdac2,Bad,Mapk3,Calm3
ko04022	cGMP-PKG signaling pathway	0.959196420267626	-0.0416594072736839	166	37	0.0167269439421338	2212	7931	104709,11911,14886,14672,11513,12289,80796,18796,11739,12913,19045,11848,17258,22333,26427,18018,12313,12288,22323,12915,11555,53313,320207,14678,26396,19735,231991,26413,110157,17261,11740,16337,11554,22334,12015,26417,12315	Pik3r6,Atf4,Gtf2i,Gna11,Adcy7,Cacna1d,Calm4,Plcb2,Slc25a4,Creb3,Ppp1ca,Rhoa,Mef2a,Vdac1,Creb3l1,Nfatc1,Calm1,Cacna1c,Vasp,Atf6b,Adrb2,Atp2a3,Pik3r5,Gnai2,Map2k2,Rgs2,Creb5,Mapk1,Raf1,Mef2d,Slc25a5,Insr,Adrb1,Vdac2,Bad,Mapk3,Calm3
mmu04961	Endocrine and other factor-regulated calcium reabsorption	0.959663331626445	-0.0411727522510095	54	10	0.00452079566003617	2212	7931	18752,11773,74325,22337,12757,232910,11771,18796,18747,71770	Prkcg,Ap2m1,Cltb,Vdr,Clta,Ap2s1,Ap2a1,Plcb2,Prkaca,Ap2b1
ko04961	Endocrine and other factor-regulated calcium reabsorption	0.959663331626445	-0.0411727522510095	54	10	0.00452079566003617	2212	7931	18752,11773,74325,22337,12757,232910,11771,18796,18747,71770	Prkcg,Ap2m1,Cltb,Vdr,Clta,Ap2s1,Ap2a1,Plcb2,Prkaca,Ap2b1
ko00120	Primary bile acid biosynthesis	0.961722034201186	-0.0390298158061055	16	2	0.000904159132007233	2212	7931	170789	Acot8,Amacr
mmu00120	Primary bile acid biosynthesis	0.961722034201186	-0.0390298158061055	16	2	0.000904159132007233	2212	7931	170789	Acot8,Amacr
mmu_M00098	Acylglycerol degradation	0.962071342823083	-0.0386666701274614	10	1	0.000452079566003617	2212	7931	66853	Pnpla2
M00098	Acylglycerol degradation	0.962071342823083	-0.0386666701274614	10	1	0.000452079566003617	2212	7931	66853	Pnpla2
mmu00360	Phenylalanine metabolism	0.967066700682074	-0.0334878089871926	22	3	0.00135623869801085	2212	7931	14719,14718,67689	Got2,Got1,Aldh3b1
ko00360	Phenylalanine metabolism	0.967066700682074	-0.0334878089871926	22	3	0.00135623869801085	2212	7931	14719,14718,67689	Got2,Got1,Aldh3b1
mmu00983	Drug metabolism - other enzymes	0.968561109973094	-0.0319437005798672	51	9	0.00406871609403255	2212	7931	23918,394433,17961,57813,16434,22247,15452,110006,22271	Impdh2,Ugt1a5,Nat2,Tk2,Itpa,Umps,Hprt,Gusb,Upp1
ko00983	Drug metabolism - other enzymes	0.968561109973094	-0.0319437005798672	51	9	0.00406871609403255	2212	7931	23918,17961,394433,57813,16434,22247,15452,110006,22271	Impdh2,Nat2,Ugt1a5,Tk2,Itpa,Umps,Hprt,Gusb,Upp1
mmu_M00678	Hedgehog signaling	0.972663211245695	-0.0277173910971008	11	1	0.000452079566003617	2212	7931	19206	Ptch1
M00678	Hedgehog signaling	0.972663211245695	-0.0277173910971008	11	1	0.000452079566003617	2212	7931	19206	Ptch1
mmu00430	Taurine and hypotaurine metabolism	0.972663211245695	-0.0277173910971008	11	1	0.000452079566003617	2212	7931	23887	Ggt5
ko00430	Taurine and hypotaurine metabolism	0.972663211245695	-0.0277173910971008	11	1	0.000452079566003617	2212	7931	23887	Ggt5
[truncated: 151 more rows]
