# Supplementary material for: EGR2 is an epigenomic regulator of phagocytosis and antifungal immunity in alveolar macrophages
Source: JCI Insight. 2024 Sep 10;9(17):e164009. doi: 10.1172/jci.insight.164009 (PMC11385099; doi:10.1172/jci.insight.164009)
Supplement: Supplemental table 13 [file jciinsight-9-164009-s054.xlsx]

## Sheet: Munka1
name	oligo sequence
mEGR2_enh12_L	ACTGAAGGGGACATGACAGG
mEGR2_enh12_R	TCCCTCCATGTGTTTCTCCC
mEGR2_enh13_L	TCCTTTGTTGGGTCCTTCAC
mEGR2_enh13_R	CATGCACGCTACTCTGGAAA
mEGR2_enh14.2_L	CCTAGAGTGGCGCGTCAA
mEGR2_enh14.2_R	GTGTGAGTGTTAGGTGAAGCA
mEGR2_enh24.1_L	GAAAGAGAAAGAGGCGGTGC
mEGR2_enh24.1_R	AAAGCCTGACATATCTGCGC
mEGR2_enh24.2_L	AAAACAAGGACAGCACCACG
mEGR2_enh24.2_R	GCTAATGTGTATGTGCAGGGG
mKazald1_enh1kb_L	GTTAGCCACACCCTTCCTCT
mKazald1_enh1kb_R	CCGGGCTAGGTACAAAGAGT
mAtp6v0d2_enhTSS_L	TGGCTGTCTGGAAACTCACT
mAtp6v0d2_enhTSS_R	TCATGGCAAGTCTTCCGAGT
mItgb2_enh7kb_L	CCACTACGCCCAGCTTATTG
mItgb2_enh7kb_R	CCTGCCTGCGAAGAAAACTT
mRhoc_enhTSS_L	GGGAGTAAGAAACAGGGCCT
mRhoc_enhTSS_R	GTTTTGTTCTTCCCCACCCC
mTmsb10_enh13kb_L	TGATATGGTGGTGTGTGCCT
mTmsb10_enh13kb_R	AGTTCAGTTCCAGGACTCCC
mClec7a_enh5kb_L	CTGAGGAGCGACTGAGTGAT
mClec7a_enh5kb_R	GCCTGGCTTAGATCACACAC
mArhgap10_L	AGCAAAACCTTCTGTCCGTG
mArhgap10_R	AACACTACTGCATGTACCGGA
mArhgap10_enh9kb_L	CTTGGAGTCATTGTGGGCTG
mArhgap10_enh9kb_R	TTCCTTGGCTGGCTTGAAAC
mPpia_L	TCTGCTGTCTTTGGAACTTT
mPpia_R	CGATGACGAGCCCTTGG
