# Supplementary material for: EGR2 is an epigenomic regulator of phagocytosis and antifungal immunity in alveolar macrophages
Source: JCI Insight. 2024 Sep 10;9(17):e164009. doi: 10.1172/jci.insight.164009 (PMC11385099; doi:10.1172/jci.insight.164009)
Supplement: Supplemental table 2 [file jciinsight-9-164009-s055.xls]

## Sheet: 1906_closed_in_Egr2KO_P0.05
1906 closed ATAC-seq peaks in Egr2fl/fl
chr	start	end	Fold	p.value
chr12	111731812	111732119	4.66	6.54e-31
chr17	8647770	8647886	5.42	1.05e-24
chr7	15980322	15980490	5.12	2.16e-23
chr9	35687114	35687225	6.4	6.81e-21
chr17	36920375	36920497	6.19	1.16e-20
chr11	70608839	70609005	5.37	1.09e-19
chr18	41888439	41888667	6.7	1.77e-19
chr17	8646433	8646580	5.4	4.53e-19
chr3	129479749	129479940	5.51	3.95e-17
chr9	94278782	94279014	5.57	1.28e-16
chr11	113063189	113063497	2.62	1.63e-16
chr7	83826705	83826826	5.66	3.86e-16
chr10	13832855	13833031	3.82	6.47e-16
chr7	68148747	68148946	4.4	9.71e-16
chr6	40177891	40178128	6.75	1.18e-15
chr4	15299836	15300016	3.02	1.7e-15
chr7	68148420	68148615	7.18	6.77e-15
chr4	57295223	57295381	6.61	8e-15
chr8	13021898	13022080	3.13	9.44e-15
chr2	144224424	144224566	6.54	9.76e-15
chr17	26621287	26621510	6.1	1.52e-14
chr1	133222769	133223035	4.82	2.54e-14
chr7	19514308	19514455	5.3	4.13e-14
chr7	75538649	75538794	5.1	4.32e-14
chr6	95334888	95335145	7.03	5.74e-14
chr12	102628334	102628484	5.93	6.21e-14
chr8	79155607	79155724	5.2	1.72e-13
chr15	101958859	101959090	5.11	1.83e-13
chr1	52166732	52166937	3.17	2.38e-13
chr5	104425983	104426264	2.76	2.78e-13
chr1	172555174	172555328	4.98	3.69e-13
chr2	56305014	56305129	6.79	5.18e-13
chr18	12643254	12643548	2.57	1.03e-12
chr4	11367989	11368109	3.82	1.03e-12
chr14	59592003	59592132	6.75	1.18e-12
chr13	51574011	51574216	2.7	1.69e-12
chr12	94210675	94210853	5	1.87e-12
chr9	69435307	69435451	5.61	2.57e-12
chr7	113855459	113855704	5.41	3.12e-12
chr15	101966877	101967049	6.75	3.47e-12
chr17	87377723	87377848	5.63	4.56e-12
chr10	75170609	75170776	2.4	5.17e-12
chr6	73013014	73013166	4.74	5.38e-12
chr17	14545889	14546114	1.63	5.64e-12
chr2	6081263	6081385	5.39	5.89e-12
chr10	121611785	121611890	4.78	6.39e-12
chr1	74295155	74295737	1.28	6.95e-12
chr4	141741977	141742110	4.9	1.05e-11
chr9	106250466	106250594	4.19	1.47e-11
chr13	58593312	58593441	3.73	1.99e-11
chr7	68129342	68129501	2.27	2.6e-11
chr18	65593812	65593958	5.72	2.97e-11
chrX	158484944	158485073	3.93	3.04e-11
chr18	80276908	80277188	2.79	5.28e-11
chr4	57916626	57916730	5.49	6.73e-11
chr7	12891485	12891633	5.15	7.67e-11
chr4	47838549	47838768	4.64	9.32e-11
chr6	40178141	40178316	6.33	1.03e-10
chr5	38217737	38217928	4.48	1.06e-10
chr4	43415723	43415859	5.87	1.14e-10
chr13	58592981	58593126	5.81	1.27e-10
chr6	125265425	125265531	5.96	1.32e-10
chr16	10927097	10927288	2.42	1.8e-10
chr4	33265402	33265592	2.44	2.38e-10
chr19	38093553	38093708	2.57	2.76e-10
chr19	23880875	23881026	5.31	2.87e-10
chr1	191894499	191894723	1.97	2.89e-10
chr9	122740231	122740423	4.47	3.09e-10
chr18	65626524	65626658	5.9	3.91e-10
chr1	46845250	46845456	5.12	4.59e-10
chr1	166710851	166711256	1.94	4.61e-10
chr3	129479951	129480075	6.19	5.07e-10
chr12	85572184	85572401	2.4	5.08e-10
chr3	129474593	129474714	6.16	5.29e-10
chr7	24451751	24451882	4.26	5.39e-10
chr16	88707685	88707819	4.94	5.4e-10
chr14	70554390	70554571	2.63	5.85e-10
chr7	68129147	68129266	1.69	6.85e-10
chr3	29082732	29082928	5.65	7.02e-10
chr1	170936473	170936669	2.91	8.33e-10
chr2	169088976	169089156	1.89	9.04e-10
chr8	85515376	85515645	4.1	9.38e-10
chr5	134241907	134242024	6.16	1.12e-09
chr5	91083115	91083284	5.31	1.42e-09
chr4	33265163	33265365	2.95	1.65e-09
chr8	69063612	69063744	4.2	1.78e-09
chr19	45079767	45079982	2.06	2.21e-09
chr3	129448836	129449030	5.63	2.3e-09
chr15	6068575	6068842	5.02	2.49e-09
chr10	13837717	13837825	5	2.53e-09
chr3	153313772	153313922	4.94	2.72e-09
chr7	81331948	81332129	4.09	3.32e-09
chr2	9750248	9750366	3.25	3.48e-09
chr6	72971211	72971432	4.38	3.56e-09
chr1	133237745	133237892	4.97	3.71e-09
chr3	50382874	50383012	2.71	4.2e-09
chr10	116930583	116930717	3.5	4.41e-09
chr18	65580764	65581123	2.94	5.14e-09
chr2	124764180	124764324	5.05	5.16e-09
chr13	112067555	112067801	2.24	5.18e-09
chr1	71652732	71653114	1.93	5.25e-09
chr9	111731895	111732034	5.98	6.61e-09
chr12	25516867	25516992	4.7	7.13e-09
chr18	81020485	81020698	4.68	7.15e-09
chr1	153011743	153011864	4.22	7.72e-09
chr4	5203567	5203675	3.26	8.06e-09
chr9	72485594	72485742	2.63	9.49e-09
chr6	137802344	137802455	5.91	9.7e-09
chr16	31452996	31453126	5.13	9.93e-09
chr12	95457610	95457760	3.58	1.01e-08
chr18	74987838	74987983	4.56	1.13e-08
chr6	66910739	66910912	5.87	1.3e-08
chr7	113856199	113856343	5.57	1.54e-08
chr15	96277179	96277321	3.85	1.56e-08
chr6	37419418	37419859	1.45	1.63e-08
chr6	128826297	128826412	3.41	1.68e-08
chr2	169089195	169089352	1.5	2.09e-08
chr18	80548346	80548486	5.88	2.27e-08
chr1	21049138	21049250	3.18	2.36e-08
chr3	35402620	35402814	3.25	2.45e-08
chr2	59346563	59346779	1.95	2.57e-08
chr13	51569410	51569595	3.17	2.63e-08
chr13	58648934	58649071	4.95	2.84e-08
chr17	8648433	8648553	5.73	3.13e-08
chr6	40161497	40161645	5.36	3.26e-08
chr3	9556209	9556391	4.75	3.71e-08
chr18	37842756	37842906	4.84	3.81e-08
chr9	122736143	122736307	5.7	4.43e-08
chr2	178801567	178801690	5.22	4.68e-08
chr9	69284406	69284564	5.68	4.75e-08
chr2	167383664	167383805	4.22	5.48e-08
chr3	121630642	121630879	3.02	5.75e-08
chr9	102535463	102535656	4.08	5.81e-08
chr7	132306015	132306169	3.16	5.83e-08
chr16	10569976	10570099	2.39	5.92e-08
chr9	75342537	75342686	3.72	7.47e-08
chr7	84029499	84029638	2.1	7.57e-08
chr12	25517004	25517139	4.55	8.18e-08
chr2	59349307	59349469	4.2	8.3e-08
chr18	57042896	57043011	4.32	8.42e-08
chr5	125226348	125226500	4	8.76e-08
chr5	49663809	49664000	3.42	9.17e-08
chr1	52964635	52964821	3.47	9.89e-08
chr2	62672873	62673032	4.67	1.07e-07
chr1	167075823	167076032	2.87	1.08e-07
chr1	167012524	167012650	3.13	1.08e-07
chr17	8640846	8641057	5.19	1.13e-07
chr2	135529745	135529873	4.96	1.17e-07
chr17	44718210	44718318	4.4	1.19e-07
chr1	105908369	105908515	4.92	1.21e-07
chr9	37833472	37833687	2.67	1.23e-07
chr10	83069920	83070079	4.03	1.24e-07
chr18	41886896	41887001	5.26	1.33e-07
chr6	140874866	140875118	2.05	1.36e-07
chr9	75362247	75362570	1.37	1.44e-07
chr5	104380731	104380879	4.28	1.46e-07
chr8	120643832	120643944	2.73	1.49e-07
chr9	106676096	106676245	3.54	1.49e-07
chr2	167831150	167831397	2.22	1.56e-07
chr17	8634614	8634795	4.31	1.72e-07
chr13	3865936	3866282	1.55	2e-07
chr4	57301822	57301975	2.21	2.21e-07
chr10	13832723	13832850	3.14	2.23e-07
chr12	40550832	40550943	4.73	2.36e-07
chr12	31416131	31416247	3.97	2.64e-07
chr1	35935187	35935399	5.06	2.99e-07
chr12	98210659	98210765	2.95	3.06e-07
chr2	135525947	135526140	4.01	3.08e-07
chr18	68929613	68929723	3.75	3.25e-07
chr19	36792693	36792855	2.78	3.38e-07
chr2	178565465	178565604	4.67	3.57e-07
chr6	83541880	83542099	4.88	3.75e-07
chr13	93251814	93252012	2.26	3.76e-07
chr1	167070375	167070670	1.56	3.81e-07
chr7	143783952	143784184	2.3	4.15e-07
chr2	4636756	4636916	3.95	4.17e-07
chr3	103648589	103648778	5.55	4.21e-07
chr4	15048171	15048305	4.38	4.34e-07
chr6	40170731	40170904	5.56	4.42e-07
chr11	98581700	98581845	5.43	4.6e-07
chr10	24778787	24778909	4.48	4.63e-07
chr18	49642209	49642443	3.18	4.71e-07
chr13	82949636	82949833	2.76	4.78e-07
chr7	68194493	68194637	5.57	4.96e-07
chr16	92539552	92539663	5.05	5.03e-07
chr18	65593129	65593237	5.41	5.06e-07
chr11	99080976	99081094	4.22	5.49e-07
chr13	51571754	51571883	2.14	6.02e-07
chr2	69099274	69099421	4.34	6.11e-07
chr12	39199943	39200122	5.42	6.17e-07
chr5	149672715	149672889	2.46	6.19e-07
chr3	35339363	35339504	5.41	6.27e-07
chr14	70554147	70554258	3.48	6.42e-07
chr11	32425351	32425491	5.03	6.49e-07
chr13	48458049	48458283	2.68	6.66e-07
chr16	95242266	95242397	5.58	7.71e-07
chr4	15080580	15080731	3.78	7.76e-07
chr1	84881630	84881757	4.67	8.38e-07
chr7	67951693	67951855	2.43	8.93e-07
chr9	75384858	75385053	3.24	8.96e-07
chr14	67839398	67839537	4.77	9.23e-07
chr3	27929234	27929353	4.56	9.37e-07
chr3	68508828	68508940	5.39	9.44e-07
chr7	58608248	58608418	3.39	9.55e-07
chr10	7118407	7118585	3.63	9.74e-07
chr12	82072959	82073073	5.33	1e-06
chr15	91703298	91703438	1.84	1.04e-06
chr6	119429412	119429514	4.43	1.08e-06
chr17	8633884	8634007	5.31	1.17e-06
chr12	105994394	105994579	2.19	1.18e-06
chr12	25265103	25265381	5.36	1.22e-06
chr14	14640209	14640505	2.12	1.22e-06
chr15	84325915	84326155	1.63	1.27e-06
chr3	35402463	35402592	3.93	1.33e-06
chr3	50443516	50443696	2.06	1.38e-06
chr3	104790781	104791048	1.57	1.38e-06
chr4	15299537	15299729	3.3	1.39e-06
chr3	9512442	9512662	2.35	1.43e-06
chr16	92796979	92797084	4.58	1.57e-06
chr14	47541400	47541594	3.15	1.6e-06
chr9	114329960	114330086	2.72	1.63e-06
chr13	119713482	119713796	1.61	1.64e-06
chr11	83746841	83746978	2.61	1.65e-06
chr17	14546211	14546419	1.54	1.71e-06
chrX	99603774	99604041	2.74	1.73e-06
chr3	50615798	50616051	2.25	1.76e-06
chr15	91573102	91573360	1.61	1.85e-06
chr11	57324838	57325064	4.96	1.89e-06
chr9	114329326	114329455	4.9	1.99e-06
chr18	74987276	74987427	4.76	2.11e-06
chr11	4661431	4661566	5.24	2.22e-06
chr14	51893498	51893655	2.55	2.24e-06
chr2	62681039	62681192	2.9	2.29e-06
chr17	87288129	87288272	3.11	2.4e-06
chr9	54544918	54545048	4.26	2.56e-06
chr11	63460239	63460361	5.3	2.64e-06
chr9	110638818	110638935	3.21	2.66e-06
chr14	76297970	76298086	4.12	2.67e-06
chr15	101971795	101971908	2.84	2.75e-06
chr3	148867749	148867936	3.14	2.79e-06
chr2	164351234	164351370	5.24	2.79e-06
chr10	87732075	87732226	5.19	2.91e-06
chr8	35556208	35556416	3.13	2.95e-06
chr17	73893381	73893579	2.01	2.98e-06
chr18	41888178	41888284	5.21	3.23e-06
chr3	50438925	50439143	3.07	3.25e-06
chr6	72958074	72958515	1.2	3.28e-06
chr4	15306656	15306774	3.36	3.39e-06
chr15	99787650	99787839	4.23	3.43e-06
chr6	140888811	140889015	2.59	3.44e-06
chr1	131749829	131750119	2.46	3.5e-06
chr4	129256514	129256649	3.52	3.52e-06
chr15	91673089	91673266	1.19	3.62e-06
chr2	9801465	9801809	2.2	3.75e-06
chr13	38958134	38958314	3.06	3.83e-06
chr8	120643948	120644086	2.34	3.83e-06
chr4	152153739	152154051	0.92	4.01e-06
chrX	134689823	134689924	3.3	4.13e-06
chr13	18868361	18868465	3.9	4.15e-06
chr9	15706692	15706865	1.88	4.32e-06
chr15	101945550	101945660	5.21	4.42e-06
chr11	84957708	84957832	3.36	4.46e-06
chr10	13868746	13868999	1.29	4.62e-06
chr15	40014698	40014884	2.57	4.77e-06
chr11	108272699	108272833	4.7	4.78e-06
chr2	9757937	9758058	4.13	4.8e-06
chr12	85572068	85572173	2.15	4.89e-06
chr4	33290218	33290346	1.55	4.96e-06
chr4	102595919	102596047	3.73	4.96e-06
chr17	27938362	27938617	1.95	5.17e-06
chr4	57300309	57300462	2.12	5.24e-06
chr12	102157330	102157467	4.77	5.46e-06
chr18	12637051	12637183	2.84	5.54e-06
chr16	26355640	26355767	5.15	5.55e-06
chrX	103186506	103186633	3.04	5.85e-06
chr5	148739197	148739389	1.25	6.03e-06
chr18	57029651	57029791	2.36	6.05e-06
chr8	120437406	120437669	1.85	6.08e-06
chr7	67951409	67951682	2.2	6.18e-06
chr3	50607837	50608066	1.78	6.22e-06
chr3	107772898	107773099	2.27	6.35e-06
chr12	82340640	82340769	3.21	6.38e-06
chr13	41331056	41331212	2.17	6.39e-06
chr5	114684186	114684308	4.24	6.42e-06
chr15	91633152	91633399	1.95	6.9e-06
chr2	75781967	75782227	2.38	7.1e-06
chr12	95694072	95694190	4.68	7.11e-06
chr9	102535819	102535924	5.08	7.14e-06
chr4	8679544	8679683	5.1	7.33e-06
chr10	71373872	71373975	3.5	7.6e-06
chr2	172441281	172441441	2.08	7.84e-06
chr16	57176440	57176547	4.51	8.06e-06
chr9	15715229	15715372	3.23	8.07e-06
chr4	10920492	10920614	2.25	8.08e-06
chr13	31578527	31578767	2.67	8.13e-06
chr3	121597286	121597520	1.47	8.16e-06
chr8	13293849	13293963	5.07	8.26e-06
chr1	131734790	131734975	3.69	8.29e-06
chr9	96515872	96515974	3.99	8.31e-06
chr14	64732131	64732270	4.58	8.64e-06
chr12	95449670	95449786	5.09	8.72e-06
chr11	54940939	54941054	2.91	9.19e-06
chr19	21796500	21796637	2.32	9.23e-06
chr6	95552673	95552812	4.3	9.29e-06
chr2	159555032	159555136	4.78	9.35e-06
chr14	76787695	76787844	4.35	9.56e-06
chr15	97789141	97789293	2.34	9.78e-06
chr7	112286323	112286538	2.16	9.84e-06
chr10	39471784	39471948	3.91	9.86e-06
chr5	91074515	91074696	5.03	1.04e-05
chr6	54327721	54328009	1.45	1.06e-05
chr14	32298407	32298538	4.64	1.11e-05
chr1	66649705	66649855	2.39	1.11e-05
chr5	144973116	144973232	3.84	1.14e-05
chr8	126514151	126514322	2.55	1.15e-05
chr10	122564616	122564733	3.71	1.16e-05
chr8	3309784	3309889	3.68	1.19e-05
chr14	79445469	79445601	3.31	1.21e-05
chr6	40110160	40110287	3.42	1.25e-05
chr2	32615280	32615432	5.03	1.27e-05
chr6	129476973	129477093	2.7	1.28e-05
chr19	36554424	36554920	1.58	1.31e-05
chr1	80026388	80026571	4.15	1.31e-05
chr2	160050246	160050411	5.03	1.31e-05
chr1	133213847	133213981	4.23	1.35e-05
chr11	118337608	118337763	4.65	1.36e-05
chr10	82923580	82923760	5.07	1.4e-05
chr13	34112602	34112705	4.07	1.42e-05
chr7	132316479	132316807	1.53	1.44e-05
chr9	77456668	77456802	3.09	1.44e-05
chr12	76311968	76312220	1.08	1.44e-05
chr3	135191924	135192064	3.74	1.5e-05
chr2	16738364	16738478	4.59	1.53e-05
chr18	79181465	79181621	3.23	1.59e-05
chr17	30228561	30228681	3.85	1.61e-05
chr6	73036153	73036340	2.49	1.7e-05
chr15	6057009	6057129	2.28	1.7e-05
chr2	4327220	4327371	4.71	1.71e-05
chr1	21333699	21333819	5.12	1.72e-05
chr2	140826410	140826515	3.9	1.74e-05
chr9	94362614	94362735	4.12	1.78e-05
chr13	73773594	73773725	4.67	1.79e-05
chr11	99081591	99081725	4.96	1.85e-05
chr19	53476833	53477145	1.41	1.86e-05
chr14	31401090	31401260	3.59	1.91e-05
chr10	58370285	58370436	3.98	1.92e-05
chr9	122715245	122715378	4.93	1.97e-05
chr6	67037375	67037533	0.84	2.27e-05
chr16	45070532	45070670	4.02	2.38e-05
chr3	65188433	65188603	3.15	2.46e-05
chr4	58109631	58109784	4.88	2.56e-05
chr6	30363778	30363935	3.89	2.56e-05
chr7	68194229	68194356	4.05	2.65e-05
chr5	36724369	36724601	1.97	2.68e-05
chr6	120483276	120483395	1.6	2.75e-05
chr2	65101528	65101764	2.17	2.82e-05
chr14	14640638	14640751	3.12	2.83e-05
chr8	35430703	35430904	1.33	2.98e-05
chr8	126833414	126833661	1.47	3.04e-05
chr6	40176953	40177062	4.93	3.09e-05
chr10	13861474	13861614	3.84	3.16e-05
chr7	43713903	43714115	1.87	3.26e-05
chr12	19175764	19175901	2.63	3.29e-05
chr5	54098305	54098423	3.05	3.31e-05
chr4	141330166	141330289	3.95	3.34e-05
chr9	48618360	48618551	2.77	3.36e-05
chr9	75385071	75385222	2.41	3.44e-05
chr5	91114594	91114858	2.35	3.55e-05
chr1	138931004	138931172	3.59	3.74e-05
chr18	10599328	10599454	2.31	4.13e-05
chr8	77517827	77518149	1.32	4.17e-05
chr4	152001030	152001172	2.47	4.3e-05
chr3	21958702	21958860	2.31	4.3e-05
chr7	43481250	43481453	2.26	4.42e-05
chr7	139350699	139350827	3.74	4.45e-05
chr14	43844114	43844429	1.52	4.47e-05
chr6	116657416	116657617	1.8	4.54e-05
chr2	124244622	124244772	2.21	4.54e-05
chr2	61083254	61083358	4.12	4.66e-05
chr12	95467246	95467373	3.3	4.67e-05
chr12	86694444	86694660	3.49	4.8e-05
chr2	164373349	164373482	3.63	5.04e-05
chr14	70778119	70778315	1.86	5.44e-05
chr5	147659911	147660099	2.82	5.46e-05
chr7	84029253	84029383	2.24	5.48e-05
chr8	124066566	124066692	3.87	5.52e-05
chr2	135562659	135562776	1.72	5.62e-05
chr9	122572321	122572505	2.66	5.71e-05
chr9	35479604	35479729	3.58	5.8e-05
chr6	30363988	30364094	4.76	6.01e-05
chr13	15848119	15848356	1.93	6.1e-05
chr12	31404949	31405098	4.8	6.26e-05
chr2	62681774	62681950	3.2	6.45e-05
chr10	62914487	62914689	1.86	6.48e-05
chr3	101958134	101958320	3.44	6.54e-05
chr1	164440338	164440531	1.61	6.82e-05
chr10	127578115	127578281	1.48	6.87e-05
chr8	105476965	105477089	2.05	6.95e-05
chr7	112285664	112285826	1.05	6.98e-05
chr3	29187724	29187857	4.03	7.12e-05
chr12	111725731	111725885	2.36	7.13e-05
chr18	50134905	50135050	1.89	7.16e-05
chr9	97549314	97549438	4.19	7.4e-05
chr16	97897678	97897852	2.59	7.42e-05
chr14	73430702	73430819	4.71	7.57e-05
chr6	95552420	95552533	2.64	7.68e-05
chr3	7613169	7613438	1.62	7.69e-05
chr5	43107742	43107895	2.96	7.8e-05
chr6	88108227	88108337	2.29	7.88e-05
chr5	53195003	53195128	2.67	7.9e-05
chr10	44348378	44348556	4.17	8.03e-05
chr3	9499966	9500132	1.66	8.09e-05
chrX	169036524	169036684	1.22	8.18e-05
chr17	84258708	84258830	3.85	8.25e-05
chr17	86978561	86978776	1.38	8.27e-05
chr3	7613003	7613144	1.59	8.34e-05
chr9	99382643	99382767	3.65	8.38e-05
chr19	33919294	33919464	4.77	8.44e-05
chr15	96382685	96382799	4.71	8.48e-05
chr11	51671550	51671656	4.35	8.58e-05
chr14	32508619	32508792	3.03	8.95e-05
chr10	37315212	37315351	4.86	9.04e-05
chr9	96536932	96537090	1.43	9.05e-05
chr18	65697663	65697858	1.63	9.16e-05
chr11	119677191	119677372	2.18	9.31e-05
chr13	13529408	13529519	1.53	9.38e-05
chr8	103577248	103577431	1.87	9.39e-05
chr2	93976515	93976797	1.1	9.54e-05
chr13	73489909	73490250	0.96	9.59e-05
chr6	83273819	83274039	1.88	9.66e-05
chr1	178924598	178924715	2.59	9.79e-05
chr7	83668169	83668365	3.58	9.97e-05
chr1	102628215	102628322	1.87	0.0001
chr13	35822231	35822406	2.35	0.000102
chr3	153457310	153457504	2.2	0.000104
chr7	122402147	122402293	3.05	0.000107
chr18	37806266	37806467	1.56	0.000108
chr7	83094210	83094406	2.14	0.000111
chr13	73774059	73774242	1.68	0.000112
chr7	67952243	67952398	2.29	0.000112
chr9	60380639	60380818	4.39	0.000113
chr10	96398715	96398834	3.14	0.000116
chr7	145289053	145289185	4.07	0.000118
chr6	53452882	53453106	1.63	0.00012
chr5	111509233	111509472	1.61	0.00012
chr1	71653121	71653334	1.69	0.000122
chr11	113470060	113470172	3.96	0.000123
chr10	22747064	22747238	4.02	0.000124
chr3	61344188	61344382	2.88	0.000124
chr9	20760836	20760977	2.43	0.000124
chr5	104396406	104396584	2.13	0.00013
chr3	135907201	135907310	3.09	0.00013
chr15	31536090	31536211	3.25	0.000137
chr6	149408980	149409145	1.25	0.000139
chr13	73536614	73536783	3.59	0.000141
chr4	35140324	35140513	2.67	0.000142
chr9	106257869	106258078	1.88	0.000142
chr9	99182134	99182546	1.03	0.000145
chr2	10166850	10167061	1.71	0.000145
chr7	43797953	43798152	2.21	0.000147
chr15	101965794	101965937	3.96	0.000148
chr5	72255995	72256175	2.11	0.000148
chr5	20702174	20702449	1.08	0.000149
chr5	124636757	124636931	4.21	0.000152
chr8	108693951	108694143	1.4	0.000155
chr12	56301818	56301944	3.96	0.000155
chr17	6475225	6475405	3.88	0.000157
chr14	20206552	20206745	2.03	0.000157
chr19	46340945	46341175	1.2	0.000157
chr17	50369342	50369775	1.04	0.000159
chr4	47832998	47833157	3.21	0.000159
chr5	4758050	4758222	1.16	0.000167
chr18	57043257	57043379	4.68	0.000167
chr18	39185046	39185266	1.4	0.000169
chr11	73160227	73160424	1.23	0.000171
chr10	81318585	81318731	1.79	0.000172
chr8	35053554	35053673	2.65	0.000172
chr9	39819726	39819936	3.45	0.000174
chr16	57347753	57347958	1.82	0.000175
chr6	17126343	17126537	2.91	0.000177
chr14	45746286	45746458	1.84	0.000177
chr12	19746352	19746475	3.47	0.000178
chr11	99081226	99081350	3.13	0.00018
chr7	97028220	97028332	3.72	0.000182
chr2	124304758	124304953	4.12	0.000186
chr4	5205922	5206092	1.4	0.000186
chr6	67124249	67124408	4.15	0.000187
chr15	91572772	91573033	1.56	0.000188
chr17	57671190	57671332	2.35	0.00019
chr19	21647322	21647708	1.42	0.000192
chrX	71141468	71141577	4.01	0.000194
chr3	127652553	127652678	3.91	0.000196
chr10	4517765	4517908	4.58	0.0002
chr10	14034777	14034948	3.17	0.000201
chr5	53524287	53524449	3.67	0.000202
chr2	166116002	166116384	1.39	0.000204
chr2	164356292	164356445	2.2	0.000205
chr1	179026779	179026898	3.34	0.00021
chr11	52976779	52976890	4.62	0.000213
chr9	42337133	42337284	4.58	0.000217
chr4	80552710	80552819	4.67	0.00022
chr19	56582716	56582823	4.23	0.00022
chr4	106827988	106828177	1.83	0.000221
chr3	35762889	35763036	3.27	0.000222
chr6	146872106	146872268	4.61	0.000222
chr5	91139434	91139795	1.33	0.000225
chr4	89486068	89486215	1.5	0.000227
chr2	80168246	80168371	2.98	0.000229
chr9	35670892	35671043	4.57	0.000235
chr5	104432846	104432991	1.91	0.000238
chr9	4319520	4319644	3	0.000239
chr13	46912828	46912959	3.15	0.000245
chr10	7129467	7129639	2.79	0.000249
chr16	10950680	10950812	2.23	0.00025
chr12	32234301	32234437	3.33	0.000251
chr13	52071140	52071245	3.9	0.000254
chr12	108893368	108893583	1.64	0.000255
chr15	12377947	12378083	2.07	0.000255
chr7	113862052	113862226	2.39	0.000264
chr11	43549735	43550028	1.31	0.000267
chr10	117906580	117906767	1.92	0.000268
chr7	143784243	143784385	1.86	0.000271
chr6	135237482	135237671	2.64	0.000271
chr6	71193314	71193535	1.39	0.000273
chr4	15048460	15048577	3.99	0.000273
chr1	161664483	161664585	4.49	0.000274
chr17	70766091	70766237	2.06	0.000275
chr2	80581369	80581541	1.38	0.000278
chr16	33169531	33169661	4.01	0.000281
chr9	115492500	115492660	1.87	0.000282
chr2	18941068	18941251	3.08	0.000283
chr4	101250468	101250638	1.57	0.000287
chr5	20701855	20702129	1.14	0.000292
chr19	53433972	53434123	3.36	0.000294
chrX	6399987	6400107	3.03	0.000297
chr6	67533062	67533244	1.04	0.000297
chr3	41408463	41408678	1.71	0.000298
chr13	69739810	69740032	2.55	0.000302
chr15	5513293	5513444	1.78	0.000308
chr2	73592636	73592810	3.84	0.000311
chr10	128439005	128439118	4.7	0.000314
chr4	89056143	89056258	3.8	0.000316
chr9	106244844	106245001	2.01	0.00032
chr3	29176879	29176996	3.87	0.000321
chr18	12643692	12643820	1.11	0.000343
chr11	67515346	67515500	4.12	0.000348
chr2	46371091	46371292	1.13	0.000348
chr11	99065955	99066240	1.7	0.000353
chr2	134785995	134786191	0.91	0.000354
chr9	56850226	56850336	1.92	0.000355
chr14	31195071	31195341	3.35	0.000356
chr2	84023013	84023294	2.39	0.000356
chr2	135170868	135171055	3.59	0.000359
chr12	4194788	4194903	1.61	0.00036
chr6	128788588	128788791	3.03	0.000371
chr10	24902450	24902609	4.57	0.000378
chr13	44948443	44948635	3.68	0.00038
chr5	120844848	120844974	3.75	0.000392
chr13	112510598	112510713	2.63	0.000403
chr5	22917325	22917464	3.17	0.000408
chr9	43326423	43326552	0.87	0.000412
chr6	40209358	40209486	4.53	0.000419
chr9	58297278	58297440	4.46	0.000429
chr19	36554003	36554187	2.15	0.000433
chr13	109348094	109348331	1.4	0.00044
chrX	169036744	169036855	1.47	0.000441
chr9	108110795	108110986	1.62	0.000446
chr1	150918162	150918324	3	0.000456
chr13	44961351	44961505	3.97	0.000463
chr15	91703095	91703268	1.6	0.000465
chr13	60488691	60488837	1.72	0.000466
chr4	63772364	63772557	4.1	0.000466
chr4	9110099	9110281	1.59	0.00047
chr7	17063098	17063207	2	0.000473
chr6	38887826	38887968	2.87	0.00048
chr1	130864372	130864537	4.05	0.000483
chr19	53477298	53477488	1.82	0.000494
chr5	91278507	91278733	1.62	0.000507
chr2	134786435	134786719	1.33	0.00051
chr3	133215355	133215473	3.79	0.000511
chr8	10653352	10653496	1.83	0.000514
chr18	38185176	38185331	1.82	0.000518
chr3	133215554	133215752	2.58	0.000523
chr14	51896962	51897103	1.91	0.000524
chr6	40235906	40236147	1.63	0.000526
chr18	80322628	80322832	2.21	0.000535
chr7	112299765	112299950	3.43	0.000542
chr2	65101311	65101494	2.18	0.000562
chr18	80580623	80580750	4.24	0.000562
chr4	33261350	33261655	1.04	0.000564
chr1	46414929	46415132	2.61	0.000568
chr5	124922953	124923083	3.65	0.000568
chr11	113492279	113492433	3.46	0.000573
chr3	129969485	129969871	1.01	0.000574
chr2	169104948	169105117	3.57	0.000583
chr9	35167450	35167571	4.33	0.000597
chr5	4530688	4531036	0.76	0.000603
chr3	93511945	93512053	3.92	0.000605
chr1	156057188	156057557	1.06	0.000606
chr4	80712783	80713021	2.77	0.000608
chr5	91073760	91073865	3.07	0.000611
chr19	58743820	58744021	0.91	0.000615
chr1	33531996	33532166	1.19	0.000619
chr9	121218324	121218548	1.59	0.000621
chr7	47041714	47041883	2.61	0.000622
chr16	30722483	30722612	3.58	0.000629
chr5	148342518	148342635	4.33	0.000632
chr18	46152513	46152656	3.28	0.000635
chr4	152344690	152344794	1.76	0.00064
chr4	136468901	136469199	1.21	0.000648
chr17	87616857	87617110	1.22	0.000648
chr1	194928099	194928251	4.14	0.00065
chr3	121570858	121571014	2.26	0.00065
chr4	58303916	58304128	1.87	0.00065
chr1	180417214	180417352	1.25	0.000652
chr7	68112754	68112907	3.81	0.000653
chr19	22027749	22027877	3.71	0.00066
chr2	135226741	135226907	2.91	0.00066
chr8	104846889	104847116	2.69	0.00066
chr3	148695508	148695716	2.68	0.000664
chr13	13529296	13529401	1.16	0.00067
chr12	98204784	98204897	4.31	0.000671
chr14	70106696	70106804	4.47	0.000672
chr10	112990867	112991002	3.73	0.000678
chr15	97311951	97312235	1.64	0.00068
chr6	147316257	147316384	2.35	0.000693
chr15	86078314	86078520	1.58	0.000695
chr8	90854885	90855052	2.98	0.000713
chr12	33403553	33403672	3.27	0.000714
chr13	52009388	52009514	2.63	0.000734
chr9	107490311	107490421	4.3	0.000739
chr2	16579541	16579789	2.28	0.000742
chr2	159557665	159557798	2.63	0.000746
chr18	62799790	62799910	2.03	0.000752
chr2	126606450	126606568	3.17	0.000754
chr4	114958398	114958514	2.89	0.00076
chr16	13197399	13197554	1.26	0.000772
chr16	10550779	10551024	1.2	0.000788
chr3	50406844	50407017	1.33	0.000791
chr3	65353421	65353568	2.22	0.000795
chr7	100527174	100527297	3.64	0.000805
chr1	133181082	133181212	2.2	0.000806
chr3	127035688	127035826	4.32	0.000816
chr10	75273254	75273385	2.07	0.000822
chr19	38096900	38097068	0.77	0.000829
chr13	30814374	30814608	1.63	0.000836
chr1	144250572	144250701	2.12	0.000838
chr13	59906270	59906433	3.89	0.000861
chr11	113544129	113544554	0.87	0.000861
chr6	87328402	87328524	3.8	0.000863
chr11	95396904	95397072	4.33	0.000865
chr9	22149462	22149575	2.92	0.000866
chr11	84985556	84985681	2.1	0.000879
chr1	144018726	144018917	3.25	0.000898
chr2	24311670	24311887	1.1	0.0009
chr13	88821731	88821957	1.57	0.0009
chr9	32118019	32118131	3.03	0.000912
chr4	33189256	33189570	1.71	0.000914
chr5	148500588	148500847	1.02	0.000914
chr13	34112463	34112567	2.94	0.000918
chr16	64614742	64614884	2.66	0.000919
chr4	33188919	33189124	1.94	0.00094
chr5	86190413	86190641	1.11	0.000944
chr3	7613587	7613781	1.47	0.000945
chr9	77456534	77456647	2.61	0.000986
chr3	93469781	93469896	4.3	0.000994
chr16	33756055	33756220	1.62	0.001
chr6	115960189	115960292	4.24	0.001
chr12	21027472	21027633	3.67	0.001
chr5	144115095	144115245	3.79	0.00101
chr9	75385270	75385545	1.37	0.00101
chr10	67087304	67087800	0.88	0.00102
chr6	67533276	67533384	1.21	0.00102
chr13	81221935	81222058	3.18	0.00103
chr1	52963263	52963395	2.44	0.00104
chr9	108120192	108120317	1.92	0.00105
chr4	11368534	11368639	2.97	0.00105
chr9	75382933	75383095	2.23	0.00105
chr1	131754995	131755307	1.84	0.00106
chr15	59750932	59751129	2.03	0.00106
chr12	100878754	100878889	1.21	0.00109
chr1	160079275	160079431	1.2	0.00109
chr1	135132570	135132690	1.14	0.00111
chr16	49807003	49807108	2.59	0.00112
chr2	152788861	152789114	1.13	0.00113
chr5	99203509	99203769	1.58	0.00114
chr17	78264306	78264448	4.3	0.00115
chr7	68130047	68130170	1.76	0.00116
chr1	156073527	156073703	1.09	0.00117
chr11	100759180	100759354	1.35	0.00118
chr9	111690232	111690427	3.84	0.00118
chr13	31179508	31179631	1.33	0.00118
chr3	65958485	65958602	0.91	0.00118
chr12	21745122	21745281	2.19	0.00119
chr8	94365638	94365831	0.79	0.0012
chr6	37419187	37419362	1.27	0.00122
chr15	11716589	11716771	1.59	0.00124
chr15	93434046	93434202	3.7	0.00125
chr12	118855236	118855371	2.46	0.00125
chr14	17660779	17660962	1.44	0.00126
chr13	17831844	17832051	2.06	0.00127
chr3	145963489	145963689	1.12	0.00129
chr13	91631492	91631650	2.15	0.00131
chrX	77409472	77409609	3.47	0.00131
chr11	79611050	79611255	2.01	0.00132
chr16	87128297	87128514	2.48	0.00133
chr4	32250958	32251272	0.76	0.00134
chr7	83093976	83094167	1.9	0.00135
chr6	54752150	54752360	2.23	0.00137
chr5	52116017	52116259	1.05	0.0014
chr6	35028435	35028610	1.94	0.0014
chr3	65353680	65353882	1.92	0.00141
chr2	159591566	159591677	2.89	0.00142
chr5	77155530	77155726	3.88	0.00143
chr11	69778071	69778255	1.33	0.00144
chr16	67646960	67647177	2.04	0.00144
chr8	13293638	13293814	3.66	0.00145
chr19	20386483	20386607	1.73	0.00146
chr5	124468440	124468604	2.28	0.00147
chr17	29238510	29238769	1.33	0.00147
chr6	41518152	41518307	2.53	0.00148
chr11	93861264	93861443	2.08	0.00148
chr18	80322451	80322584	2.78	0.00149
chr3	21988100	21988464	0.87	0.00151
chr15	91661047	91661265	1.87	0.00152
chr10	85266331	85266435	1.36	0.00153
chr12	98283616	98283821	1.62	0.00153
chr15	100659262	100659385	3.64	0.00154
chr8	27145807	27146063	1.92	0.00156
chr6	147264018	147264354	1.87	0.00156
chr12	30282612	30282742	2.7	0.00157
chr2	3407740	3408026	1.98	0.00157
chr2	60805422	60805541	3.32	0.00158
chr2	31256715	31256816	3.67	0.00159
chr14	53541779	53541888	3.25	0.0016
chr18	62922178	62922534	0.69	0.0016
chr1	107496877	107497078	2.58	0.00161
chr1	10255545	10255756	2.05	0.00161
chr2	167727146	167727497	1.11	0.00162
chr2	118375902	118376077	2.03	0.00162
chr13	112323568	112323672	3.32	0.00163
chr7	43173044	43173287	1.02	0.00164
chr8	10562319	10562452	3.23	0.00165
chr14	47394950	47395079	2.24	0.00167
chr2	61514144	61514290	1.48	0.00169
chr1	166802109	166802228	2.99	0.0017
chr1	192763063	192763164	2.8	0.00173
chrX	163869017	163869120	3.34	0.00173
chr18	49500897	49501024	2.95	0.00175
chr11	30291285	30291420	1.1	0.00175
chr10	14053177	14053336	2.02	0.00178
chr1	56089635	56089736	3.27	0.00178
chr15	25219097	25219216	4.15	0.00179
chr9	120834221	120834383	2.17	0.00179
chr7	81266983	81267146	2.47	0.00182
chr13	73489370	73489523	1.77	0.00183
chr1	131834634	131834743	4.23	0.00184
chr1	155167612	155167716	4.32	0.00184
chr16	97468096	97468278	1.7	0.00184
chr8	72145589	72145810	2.42	0.00185
chr10	126928943	126929075	1.6	0.00186
chr3	50615520	50615663	1.45	0.00188
chr10	14045180	14045360	2.05	0.00188
chr4	35097032	35097173	1.33	0.00188
chr13	110185094	110185220	2.34	0.00189
chr10	81123608	81123766	4.3	0.00189
chr7	118479204	118479337	1.56	0.0019
chr3	65891721	65891852	2.13	0.0019
chr4	34859020	34859155	2.27	0.00191
chr11	20770874	20771043	2.8	0.00192
chr1	118380550	118380653	3.84	0.00192
chr11	84988438	84988542	2.7	0.00193
chr19	41354623	41354772	2.02	0.00194
chr3	137287733	137287884	2.97	0.00196
chr16	92524696	92524927	3.18	0.00196
chr17	79099982	79100123	1.82	0.00197
chr10	42122948	42123114	3.36	0.00198
chr4	89013350	89013562	2.42	0.00199
chr7	96790465	96790688	1.2	0.002
chr3	104674432	104674603	3.11	0.00201
chr6	128532717	128532821	2.7	0.00202
chr17	8299605	8299827	1.37	0.00202
chr12	13410275	13410503	2.35	0.00206
chr16	52453077	52453294	0.43	0.00208
chr9	123515143	123515291	1.6	0.0021
chr19	56761827	56761965	1.56	0.00211
chr7	144470683	144470845	2.87	0.00212
chr18	80390997	80391115	3.48	0.00214
chr4	48112547	48112728	2.52	0.00215
chr16	31429832	31429961	1	0.00218
chr4	152344810	152344925	1.53	0.00221
chr1	106268163	106268288	2.08	0.00222
chr6	136966002	136966222	1.14	0.00226
chr2	85137834	85138030	2.36	0.00228
chr5	134452417	134452529	2.8	0.0023
chr4	53777580	53777829	1.16	0.00231
chr2	178870586	178870739	2.92	0.00231
chr2	62746513	62746639	3.1	0.00232
chr4	22393253	22393415	2.34	0.00233
chr14	20214187	20214422	2	0.00234
chr19	21725193	21725373	2.79	0.00236
chr7	84256740	84256946	1.98	0.00237
chr5	147669031	147669204	1.79	0.00238
chr5	43354685	43354913	0.95	0.00238
chr3	20004490	20004948	1.21	0.00245
chr5	106991696	106991826	2.29	0.00246
chr15	5927883	5928059	2.11	0.00246
chr15	96690966	96691085	2.69	0.00248
chr11	55786155	55786354	4.03	0.00249
chr4	152086624	152086806	2.34	0.00249
chr9	119035875	119036094	1.87	0.00251
chr11	67839930	67840039	4.07	0.00252
chr18	65684040	65684200	1.41	0.00253
chr5	106925876	106926015	2.13	0.00253
chr12	69437241	69437342	3.03	0.00254
chr18	73844359	73844676	1.75	0.00255
chr2	102658722	102658823	2.89	0.00258
chr2	9749937	9750083	2.83	0.00258
chr5	148700386	148700488	3.34	0.0026
chr8	81342329	81342535	0.95	0.0026
chr6	67129279	67129472	1.89	0.00263
chr4	106560907	106561085	1.01	0.00265
chrX	142377539	142377663	2.5	0.00268
chr19	10832056	10832357	1.37	0.0027
chr9	50805361	50805599	2.09	0.00272
chr9	107908926	107909146	1.36	0.00274
chr4	34224775	34224904	4.04	0.00274
chr1	61691107	61691250	3.17	0.00277
chr5	54050028	54050146	2.07	0.00277
chr6	34332383	34332561	1.77	0.00279
chr15	97342995	97343195	1.04	0.00283
chr16	11012831	11012952	1.43	0.00285
chr15	19827208	19827379	2.94	0.00286
chr5	91114105	91114250	1.34	0.00286
chr1	93365781	93365905	2.78	0.00289
chr17	21909859	21909971	1.23	0.00292
chr15	91643748	91644022	1.41	0.00293
chr1	153991049	153991212	3	0.00293
chr12	80863450	80863611	1.63	0.00294
chr1	142867415	142867624	2.53	0.00296
chr13	59228375	59228619	2.66	0.00298
chr12	85427966	85428069	2.64	0.00298
chr13	57295704	57296015	1.02	0.003
chr6	147051783	147052011	1.36	0.00302
chr11	118242780	118242948	1.88	0.00302
chrX	50657972	50658099	3.43	0.00306
chr1	106268442	106268702	1.85	0.00306
chr2	118529409	118529602	1.01	0.00307
chr10	59309148	59309262	2.52	0.00315
chr10	59241228	59241350	1.3	0.00324
chr16	88710811	88710912	2.74	0.00324
chr18	9707603	9707803	1.72	0.00325
chr18	79259035	79259220	1.29	0.00327
chr10	118470477	118470623	3.3	0.00328
chr18	12644094	12644197	1.45	0.00328
chr13	73774903	73775050	1.3	0.00329
chr8	77509155	77509337	2.61	0.00331
chr14	70371062	70371206	1.37	0.00335
chr12	102653073	102653241	1.19	0.00335
chr8	68886771	68886965	1.55	0.00336
chr18	65565787	65565900	2.46	0.00337
chr14	20205799	20206068	1.33	0.00344
chr9	106242915	106243086	1.54	0.00347
chr2	62706613	62706793	3.03	0.00348
chr5	111417134	111417351	1.54	0.0035
chr13	94172699	94172806	1.44	0.0035
chr5	109557315	109557751	0.6	0.0035
chr1	72326347	72326512	2.65	0.00352
chr7	130847627	130847768	1.92	0.00353
chr10	82178267	82178440	0.82	0.00354
chr1	135594060	135594267	1.72	0.00355
chr6	98275989	98276093	2.32	0.00356
chr16	26371773	26371951	0.99	0.00358
chr17	44685579	44685745	2.1	0.00359
chr12	100996451	100996733	1.3	0.00362
chr10	126928658	126928920	1.34	0.00372
chr4	35096392	35096498	0.99	0.00373
chr2	57246054	57246202	2.88	0.00374
chr1	181352302	181352498	2.14	0.00375
chr15	100109968	100110157	1.56	0.00375
chr5	45449731	45449961	0.69	0.00377
chr14	101463169	101463475	0.86	0.00378
chr13	30154368	30154578	1.74	0.00378
chr7	18884550	18884664	1.87	0.00378
chr11	111065697	111065912	0.62	0.00379
chr10	42876321	42876425	2.71	0.00382
chr8	13301493	13301608	2.84	0.00383
chr7	89561080	89561216	2.19	0.00385
chr2	90543084	90543281	1.51	0.00387
chr5	91274599	91274725	2.19	0.00389
chr1	40658105	40658207	2.36	0.00393
chr17	6272095	6272286	1.07	0.00393
chr6	90787543	90787722	2.02	0.004
chr13	99722449	99722594	2.15	0.004
chr13	108297637	108297832	1.29	0.004
chr14	105615876	105616014	3.28	0.00402
chr12	20415505	20415621	3.62	0.00409
chr10	18237375	18237503	1.12	0.00411
chr3	101141998	101142142	3.38	0.00412
chr14	102924788	102924917	1.74	0.00413
chr10	94059682	94059865	1.56	0.00415
chr10	13851748	13851850	3.02	0.00418
chr5	43786023	43786198	0.84	0.00419
chr2	58169369	58169512	1.06	0.00422
chr2	68978743	68978977	1.2	0.00427
chr2	9972020	9972229	1.41	0.00427
chr6	124522184	124522381	3.14	0.0043
chr13	16020788	16020893	3.54	0.00431
chr5	110621936	110622129	2.69	0.00432
chr11	22437611	22437740	1.27	0.00434
chr17	71118722	71118903	2.33	0.00435
chr6	128622893	128623006	3.91	0.00435
chr3	116256263	116256383	1.45	0.00436
chr5	139495198	139495351	1.63	0.00438
chr6	90629657	90629836	2.36	0.00445
chr9	117896606	117896736	1.99	0.00451
chr1	172456403	172456543	1.22	0.00456
chr6	66274822	66275057	1.05	0.00457
chr5	20701545	20701827	1.07	0.0046
chr6	108598841	108599115	2.14	0.00464
chr18	60722617	60722785	1.23	0.00465
chrX	169123698	169123915	1.45	0.00475
chr7	81372391	81372555	2.59	0.00478
chr18	89800275	89800415	3.21	0.0048
chr13	107059479	107059724	1.56	0.00482
chr15	39090197	39090349	2.79	0.00487
chr15	39737572	39737750	1.27	0.00487
chr13	99647990	99648184	1.35	0.00489
chr15	97213222	97213383	1.53	0.005
chr6	124690567	124690790	1.86	0.00505
chr12	17724509	17724642	1.78	0.00514
chr11	116238044	116238341	1.67	0.00514
chr8	3306473	3306619	2.32	0.00516
chr16	26348927	26349123	1.05	0.00516
chr18	60625372	60625642	0.92	0.00518
chr15	39778443	39778666	1.43	0.00519
chr7	83565022	83565143	3.16	0.00519
chr10	118096238	118096437	1.01	0.00519
chr3	50605815	50606021	1.52	0.00525
chr18	77747450	77747609	1.17	0.00526
chr5	106897027	106897160	2.2	0.00528
chr15	101846135	101846318	2.43	0.00532
chr1	78702857	78703050	1.06	0.00535
chr3	28057059	28057217	2.89	0.00538
chr18	64342754	64343013	1.61	0.00539
chr15	6067468	6067623	1.96	0.00544
chr5	74949448	74949579	1.12	0.00548
chr7	96870589	96870741	3.45	0.00549
chr2	135725564	135725696	3.14	0.00549
chr17	84419766	84419887	1.96	0.00552
chr8	35394228	35394357	1.19	0.00552
chr6	41261537	41261644	2.45	0.00554
chr17	34858816	34858958	2.81	0.00555
chr13	119724266	119724375	3.21	0.00559
chr5	107288856	107288975	3.41	0.00559
chr19	23459032	23459149	2.92	0.00563
chr2	59332649	59332805	1.58	0.00564
chr3	63898999	63899151	2.96	0.00565
chr7	35185340	35185528	2.42	0.00566
chr15	86069215	86069350	1.28	0.00567
chr3	121571554	121571753	1.89	0.00569
chr1	77280727	77280917	1.69	0.00571
chr13	99057305	99057494	1.96	0.00571
chr2	155641947	155642069	1.01	0.00572
chr9	15709095	15709199	1.01	0.00575
chr19	23134131	23134322	1.04	0.00578
chr4	125349859	125350002	3.22	0.0058
chr13	108553126	108553331	1.78	0.00585
chr5	91035487	91035682	1.42	0.00585
chr5	23672353	23672533	2.26	0.00585
chr9	7526010	7526229	0.99	0.00586
chr8	12856163	12856264	2.4	0.00588
chr4	63595755	63595886	1.68	0.00589
chr12	25381817	25381930	1.82	0.00595
chr4	65298295	65298740	0.83	0.00596
chr7	130886351	130886530	3.8	0.00598
chr6	87524883	87525070	1.83	0.00598
chr1	120449724	120449887	1.75	0.00601
chr19	38097141	38097289	0.91	0.00601
chr13	112671802	112671989	1.22	0.00602
chr2	146099970	146100129	1.75	0.00604
chr1	193152987	193153148	2.27	0.00605
chr14	63448080	63448196	2.72	0.00608
chr15	59679363	59679543	1.16	0.00611
chr2	124928554	124928698	2.86	0.00614
chr18	65599906	65600095	1.17	0.00617
chr1	52817090	52817642	0.74	0.00618
chr9	48618693	48618852	1.83	0.00619
chr9	109023114	109023226	1.22	0.0062
chr2	132180490	132180954	0.8	0.00621
chr12	73547788	73547931	1.4	0.00622
chr3	101048026	101048183	2.61	0.00625
chr15	57995987	57996239	1.23	0.00626
chr1	134513963	134514080	2.38	0.00629
chr7	30247325	30247427	3.18	0.00633
chr8	40598456	40598650	1.02	0.00633
chr1	167007376	167007616	1.51	0.00634
chr3	98090239	98090435	2.2	0.00634
chr13	67871140	67871256	3.44	0.00635
chr9	89651023	89651201	2.31	0.00635
chr17	50643338	50643582	1.12	0.00636
chr7	65802927	65803057	2.44	0.00636
chr6	15792863	15793038	1.83	0.00636
chr10	85265961	85266088	2.2	0.00642
chr18	79711091	79711205	3.04	0.00649
chr18	80554685	80555105	0.59	0.00659
chr8	40627010	40627240	1.56	0.00661
chr2	128058734	128058851	1.48	0.00663
chr16	45375884	45376077	1.28	0.00664
chrX	164013517	164013620	2.07	0.00665
chr6	66903891	66904075	3.93	0.00671
chr1	160053108	160053221	2.17	0.00682
chr16	44773687	44773924	1.21	0.00685
chr4	132794821	132795026	0.86	0.00687
chr17	62884275	62884410	1.29	0.00689
chr11	76355519	76355688	2.24	0.00696
chr13	109776031	109776342	0.82	0.00696
chr12	45075105	45075267	2.43	0.00698
chr16	44558445	44558699	1.46	0.00698
chr13	109406447	109406615	1.74	0.00698
chr2	72409994	72410258	2.01	0.00701
chr9	53007487	53007815	0.83	0.00707
chr3	86920758	86920924	2.67	0.00713
chr11	34899377	34899597	1.96	0.00719
chr9	100489015	100489198	1.22	0.00719
chr10	118096449	118096634	1.11	0.00723
chr5	144100262	144100398	1.33	0.00727
chr6	91095290	91095540	1.07	0.0073
chr8	35109722	35109926	1.35	0.00732
chr19	53564335	53564520	1.43	0.00733
chr1	52817702	52817832	0.83	0.00739
chr9	97018455	97018664	1.26	0.0074
chr9	108996385	108996507	1.56	0.00741
chr7	112278769	112278941	1.83	0.00741
chr16	10953022	10953153	2.35	0.00749
chr7	29447618	29447790	1.55	0.00749
chr1	39651223	39651405	1.62	0.0075
chr19	11589298	11589447	1.89	0.00756
chr4	145463728	145463852	3.99	0.0076
chr17	73263211	73263362	1.14	0.00761
chr16	55747317	55747471	1.79	0.00762
chr9	69366891	69367038	2.95	0.00765
chr12	17750662	17750830	0.97	0.0077
chr2	107955746	107955981	3.04	0.00771
chr1	170126781	170126900	1.35	0.00777
chr10	73341670	73341885	0.99	0.00777
chr4	57300745	57300881	1.77	0.00779
chr17	5286033	5286573	1	0.0078
chr2	50741518	50741667	2.75	0.0078
chr1	20997390	20997531	2.2	0.00781
chr10	87787651	87787834	1.07	0.00781
chr18	39164325	39164508	2.38	0.00781
chr13	99058840	99058959	1.55	0.00782
chr17	8290835	8290972	1.51	0.00785
chr1	34204030	34204191	2.62	0.00787
chr18	50083554	50083687	2.22	0.00789
chr3	121580013	121580118	2.41	0.00797
chr10	14474929	14475147	0.94	0.00798
chr15	39783935	39784037	2.35	0.00801
chr5	30523240	30523377	1.8	0.00807
chr3	121602982	121603142	1.62	0.00813
chr18	56407393	56407652	2.58	0.00818
chr1	125458656	125458782	1.86	0.00822
chr14	43898505	43898859	1.13	0.00822
chr8	14378388	14378555	3.79	0.00824
chr12	76312221	76312409	0.73	0.00825
chr6	30856043	30856238	1.7	0.00829
chr5	114315117	114315251	1.8	0.0083
chr11	110702169	110702358	1.32	0.00832
chr1	184083276	184083463	2.3	0.00835
chr2	148208266	148208385	2.53	0.00836
chr11	102780358	102780521	1.84	0.0085
chr5	109690721	109690934	0.6	0.0085
chr4	19922411	19922632	0.83	0.00854
chr16	4915740	4915961	1.13	0.00855
chr13	73488834	73489140	1.03	0.00856
chr12	77899177	77899303	3.82	0.00868
chr5	35522399	35522558	2.4	0.0087
chr4	53832441	53832581	2.03	0.00878
chr2	73392978	73393101	1.64	0.0088
chr10	75176635	75176840	2.49	0.0088
chr13	114458490	114458601	1.57	0.00885
chr12	86687937	86688113	1.77	0.00888
chr7	68656572	68656700	1.75	0.00889
chr13	31290638	31290805	3.02	0.00898
chr18	59175181	59175394	0.8	0.00905
chr7	58633786	58633951	1.64	0.00906
chr1	156058252	156058468	1.18	0.00906
chr9	30138064	30138196	1.67	0.00907
chr13	97869596	97869820	1.65	0.00909
chr7	66047641	66047886	1.13	0.00916
chr7	33900070	33900315	1.27	0.00916
chr13	16715688	16715796	3.09	0.00921
chr9	101117780	101117880	2.67	0.00923
chr3	9500824	9500937	2	0.00926
chr1	162880087	162880223	2.3	0.0093
chr1	160044282	160044570	0.62	0.0093
chr9	122337490	122337682	1.24	0.00933
chr17	29238169	29238387	1.08	0.00939
chr19	16435563	16435715	1.05	0.00939
chr17	21909601	21909760	0.71	0.00946
chr14	20782896	20783107	1.01	0.00961
chr2	32857719	32857851	1.32	0.00964
chr13	107798243	107798381	1.94	0.00968
chr7	68610595	68610776	1.47	0.00968
chr2	68873970	68874128	1.99	0.00969
chr15	59571994	59572105	2.92	0.00976
chr17	57671704	57671934	1.52	0.00983
chr16	25041238	25041362	1.42	0.00984
chr1	167102108	167102382	1.64	0.00991
chr1	172555619	172555794	1.77	0.00991
chr15	98717325	98717521	1.72	0.01
chr17	87365351	87365498	1.01	0.01
chr6	140661190	140661415	1.1	0.01
chr8	68344498	68344606	2.03	0.0101
chr3	131504972	131505097	1.97	0.0101
chr6	98977565	98977711	1.34	0.0102
chr17	31761584	31761758	2.37	0.0102
chr14	55778009	55778162	1.56	0.0104
chr4	15306833	15307044	1.58	0.0105
chr19	17125204	17125430	1.25	0.0105
chr10	53407554	53407672	3.13	0.0105
chr1	89555414	89555760	0.64	0.0105
chr4	62630102	62630247	1.46	0.0106
chr9	106261178	106261360	0.84	0.0106
chr11	113470288	113470426	2.1	0.0106
chr16	52468513	52468720	0.91	0.0106
chr16	26371455	26371592	1.59	0.0106
chr3	36341390	36341563	3.12	0.0108
chr18	57085215	57085377	1.28	0.0108
chr7	49358737	49358862	2.05	0.0108
chr2	27232469	27232681	0.98	0.0108
chr1	160079441	160079635	0.9	0.0108
chr2	122572510	122572705	1.05	0.0108
chr1	178276136	178276557	0.98	0.0108
chr3	50628298	50628617	0.8	0.0109
chr2	129389524	129389655	2.34	0.0109
chr2	150355000	150355159	3.7	0.0109
chr2	135659292	135659465	2.61	0.0109
chr10	121750320	121750450	1.63	0.011
chr4	151454835	151455021	0.98	0.0111
chr1	34809520	34809649	2.09	0.0112
chr16	10551071	10551187	1.34	0.0112
chr7	31059197	31059523	1.17	0.0112
chr6	117168547	117168707	2.31	0.0112
chr18	67973644	67973785	2.37	0.0113
chr1	167554093	167554224	2.48	0.0113
chr13	34050620	34050751	1.8	0.0113
chr3	129948484	129948651	0.78	0.0114
chr19	34067171	34067379	1.36	0.0114
chr13	45919155	45919333	2.89	0.0114
chr3	67553946	67554131	1.07	0.0114
chr9	83893908	83894069	2.27	0.0114
chr15	53139333	53139529	1.04	0.0115
chr11	79328141	79328285	1.71	0.0116
chr4	152186532	152186705	1.51	0.0116
chr19	36005057	36005213	1.27	0.0116
chr10	78160846	78161012	1.1	0.0116
chr5	4757407	4757732	0.99	0.0117
chrX	151061866	151061984	3.37	0.0117
chr18	65683871	65684001	0.87	0.0118
chr12	16006780	16006884	3.63	0.0118
chr6	71224300	71224428	3.08	0.0118
chr15	76797791	76798011	1.4	0.0118
chr9	68015168	68015324	1.62	0.0119
chr2	178506135	178506295	0.66	0.012
chr9	123722817	123723030	1.74	0.012
chr7	30935515	30935696	1.41	0.0121
chr9	111438963	111439178	1.05	0.0122
chr10	7197776	7197882	2.79	0.0122
chr4	9859852	9859983	2.2	0.0122
chr2	58357727	58357969	1.19	0.0123
chr10	127318157	127318279	1.87	0.0123
chr15	66965007	66965117	1.71	0.0123
chr4	155122692	155122900	1.13	0.0123
chr2	124732788	124732930	2.49	0.0124
chr1	80032588	80032716	3.61	0.0124
chr4	102636136	102636236	2.82	0.0125
chr12	26145340	26145500	1.96	0.0125
chr17	5174660	5174911	2.28	0.0125
chr6	141050089	141050246	2.58	0.0126
chr16	92538495	92538598	1.79	0.0128
chr4	15319764	15319888	1.99	0.0128
chr7	118533262	118533471	0.64	0.013
chr17	23868619	23868762	0.95	0.013
chr14	10134011	10134152	1.75	0.013
chr5	90987664	90987819	2.64	0.013
chr6	7693182	7693324	0.76	0.013
chr2	58978131	58978273	2.27	0.0131
chr5	109466972	109467078	3.1	0.0131
chr10	93444524	93444670	0.92	0.0132
chr2	34943885	34943991	1.94	0.0132
chr4	101254148	101254274	1.69	0.0132
chr13	70659828	70659968	1.38	0.0133
chr9	95188465	95188602	2.66	0.0134
chr14	87215266	87215420	2.1	0.0134
chr14	78701187	78701364	1.79	0.0134
chr1	91437735	91437971	0.89	0.0135
chr6	71193550	71193664	1.16	0.0135
chr2	84840480	84840654	2.99	0.0136
chr2	65238533	65238825	1.36	0.0136
chr3	29071619	29071749	2.36	0.0136
chr4	58289265	58289410	2.8	0.0136
chr8	24516569	24516682	3.37	0.0137
chr3	79852826	79852990	1.18	0.0137
chr13	15853149	15853297	2.75	0.0137
chr18	41949301	41949434	2.45	0.0137
chr1	62679597	62679800	1.38	0.0138
chr11	54587469	54587613	2.84	0.0139
chr19	46456425	46456598	1.59	0.0139
chr14	105732342	105732490	1.52	0.014
chr13	51553267	51553694	0.79	0.014
chr2	33869503	33869626	1.91	0.014
chr18	12653377	12653536	3.19	0.014
chr13	104259137	104259274	2.49	0.0141
chr4	140996583	140996753	1.71	0.0142
chr10	82127915	82128060	0.61	0.0142
chr5	135545356	135545648	0.88	0.0143
chr7	140112123	140112264	1.12	0.0143
chr9	50443826	50443942	1.01	0.0143
chr7	93151525	93151692	1	0.0143
chr13	109347860	109347969	1.32	0.0143
chr3	105055754	105055970	0.62	0.0144
chr8	114411511	114411706	2.07	0.0144
chr8	13676415	13676623	1	0.0144
chr12	92294654	92294773	3.18	0.0144
chr5	124467838	124468006	1.48	0.0145
chr14	70798641	70798819	2.51	0.0145
chr19	55622954	55623099	1.71	0.0145
chr1	36374109	36374252	2.35	0.0145
chr1	63567138	63567449	1.26	0.0145
chr3	129573766	129573989	1.84	0.0147
chr10	9901342	9901451	1.08	0.0148
chr5	93045151	93045394	1.4	0.0148
chr2	32608615	32608875	0.94	0.0149
chr1	51498626	51499250	0.58	0.0149
chr18	56981264	56981397	1.05	0.0149
chr5	44075540	44075746	1.23	0.0151
chr13	64398203	64398397	1.39	0.0151
chr15	59503723	59503927	1.44	0.0151
chr12	30257747	30257852	2.43	0.0152
chr8	40634557	40634723	0.92	0.0152
chr14	36316820	36317033	1.63	0.0152
chr4	57902770	57902920	1.32	0.0152
chr9	56860962	56861218	0.95	0.0153
chr12	118641070	118641172	3.25	0.0153
chr12	100807283	100807695	1.19	0.0154
chr11	87808318	87808479	2.31	0.0154
chr3	138815585	138815758	1.82	0.0155
chr4	119998173	119998285	2.12	0.0155
chr18	11915592	11915781	1.67	0.0156
chr13	113227222	113227394	1.32	0.0156
chr9	122710025	122710176	2.7	0.0157
chr13	41446524	41446848	1.17	0.0157
chr15	100126771	100127001	1.04	0.0158
chr4	65477337	65477466	2.29	0.0158
chr4	8770567	8770672	1.88	0.0158
chr5	116381313	116381430	1.96	0.0158
chr12	25378159	25378341	0.94	0.0159
chr3	61002646	61002797	1.6	0.0159
chr3	81193868	81194033	1.77	0.0159
chr17	8305878	8305999	2.1	0.0159
chr3	129612753	129613027	0.86	0.016
chr1	107528456	107528561	3.05	0.016
chr1	60409570	60409753	0.97	0.0161
chr13	73489748	73489882	0.86	0.0161
chr11	113683635	113683829	0.88	0.0161
chr3	133463397	133463508	2.19	0.0161
chr12	53252748	53252873	2.52	0.0161
chr7	98906024	98906145	1.59	0.0161
chr19	38087293	38087471	1.67	0.0162
chr19	47526646	47526822	1.92	0.0162
chr16	44996991	44997135	1.63	0.0165
chr10	83337787	83337933	1.04	0.0165
chr10	14102117	14102243	2.03	0.0165
chr2	178327440	178327579	1.71	0.0167
chr6	86784801	86785133	1.15	0.0167
chr10	89205985	89206122	3.06	0.0167
chr8	84285373	84285549	1.7	0.0167
chr6	93757592	93757702	2.93	0.0168
chr5	109557021	109557304	0.57	0.0168
chr10	6717576	6717753	1.09	0.0169
chr11	69134165	69134321	1.13	0.0171
chr15	10177617	10177724	2.9	0.0171
chr10	77536764	77536949	0.53	0.0171
chrX	109108241	109108393	1.45	0.0171
chr6	140593943	140594072	0.84	0.0171
chr19	19111194	19111370	0.79	0.0173
chr1	89252645	89252888	2.26	0.0173
chr6	38809916	38810027	2.09	0.0174
chr17	78265204	78265426	2.28	0.0174
chr5	43354490	43354671	0.84	0.0174
chr2	84872268	84872411	2.01	0.0174
chr1	10325502	10325624	2.43	0.0176
chr16	26309563	26309663	2.92	0.0176
chr1	93692058	93692243	2.63	0.0176
chr7	128121587	128121768	2.71	0.0177
chr6	127143176	127143433	0.78	0.0177
chr9	85597104	85597208	2.26	0.0177
chr7	31059610	31059720	2	0.0177
chr4	93342565	93342721	1.49	0.0178
chr1	37308544	37308675	1.97	0.0179
chr1	28054041	28054232	1.15	0.0179
chr18	80138401	80138678	1.48	0.0179
chr3	131892000	131892328	1.09	0.0179
chr17	15830979	15831160	0.86	0.0179
chr11	115374218	115374380	1.1	0.018
chrX	135885804	135885919	1.78	0.018
chr13	12578188	12578320	2.31	0.0181
chr2	126330826	126330941	2.02	0.0182
chr7	35423112	35423399	1.74	0.0182
chr12	56541219	56541354	1.83	0.0182
chr13	91599746	91599878	1.56	0.0182
chr14	70889866	70889983	2.5	0.0182
chr18	80554359	80554647	0.78	0.0182
chr7	93079891	93080047	0.95	0.0182
chr12	24593253	24593412	0.77	0.0182
chr15	40013968	40014182	0.67	0.0182
chr1	133188874	133189098	1.19	0.0183
chr5	124440086	124440333	1.02	0.0183
chr8	88298041	88298209	0.59	0.0183
chr1	87933191	87933380	1.16	0.0183
chr3	104788927	104789102	0.78	0.0184
chr3	30832275	30832458	1.28	0.0184
chr18	79257125	79257552	1.06	0.0184
chr1	96860142	96860515	0.98	0.0184
chr2	164359786	164359915	1.23	0.0185
chr2	70922971	70923119	2.72	0.0185
chr10	115245650	115245793	1.58	0.0186
chr9	102531009	102531170	1.54	0.0186
chr3	101939236	101939373	2.74	0.0187
chr7	30935829	30935955	1.47	0.0187
chr11	109269703	109269887	1.96	0.0187
chr10	93444738	93444898	1.05	0.0188
chr10	80650790	80650890	1.53	0.0189
chr9	43318823	43318980	0.81	0.0189
chr7	122415482	122415605	2.97	0.019
chr5	117417047	117417283	1.11	0.019
chr3	106872957	106873166	0.99	0.0191
chr7	16910066	16910187	0.66	0.0191
chr1	180422192	180422372	1.14	0.0194
chr8	35109931	35110102	1.28	0.0194
chr2	140846912	140847017	2.4	0.0194
chr2	18307577	18307741	1.41	0.0195
chr1	13513864	13514102	0.76	0.0195
chr13	31312649	31312793	2.39	0.0196
chr2	92447197	92447423	1.63	0.0196
chr3	88455738	88455842	1.24	0.0197
chr2	80132833	80132966	2.01	0.0198
chr14	14594869	14595002	1.95	0.0198
chr13	114376822	114376966	1.71	0.0198
chr1	64442569	64442693	2.13	0.0198
chr10	95530667	95530768	3.09	0.0199
chr4	103341724	103341888	2.36	0.0199
chr5	52119255	52119431	1.32	0.0199
chr19	53565981	53566212	1.09	0.02
chr3	36467729	36467857	0.69	0.0201
chr1	152809961	152810138	0.75	0.0201
chr7	80457399	80457553	0.79	0.0202
chr19	25236848	25237042	1.1	0.0203
chr6	127448146	127448317	2.37	0.0203
chr1	39893263	39893374	2	0.0203
chr6	13684006	13684254	1.09	0.0204
chr10	95199630	95199921	1.11	0.0204
chr13	65070087	65070237	1.51	0.0204
chr6	67036496	67036687	0.64	0.0204
chr15	84315710	84315946	1.14	0.0205
chr5	91036746	91036942	1.02	0.0205
chr10	121369000	121369207	0.63	0.0205
chr8	10653498	10653707	1.28	0.0205
chr1	53341153	53341345	2.65	0.0206
chr3	122423691	122423840	0.98	0.0206
chr4	95924381	95924505	1.71	0.0206
chr7	119022672	119022792	2.46	0.0206
chr5	26905301	26905447	2.2	0.0208
chr16	33751734	33751891	0.84	0.0208
chr17	5132732	5132960	1.49	0.0208
chr11	113470506	113470617	2.43	0.0209
chr7	93095545	93095754	1.13	0.0209
chr4	45764148	45764303	1.85	0.0209
chr13	29769672	29769844	1.46	0.0209
chr16	29772709	29772878	1.33	0.021
chr8	126857878	126858047	1.05	0.021
chr13	15721534	15721702	2.15	0.0211
chr12	17938406	17938551	1.94	0.0211
chr9	54068957	54069092	1.6	0.0211
chr6	67037045	67037160	0.96	0.0212
chr14	61294552	61294657	1.5	0.0212
chr1	60812104	60812221	2.03	0.0212
chr6	87393974	87394185	1.26	0.0212
chr19	29675805	29676037	1.08	0.0212
chr13	89539242	89539401	2.06	0.0212
chr9	32150136	32150308	1.4	0.0212
chr14	74855595	74855798	1.62	0.0213
chr2	50539841	50540010	1	0.0213
chr7	116487635	116487792	1.46	0.0213
chr6	50245015	50245192	1.8	0.0214
chr5	67802220	67802359	2.18	0.0215
chr13	64364387	64364553	1.69	0.0215
chr18	89769491	89769628	2.05	0.0216
chr7	68594141	68594334	1.14	0.0216
chr6	120483026	120483177	0.96	0.0217
chr9	43077076	43077279	1.44	0.0217
chr14	87567889	87568068	1.15	0.0217
chr5	64753139	64753463	1.12	0.0217
chr5	109558452	109558806	0.52	0.0218
chr13	45531014	45531155	2.41	0.0218
chr9	69367210	69367339	2.17	0.0218
chr17	58640004	58640131	2.64	0.022
chr1	87258562	87258697	2.06	0.022
chr14	62248644	62248780	1.22	0.0221
chr13	3866368	3866523	1.2	0.0222
chr3	153413579	153413754	1.31	0.0223
chr8	10562771	10562903	1.25	0.0223
chr7	118478909	118479032	1.4	0.0223
chr7	35163785	35163939	2.42	0.0223
chr4	112287669	112287839	0.88	0.0224
chr1	93727087	93727445	1.22	0.0225
chr2	152636627	152636778	2.54	0.0225
chr19	38097303	38097422	1.13	0.0227
chr7	16900225	16900372	1.91	0.0227
chr12	72750775	72750896	1.92	0.0228
chr5	144945088	144945345	1.35	0.0228
chr7	58639009	58639149	2.27	0.0228
chr2	173586757	173586901	1.14	0.0228
chr4	8775031	8775196	0.92	0.0229
chr18	24467416	24467544	1.18	0.023
chr12	20196454	20196575	0.81	0.023
chr18	24467550	24467759	0.82	0.023
chr7	39655386	39655511	1.42	0.0231
chr1	154854626	154854746	1.61	0.0231
chr17	83748367	83748542	1.66	0.0231
chr10	85354383	85354539	1.49	0.0233
chr19	15537519	15537635	2.76	0.0234
chr2	46370871	46371041	0.96	0.0235
chr14	14715999	14716163	1.73	0.0237
chr14	44891532	44891695	1.92	0.0238
chr11	55158882	55159065	1.19	0.0239
chr5	140149345	140149539	2.85	0.0239
chr7	68164199	68164385	2.3	0.0239
chr13	41727936	41728064	2.34	0.024
chr9	78488894	78489005	1.25	0.0241
chr13	75810033	75810204	1.67	0.0241
chr16	58690574	58690752	0.9	0.0241
chr13	44800072	44800265	1.4	0.0244
chr10	7064090	7064366	0.73	0.0246
chr15	59550603	59550718	1.73	0.0247
chr7	12881345	12881840	0.69	0.0248
chr3	9598188	9598311	1.5	0.0249
chr7	139188031	139188150	1.64	0.0249
chr6	38919106	38919310	1.43	0.025
chr8	103588840	103588992	1.39	0.025
chr3	97681302	97681584	0.76	0.025
chr8	107114971	107115074	2.93	0.0251
chr10	89443199	89443453	0.45	0.0252
chr2	159591776	159591898	2.07	0.0252
chr8	35077127	35077305	2.31	0.0252
chr1	170126913	170127022	1.2	0.0253
chr2	120148132	120148256	2.63	0.0253
chr19	46467149	46467468	1.62	0.0254
chr13	13567734	13567869	1.71	0.0254
chr19	38124499	38124653	2.16	0.0254
chr16	11474822	11474925	2.94	0.0255
chr1	88094290	88094495	1.1	0.0255
chr14	87567263	87567405	1.55	0.0255
chr12	25529687	25529822	2.56	0.0255
chr13	73476321	73476590	0.92	0.0256
chr2	163903634	163903747	2.53	0.0257
chr1	40404695	40404935	1.27	0.0258
chr11	22804715	22804896	1.99	0.0258
chr8	88298282	88298401	0.92	0.0259
chr3	9513131	9513360	1.33	0.0259
chr14	43819566	43819793	2.64	0.0259
chr2	22622142	22622283	2.09	0.0259
chr12	17992695	17992912	0.63	0.026
chr4	3695448	3695561	1.55	0.026
chr3	153292967	153293121	1.3	0.0262
chr19	26845386	26845597	1.21	0.0262
chr9	97547418	97547531	1.84	0.0262
chr13	64422084	64422224	0.86	0.0262
chr3	154584413	154584660	0.75	0.0263
chr2	52476918	52477080	1.99	0.0264
chr17	37525580	37525705	0.79	0.0264
chr12	100242508	100242663	2.31	0.0264
chr11	62234047	62234156	3.13	0.0264
chr11	58239250	58239513	1.44	0.0264
chr12	22745440	22745558	2.2	0.0264
chr5	91974080	91974241	1.52	0.0265
chr1	75487546	75487743	1.45	0.0265
chr12	24593458	24593624	0.96	0.0265
chr15	36374916	36375095	1.91	0.0267
chr2	121329505	121329746	1.3	0.0267
chr1	163964435	163964578	1.56	0.0268
chr3	93520936	93521156	0.83	0.0269
chr6	98964924	98965078	1.81	0.0269
chr3	121602197	121602330	1.3	0.0269
chr10	51653898	51654000	3.35	0.0269
chr4	58331295	58331514	1.73	0.0269
chrX	71150808	71150911	1.39	0.0269
chr19	20389366	20389515	1.06	0.027
chr17	14115805	14115936	1.42	0.027
chr11	57951597	57951737	1.82	0.0271
chr14	84447092	84447225	0.86	0.0271
chr2	146533670	146533797	2.15	0.0271
chr3	104675481	104675637	1.19	0.0272
chr6	137053610	137053715	1.95	0.0273
chr18	12728977	12729114	1.87	0.0275
chr13	91611985	91612155	1.01	0.0275
chr1	119474729	119474937	1.16	0.0276
chr14	43886368	43886495	2.42	0.0276
chr10	77964147	77964318	0.92	0.0276
chr9	60360235	60360439	1.46	0.0277
chr6	47840964	47841066	2.05	0.0277
chr11	110993655	110993933	1.08	0.0277
chr4	106827757	106827938	1.21	0.0278
chr11	18814238	18814358	1.58	0.0278
chr8	24399565	24399817	1.28	0.0278
chr4	119959368	119959659	1.24	0.0278
chrX	8948538	8948647	2.33	0.0279
chr3	30876821	30876953	2.61	0.0279
chr2	150485073	150485180	1.97	0.028
chr15	66500815	66500990	2.44	0.028
chr10	83993086	83993248	1.37	0.028
chr5	91283024	91283173	0.81	0.0281
chr7	43579936	43580096	0.92	0.0282
chr18	74431321	74431455	1.89	0.0282
chr6	119493876	119494040	2.24	0.0283
chr7	83035253	83035411	2.08	0.0283
chr7	129399209	129399327	1.32	0.0284
chr11	109369068	109369433	0.57	0.0285
chr6	8345581	8345695	1.17	0.0286
chr4	152185749	152185922	1.26	0.0286
chr1	60899351	60899518	2.7	0.0287
chr10	80855187	80855424	0.97	0.0288
chr8	26846928	26847269	0.81	0.0288
chr3	68869745	68870016	1.17	0.0289
chr2	148408125	148408398	0.52	0.029
chr10	126928280	126928484	1	0.029
chr15	102143346	102143534	1.25	0.0291
chr18	7283875	7284113	1.34	0.0291
chr6	58777275	58777419	2.39	0.0291
chr4	15256706	15256927	1.49	0.0292
chr5	21255900	21256037	1.95	0.0293
chrX	49075122	49075318	1.55	0.0293
chr2	134724143	134724338	0.81	0.0294
chr13	110602043	110602166	1.4	0.0294
chr12	112581165	112581476	0.71	0.0294
chr3	84259746	84259955	1.05	0.0295
chr5	109548855	109549014	1.29	0.0296
chr8	114352136	114352251	2.53	0.0297
chr3	61003056	61003322	1.34	0.0297
chr9	104339076	104339295	0.87	0.0298
chr7	78904266	78904451	1.38	0.0299
chr10	14018811	14018918	2.05	0.0299
chr5	5932875	5932996	2.01	0.0299
chr8	108743320	108743464	0.94	0.0301
chr2	44976688	44976855	0.82	0.0301
chr13	16012311	16012511	0.6	0.0301
chr15	36334436	36334709	1.03	0.0301
chr12	85795768	85795911	1.93	0.0302
chr2	6210073	6210180	1.37	0.0303
chr3	29098613	29098764	1.97	0.0303
chr17	13214245	13214436	2.32	0.0303
chr12	87399517	87399631	2.01	0.0305
chr4	74201553	74201725	2.06	0.0305
chr5	137709609	137709739	1.65	0.0306
chr7	3948359	3948478	1.82	0.0306
chr1	135793792	135793945	1.13	0.0307
chr1	155074887	155075113	0.88	0.0308
chr19	23847750	23847927	1.85	0.031
chr15	25940831	25940962	1.09	0.031
chr12	38778672	38778802	0.89	0.0311
chr4	57143500	57143687	1.31	0.0311
chr16	85103158	85103409	0.96	0.0311
chr19	42054381	42054500	1.76	0.0311
chr5	99447257	99447445	2.12	0.0312
chr8	35376399	35376728	0.49	0.0312
chr5	25115999	25116208	1.98	0.0313
chr7	16885238	16885373	1.58	0.0313
chr2	119758827	119758967	1.61	0.0313
chr1	149840920	149841193	0.78	0.0315
chr2	31383095	31383204	1.71	0.0315
chr6	92706178	92706338	2.17	0.0315
chr3	65352841	65352967	1.11	0.0316
chr4	83306795	83306949	1.09	0.0319
chr10	100487325	100487436	0.41	0.0319
chr6	97368180	97368419	1.85	0.0319
chr18	80633637	80633854	1.77	0.0319
chr3	93511184	93511336	1.35	0.0321
chr5	53213299	53213493	1.61	0.0321
chr14	8216229	8216401	1.04	0.0321
chr16	10566055	10566222	1.65	0.0321
chr9	75625646	75625829	1.26	0.0322
chr5	125074870	125074986	0.91	0.0322
chr2	45246575	45246926	1.02	0.0322
chr8	116790426	116790635	1.2	0.0322
chr1	183802442	183802568	1	0.0323
chr1	71967677	71967804	0.6	0.0323
chr2	134692255	134692396	1.25	0.0324
chr8	84285760	84285921	1.6	0.0325
chr12	23634655	23634770	2.14	0.0326
chr6	49697127	49697242	2.81	0.0326
chr13	13557443	13557627	1.03	0.0327
chr15	52705254	52705383	2.08	0.0327
chr7	68610990	68611112	2.1	0.0327
chr11	105890023	105890155	2.16	0.0327
chr8	88309330	88309503	0.84	0.0328
chr12	82340318	82340460	1.53	0.0328
chr2	61532453	61532557	2.26	0.0329
chr16	92852321	92852658	0.79	0.033
chr15	39006057	39006272	1.31	0.033
chr1	84883150	84883261	1.8	0.033
chr1	62483134	62483303	1.01	0.0331
chr9	106288934	106289104	1.97	0.0331
chr10	75677283	75677460	0.79	0.0332
chr17	78247173	78247318	1.96	0.0332
chr4	126321065	126321246	1.07	0.0333
chr6	67549703	67549826	1.76	0.0334
chr2	80026196	80026340	1.19	0.0334
chr12	118836896	118837043	2.15	0.0335
chr18	65737892	65738093	1.22	0.0335
chr9	44538018	44538219	1.23	0.0335
chr12	52503227	52503381	0.82	0.0336
chr9	16046814	16046925	1.61	0.0336
chr9	58401771	58401960	1.77	0.0337
chr4	65420591	65420798	1.04	0.0337
chr7	35107996	35108115	1.7	0.0338
chr1	92036232	92036392	1.26	0.034
chr6	145002247	145002362	1.62	0.0342
chr1	132298846	132299049	1.07	0.0343
chrX	159155445	159155618	1.85	0.0343
chr5	111503030	111503202	1.65	0.0344
chr3	65319848	65319971	1.22	0.0344
chr6	39511840	39511967	1.61	0.0344
chr4	16013377	16013479	1.1	0.0344
chr13	108290432	108290580	1.93	0.0345
chr13	75700429	75700637	2.33	0.0346
chr15	36367419	36367638	1.05	0.0346
chr1	180519638	180519791	1.91	0.0346
chr5	104434992	104435144	0.98	0.0347
chr12	86693531	86693636	2.04	0.0347
chr3	104638474	104638683	0.74	0.0347
chr4	116017630	116017826	1.17	0.0348
chr18	64618729	64619221	0.68	0.0348
chr10	88417283	88417546	0.65	0.0348
chr11	90071882	90072051	0.97	0.0349
chr18	80495802	80495953	0.98	0.0349
chr16	97293451	97293575	1.46	0.0349
chr10	6717229	6717456	0.82	0.0351
chr12	23010296	23010409	1.24	0.0353
chr11	32561572	32561734	0.66	0.0353
chr11	22277717	22277853	2.63	0.0353
chr17	24221080	24221237	1.28	0.0353
chr9	118908382	118908505	1.62	0.0354
chr5	65076178	65076370	1.73	0.0354
chr3	107783306	107783536	0.91	0.0354
chr1	40579868	40580026	2.36	0.0355
chr4	89052102	89052210	1.89	0.0356
chr13	42110853	42111025	2.22	0.0357
chr5	98688389	98688493	1.8	0.0358
chr5	53385874	53386045	1.12	0.0358
chr9	120854749	120854937	1.24	0.0359
chr17	27056906	27057102	1.64	0.036
chr7	68589311	68589418	1.94	0.036
chr8	94433797	94433971	2.31	0.036
chr1	187891389	187891624	1.79	0.036
chr16	52470324	52470455	0.8	0.0361
chr8	84042311	84042479	0.89	0.0362
chr17	70799437	70799622	1.61	0.0362
chr2	102658825	102658932	1.67	0.0363
chr13	62685138	62685264	0.84	0.0364
chr3	5597972	5598105	1.43	0.0365
chr13	112987548	112987828	0.49	0.0365
chr14	70659675	70659849	1.36	0.0365
chr18	36699638	36699857	0.93	0.0365
chr11	84979439	84979671	1.2	0.0366
chr4	139575772	139575940	1.04	0.0367
chr10	67680289	67680436	1.82	0.0367
chr6	92481153	92481445	1.2	0.0368
chr16	44985103	44985254	1.24	0.0369
chr2	166155419	166155680	0.78	0.0369
chr2	80079681	80079913	1.07	0.037
chr3	94456546	94456694	1.04	0.037
chr17	14140338	14140572	0.61	0.037
chr12	73324405	73324609	1.04	0.037
chr10	37337346	37337519	1.69	0.0371
chr3	123267099	123267248	0.6	0.0372
chr9	100440475	100440618	1.16	0.0373
chr18	80461636	80461745	1.9	0.0373
chr11	83616635	83616849	0.69	0.0373
chr11	94506066	94506193	1.78	0.0374
chr2	29384505	29384622	2.24	0.0375
chr9	94589751	94589943	0.96	0.0375
chr3	129970053	129970176	0.59	0.0376
chr2	60828706	60828821	1.39	0.0378
chr13	62587850	62588010	3.23	0.0378
chr16	52295641	52295759	2.13	0.038
chr17	63012257	63012451	1.7	0.038
chr14	104800887	104801004	2.78	0.0383
chr12	102948855	102948965	1.74	0.0384
chr1	135794665	135794776	1.58	0.0384
chr16	45408866	45408986	1.47	0.0385
chr12	110991509	110991613	1	0.0385
chr6	87671832	87672058	0.83	0.0386
chr4	101419651	101419906	1.53	0.0386
chr6	30356804	30356942	2.1	0.0386
chr2	69380410	69380581	0.5	0.0386
chr13	99063052	99063227	2.07	0.0388
chr11	101814919	101815034	2.14	0.0388
chr2	148536488	148536657	1.12	0.0389
chr18	68235038	68235263	1.81	0.039
chr6	127447921	127448027	2.26	0.039
chr18	61090839	61090965	2.11	0.039
chr11	99073940	99074068	1.88	0.0391
chr13	59853627	59853840	1.23	0.0391
chr12	19423586	19423691	1.91	0.0392
chr18	39079921	39080106	1.76	0.0393
chr14	47186627	47186743	1.14	0.0393
chr11	79591081	79591290	1.82	0.0393
chr3	153262159	153262318	1	0.0393
chr1	156471499	156471622	0.85	0.0393
chr1	61638806	61638948	1.28	0.0393
chr5	125589000	125589123	1.92	0.0394
chr12	86714044	86714319	0.86	0.0394
chr9	52287489	52287596	1.89	0.0394
chr12	18387344	18387521	1.64	0.0395
chr17	5976382	5976542	0.79	0.0395
chr12	8351340	8351550	0.85	0.0395
chr1	191438674	191438819	2.44	0.0395
chr2	128552089	128552241	1.61	0.0395
chr9	40583692	40583850	1.02	0.0396
chr18	34663219	34663351	1.19	0.0397
chr4	123940299	123940401	3.08	0.0397
chrX	168779225	168779408	1.33	0.0398
chr1	179138661	179138812	1.64	0.0398
chr19	45075121	45075238	0.89	0.0399
chr17	50420090	50420197	2.2	0.0399
chr13	115209544	115209673	1.63	0.0399
chr5	118664164	118664290	1.04	0.0399
chr9	35336035	35336206	0.96	0.04
chr7	12792692	12792879	1.57	0.0401
chrX	159840254	159840491	1.17	0.0401
chr12	16092673	16092870	1.64	0.0401
chr2	179193874	179194057	1.49	0.0401
chr7	83075256	83075382	1.8	0.0402
chr2	19310645	19310771	1.74	0.0403
chr3	104762397	104762579	1.35	0.0404
chr6	52916350	52916510	1.35	0.0405
chr4	88525474	88525684	1.57	0.0406
chr17	26616752	26617017	0.89	0.0407
chr9	34934522	34934733	1.74	0.0407
chr6	137784034	137784206	2.35	0.0407
chr16	98022235	98022403	1.71	0.0409
chr7	19770463	19770661	1.64	0.041
chr3	123267280	123267612	0.54	0.0412
chr2	62656196	62656388	1.25	0.0413
chr12	8511085	8511218	0.92	0.0413
chr17	36903727	36903942	1.14	0.0415
chr18	82231222	82231368	2.05	0.0416
chr12	20887761	20887879	3.3	0.0416
chrX	169123261	169123422	0.88	0.0416
chr9	41129417	41129554	1.19	0.0416
chr4	65298956	65299073	1.6	0.0417
chr1	191661024	191661385	0.93	0.0417
chr7	119493951	119494061	1.71	0.0417
chr17	70737557	70737677	2.11	0.0418
chr10	56793107	56793303	1.2	0.0419
chr17	83277451	83277613	0.86	0.0419
chr8	111786228	111786372	1.75	0.042
chr4	32588177	32588507	0.83	0.042
chr6	66896191	66896687	0.48	0.0421
chr13	69519291	69519402	1.68	0.0421
chr6	46030989	46031224	1.19	0.0421
chr5	65357068	65357221	0.89	0.0423
chr1	180858807	180858999	1.52	0.0423
chr17	36904823	36904966	1.34	0.0424
chr9	99353530	99353632	1.82	0.0424
chr4	141642163	141642370	0.83	0.0425
chr4	33209694	33209801	2.28	0.0425
chr2	21091087	21091225	1.45	0.0427
chr2	76001533	76001647	1.74	0.0427
chr6	34865818	34866015	1.04	0.0428
chr7	46184385	46184554	1.25	0.0428
chr8	40591695	40591956	0.46	0.0428
chr3	123267796	123268053	0.61	0.0428
chr13	51491788	51491948	2.23	0.0429
chr17	63043204	63043556	0.58	0.0429
chr19	36057517	36057649	1.63	0.043
chr13	62956891	62957011	1.87	0.043
chr2	49744427	49744588	0.61	0.043
chr16	57455773	57455906	1.42	0.0432
chr1	193242333	193242659	0.4	0.0433
chr7	12803391	12803744	0.62	0.0434
chr6	121341599	121341747	1.21	0.0434
chr6	134243747	134243871	0.8	0.0435
chr7	46184240	46184357	1.93	0.0436
chr10	12320457	12320647	1.34	0.0438
chr16	26384205	26384345	2.54	0.0439
chr6	67102625	67102750	1.7	0.0439
chr10	68301082	68301207	2.77	0.0439
chr6	72956620	72956729	1.07	0.0439
chr14	14864978	14865166	1.29	0.0441
chr12	80995399	80995599	0.99	0.0441
chr4	141805991	141806197	1.19	0.0441
chr13	51202949	51203057	3.16	0.0442
chr18	49642947	49643130	1.35	0.0443
chr10	13869108	13869267	1.3	0.0443
chr2	118375648	118375878	1	0.0443
chr8	39060049	39060200	1.2	0.0445
chr10	100487031	100487269	0.49	0.0445
chr9	48606215	48606418	2.28	0.0445
chr10	37190217	37190329	1.74	0.0446
chr19	23990836	23990938	1.99	0.0446
chr19	18603019	18603199	1.07	0.0446
chr10	84440505	84440882	0.63	0.0447
chr12	80758295	80758519	1.16	0.0447
chr16	21204633	21204823	0.77	0.0448
chr15	67161694	67161948	0.71	0.0448
chr15	56047015	56047138	1.74	0.0449
chr10	13792314	13792424	2.39	0.045
chr7	130636935	130637220	0.85	0.045
chr2	181659671	181659801	0.86	0.0451
chr12	61994436	61994601	0.71	0.0452
chr1	64927601	64927783	1.05	0.0452
chr6	143090403	143090523	1.18	0.0453
chr5	109866352	109866523	0.43	0.0454
chr15	39814330	39814521	1.13	0.0454
chr5	143033370	143033564	1.9	0.0455
chr9	120867117	120867248	1.08	0.0457
chr13	35940958	35941154	1.06	0.0457
chr16	76680482	76680652	1.09	0.0457
chr17	8856479	8856711	1.35	0.0458
chr3	145307343	145307477	1.64	0.0458
chr6	72970843	72971021	3.13	0.0458
chr9	3403520	3403994	0.65	0.046
chr8	39005790	39005927	0.48	0.0461
chr10	14055400	14055808	0.86	0.0462
chr5	67823857	67824015	1.07	0.0463
chr17	37045878	37046108	0.68	0.0464
chr3	104788637	104788774	0.77	0.0464
chr5	31926716	31926819	1.77	0.0464
chr2	160887953	160888076	2.07	0.0464
chr6	87533187	87533299	0.82	0.0466
chr5	122204310	122204461	1.18	0.0467
chr8	71709672	71709858	1.66	0.0468
chr11	106282163	106282333	1.84	0.0468
chr4	5692354	5692508	0.85	0.0468
chr13	30198118	30198295	1.31	0.0469
chr13	52196950	52197198	1.13	0.0469
chr2	180894962	180895079	1.21	0.047
chr8	123048458	123048764	0.97	0.0473
chrX	71150570	71150786	0.9	0.0473
chr4	127076997	127077126	0.78	0.0473
chr13	12520053	12520182	1.28	0.0473
chr13	44469645	44469749	2.14	0.0474
chr4	46165941	46166162	0.92	0.0475
chr13	112810421	112810555	0.98	0.0475
chr2	89540233	89540396	1.91	0.0477
chr9	70243335	70243478	1.39	0.0477
chr17	79099712	79099893	1.07	0.0478
chr10	77880463	77880595	1.56	0.0478
chr11	94505897	94506022	1.99	0.0479
chr13	94883218	94883459	1.09	0.0479
chr8	86808366	86808548	1.77	0.0479
chr10	42893083	42893218	1.6	0.0479
chr3	20131549	20131777	0.86	0.048
chr1	134406454	134406649	0.96	0.048
chr7	16913912	16914035	1	0.0481
chr5	65860776	65860917	0.54	0.0482
chr3	22058336	22058488	1.62	0.0482
chr1	121334414	121334589	1.12	0.0483
chr3	106142037	106142192	0.97	0.0483
chr1	52129830	52130108	1.01	0.0483
chr6	120987185	120987619	0.96	0.0483
chr9	35123924	35124155	0.55	0.0484
chr2	170217649	170217971	0.97	0.0484
chr15	101373429	101373814	0.62	0.0484
chr3	37348465	37348662	1.52	0.0484
chr3	45378232	45378356	0.48	0.0484
chr2	118374036	118374199	0.96	0.0486
chr14	120832311	120832550	0.8	0.0486
chr7	75795158	75795477	0.81	0.0486
chr1	61690783	61690922	1.7	0.0487
chr4	58317649	58317804	1.84	0.0487
chr13	103334421	103334611	1.07	0.0487
chr8	35432390	35432527	1.17	0.0488
chr12	65173081	65173249	0.75	0.0488
chr3	84390807	84391108	0.95	0.0489
chr1	40600768	40600961	0.91	0.0489
chr6	125527670	125527803	1.12	0.0489
chr6	121341759	121342006	0.82	0.049
chr16	74411494	74411692	1.4	0.049
chr12	37450924	37451043	2.28	0.0491
chr9	106675602	106675774	1.21	0.0491
chr3	68493765	68493922	1.68	0.0492
chr5	16047477	16047601	2.03	0.0493
chr14	14686290	14686417	0.84	0.0493
chr6	92567374	92567510	1.67	0.0495
chr4	88412476	88412687	1.27	0.0495
chr7	119002722	119002912	1.62	0.0495
chr9	91364615	91364884	0.91	0.0496
chr11	71159876	71160022	1.81	0.0497
chr5	35746931	35747101	0.78	0.0497
chr1	167025931	167026122	1.29	0.0497
chr16	10879637	10879751	1.25	0.0499
chr3	149566922	149567147	1.06	0.0499

## Sheet: 4792_opened_in_Egr2KO_P0.05
4792 opened ATAC-seq peaks in Egr2fl/fl
chr	start	end	Fold	p.value
chr11	63922286	63922562	-1.33	2.76e-14
chr10	8870481	8870714	-4.42	2.44e-13
chr10	8886003	8886175	-2.63	6.8e-13
chr3	38143229	38143444	-4.11	6.97e-13
chr5	138754855	138755013	-2.65	1.27e-12
chr19	3687719	3687872	-4.12	2.48e-10
chr18	32407381	32407625	-1.74	3.35e-10
chr19	3687974	3688077	-3.84	5.08e-10
chr17	86283824	86284098	-1.89	2.13e-09
chr8	34154442	34154601	-1.43	4.34e-09
chr15	8642329	8642567	-2.85	4.78e-09
chr7	89247069	89247235	-2.57	5.54e-09
chr5	138775155	138775374	-3.64	5.99e-09
chr9	37135739	37135991	-4.68	6.32e-09
chr9	53706120	53706521	-1.13	1.47e-08
chr13	101692409	101692525	-3.22	1.65e-08
chr17	86444908	86445158	-1.77	1.84e-08
chr18	32431841	32431988	-1.88	1.99e-08
chr10	8886263	8886464	-2.22	2.12e-08
chr19	38030830	38030980	-3.25	3.24e-08
chr17	86337204	86337376	-2.31	3.42e-08
chr11	63812950	63813128	-3.31	3.71e-08
chr6	32184556	32184758	-2.17	4.22e-08
chr1	52500480	52500631	-1.4	6.81e-08
chr10	8757041	8757217	-4.19	6.82e-08
chr11	115955324	115955556	-2.7	8.65e-08
chr8	68062343	68062567	-1.47	9.06e-08
chr11	115955563	115955674	-2.74	1.04e-07
chr15	55500889	55501070	-2.49	1.05e-07
chr7	118930067	118930179	-2.88	1.12e-07
chr18	32394468	32394574	-3.41	1.18e-07
chr18	32390101	32390240	-3.6	1.52e-07
chr15	55501201	55501412	-2.95	2.09e-07
chr4	6227051	6227232	-3.39	2.84e-07
chr10	8885734	8885994	-2.26	2.92e-07
chr3	152557742	152557885	-3.27	3.88e-07
chr3	103102510	103102675	-1.34	6.07e-07
chr10	100958411	100958686	-1.36	6.33e-07
chr10	12919371	12919493	-1.7	6.85e-07
chr8	122547859	122548005	-1.4	7.34e-07
chr12	16730194	16730448	-2.47	7.76e-07
chr6	100163194	100163429	-1.03	7.8e-07
chr7	43944843	43945142	-1.97	9.34e-07
chr18	32377015	32377312	-1.22	1.09e-06
chr5	139015166	139015344	-4.16	1.25e-06
chr5	125140879	125141087	-2.66	1.25e-06
chr9	44488541	44488655	-4.31	1.5e-06
chr3	101070313	101070493	-4.12	1.53e-06
chr7	128381040	128381230	-2.4	1.64e-06
chr7	89246912	89247049	-2.33	1.72e-06
chr5	8805932	8806086	-2.71	2.28e-06
chr9	40324258	40324484	-1.94	2.38e-06
chr19	47458886	47459091	-3.14	2.38e-06
chr2	157429901	157430193	-1.2	2.52e-06
chr12	100499563	100499798	-1.77	2.67e-06
chr15	86191683	86191812	-2.8	3.08e-06
chr15	102315369	102315498	-3.6	3.21e-06
chr12	85474103	85474349	-1.03	3.49e-06
chr12	99956411	99956722	-2.24	3.62e-06
chr2	117352434	117352585	-3.45	3.62e-06
chr19	47432496	47432677	-1.27	3.77e-06
chr4	6415314	6415655	-2.03	3.81e-06
chr2	141434748	141434858	-2.65	3.85e-06
chr8	122548099	122548234	-1.75	4.04e-06
chr9	22807782	22808029	-2.49	4.23e-06
chr1	172341205	172341487	-2.34	4.36e-06
chr18	32431689	32431825	-1.92	4.43e-06
chr8	126824707	126824861	-3.02	4.5e-06
chr6	49096430	49096660	-3.62	4.69e-06
chr15	55218107	55218249	-3.49	4.75e-06
chr8	41010864	41011009	-4.37	5.49e-06
chr1	179459172	179459332	-4.31	5.55e-06
chr2	140671340	140671631	-1.07	5.66e-06
chr7	38227959	38228157	-1.24	6.13e-06
chr16	91398186	91398446	-1.78	6.51e-06
chr8	39006257	39006384	-1.36	6.63e-06
chr15	73565280	73565407	-4.1	6.85e-06
chr4	32537263	32537445	-1.92	6.92e-06
chr2	93567846	93568027	-3.59	6.93e-06
chr8	33618965	33619200	-2.79	7.42e-06
chr19	47441604	47441810	-2.01	7.98e-06
chr4	32543106	32543245	-3.26	8.08e-06
chr19	54044923	54045089	-1.6	8.1e-06
chr12	80260419	80260648	-0.88	8.3e-06
chr9	105033785	105033924	-3.59	9.14e-06
chr13	56084289	56084473	-3.17	9.51e-06
chr17	81480479	81480694	-3.35	9.63e-06
chr12	85473779	85474077	-0.82	9.81e-06
chr4	32564384	32564671	-1.61	1.14e-05
chr7	25711842	25712017	-1.32	1.16e-05
chr5	138994828	138995108	-2.56	1.23e-05
chr2	158121628	158121837	-1.1	1.34e-05
chr8	120494950	120495091	-2.26	1.37e-05
chr11	117939808	117940006	-2.84	1.65e-05
chr13	111894937	111895059	-2.87	1.67e-05
chr5	139017878	139017989	-2.81	1.67e-05
chr13	113589645	113589770	-2.17	1.71e-05
chr6	135748504	135748688	-2.68	1.87e-05
chr17	83823989	83824183	-2.33	1.89e-05
chr3	51709347	51709549	-2.38	1.95e-05
chr7	118800093	118800390	-1.22	2.16e-05
chr15	100551946	100552054	-0.97	2.17e-05
chr18	38929493	38929621	-2.35	2.21e-05
chr11	63898053	63898176	-3.08	2.23e-05
chr5	34907998	34908216	-2.48	2.27e-05
chr9	64105366	64105582	-2.85	2.28e-05
chr19	47446893	47447126	-2.29	2.38e-05
chr11	63891691	63891811	-4.09	2.41e-05
chr3	38144237	38144420	-3.85	2.43e-05
chr17	71259858	71259999	-1.32	2.52e-05
chr19	35151925	35152180	-2.41	2.6e-05
chr15	83223681	83223809	-2.27	2.63e-05
chr7	25129664	25129779	-4.11	2.64e-05
chr18	38929661	38929837	-2.26	2.68e-05
chr18	35865472	35865764	-1.94	2.76e-05
chr15	76189963	76190106	-1.94	2.81e-05
chr15	83166660	83166927	-1.44	2.85e-05
chr11	67897086	67897291	-2.24	2.89e-05
chr2	166301332	166301507	-3.25	2.92e-05
chr1	151686760	151686886	-3.09	3.05e-05
chr2	6359769	6359887	-2.97	3.16e-05
chr15	10876469	10876621	-2.34	3.18e-05
chr2	162976015	162976204	-1.76	3.27e-05
chr9	37133072	37133263	-3.91	3.31e-05
chr8	57541609	57541733	-3.04	3.39e-05
chr19	47440168	47440372	-2.89	3.46e-05
chr1	132139671	132139824	-1.73	3.55e-05
chr11	120261558	120261681	-2.59	3.55e-05
chr5	140611076	140611279	-1.49	3.65e-05
chr7	140953965	140954444	-2.05	3.71e-05
chr3	79901832	79901950	-2.91	3.95e-05
chr8	88668565	88669015	-1.06	4.05e-05
chr3	90613019	90613190	-2.12	4.27e-05
chr14	60302574	60302883	-1.48	4.31e-05
chr11	5949642	5949885	-1.59	4.57e-05
chr2	145801423	145801601	-2.06	4.72e-05
chr4	141304397	141304514	-3.46	4.72e-05
chr18	38232326	38232454	-2.77	4.76e-05
chr6	89065001	89065246	-2	4.8e-05
chr5	8221659	8221936	-2.02	4.83e-05
chr17	86685414	86685534	-2.39	5.08e-05
chr4	131910763	131910874	-1.83	5.14e-05
chr3	90587027	90587195	-1.31	5.25e-05
chr10	63339093	63339231	-1.11	5.28e-05
chr11	68214029	68214184	-2.09	5.28e-05
chr17	86677336	86677658	-1.69	5.36e-05
chr6	146675231	146675459	-1.01	5.43e-05
chr15	25414574	25414752	-1.69	5.46e-05
chr3	95635672	95635870	-3.97	5.59e-05
chr7	73595233	73595472	-0.86	5.74e-05
chr6	113654190	113654411	-1.39	5.78e-05
chr11	118015491	118015622	-2.43	5.99e-05
chr5	112141896	112142031	-2.06	6.19e-05
chr10	69254568	69254705	-3.17	6.36e-05
chr18	25883485	25883635	-1.48	6.51e-05
chr2	153481580	153481755	-2.97	6.53e-05
chr6	115969946	115970070	-3.54	6.64e-05
chr15	54746150	54746289	-3.31	6.74e-05
chr9	88259707	88259860	-3.17	6.79e-05
chr15	10818283	10818447	-2.66	6.94e-05
chr1	34472603	34472905	-1.41	7.04e-05
chr5	35718931	35719048	-1.52	7.24e-05
chr7	132713556	132713684	-2.75	7.42e-05
chr4	46916923	46917093	-2.27	7.45e-05
chr3	51709151	51709315	-1.88	7.52e-05
chr15	50762845	50763044	-3.77	7.98e-05
chr4	134632461	134632598	-1.64	8.29e-05
chr9	64564396	64564659	-1.01	8.33e-05
chr3	158559476	158559759	-1.43	8.41e-05
chr4	119912355	119912533	-1.44	8.42e-05
chrX	48314710	48315055	-1.19	8.49e-05
chr15	80098811	80099033	-3.27	8.52e-05
chr8	22166367	22166490	-1.05	8.53e-05
chr1	132143171	132143400	-2.67	8.59e-05
chr3	69721838	69721973	-1.11	8.64e-05
chr11	63925396	63925582	-1.06	8.8e-05
chr1	186677686	186677863	-2.23	9.13e-05
chr3	89210208	89210410	-1.27	9.27e-05
chr15	103462690	103462811	-3.32	9.32e-05
chr3	52555151	52555340	-1.81	9.46e-05
chr10	81517365	81517500	-2.54	9.58e-05
chr3	90612731	90612862	-1.54	9.67e-05
chr1	88702241	88702489	-1.06	9.78e-05
chr6	39508104	39508349	-1.57	9.88e-05
chr4	46614782	46614920	-1.52	9.93e-05
chr19	47464102	47464243	-1.77	0.0001
chr17	86203125	86203282	-1.43	0.000102
chr9	15004166	15004432	-3.9	0.000106
chr3	51708741	51709015	-1.85	0.000109
chr12	113124739	113125037	-1.14	0.000111
chr19	55336562	55336706	-2.15	0.000112
chr1	120248218	120248341	-3.3	0.000113
chr3	131642829	131643054	-1.31	0.000117
chr14	70141372	70141492	-3.87	0.000117
chr14	30218169	30218380	-2.81	0.000117
chr14	55054331	55054494	-2.54	0.000119
chr1	194652236	194652381	-3.28	0.00012
chr9	44489235	44489346	-3.02	0.000124
chr17	47174775	47174906	-1.61	0.000126
chr15	8681217	8681345	-3.02	0.000126
chr1	182108543	182108758	-1.88	0.000127
chr18	32378287	32378403	-3.15	0.000127
chr7	118831834	118831946	-3.84	0.000127
chr17	86249620	86249823	-2.61	0.000128
chr4	107803965	107804106	-0.86	0.00013
chr6	84058658	84058839	-2.28	0.000131
chr9	44488889	44489007	-3.85	0.000132
chr2	153493973	153494134	-2.31	0.000134
chr18	25679339	25679563	-0.85	0.000137
chr4	148985536	148985741	-3.82	0.000137
chr6	90716439	90716697	-1.6	0.000137
chr7	122955686	122955810	-1.92	0.000141
chr11	84597701	84597832	-1.37	0.000144
chr10	25128346	25128785	-0.98	0.000144
chr11	87749524	87749767	-0.72	0.000145
chr3	57535965	57536150	-2.43	0.000146
chr9	40269062	40269244	-2.24	0.000147
chr7	64052511	64052616	-1.89	0.000147
chr10	8833952	8834065	-3.33	0.000149
chr1	36270714	36270981	-1.31	0.00015
chr11	63920580	63920714	-1.79	0.00015
chr11	119377351	119377653	-1.09	0.000153
chr9	32475125	32475291	-1.73	0.000153
chr2	36234610	36234719	-1.95	0.000155
chr2	27071284	27071424	-2.32	0.00016
chr12	105966972	105967134	-1.95	0.00016
chr15	25403816	25404098	-2.78	0.000161
chr10	8759294	8759501	-1.28	0.000161
chr4	63159082	63159218	-3.07	0.000164
chr17	86706584	86706752	-1.81	0.000171
chr11	63888115	63888228	-3.9	0.000174
chr13	5837564	5837684	-2.58	0.000184
chr10	8874130	8874271	-2.86	0.000185
chr1	105199447	105199583	-3.48	0.000186
chr9	121636251	121636440	-1.04	0.000187
chr8	69974486	69974618	-1.1	0.000196
chr6	112759051	112759157	-3.91	0.000198
chr18	65312370	65312585	-1.95	0.000205
chr15	73571227	73571382	-2.23	0.000206
chr13	43765268	43765513	-1.15	0.000207
chr4	120223972	120224081	-3.09	0.000209
chr17	87984572	87984782	-1.71	0.000211
chr13	63258384	63258525	-2.09	0.000212
chr1	93166797	93166948	-2.75	0.000212
chr12	113152019	113152128	-1.26	0.000213
chr17	5929172	5929326	-2.88	0.000214
chr1	177623544	177623673	-3.37	0.000215
chr8	11138340	11138555	-3.05	0.000215
chr10	79940769	79940986	-1.42	0.000216
chr17	86787186	86787354	-3.63	0.000217
chr1	74034752	74034925	-0.99	0.000219
chr9	42094797	42095021	-2.94	0.000222
chr9	104233190	104233389	-1.7	0.000224
chr15	8636126	8636282	-1.52	0.000224
chr11	63898698	63898827	-3.07	0.000228
chr17	86663624	86663755	-3.23	0.000229
chr7	98171402	98171629	-2.4	0.000229
chr11	98963776	98963974	-1.08	0.000234
chr14	73175888	73176138	-1.67	0.000239
chr13	34874312	34874527	-0.82	0.000243
chr19	40487631	40487868	-1.84	0.000244
chr17	86802828	86802977	-2.94	0.000246
chr4	136190037	136190158	-2.78	0.000249
chr19	40998969	40999121	-2.01	0.000251
chr17	50120215	50120379	-2.84	0.000252
chr15	66969660	66969895	-1.13	0.000252
chr16	33866963	33867155	-2.84	0.000253
chr8	121643258	121643627	-1.14	0.000262
chr19	47464308	47464617	-1.44	0.000263
chr10	67640798	67640969	-2.83	0.000265
chr15	3245135	3245354	-2.85	0.000266
chr10	94591682	94591825	-2.46	0.000269
chr10	69213069	69213238	-1.21	0.00027
chr18	75895920	75896052	-2.39	0.000272
chr15	25413454	25413764	-1.23	0.000273
chr7	25710069	25710239	-1.16	0.000276
chr2	153560866	153561110	-1.12	0.000277
chr17	5327828	5328101	-1.78	0.000281
chr5	66751415	66751600	-3.43	0.000286
chr17	28280209	28280367	-2.06	0.000288
chr4	149951319	149951458	-1.82	0.000289
chr13	107607385	107607613	-1.74	0.000291
chr8	121665330	121665695	-1	0.000295
chr4	138250229	138250366	-2.2	0.000298
chr10	90953506	90953670	-2.75	0.000303
chr6	84068297	84068547	-1.62	0.000307
chr5	38499982	38500140	-2.9	0.00031
chr10	8772406	8772586	-2.46	0.000313
chr1	135507566	135507793	-1.37	0.000314
chr19	55556353	55556474	-3.55	0.000317
chr13	56296308	56296535	-1.35	0.00032
chr7	80837866	80838014	-2.25	0.000322
chr2	33918875	33919057	-2.67	0.000322
chr8	10911026	10911414	-1.53	0.000328
chr4	46863935	46864158	-2.47	0.000328
chr2	73536520	73536655	-1.68	0.000328
chr2	158625068	158625208	-1.1	0.00033
chr2	73536272	73536421	-2.36	0.000334
chr10	81014920	81015171	-1.07	0.000344
chr15	30468898	30469006	-2.94	0.000344
chr14	30196416	30196551	-1.96	0.000346
chr5	125141235	125141527	-1.44	0.000347
chr16	14131968	14132096	-1.52	0.000349
chr8	45875347	45875572	-1.55	0.000351
chr1	55506491	55506615	-2.28	0.000358
chr13	43784988	43785309	-0.89	0.000359
chr4	109476533	109476649	-0.86	0.00036
chr1	36539288	36539463	-2.34	0.000366
chr11	87030947	87031109	-2.06	0.000373
chr15	10714692	10714900	-2.03	0.000374
chr17	86787948	86788081	-3.18	0.000375
chr1	151607935	151608049	-2.89	0.000377
chr10	79936913	79937096	-1.36	0.000378
chr3	95732758	95733086	-1.3	0.00038
chr18	65302625	65302755	-1.88	0.000386
chr1	86263682	86263888	-1.01	0.000388
chr1	120251259	120251409	-2.37	0.000391
chr16	57423077	57423270	-1.07	0.000391
chr18	31701368	31701495	-3.14	0.000394
chr11	84828983	84829188	-0.96	0.000394
chr7	29001265	29001471	-1.76	0.000399
chr14	27623514	27623645	-2.28	0.000399
chr15	78754214	78754431	-2.9	0.000402
chr12	40584981	40585252	-1.13	0.000407
chr6	116647809	116648056	-2.92	0.000409
chr5	139024680	139024868	-1.9	0.00041
chr7	16046507	16046697	-1.08	0.000412
chr10	128909744	128909933	-1.41	0.000415
chr4	129782412	129782549	-1.37	0.000418
chr15	86192014	86192133	-3.49	0.00042
chr5	139299276	139299379	-3.5	0.000423
chr16	91355333	91355473	-0.98	0.000426
chr14	45351013	45351324	-0.72	0.000426
chr15	54745717	54745973	-3.29	0.000435
chr2	153424635	153424766	-3.16	0.000438
chr6	125331036	125331240	-1.31	0.00044
chr11	115954861	115955082	-3.62	0.000442
chr3	37738329	37738494	-2.8	0.000444
chr8	121695964	121696103	-2.03	0.000446
chr16	18089069	18089314	-1.1	0.000448
chr19	22916801	22916992	-1.11	0.000453
chr1	191194209	191194321	-1.49	0.000454
chr14	75863813	75864026	-1.23	0.000456
chr9	40321435	40321682	-1.15	0.000457
chr3	38102653	38102760	-2.64	0.00046
chr8	33845791	33845938	-2.24	0.000465
chr11	95309585	95309798	-0.72	0.000465
chr9	13304151	13304285	-2.29	0.000467
chr11	120039837	120039966	-1.46	0.000471
chr9	106332883	106333029	-3.6	0.000473
chr4	152027585	152027805	-0.65	0.000475
chr17	65698859	65698999	-3.66	0.000475
chr12	111789396	111789508	-2.18	0.000477
chr17	45710549	45710698	-1.07	0.000487
chr3	9173876	9174083	-2.73	0.000488
chr10	100031597	100031827	-2.57	0.000497
chr13	52578087	52578191	-2.39	0.000498
chr1	136119028	136119137	-3.48	0.000501
chr1	39577500	39577654	-0.92	0.000502
chr9	114026473	114026888	-0.77	0.000502
chr2	32720771	32720930	-1.85	0.000509
chr7	27361428	27361728	-0.89	0.000514
chr3	84703374	84703577	-3.33	0.000514
chr9	25490413	25490557	-2.63	0.000523
chr12	112870895	112871045	-1.12	0.000524
chr3	94413063	94413264	-0.62	0.000529
chr12	73846772	73846900	-2.36	0.000541
chr14	118706393	118706563	-1.01	0.000542
chr7	16614974	16615543	-0.62	0.000543
chr5	110582869	110583043	-3.11	0.000546
chr2	119242495	119242598	-2.72	0.000547
chr6	89050650	89050836	-1.86	0.000548
chr15	89173936	89174064	-1.61	0.000551
chr6	90360452	90360726	-2.27	0.00057
chr4	126162666	126162814	-0.87	0.000572
chr9	21525979	21526241	-0.85	0.000574
chr3	69156020	69156174	-3.45	0.000578
chr4	151996477	151996595	-1.01	0.00058
chr5	35653858	35654020	-3.62	0.000592
chr9	48984880	48985600	-0.72	0.0006
chr9	121642594	121642728	-1.01	0.000606
chr17	86293312	86293501	-1.17	0.000606
chr6	32588197	32588323	-1.81	0.000606
chr6	112778375	112778545	-3.48	0.000607
chr15	64018510	64018685	-3.22	0.00061
chr12	69582995	69583115	-1.11	0.000615
chr19	17252960	17253123	-1.74	0.000616
chr16	11352050	11352201	-3.45	0.000619
chr5	122770828	122770933	-2.33	0.000627
chr16	23307747	23307896	-3.59	0.000633
chr10	69212601	69212734	-1.55	0.00064
chr5	136140042	136140153	-1.56	0.000644
chr15	99803280	99803419	-1.87	0.000647
chr1	151608061	151608207	-2.63	0.000647
chr5	32940823	32940942	-3.65	0.000654
chr2	157422400	157422537	-2.36	0.000658
chr2	168884732	168884963	-1.17	0.000662
chr4	6453911	6454259	-1.16	0.000663
chr16	57441186	57441323	-2.18	0.000663
chr16	24361845	24362008	-3.56	0.000666
chr13	53024404	53024559	-2.96	0.00067
chr3	122301453	122301570	-2.3	0.000674
chr2	118711033	118711141	-1.91	0.000678
chr19	42306289	42306459	-2.24	0.000679
chr11	113747236	113747366	-1.57	0.00068
chr4	141287813	141287950	-2.4	0.000683
chr11	6562445	6562577	-2.71	0.000691
chr1	92137253	92137425	-1.36	0.000695
chr2	117342185	117342362	-1.76	0.000695
chr17	86560373	86560505	-3.57	0.000696
chr2	25557725	25557866	-0.78	0.000696
chr1	155417271	155417570	-0.82	0.000708
chr6	89350096	89350229	-2.97	0.000711
chr5	52190529	52190706	-0.78	0.000717
chr17	23726764	23726987	-1.4	0.000717
chr5	35673184	35673354	-1.11	0.00072
chr8	25052013	25052214	-0.93	0.000725
chr15	81086851	81087036	-3.08	0.000726
chr15	95769695	95769813	-1.93	0.000728
chr11	115903537	115903649	-2.06	0.000729
chr2	165250966	165251214	-3.34	0.000732
chr19	9982459	9983123	-0.47	0.000732
chr1	64532686	64532960	-0.61	0.000736
chr15	86169745	86170068	-1.01	0.00074
chr15	100552059	100552176	-0.86	0.000746
chr5	33996499	33996704	-1.64	0.000751
chr9	20961662	20961786	-2.35	0.000755
chr10	8772598	8772733	-1.85	0.000761
chr1	34028883	34029024	-2.28	0.000769
chr7	118903081	118903244	-2.07	0.00077
chr11	21326062	21326177	-3.36	0.000771
chr2	93187373	93187659	-0.71	0.000773
chr15	55502449	55502572	-2.66	0.000779
chr15	97383834	97384075	-1.99	0.000789
chr6	4987193	4987317	-2.09	0.000793
chr2	118540267	118540517	-1.06	0.000805
chr13	49321501	49321724	-1.64	0.000808
chr8	121573367	121573602	-0.86	0.000813
chr6	38676777	38677000	-1.66	0.000815
chr18	5101007	5101134	-3.11	0.000823
chr3	57512259	57512598	-1.98	0.000825
chr17	71286033	71286172	-2.81	0.000825
chr6	91156640	91156795	-0.76	0.000829
chr10	10472350	10472564	-0.97	0.000831
chr5	137645598	137645758	-1.82	0.000836
chr11	30197857	30198220	-1.2	0.000844
chr6	49028181	49028318	-2.66	0.000849
chr3	152555210	152555337	-2.82	0.000849
chr10	125213954	125214113	-2.83	0.000854
chr4	142057822	142057968	-2.37	0.000855
chr7	44553903	44554045	-1.07	0.000856
chr3	142560511	142560613	-1.88	0.000859
chr10	79697999	79698114	-3.16	0.00086
chr18	30088474	30088664	-3.28	0.00086
chr11	30198230	30198426	-1.79	0.000862
chr10	67483460	67483560	-3.49	0.000863
chr7	123149043	123149187	-1.49	0.000867
chr9	22494368	22494672	-1.03	0.00088
chr13	111895165	111895290	-3.05	0.000883
chr11	3895094	3895267	-1.12	0.000885
chr11	117864889	117865024	-1.89	0.000889
chr11	88864653	88864820	-1.05	0.000906
chr15	96588786	96588894	-2.92	0.000908
chr4	128768280	128768422	-2.56	0.000912
chr7	29425424	29425629	-3.07	0.000914
chr15	6341581	6341698	-1.84	0.000923
chr7	126285453	126285580	-0.97	0.000941
chr2	167300219	167300349	-1.93	0.000949
chr16	23927874	23928043	-1.38	0.00095
chr4	53263945	53264071	-3.53	0.000957
chr9	114016504	114016712	-3.06	0.000972
chr11	120189999	120190168	-1.7	0.000973
chr11	6497757	6497883	-1.81	0.000974
chr17	49995410	49995513	-3.26	0.000975
chr5	102576823	102576973	-3.19	0.000995
chr11	63897092	63897212	-2.69	0.000997
chr15	67134703	67134835	-1.93	0.000998
chr11	119375507	119375673	-1.73	0.000999
chr5	90339699	90339886	-1.83	0.000999
chr2	153140292	153140398	-3.32	0.001
chr18	60843855	60844005	-1.95	0.00101
chr18	32389788	32389934	-2.02	0.00101
chr12	8519576	8519708	-1.45	0.00101
chr11	108258819	108258942	-3.34	0.00103
chr4	134628667	134628861	-1.59	0.00104
chr8	121669183	121669497	-1.59	0.00104
chr8	126628741	126628877	-1.3	0.00104
chr19	24022839	24022991	-1.77	0.00104
chr4	128667314	128667425	-2.72	0.00104
chr4	32160944	32161181	-1.07	0.00105
chr17	86677037	86677145	-2.77	0.00105
chr5	140609587	140609792	-1.35	0.00105
chr11	20464707	20464840	-1.41	0.00105
chr9	106170695	106170833	-1.05	0.00106
chr6	89297330	89297596	-0.88	0.00106
chr8	70865475	70865588	-1.97	0.00107
chr9	108998978	108999094	-1.86	0.00107
chr12	40430718	40430837	-2.33	0.00108
chr11	113787461	113787637	-1.94	0.00109
chr1	73951412	73951540	-3.03	0.00109
chr12	80223686	80223810	-3.46	0.0011
chr4	138463928	138464130	-1.76	0.0011
chr15	34530206	34530322	-2.97	0.00111
chr5	112149355	112149487	-2.74	0.00111
chr17	50292755	50292945	-1.02	0.00113
chr15	100737835	100737980	-2.08	0.00114
chr1	135534808	135535077	-1.78	0.00114
chr1	52500209	52500471	-0.88	0.00115
chr13	52565212	52565335	-1.96	0.00116
chr7	80092398	80092644	-2.37	0.00116
chr11	102218800	102218992	-1.05	0.00118
chr8	94778625	94778785	-2.13	0.00118
chr7	97356874	97357003	-1.59	0.00119
chr3	152193776	152193928	-0.92	0.00119
chr7	137001889	137002059	-1.71	0.0012
chr6	113715655	113715792	-2.98	0.0012
chr4	150488223	150488426	-1.08	0.00121
chr11	105469288	105469453	-1.46	0.00121
chr12	73739566	73739760	-1.74	0.00122
chr7	123330586	123330715	-2.19	0.00122
chr4	140862157	140862304	-3.33	0.00122
chr2	18928322	18928473	-2.21	0.00122
chr10	90983058	90983358	-2.18	0.00123
chrX	102643939	102644339	-0.82	0.00124
chr1	182108802	182108968	-2.04	0.00125
chr10	90969916	90970036	-2.45	0.00126
chr5	142463760	142463963	-0.92	0.00126
chr9	72797162	72797447	-0.98	0.00128
chr10	62530270	62530420	-1.45	0.00128
chr9	97848196	97848331	-1.76	0.00129
chr11	106779495	106779636	-0.79	0.00131
chr2	31076448	31076600	-1.68	0.00131
chr11	97450074	97450196	-1.11	0.00131
chr1	120247368	120247503	-1.97	0.00132
chr13	109822445	109822818	-1.13	0.00132
chr17	47182222	47182375	-1.58	0.00134
chr10	115328685	115328842	-2.29	0.00136
chr1	93174517	93174627	-3.38	0.00136
chr19	32253085	32253253	-2.21	0.00136
chr11	53794891	53795069	-0.91	0.00137
chr13	59771417	59771539	-1.22	0.00137
chr4	133707067	133707250	-1.59	0.00137
chr8	88633462	88633683	-0.92	0.00137
chr7	73606889	73607084	-1.35	0.00138
chr18	32352726	32352880	-1	0.00139
chr6	140514855	140515018	-2.52	0.00139
chr5	110583274	110583397	-2.06	0.0014
chr9	51963501	51963629	-0.9	0.00141
chr2	156523110	156523247	-1.41	0.00141
chr5	64326480	64326611	-0.99	0.00142
chr2	30242660	30242857	-1.93	0.00143
chr11	63922037	63922159	-1.42	0.00144
chr6	50357963	50358064	-3.45	0.00145
chr6	108668358	108668503	-1.44	0.00145
chr10	81293091	81293304	-0.85	0.00146
chr7	38084867	38085067	-0.71	0.00146
chr11	62820175	62820477	-0.9	0.00147
chr9	22814826	22814973	-1.66	0.00147
chr6	136930856	136931063	-2.12	0.00147
chr2	156884651	156884793	-3.44	0.00148
chr10	94576038	94576244	-0.77	0.00148
chr19	10268095	10268253	-1.72	0.00148
chr18	56737340	56737718	-1.03	0.0015
chr2	132540578	132540750	-1.27	0.00151
chr4	70398199	70398360	-2.45	0.00153
chr1	37474203	37474379	-1.72	0.00154
chr15	10771459	10771584	-3.46	0.00154
chr4	155891704	155891954	-1.08	0.00155
chr14	51995369	51995602	-2.13	0.00155
chr15	25412441	25412617	-1.5	0.00156
chr15	7085045	7085385	-0.89	0.00156
chr2	130642726	130642936	-0.92	0.00158
chr2	103969506	103969671	-1.16	0.00159
chr7	28442821	28443013	-1.62	0.00159
chr4	135315372	135315589	-1.29	0.00159
chr17	83829442	83829585	-1.93	0.00159
chr16	24348085	24348237	-2.56	0.0016
chr2	118926349	118926608	-0.97	0.0016
chr6	95718658	95718911	-0.87	0.00161
chr9	44637727	44637891	-3.35	0.00161
chr6	82773287	82773413	-1.31	0.00161
chr2	169928465	169928618	-3.25	0.00161
chr4	134638081	134638190	-3.36	0.00161
chr12	85629827	85629952	-1.5	0.00162
chr5	137657271	137657398	-2.25	0.00162
chr1	167284541	167284973	-0.72	0.00163
chr8	33849433	33849535	-2.5	0.00164
chr10	20724962	20725142	-1.01	0.00164
chr9	13668859	13669062	-0.86	0.00165
chr16	36636883	36637023	-1.28	0.00165
chr1	40356013	40356215	-0.98	0.00167
chr4	118152479	118152729	-1.27	0.00167
chr9	25541458	25541651	-0.94	0.00167
chr4	40823665	40823851	-0.93	0.00169
chr9	114019168	114019287	-2.47	0.0017
chr10	67736718	67736895	-2.3	0.0017
chr2	152927518	152927655	-1.87	0.00171
chr6	121063850	121064069	-0.69	0.00171
chr10	88054299	88054664	-1.57	0.00172
chr4	46869392	46869504	-3.08	0.00173
chr5	3474810	3474936	-2.84	0.00174
chr1	13225972	13226098	-2.14	0.00175
chr3	109027639	109027839	-0.71	0.00176
chr9	50553742	50553870	-2.17	0.00176
chr5	9068987	9069125	-2.36	0.00176
chr17	50121184	50121505	-1.57	0.00177
chr7	101550617	101550753	-3.33	0.00178
chr1	71556974	71557215	-0.48	0.00178
chrX	151803227	151803406	-0.88	0.00178
chr4	86669899	86670191	-0.59	0.00179
chr10	99581195	99581313	-1.04	0.00179
chr5	112012826	112013005	-3.22	0.0018
chr16	23271920	23272039	-1.63	0.0018
chr3	88492962	88493182	-0.65	0.00181
chr7	116200941	116201121	-1.6	0.00182
chr19	53185609	53185738	-2.92	0.00183
chr1	134093012	134093230	-0.52	0.00184
chr4	152008825	152009046	-0.6	0.00184
chr17	31290959	31291074	-1.69	0.00185
chr9	120340110	120340269	-1.13	0.00186
chr5	138262207	138262373	-1.7	0.00186
chr9	109005700	109005820	-2.8	0.00187
chr7	126770865	126771091	-0.71	0.00187
chr17	50130505	50130701	-1.42	0.00188
chr1	186575666	186576002	-1.82	0.00188
chr2	140670478	140670657	-2.22	0.00189
chr1	53856800	53856978	-1.47	0.00189
chr7	113207446	113207572	-0.67	0.00189
chr15	8638724	8638874	-1.76	0.00189
chr4	138014244	138014426	-1.95	0.0019
chr17	86671330	86671471	-3.02	0.0019
chr5	105698756	105698895	-1.31	0.0019
chr3	27302187	27302331	-2.18	0.0019
chr12	33177373	33177518	-2.16	0.00191
chr6	113660629	113660814	-1.85	0.00191
chr18	65305565	65305712	-1.67	0.00191
chr10	21889539	21889693	-1.32	0.00192
chr11	48872211	48872427	-1.11	0.00192
chr4	124657466	124657694	-1.65	0.00193
chr13	37833615	37833822	-0.92	0.00195
chr5	125273795	125274121	-0.84	0.00195
chr12	31984755	31984885	-2.29	0.00196
chr7	28971764	28971894	-3.07	0.00196
chr14	55054548	55054650	-2.89	0.00196
chr2	118544425	118544615	-1.32	0.00196
chr5	99252871	99253112	-0.64	0.00197
chr5	77372968	77373100	-1.84	0.00197
chr15	25412738	25412951	-1.54	0.00198
chr9	61965493	61965720	-1.25	0.00198
chr8	109863511	109863634	-1.96	0.00198
chr10	118818022	118818197	-3.32	0.00198
chr9	42124088	42124449	-1.03	0.00198
chr10	59910444	59910570	-3.19	0.00199
chr7	99706833	99706969	-1.47	0.00199
chr3	38187505	38187730	-2.99	0.002
chr6	39573815	39573957	-0.9	0.002
chr8	22757552	22757704	-1.94	0.00201
chr6	22355941	22356352	-0.47	0.00201
chr12	17266435	17266597	-0.59	0.00202
chr17	34257688	34257917	-1.4	0.00203
chr5	114041694	114041823	-2.61	0.00203
chr11	94129779	94129893	-2.54	0.00203
chr15	96709492	96710321	-0.7	0.00203
chr11	63914448	63914583	-1.02	0.00204
chr11	29515006	29515122	-0.62	0.00204
chr5	77372847	77372964	-1.86	0.00205
chr15	95887505	95887631	-2.09	0.00206
chr2	91476186	91476423	-0.78	0.00207
chr5	135707939	135708056	-1.67	0.00209
chr10	127164955	127165293	-0.62	0.00209
chr15	54736399	54736500	-2.79	0.00209
chr6	4977578	4977802	-1.35	0.0021
chr2	167225296	167225440	-2.44	0.00211
chr11	97449885	97450064	-1.09	0.00211
chr9	53705795	53705934	-1.24	0.00212
chr8	88630312	88630421	-2.77	0.00212
chr9	64811276	64811504	-0.64	0.00213
chr17	34261488	34261794	-1.3	0.00214
chr16	97851227	97851408	-0.74	0.00216
chr19	38054436	38054651	-0.95	0.00217
chr15	76229484	76229631	-1.47	0.00217
chr7	25120598	25120773	-1.95	0.00217
chr2	152707680	152707894	-1.95	0.00217
chr16	23167153	23167382	-2.32	0.00217
chr2	92065373	92065630	-1.64	0.00218
chr6	28880700	28880948	-1.44	0.00218
chr5	139736301	139736494	-1.11	0.00219
chr14	8111661	8111817	-2.03	0.0022
chr10	75477316	75477441	-1.1	0.0022
chr18	65328688	65328924	-1.43	0.00221
chr5	150118433	150118650	-0.51	0.00221
chr1	180225940	180226100	-1.27	0.00221
chr13	51696581	51696734	-3.17	0.00221
chr6	134105939	134106103	-3.29	0.00222
chr13	28953700	28953852	-1.11	0.00222
chr2	57124104	57124244	-0.72	0.00223
chr10	19584224	19584378	-1.76	0.00225
chr6	128200671	128200823	-0.66	0.00225
chr11	116985613	116985828	-1.17	0.00225
chr4	129819791	129820130	-0.68	0.00227
chr2	15055039	15055173	-0.55	0.00228
chr4	3639864	3640017	-1.48	0.00229
chr4	126148341	126148513	-1.09	0.00229
chr4	133339300	133339587	-0.95	0.00229
chr15	100204720	100204863	-1.91	0.0023
chr19	43726644	43726824	-2.47	0.0023
chr8	123750150	123750332	-1.04	0.0023
chr12	102320055	102320178	-1.89	0.00231
chr12	110601303	110601433	-0.84	0.00232
chr18	60803595	60803849	-1.01	0.00232
chr5	9108586	9108765	-2.03	0.00233
chr16	87616240	87616399	-1.04	0.00233
chr16	22095875	22096039	-1.58	0.00234
chr12	85473513	85473648	-0.99	0.00234
chr6	31081318	31081485	-1.17	0.00235
chr10	127604619	127605063	-0.6	0.00235
chr2	36272422	36272592	-2.11	0.00238
chr1	167285049	167285176	-0.66	0.00238
chr10	62450125	62450235	-1.43	0.00239
chr18	32406853	32407023	-2.1	0.00239
chr6	136468658	136468775	-1.44	0.00239
chr2	4401393	4401509	-1.11	0.00239
chr15	7137056	7137181	-3.21	0.0024
chr19	12475459	12475672	-1.09	0.00241
chr11	68188883	68188994	-1.41	0.00242
chr1	73929313	73929509	-3.43	0.00242
chr4	107803736	107803958	-0.52	0.00243
chr14	79509038	79509233	-1.81	0.00245
chr7	98171209	98171351	-2.49	0.00247
chr15	59764185	59764349	-1.45	0.00247
chr8	40986287	40986422	-1.53	0.00248
chr8	70911380	70911525	-2.47	0.00248
chr17	57290794	57291097	-1.34	0.00249
chr11	31803617	31803795	-2.67	0.00249
chr8	120792858	120792984	-1.63	0.00249
chr5	8893625	8893832	-1.11	0.0025
chr11	106846012	106846201	-2.48	0.00251
chr19	54045157	54045357	-1.16	0.00251
chr15	68167876	68168108	-1.02	0.00251
chr4	155235328	155235611	-0.97	0.00251
chr7	55918453	55918651	-1.23	0.00252
chr12	85517501	85517650	-3.05	0.00253
chr10	79934431	79934666	-0.94	0.00253
chr2	129514441	129514660	-1.84	0.00254
chr15	97880777	97880968	-1.05	0.00255
chr4	43560312	43560554	-0.85	0.00255
chr10	100834906	100835065	-1.86	0.00255
chr8	33617968	33618081	-2.89	0.00256
chr17	28280489	28280681	-1.02	0.00256
chr1	82924828	82924963	-3.26	0.00257
chr7	83891751	83892156	-0.58	0.00257
chr3	116808110	116808327	-0.6	0.00259
chr18	53861967	53862120	-0.54	0.00259
chr13	107838410	107838528	-0.83	0.00259
chr15	85634564	85634802	-0.53	0.0026
chr5	120165165	120165320	-1.16	0.0026
chr5	117357227	117357571	-0.96	0.0026
chr12	99213145	99213528	-0.66	0.0026
chr5	140874048	140874228	-3.29	0.00261
chr3	90604526	90604676	-1.82	0.00263
chr17	84114298	84114492	-0.69	0.00264
chr1	13225844	13225944	-2.26	0.00264
chr5	96941348	96941461	-2.87	0.00264
chr5	135479163	135479337	-0.87	0.00264
chr14	65113055	65113186	-1.28	0.00265
chr15	37007354	37007598	-0.47	0.00265
chr9	66116967	66117093	-1.77	0.00265
chr18	30087290	30087454	-3.31	0.00266
chr18	82532003	82532225	-0.82	0.00266
chr6	128856335	128856454	-2	0.00267
chr16	5539126	5539257	-2.29	0.00267
chr14	31160604	31160758	-1.1	0.0027
chr4	134618928	134619358	-1.1	0.0027
chr4	107802064	107802295	-0.82	0.00272
chr2	121413580	121413746	-0.66	0.00272
chr10	67598653	67598812	-0.8	0.00272
chr11	118415082	118415323	-1.66	0.00274
chr4	83567830	83567945	-3.16	0.00275
chr2	92066101	92066233	-2.78	0.00276
chr7	118935499	118935622	-0.97	0.00276
chr12	85497847	85498104	-0.98	0.00276
chr9	75049244	75049363	-2.68	0.00278
chr15	83305314	83305462	-1.47	0.00279
chr9	120668393	120668544	-2.95	0.0028
chr5	107960847	107961030	-1.09	0.00281
chr2	33884808	33885038	-1.51	0.00282
chr15	83295017	83295220	-1.42	0.00283
chr14	121379146	121379415	-0.63	0.00283
chr19	7583271	7583403	-2.33	0.00284
chr9	63989268	63989451	-1.69	0.00284
chr19	40998635	40998782	-1.3	0.00285
chr5	151344792	151345062	-2.26	0.00286
chr4	40700363	40700514	-1.41	0.00286
chr7	118652747	118652913	-2.1	0.00288
chr17	34655623	34655828	-1.4	0.00288
chr2	29053008	29053149	-2.71	0.00289
chr8	22566225	22566330	-2.99	0.0029
chr2	91948146	91948353	-0.98	0.00291
chr6	113650212	113650373	-1.39	0.00291
chr17	86344171	86344327	-2.8	0.00292
chr7	106271066	106271228	-1.36	0.00294
chr3	115682872	115683027	-3.23	0.00294
chr15	97881526	97881655	-1.83	0.00294
chr15	10795506	10795640	-2.73	0.00296
chr8	120131294	120131455	-2	0.00297
chr4	135801600	135801702	-3.1	0.00297
chr2	167932274	167932444	-0.69	0.00299
chr9	43239733	43240006	-1.25	0.00299
chr6	39507536	39507738	-1.08	0.003
chr12	110446262	110446612	-0.57	0.003
chr9	118082734	118083065	-1.35	0.003
chr10	21890361	21890553	-2.61	0.00302
chr11	103992752	103992888	-1.52	0.00302
chr6	29987357	29987476	-1.27	0.00303
chr6	39493292	39493568	-1.01	0.00305
chr18	54902582	54902771	-1.02	0.00306
chr2	30718372	30718576	-1.53	0.00306
chr6	97806910	97807065	-0.59	0.00307
chr17	56218884	56219034	-0.82	0.00307
chr6	48568676	48568849	-2.91	0.00308
chr4	134632173	134632291	-2.27	0.00308
chr18	53311995	53312253	-1.13	0.0031
chr8	105518628	105518731	-1.83	0.0031
chr10	63338806	63339045	-0.85	0.00311
chr5	113828264	113828463	-1.12	0.00316
chr1	155854567	155854730	-2.92	0.00316
chr15	102982026	102982169	-3.21	0.00316
chr6	29848856	29849019	-2.33	0.00317
chr4	109476650	109476773	-0.63	0.00317
chr17	50030763	50030947	-2.79	0.00318
chrX	141149680	141150007	-1.25	0.00319
chr1	171375738	171375923	-0.92	0.00319
chr2	157457550	157457675	-0.82	0.00319
chr10	128123310	128123413	-2.59	0.00319
chr3	38105572	38105682	-2.61	0.0032
chr7	132724025	132724181	-1.75	0.0032
chr9	46120046	46120257	-1.14	0.00321
chr7	126792358	126792666	-0.75	0.00321
chr7	108927132	108927351	-2.1	0.00321
chr7	31156345	31156563	-1.19	0.00322
chr10	111388992	111389173	-2.11	0.00322
chr1	120265223	120265449	-0.58	0.00322
chr15	73176861	73177031	-1.66	0.00323
chr18	62068948	62069091	-1.04	0.00323
chr12	99986864	99987095	-1.82	0.00324
chr10	67690030	67690340	-0.74	0.00325
chr14	70308762	70308882	-1.15	0.00325
chr2	179920177	179920360	-0.9	0.00326
chr11	116694569	116694755	-2.9	0.00326
chr10	122747631	122747759	-1.81	0.00327
chr4	132944805	132944947	-1.95	0.00327
chr5	24451615	24451802	-0.77	0.00328
chr13	43239925	43240099	-2.63	0.00328
chr5	31637084	31637188	-3.24	0.00329
chr15	75678739	75678871	-0.91	0.00332
chr15	93318926	93319066	-1.11	0.00334
chr1	21079305	21079676	-0.54	0.00335
chr10	81136458	81136602	-1.09	0.00335
chr10	59932630	59932786	-2.24	0.00336
chr17	87984896	87985100	-1.17	0.00337
chr15	25355393	25355582	-1.43	0.00338
chr18	32352570	32352707	-1.09	0.00338
chr6	49097069	49097201	-2.83	0.00341
chr7	5020316	5020528	-0.75	0.00342
chr11	76497837	76497973	-1.66	0.00342
chr6	99666732	99667112	-1.02	0.00345
chr10	86021676	86021969	-0.58	0.00346
chr4	119911473	119911626	-2.78	0.00348
chr2	173769279	173769422	-2.94	0.0035
chr16	92039622	92039740	-0.93	0.0035
chr16	94724010	94724219	-1.4	0.00351
chr11	100840928	100841116	-2.29	0.00352
chr7	120865222	120865413	-1.7	0.00354
chr17	10326762	10326882	-0.67	0.00356
chr13	40722739	40723044	-1.03	0.00357
chr7	141540716	141540975	-0.71	0.00357
chr15	89149554	89149658	-2.73	0.00357
chr1	128705167	128705425	-0.81	0.00358
chr12	111907986	111908149	-0.77	0.00359
chr2	92987950	92988259	-1.25	0.00359
chr11	118348923	118349168	-1	0.0036
chr4	125055447	125055692	-0.98	0.0036
chr11	120256683	120256793	-2.42	0.00361
chr10	84551970	84552091	-2.95	0.00362
chr11	119710927	119711059	-2.48	0.00363
chr2	153481333	153481557	-1.51	0.00363
chr9	106309979	106310122	-1.97	0.00364
chr17	34931133	34931397	-0.75	0.00364
chr2	14206875	14207082	-1.44	0.00365
chr14	64876547	64876717	-2.24	0.00365
chr5	65764976	65765152	-0.74	0.00365
chr12	76537458	76537635	-0.56	0.00365
chr11	63906581	63906729	-1.8	0.00365
chr4	144929944	144930052	-1.72	0.00366
chr14	64883295	64883454	-1.88	0.00366
chr2	150840162	150840451	-0.71	0.00367
chr6	48602491	48602701	-1.36	0.00369
chr11	50236798	50236936	-0.74	0.00369
chr2	153496395	153496633	-1.03	0.0037
chr4	21755314	21755429	-0.88	0.00371
chr11	60186039	60186196	-1	0.00371
chr8	122567333	122567792	-0.6	0.00371
chr17	34291707	34291817	-1.45	0.00373
chr14	21613158	21613272	-2.36	0.00373
chr10	80228162	80228360	-1.27	0.00374
chr15	97880557	97880748	-0.89	0.00374
chr9	61054554	61054693	-1.88	0.00374
chr1	86406435	86406581	-1.69	0.00375
chr7	27537253	27537549	-1.44	0.00376
chr19	5408222	5408337	-3.25	0.00377
chr3	115985355	115985473	-2.53	0.00378
chr17	37276063	37276199	-3.22	0.0038
chr16	92581885	92582073	-1.55	0.00383
chr11	114675390	114675570	-0.77	0.00384
chr3	127527626	127527781	-2.93	0.00384
chr13	51736441	51736675	-1.14	0.00384
chr8	123042241	123042730	-0.47	0.00384
chr3	107631580	107631866	-0.84	0.00385
chr9	48817463	48817627	-1.05	0.00385
chr4	43043973	43044130	-0.74	0.00385
chr17	6001512	6001653	-1.15	0.00385
chr16	23287425	23287617	-1.4	0.00387
chr4	6443962	6444149	-2.47	0.00387
chr12	80191526	80191659	-3.06	0.00387
chr1	171608490	171608634	-3.08	0.00389
chr1	172341014	172341165	-1	0.0039
chr10	91138431	91138548	-1.59	0.0039
chr17	12758077	12758230	-0.93	0.0039
chr5	64864694	64864871	-0.92	0.00391
chr9	106386192	106386417	-2.39	0.00391
chr5	115260441	115260566	-2.02	0.00391
chr2	76610732	76611023	-1.3	0.00392
chr7	99680686	99681194	-0.52	0.00392
chr2	158189587	158189706	-2.93	0.00393
chr8	124721973	124722161	-0.55	0.00393
chr17	10359484	10359695	-1.45	0.00393
chr11	94760361	94760707	-1.56	0.00393
chr8	24419819	24419952	-2.05	0.00393
chr9	50533388	50533542	-1.29	0.00394
chr12	116433929	116434034	-2.34	0.00395
chr4	126001942	126002070	-1.67	0.00396
chr3	90603699	90603825	-2.11	0.00396
chr11	97728403	97728553	-1.5	0.00397
chr13	34994076	34994213	-0.81	0.00397
chr7	19877102	19877358	-1.01	0.00398
chr18	61554998	61555338	-0.68	0.00399
chr12	85110752	85110863	-0.94	0.00399
chr14	62940645	62940976	-1.02	0.004
chr7	145111254	145111476	-1.31	0.00401
chr19	47511981	47512121	-1.09	0.00401
chr19	6987512	6987635	-2.67	0.00402
chr14	74914006	74914132	-1.99	0.00402
chr2	160083815	160083962	-1.93	0.00402
chr12	112629284	112629712	-0.55	0.00403
chr9	109118141	109118410	-0.88	0.00405
chr13	56003854	56004118	-1.31	0.00407
chr4	107758964	107759106	-3.09	0.00407
chr4	123026280	123026476	-1.89	0.00407
chr1	74072620	74072781	-2.76	0.00408
chr17	83705724	83705977	-1.2	0.00408
chr17	50134393	50134541	-2.11	0.00409
chr11	35769301	35769535	-0.49	0.00409
chr2	65551851	65551999	-1.6	0.00411
chr7	25632694	25632907	-0.77	0.00411
chr15	31615577	31615699	-2.61	0.00412
chr8	105469342	105469582	-1.19	0.00412
chr3	31133802	31133961	-1.2	0.00412
chr9	44483775	44483888	-1.47	0.00413
chr5	117158623	117158974	-1.14	0.00414
chr13	97241048	97241196	-0.5	0.00414
chr2	4493239	4493378	-1.26	0.00415
chr16	97851425	97851671	-0.61	0.00415
chr1	135502268	135502442	-2.59	0.00415
chr19	7438471	7438608	-3.14	0.00416
chr14	21986118	21986236	-1.33	0.00416
chr3	103130425	103130587	-1.8	0.00416
chr2	131352725	131353031	-0.88	0.00418
chr19	35143901	35144052	-2.14	0.00418
chr12	17011511	17011813	-0.88	0.00418
chr1	189922291	189922494	-0.99	0.0042
chr10	116581496	116581628	-0.83	0.00421
chr2	154677093	154677360	-1.07	0.00422
chr17	45752740	45753053	-0.73	0.00422
chr6	136468424	136468531	-1.56	0.00424
chr13	36074585	36074698	-1.3	0.00424
chr13	105426118	105426242	-1.03	0.00424
chr12	117560525	117560770	-0.58	0.00425
chr12	104824679	104824854	-2.41	0.00426
chr16	85124002	85124130	-1.16	0.00428
chr1	178991623	178991779	-1.57	0.00428
chr8	95141129	95141243	-1.4	0.00429
chr11	89021044	89021229	-0.66	0.00429
chr1	153424978	153425194	-1.07	0.0043
chr3	105716924	105717075	-1.21	0.00431
chr2	59670299	59670400	-3.04	0.00433
chr7	80774275	80774429	-1.55	0.00434
chr8	105543900	105544087	-2.52	0.00434
chr12	112617295	112617485	-0.85	0.00434
chr18	10725595	10725740	-0.64	0.00435
chr9	13681702	13681905	-1.22	0.00435
chr7	132672545	132672777	-0.66	0.00437
chr10	8948370	8948523	-3.05	0.00438
chr14	21995518	21995765	-0.8	0.00438
chr7	84188286	84188429	-0.98	0.0044
chr1	152766437	152766544	-1.04	0.0044
chr18	53236149	53236387	-1.35	0.00442
chr3	58672063	58672229	-1.34	0.00442
chr5	32133682	32133855	-1.08	0.00443
chr14	21278327	21278532	-0.98	0.00447
chr15	80098645	80098779	-2.66	0.00448
chr17	37050520	37050739	-1.2	0.00448
chr11	53795317	53795485	-1.17	0.00449
chr8	33891069	33891245	-1.95	0.00449
chr11	120360128	120360318	-1.4	0.00453
chr1	152904617	152904791	-1.07	0.00453
chr8	22166154	22166266	-0.88	0.00456
chr7	58829179	58829344	-1.67	0.00456
chr11	55469494	55469670	-0.45	0.00456
chr6	124672208	124672391	-1.67	0.00457
chr3	79977697	79977877	-2.49	0.00461
chr6	5006678	5006865	-1.08	0.00461
chr10	71348423	71348546	-0.85	0.00462
chr4	141287023	141287206	-2.53	0.00462
chr10	82860631	82860871	-0.69	0.00462
chr8	36248406	36248639	-0.58	0.00464
chr6	125149392	125149558	-1.25	0.00464
chr2	129625119	129625271	-2.27	0.00465
chr10	79774313	79774461	-1.87	0.00467
chr16	17561960	17562158	-1.41	0.00467
chr6	128753976	128754150	-1.44	0.00467
chr10	128094743	128094854	-0.92	0.00467
chr17	34287838	34287969	-1.43	0.00467
chr9	25519351	25519474	-2.07	0.00468
chr19	7569728	7569911	-2.47	0.00468
chr3	93547214	93547393	-1.4	0.00468
chr3	108990236	108990436	-2.6	0.00469
chr4	135416365	135416640	-1.13	0.00469
chr15	94565989	94566138	-1.38	0.00469
chr2	6740123	6740244	-1	0.00471
chr2	164913554	164913755	-1.64	0.00471
chr8	117079714	117079975	-1.19	0.00471
chr7	128392420	128392553	-0.77	0.00473
chr9	46106140	46106339	-2.17	0.00474
chr10	83360028	83360230	-0.6	0.00475
chr10	95817498	95817646	-1.81	0.00475
chr1	128712876	128713175	-0.55	0.00475
chr11	94687298	94687406	-3.02	0.00475
chr2	166430083	166430271	-1.78	0.00478
chr6	112780334	112780557	-3.22	0.00478
chr19	47406618	47406727	-3.16	0.00478
chr14	45219438	45219777	-0.46	0.00479
chr7	28444752	28444872	-2.74	0.00482
chr2	166195193	166195314	-1.74	0.00482
chr8	105347727	105347832	-0.89	0.00483
chr4	132564038	132564216	-0.93	0.00483
chr15	83471605	83471723	-2.34	0.00484
chr1	105179620	105179733	-2.63	0.00485
chrX	7721966	7722284	-0.89	0.00485
chr2	117299731	117300013	-1.32	0.00486
chr4	107821222	107821399	-2.83	0.00487
chr1	180403736	180404020	-0.66	0.00488
chr11	116130964	116131191	-0.71	0.00489
chr17	50025178	50025332	-1.03	0.0049
chr2	169928898	169929015	-3.12	0.00492
chr5	149267548	149267775	-0.94	0.00494
chr14	64883130	64883262	-2.14	0.00496
chr4	69823378	69823610	-1.9	0.00496
chr8	120285172	120285279	-3.13	0.00496
chr15	80097709	80097818	-2.56	0.00498
chr11	53795101	53795249	-1.23	0.00498
chr4	122853750	122853895	-0.88	0.00498
chr1	58797352	58797680	-0.93	0.005
chr11	75565945	75566165	-1.3	0.00501
chr12	112629077	112629243	-0.98	0.00503
chr14	120295869	120296099	-1.09	0.00503
chr13	35994189	35994421	-1.65	0.00504
chr9	64811601	64811815	-1.05	0.00504
chr8	88300357	88300499	-0.79	0.00504
chr5	121721895	121722097	-1.14	0.00505
chr10	8878942	8879065	-2.04	0.00505
chr17	86601218	86601333	-3.28	0.00505
chr8	124265861	124266152	-0.84	0.00506
chr4	42950180	42950368	-1	0.00507
chr2	79653588	79653745	-1.32	0.00508
chr14	122009625	122009802	-0.85	0.00509
chr16	17531039	17531164	-0.71	0.00509
chr4	128654613	128654804	-0.78	0.00509
chr7	132714304	132714443	-2.37	0.00512
chr8	68062137	68062339	-0.82	0.00513
chr15	38299163	38299321	-0.59	0.00514
chr10	61536508	61536741	-1.67	0.00515
chr2	157513767	157513938	-1.59	0.00515
chr7	141092439	141092580	-1.15	0.00515
chr3	100712260	100712416	-1.68	0.00515
chr18	75901503	75901702	-1.18	0.00516
chr6	89280668	89280876	-0.61	0.00516
chr13	42367770	42367965	-1.34	0.00517
chr15	100551790	100551940	-0.73	0.00517
chr12	112667602	112667931	-0.77	0.00517
chr14	54382749	54382969	-3.15	0.00517
chr13	59656662	59656932	-1.07	0.00517
chr7	79148996	79149176	-0.7	0.00518
chr11	116581317	116581593	-1.07	0.00519
chr15	83224116	83224223	-2.25	0.0052
chr9	41067989	41068117	-1.16	0.0052
chr18	75917821	75917964	-3.1	0.0052
chr8	122507948	122508085	-1.7	0.00521
chr2	165852634	165852772	-0.96	0.00521
chr8	56313778	56313948	-2.09	0.00522
chr7	30412834	30413076	-0.79	0.00523
chr13	34963605	34964043	-0.99	0.00523
chr15	62106644	62106856	-1.27	0.00524
chr11	117963352	117963498	-1.33	0.00525
chr10	78096236	78096382	-1.02	0.00525
chr11	50841529	50841635	-1.52	0.00525
chr13	45925409	45925568	-1.87	0.00525
chr10	98774884	98775032	-1.37	0.00526
chr18	38929027	38929210	-1.5	0.00527
chr11	115899635	115900036	-0.95	0.00528
chr5	73185151	73185375	-1.7	0.00528
chr2	25196586	25196911	-0.63	0.0053
chr15	8663817	8663939	-2.55	0.00531
chr3	96172237	96172564	-0.81	0.00531
chr2	152757169	152757290	-2.37	0.00533
chr3	122566679	122566796	-1.35	0.00533
chr9	57652495	57652634	-1.31	0.00534
chr2	163602219	163602395	-0.73	0.00534
chr10	12869428	12869586	-0.88	0.00536
chr6	115536260	115536431	-2.42	0.00537
chr14	54408464	54408569	-1.63	0.00538
chr6	129357504	129357656	-2.14	0.00542
chr4	46607706	46607922	-1.16	0.00544
chr1	73930019	73930176	-1.26	0.00544
chr5	34533975	34534128	-0.73	0.00544
chr10	127520557	127520684	-1.81	0.00545
chr15	83174205	83174492	-1.07	0.00545
chr5	139456769	139456924	-1.67	0.00546
chr9	115458149	115458393	-1.52	0.00546
chr7	30000725	30000859	-2.17	0.00548
chr5	32034578	32034868	-1.33	0.00549
chr3	52066412	52066548	-1.75	0.00549
chr1	165188915	165189063	-1.5	0.00551
chr14	102982433	102982711	-0.56	0.00551
chr6	72414157	72414374	-0.85	0.00553
chr2	90574277	90574440	-1.34	0.00554
chr1	191280798	191280981	-0.96	0.00554
chr8	33898952	33899056	-2.51	0.00555
chr8	122906471	122906700	-0.95	0.00555
chr5	112991305	112991426	-1.76	0.00556
chr16	8829879	8830027	-0.56	0.00557
chr9	44417891	44418149	-0.85	0.00557
chr1	191253797	191253925	-1.21	0.00557
chr12	84767618	84767814	-1.34	0.00558
chr8	11179983	11180188	-1.98	0.00559
chr9	109095460	109095694	-1.4	0.00559
chr5	140596981	140597174	-2.26	0.0056
chr7	145111483	145111747	-0.82	0.0056
chr11	98918313	98918472	-0.71	0.00562
chr15	101371765	101371904	-1.19	0.00562
chr3	122521008	122521134	-1.06	0.00563
chr13	43802726	43803098	-1.39	0.00563
chr17	71096681	71096830	-1.28	0.00563
chr12	79750037	79750219	-1.88	0.00564
chr1	161536256	161536403	-3.01	0.00565
chr12	104829879	104830087	-1.98	0.00566
chr7	28381121	28381417	-0.59	0.00567
chr15	90645043	90645170	-1.18	0.00567
chr14	20546161	20546312	-0.68	0.00569
chr4	148676710	148676853	-1.68	0.00571
chr8	33842298	33842498	-1.34	0.00572
chr13	45600591	45600774	-1.42	0.00572
chr11	117954264	117954393	-1.81	0.00575
chr18	67736840	67737047	-2.72	0.00576
chr5	112265595	112265833	-0.75	0.00577
chr4	126126972	126127120	-1.82	0.00577
chr8	120539405	120539587	-0.87	0.00579
chr6	145276246	145276424	-0.74	0.0058
chr10	128910138	128910242	-1.44	0.00581
chr1	74134071	74134198	-1.55	0.00582
chr10	127164734	127164863	-0.82	0.00585
chr11	116100507	116100706	-1.47	0.00586
chr8	11115323	11115488	-2.15	0.00586
chr3	95653781	95653890	-0.88	0.00586
chr9	42028950	42029112	-2.58	0.00587
chr1	134361891	134362096	-0.77	0.00587
chr18	38918623	38918818	-2.35	0.00587
chr1	64324153	64324263	-2.55	0.00587
chr3	131489638	131489747	-1.63	0.00588
chr1	74094615	74094746	-1.21	0.00588
chr17	47567391	47567628	-2.86	0.00589
chr11	63906832	63906998	-1.71	0.0059
chr2	90509399	90509527	-1.4	0.0059
chr1	171366027	171366167	-1.05	0.00591
chr14	61774805	61774942	-3.05	0.00591
chr17	66077040	66077291	-0.59	0.00591
chr18	77821953	77822116	-1.62	0.00592
chr11	98682212	98682414	-0.84	0.00595
chr9	22484733	22484889	-1.45	0.00597
chr2	118490606	118490759	-1.1	0.00598
chr2	132131397	132131542	-1.22	0.00599
chr10	118796655	118796885	-1.23	0.006
chr18	64488979	64489169	-0.55	0.006
chr8	70645270	70645448	-1.82	0.00601
chr11	63897725	63897896	-2.94	0.00602
chr4	119320480	119320615	-0.76	0.00603
chr10	78069210	78069374	-0.86	0.00604
chr7	99675117	99675314	-1.12	0.00606
chr15	58272413	58272630	-2.34	0.00609
chr7	34234045	34234206	-0.89	0.00609
chr8	126884195	126884399	-1.04	0.00611
chr13	111980307	111980575	-1.04	0.00613
chr12	113140351	113140546	-0.86	0.00614
chr7	141414281	141414479	-0.9	0.00617
chr1	167272006	167272153	-1.69	0.00618
chr12	8450703	8450875	-0.92	0.0062
chr2	168170297	168170447	-0.57	0.0062
chr19	7557352	7557494	-1.05	0.0062
chr7	132541723	132541843	-2.3	0.00621
chr16	11676118	11676265	-1.71	0.00622
chr9	124037814	124038010	-0.91	0.00624
chr6	32587665	32587918	-1.74	0.00624
chr16	20717367	20717518	-0.81	0.00624
chr14	47472697	47472864	-0.83	0.00625
chr2	130930043	130930154	-1.19	0.00625
chr2	27560917	27561093	-2.37	0.00626
chr2	4453044	4453353	-0.58	0.00627
chr5	64342247	64342393	-1.83	0.00629
chr16	29847892	29848101	-2.67	0.0063
chr19	40356917	40357186	-0.91	0.0063
chr16	20357992	20358123	-0.76	0.00631
chr10	80940704	80940840	-1.53	0.00632
chr10	77969824	77969960	-1.1	0.00634
chr14	77836951	77837109	-1.02	0.00635
chr13	37666818	37667020	-1.37	0.00635
chr11	120257079	120257203	-2.52	0.00637
chr5	143669958	143670098	-1.78	0.00638
chr8	24725796	24725966	-1.05	0.00639
chr6	48542314	48542477	-2.02	0.00641
chr12	106034439	106034576	-1.25	0.00643
chr17	34312320	34312509	-2.45	0.00644
chr7	66392611	66392742	-2.2	0.00644
chr2	59670455	59670636	-1.69	0.00644
chr14	31189483	31189592	-2.01	0.00645
chr11	120991002	120991160	-1.09	0.00645
chr8	25201574	25201688	-0.85	0.00646
chr1	53873828	53873950	-1.84	0.00646
chr8	70768316	70768566	-0.86	0.00647
chr2	33887445	33887716	-1	0.00647
chr1	36262199	36262388	-0.84	0.00647
chrX	152224346	152224519	-0.91	0.0065
chr2	165868955	165869093	-0.96	0.0065
chr8	84198436	84198696	-0.48	0.0065
chr2	23040433	23040551	-1.31	0.00651
chr8	68062581	68062731	-1.15	0.00652
chr18	12213924	12214104	-1.95	0.00653
chr11	98952698	98953009	-0.8	0.00653
chr14	55635630	55635880	-0.71	0.00654
chr9	72133046	72133643	-0.74	0.00654
chr9	56075991	56076131	-3.05	0.00654
chr15	99449428	99449548	-2.98	0.00659
chr11	21238844	21238994	-1.06	0.0066
chr9	41152955	41153193	-0.97	0.0066
chr6	120915341	120915476	-1.37	0.0066
chr5	21563946	21564100	-2.1	0.00661
chr17	86218663	86218862	-3.02	0.00662
chr3	100981908	100982047	-2.55	0.00662
chr16	10694485	10694617	-2.45	0.00662
chr2	73502970	73503094	-1.61	0.00663
chr17	25797107	25797217	-1.18	0.00663
chr1	191405081	191405333	-2.26	0.00663
chr3	34019772	34020000	-0.52	0.00663
chr5	120558791	120559023	-0.98	0.00664
chr1	171328926	171329118	-1.06	0.00664
chr1	135766037	135766179	-0.86	0.00664
chr4	3678899	3679122	-0.67	0.00665
chr19	4113708	4113899	-1.36	0.00666
chr13	37517193	37517326	-2.61	0.00668
chr10	58341847	58342019	-2.62	0.00671
chr6	124375463	124375777	-0.56	0.00671
chr18	75839393	75839566	-0.84	0.00674
chr11	61762008	61762215	-0.91	0.00674
chr15	6565242	6565448	-1.29	0.00675
chr7	143599821	143600219	-0.6	0.00675
chr5	130079360	130079518	-0.72	0.00675
chr3	37729216	37729409	-0.79	0.00676
chr11	105182104	105182321	-1.39	0.00677
chr10	128376981	128377131	-0.8	0.00679
chr16	93415791	93415965	-1.83	0.00679
chr13	95951140	95951327	-1.77	0.0068
chr2	163676865	163677070	-1.7	0.00681
chr17	73107807	73108021	-0.54	0.00681
chr6	32167807	32167914	-3.15	0.00682
chr1	39901227	39901353	-1.4	0.00685
chr5	113952722	113952873	-1.71	0.00687
chr17	31680492	31680684	-1.61	0.00689
chr15	75903456	75903580	-1.57	0.0069
chr17	88042521	88042652	-2.16	0.00692
chr11	20458852	20459014	-1.6	0.00692
chr17	35023767	35023975	-2.08	0.00694
chr11	34833874	34833974	-1.62	0.00694
chr13	30769362	30769473	-2.76	0.00696
chr1	131072510	131072849	-1.03	0.00696
chr13	101760385	101760545	-1.52	0.00698
chr9	109100682	109100817	-2.08	0.00698
chr5	38480160	38480297	-1.03	0.00698
chr15	99972506	99972944	-0.58	0.007
chr16	31029880	31030038	-1.17	0.007
chr2	121413775	121413901	-0.53	0.00702
chr16	21995394	21995538	-1.11	0.00703
chr16	93767644	93767836	-2.69	0.00703
chr13	107657808	107657963	-3	0.00704
chr9	42108376	42108511	-2.85	0.00707
chr17	6601588	6601773	-1.37	0.00707
chr15	25321784	25321891	-2.46	0.00708
chr13	81657490	81657911	-0.54	0.00708
chr16	31935378	31935506	-1.43	0.00708
chr7	141447473	141447695	-0.73	0.00709
chr5	112985948	112986106	-2.16	0.00709
chr2	91132103	91132331	-2.16	0.00709
chr17	70974252	70974398	-1.56	0.0071
chr9	58806036	58806184	-0.99	0.0071
chr8	70342268	70342394	-2.91	0.00711
chr9	119894729	119894927	-0.63	0.00712
chr6	135167811	135167991	-0.72	0.00713
chr5	112950911	112951134	-1	0.00713
chr14	26491259	26491441	-2.36	0.00713
chr12	100492773	100492898	-2.66	0.00714
chr11	70687909	70688067	-1.18	0.00714
chr11	63020740	63020885	-1.49	0.00716
chr18	84719651	84719800	-2.63	0.00718
chr15	78772095	78772238	-2.18	0.0072
chr15	100421245	100421413	-2.27	0.00721
chr16	11433891	11434060	-0.89	0.00721
chr16	10774658	10774842	-3.04	0.00721
chr19	46045222	46045365	-0.76	0.00722
chr13	51748187	51748372	-2.65	0.00722
chr17	29431923	29432258	-0.65	0.00722
chr15	7931697	7931903	-1.19	0.00723
chr6	115887038	115887156	-1.54	0.00723
chr6	87496257	87496441	-0.94	0.00724
chr10	67629120	67629288	-1.19	0.00725
chr19	3922929	3923171	-1.12	0.00726
chr7	128378970	128379133	-1.84	0.00727
chr8	25156196	25156349	-0.88	0.00728
chr15	27856188	27856364	-1.62	0.00729
chr16	30187993	30188193	-1.27	0.0073
chr5	102845153	102845300	-1.13	0.0073
chr11	53015143	53015354	-2.03	0.00731
chr10	122882678	122882864	-1.52	0.00731
chr6	137545443	137545574	-1.82	0.00733
chr5	137102916	137103219	-1.17	0.00733
chr11	94753076	94753271	-2.77	0.00733
chr7	80419357	80419584	-1	0.00734
chr3	51224439	51224710	-0.56	0.00735
chr12	34725297	34725526	-1.6	0.00735
chr17	62574639	62574785	-1.49	0.00736
chr5	123930571	123930755	-0.87	0.00736
chr17	29490388	29490653	-0.97	0.00736
chr6	127017230	127017429	-1.41	0.00738
chr11	3914248	3914363	-0.93	0.0074
chr17	28420713	28420824	-1.26	0.0074
chr8	58958414	58958612	-2.95	0.0074
chr11	46479423	46479590	-1.47	0.00741
chr8	105518503	105518621	-1.58	0.00741
chr3	135628503	135628680	-1.5	0.00741
chr15	54612769	54612871	-3.01	0.00743
chr7	114292559	114292872	-0.78	0.00746
chr15	4027356	4027476	-0.7	0.0075
chrX	53268976	53269166	-0.97	0.0075
chr12	99967159	99967264	-2.14	0.00752
chr10	61696004	61696186	-1.13	0.00752
chr4	124817893	124818033	-1.45	0.00754
chr6	91585586	91585801	-0.61	0.00757
chr16	95999442	95999544	-2.76	0.00757
chr2	153568221	153568350	-2.96	0.00758
chr11	113738010	113738147	-0.78	0.0076
chr6	120189396	120189506	-2.44	0.0076
chr1	93236247	93236450	-0.84	0.00761
chr10	84576194	84576326	-0.66	0.00764
chr8	72295971	72296078	-2.13	0.00765
chr12	100512297	100512424	-2.59	0.00767
chr7	99500331	99500465	-2.98	0.00767
chr8	124732968	124733101	-1.93	0.00767
chr17	47054740	47054886	-2.25	0.00768
chr1	43445669	43445797	-1.85	0.0077
chr9	40782186	40782570	-0.76	0.0077
chr5	147064496	147064627	-2.21	0.00771
chr15	103239390	103239526	-0.62	0.00773
chr11	117881033	117881249	-1.32	0.00774
chr9	107724855	107725014	-1.8	0.00774
chr11	54237129	54237290	-2.47	0.00775
chr2	128360651	128360888	-1.38	0.00775
chr17	29500878	29501039	-1.46	0.00776
chr10	80016574	80016696	-0.8	0.00776
chr4	32570741	32570870	-1.42	0.00776
chr4	152446339	152446456	-1.3	0.00778
chr2	145720889	145721016	-2.47	0.00779
chr11	72301460	72301651	-1.25	0.00781
chr1	30873887	30874005	-0.87	0.00782
chr4	123917175	123917528	-0.48	0.00783
chr4	133651611	133651748	-2.23	0.00784
chr12	81862401	81862582	-1.07	0.00784
chr11	69202971	69203087	-2.21	0.00784
chr15	53558462	53558601	-2.42	0.00784
chr19	9071567	9071731	-1.45	0.00785
chr15	67032225	67032381	-1.66	0.00785
chr7	25006688	25006892	-0.85	0.00786
chr15	6569125	6569413	-0.91	0.00789
chr11	118016331	118016469	-3.04	0.00789
chr16	10834988	10835108	-0.91	0.00792
chr18	61108476	61108714	-0.62	0.00792
chr8	72303869	72304022	-1.78	0.00792
chr12	80230128	80230251	-1.38	0.00792
chr4	53269982	53270167	-1.23	0.00796
chr9	60794314	60794519	-2.37	0.00798
chr11	84179427	84179923	-0.47	0.008
chr19	57554227	57554395	-2.59	0.00801
chr6	146221991	146222279	-0.67	0.00802
chr12	112578411	112578556	-2.14	0.00802
chr11	117959817	117960305	-0.9	0.00806
chr5	135186719	135187010	-0.61	0.00806
chr2	166662794	166663047	-0.85	0.00807
chr4	99158587	99158706	-1.14	0.0081
chr12	111758779	111759046	-0.92	0.00812
chr1	131394648	131394784	-2.53	0.00813
chr11	23665847	23666011	-0.6	0.00813
chr2	60855127	60855278	-1.04	0.00814
chr3	38076890	38077028	-2.93	0.00814
chr7	30953526	30953699	-0.76	0.00815
chr3	69721974	69722275	-0.56	0.00817
chr2	120623060	120623201	-1.72	0.0082
chr13	43864567	43864817	-0.59	0.0082
chr2	167314776	167314922	-1.23	0.00821
chr11	78984890	78985130	-0.62	0.00822
chr7	19468458	19468581	-2.05	0.00824
chr5	91962325	91962727	-0.59	0.00824
chr17	10319235	10319359	-0.78	0.00824
chr15	58272668	58272849	-2.08	0.00824
chr15	58325455	58325626	-1.65	0.00827
chr10	51526262	51526447	-0.9	0.00829
chr5	122644285	122644469	-1.17	0.00829
chr2	104122644	104122822	-0.79	0.0083
chr11	55461164	55461348	-0.48	0.0083
chr3	130878963	130879120	-2.97	0.00831
chr14	30651039	30651183	-1.99	0.00831
chr12	112860919	112861084	-1.19	0.00835
chr17	66123640	66123804	-0.69	0.00835
chr15	101246325	101246648	-0.47	0.00837
chr1	135535389	135535592	-1.25	0.00837
chr15	78983483	78983620	-1.33	0.00838
chr4	35221957	35222182	-1.05	0.00838
chr10	8974010	8974149	-2.61	0.00839
chr15	86203997	86204193	-0.95	0.00841
chr5	64290101	64290205	-2.19	0.00842
chr9	25151709	25151923	-0.39	0.00844
chr10	93191011	93191204	-1.06	0.00844
chr11	69245813	69245946	-2.51	0.00844
chr4	41589797	41589906	-2.78	0.00845
chr10	40437250	40437428	-1.92	0.00847
chr2	84592975	84593177	-1.34	0.00847
chr13	54789039	54789478	-0.61	0.0085
chr4	53082008	53082123	-2.17	0.0085
chr16	93691346	93691473	-2.04	0.00852
chr9	13575078	13575231	-2.4	0.00852
chr2	102867836	102867983	-1.94	0.00856
chr2	90487553	90487716	-1.67	0.00857
chr19	55424038	55424177	-2.82	0.00857
chr17	50229559	50229788	-2.37	0.00858
chr12	91327629	91327769	-2.01	0.00859
chr12	111557620	111557764	-1.32	0.0086
chr8	126805945	126806069	-0.8	0.00861
chr4	40818554	40818701	-0.82	0.00862
chr17	28294524	28294686	-0.72	0.00862
chr15	98677376	98677571	-1	0.00863
chr7	64192454	64192571	-2.24	0.00863
chr6	120174609	120174770	-1.55	0.00864
chr1	93038921	93039082	-2.76	0.00864
chr2	25022082	25022366	-1.61	0.00865
chr7	19871092	19871542	-0.75	0.00865
chr11	63827704	63827825	-2.1	0.00865
chr13	107889060	107889291	-0.73	0.00867
chr5	65019097	65019274	-2.85	0.00872
chr6	48410070	48410175	-2.02	0.00874
chr17	10498070	10498191	-1.87	0.00874
chr1	131126586	131126709	-2.44	0.00874
chr11	74493321	74493439	-2.65	0.00876
chr6	48573423	48573583	-1.57	0.00876
chr19	10511037	10511169	-1.18	0.00876
chr18	34855412	34855581	-1.26	0.00877
chr16	20325480	20325593	-1.21	0.00877
chr3	31094534	31094780	-0.44	0.00878
chr10	93261135	93261326	-0.71	0.00878
chr5	123027647	123027791	-1.24	0.0088
chr2	26503522	26503901	-0.8	0.0088
chr4	148676355	148676474	-1.82	0.00881
chr9	119248063	119248276	-0.85	0.00882
chr11	117946642	117946973	-0.9	0.00883
chr12	102283034	102283241	-0.73	0.00883
chr11	118400695	118400858	-2.28	0.00884
chr5	114374888	114375078	-2.09	0.00886
chr10	121586705	121586986	-0.58	0.00886
chr4	102487338	102487472	-2.97	0.00887
chr16	18343931	18344055	-0.53	0.00888
chr7	45095360	45095498	-0.99	0.00889
chr3	105716706	105716820	-1.92	0.0089
chr12	86894572	86894768	-0.73	0.00891
chr5	68735267	68735571	-0.9	0.00892
chr8	10901292	10901404	-1.44	0.00892
chr2	58480808	58481028	-1.57	0.00895
chr1	43462842	43462983	-3.23	0.00895
chr16	95955837	95955976	-1.35	0.00901
chr7	58829379	58829551	-1.36	0.00902
chr2	173263682	173263867	-1.1	0.00903
chr19	46515449	46515635	-1.33	0.00903
chr6	82913453	82913610	-1.74	0.00906
chr9	64557540	64557682	-2.95	0.00906
chr17	46144111	46144313	-1.4	0.00906
chr7	45103050	45103185	-1.76	0.00909
chr2	91485769	91485979	-1.09	0.00909
chr7	25756078	25756218	-0.6	0.00914
chr12	99993664	99993791	-2.81	0.00914
chr7	114069365	114069478	-1.87	0.00914
chr2	163750120	163750246	-1.81	0.00915
chr15	78405856	78406022	-2.03	0.00917
chr12	84009404	84009833	-0.91	0.00917
chr19	40496285	40496434	-2.31	0.00918
chr5	102497298	102497482	-1.06	0.00919
chr12	84110971	84111083	-2.98	0.0092
chr3	108085286	108085486	-0.86	0.00921
chr17	86378642	86379106	-0.95	0.00921
chr7	141221764	141221946	-0.48	0.00921
chr16	8738887	8739081	-0.55	0.00922
chr4	151044642	151044778	-0.63	0.00924
chr8	41016291	41016431	-0.65	0.00926
chr7	25395953	25396055	-1.69	0.00927
chr8	125053991	125054180	-0.97	0.00929
chr4	88714291	88714542	-1.59	0.00929
chr18	56756228	56756343	-0.77	0.00929
chr7	143042995	143043313	-0.81	0.00929
chr4	139422585	139422775	-2.56	0.0093
chr12	16920674	16920789	-2.39	0.00931
chr14	30593283	30593450	-0.6	0.00934
chr17	70832648	70832922	-0.54	0.00938
chr4	6990716	6990865	-1.86	0.00938
chr5	114702756	114702875	-1.81	0.00939
chr5	76529166	76529397	-0.61	0.00939
chr9	61965740	61965847	-1.29	0.0094
chr13	56334921	56335214	-0.77	0.00941
chrX	93756102	93756206	-2.03	0.00941
chr1	151338344	151338548	-1.42	0.00944
chr11	87214321	87214433	-3.03	0.00945
chr17	29093675	29093798	-0.73	0.00948
chr16	17508877	17508999	-0.74	0.00952
chr5	102783781	102783887	-2.49	0.00953
chr11	118416263	118416390	-1.71	0.00956
chr12	111789110	111789271	-1.31	0.00956
chr4	126024605	126024779	-1.9	0.00956
chr2	91984828	91984946	-1.35	0.00957
chrX	12587456	12587867	-0.51	0.0096
chr2	3159171	3159317	-2.28	0.00961
chr13	51734671	51734812	-0.93	0.00962
chr9	65214948	65215176	-0.63	0.00962
chr11	98949687	98949993	-0.83	0.00967
chr1	86147701	86147836	-2.16	0.00968
chr2	26360069	26360210	-0.96	0.00968
chr2	117342473	117342823	-1.13	0.00969
chr2	180042610	180042807	-0.69	0.00971
chr11	113788531	113788674	-1.58	0.00973
chr1	128825387	128825575	-1.9	0.00975
chr9	120127597	120127816	-0.61	0.00977
chr1	182102789	182102926	-3.26	0.00978
chr3	19451160	19451280	-0.64	0.00978
chr8	106577261	106577460	-1.18	0.00979
chr4	86657248	86657447	-0.61	0.0098
chrX	74254611	74254844	-0.57	0.00981
chr10	60260678	60260870	-0.63	0.00981
chr2	173276457	173276717	-0.65	0.00981
chr5	113968436	113968634	-3.02	0.00984
chr14	61556849	61557021	-0.56	0.00984
chr5	30949790	30950109	-0.79	0.00984
chr17	29474080	29474274	-1.17	0.00985
chr5	134509103	134509256	-0.73	0.00986
chr8	120499028	120499211	-1.1	0.00987
chr19	17256508	17256648	-1.22	0.00987
chr5	113830382	113830538	-0.86	0.00988
chr18	68052877	68053023	-2.72	0.00989
chr11	61761795	61761924	-1.19	0.0099
chr7	27561812	27561983	-1.73	0.00991
chr9	119340980	119341183	-0.53	0.00992
chr16	92105865	92106091	-0.91	0.00992
chr1	87112096	87112196	-2.93	0.00992
chr7	19693644	19693747	-2.28	0.00994
chr13	59656484	59656656	-1.24	0.00994
chr3	96055590	96055705	-1.62	0.00994
chr5	81020829	81021024	-0.99	0.00994
chr5	125141594	125141821	-1.14	0.00995
chr15	55501986	55502118	-1.66	0.00996
chr10	12866955	12867082	-0.86	0.00996
chr11	20740950	20741185	-1.15	0.00998
chr11	103246562	103246674	-1.98	0.00998
chr5	138280038	138280254	-0.73	0.00998
chr2	5417319	5417482	-2.02	0.00998
chr11	34064170	34064356	-1.37	0.00999
chr5	139252132	139252340	-0.81	0.01
chr6	39334270	39334445	-2.87	0.01
chr15	99333182	99333378	-0.94	0.01
chr13	9330727	9330872	-2.17	0.01
chr6	113630416	113630587	-1.06	0.01
chr17	57193954	57194196	-0.61	0.01
chr13	56113693	56113833	-1.73	0.01
chr8	13785772	13786273	-0.6	0.01
chr6	137410643	137410800	-1.04	0.01
chrX	167318926	167319113	-1.75	0.0101
chr2	169928071	169928261	-2.95	0.0101
chr11	6504823	6504997	-1.33	0.0101
chr10	60738023	60738184	-1.46	0.0101
chr1	135510367	135510511	-1.19	0.0101
chr8	25241338	25241480	-1.37	0.0101
chr10	39418500	39418698	-0.59	0.0101
chr6	31159404	31159551	-2.38	0.0101
chr2	35153283	35153487	-1.04	0.0102
chr8	33897797	33897968	-0.95	0.0102
chr1	135675551	135675710	-2.56	0.0102
chr6	29825427	29825560	-1.86	0.0102
chr15	79768413	79768583	-0.99	0.0102
chr4	152360862	152361023	-1.38	0.0102
chr8	124231354	124231483	-0.88	0.0102
chr15	98761296	98761484	-1.5	0.0102
chr8	27022973	27023135	-1.39	0.0102
chr8	13105426	13105568	-0.56	0.0103
chr11	118355003	118355195	-1.51	0.0103
chr8	123750351	123750457	-0.94	0.0103
chr10	94464900	94465020	-2.74	0.0103
chr13	113589780	113589898	-1.4	0.0103
chr5	31887691	31887860	-2.69	0.0103
chr2	33908429	33908581	-1.65	0.0104
chr15	83172151	83172372	-0.56	0.0104
chr17	71250813	71250986	-2.15	0.0104
chr4	141301130	141301338	-1.9	0.0104
chr9	37147418	37147545	-2.31	0.0104
chr4	136172615	136172742	-2.01	0.0104
chr16	24393587	24393784	-1.01	0.0104
chr13	30714689	30714808	-1.88	0.0105
chr1	74092456	74092601	-0.92	0.0105
chr8	26698632	26698772	-0.68	0.0105
chr11	11781796	11781911	-1.49	0.0105
chr3	89233587	89233732	-0.78	0.0105
chr2	155826526	155826804	-0.72	0.0105
chr15	67116754	67116973	-0.53	0.0105
chr4	43492823	43493012	-0.54	0.0105
chr7	126554141	126554288	-1.69	0.0105
chr10	84823701	84823853	-2.91	0.0105
chr7	19789931	19790100	-1.68	0.0105
chr2	84531269	84531516	-1.16	0.0105
chr1	74375448	74375603	-1.55	0.0106
chr18	38930491	38930671	-1.23	0.0106
chr2	27327107	27327277	-0.68	0.0106
chr6	125454792	125454962	-0.88	0.0106
chr13	40723077	40723211	-0.83	0.0106
chr11	83663679	83663797	-1.78	0.0107
chr10	111365039	111365370	-0.75	0.0107
chr13	3749751	3749895	-1.03	0.0107
chr1	131200145	131200346	-0.52	0.0107
chr2	166447472	166447574	-2.04	0.0107
chr10	95278135	95278301	-1.53	0.0107
chr4	6389526	6389644	-2.34	0.0107
chr18	25590695	25590808	-1.37	0.0107
chr1	51938501	51938657	-1.62	0.0107
chr7	29998222	29998415	-1.46	0.0107
chr11	104001136	104001404	-0.85	0.0107
chr10	95940504	95940817	-0.43	0.0107
chr17	45585290	45585647	-0.74	0.0107
chr19	35151198	35151383	-2.82	0.0107
chr7	47055824	47056007	-0.6	0.0107
chr18	34856241	34856489	-0.57	0.0108
chr5	3358842	3358991	-2.21	0.0108
chr1	172348273	172348393	-1.64	0.0108
chr5	102875519	102875633	-2.62	0.0108
chr15	85832179	85832329	-0.84	0.0108
chr4	123548207	123548309	-2.94	0.0108
chr9	50774159	50774283	-1.74	0.0108
chr4	109676596	109676734	-0.55	0.0108
chr14	61680975	61681332	-0.61	0.0109
chr17	63931701	63931836	-2.8	0.0109
chr1	136624848	136624971	-0.64	0.0109
chr18	6764934	6765238	-0.46	0.0109
chr5	96980386	96980500	-1.31	0.0109
chr6	125573325	125573475	-0.8	0.0109
chr11	29808638	29808778	-0.69	0.0109
chr8	70618953	70619193	-0.65	0.0109
chr19	42639639	42639805	-1.6	0.0109
chr8	70616003	70616135	-1.12	0.0109
chr14	47177898	47178129	-1.05	0.0109
chr15	103333787	103333926	-0.87	0.0109
chr9	64089195	64089311	-2.39	0.0109
chr1	80758433	80758720	-0.63	0.0109
chr8	117074695	117074903	-1.39	0.0109
chr10	7847113	7847457	-1.25	0.0109
chr15	90623588	90623721	-2.46	0.0109
chr10	95680555	95680695	-2.17	0.011
chr1	78657698	78657876	-0.49	0.011
chr5	120527704	120527828	-3.12	0.011
chr7	84689859	84690060	-0.43	0.011
chr7	80426478	80426642	-0.71	0.011
chr18	61401738	61401962	-0.72	0.011
chr2	157744743	157744844	-2.7	0.011
chr2	166018892	166019022	-2.06	0.011
chr16	91373021	91373226	-1.14	0.011
chr11	75594563	75594754	-0.99	0.011
chr1	58761435	58761757	-1.12	0.0111
chr4	135206295	135206542	-0.89	0.0111
chr1	155863041	155863220	-1.32	0.0111
chr2	154548802	154549023	-0.78	0.0111
chr3	146450683	146450821	-0.51	0.0111
chr15	97964047	97964179	-0.86	0.0111
chr12	103343603	103343753	-0.69	0.0111
chr3	95139711	95139838	-1.23	0.0112
chr15	98762220	98762356	-1.72	0.0112
chr9	49919253	49919406	-2.79	0.0112
chr5	138754447	138754617	-1.74	0.0112
chr4	40837729	40837936	-0.98	0.0112
chr7	30422157	30422431	-0.72	0.0112
chr4	132795204	132795344	-1.16	0.0112
chr7	29134818	29135023	-1.65	0.0112
chr5	121452510	121452835	-0.59	0.0112
chr3	103112346	103112508	-2.59	0.0112
chr4	89458647	89458831	-1.97	0.0112
chr1	152682664	152683019	-1.07	0.0112
chr13	101730472	101730594	-2.1	0.0112
chr14	21707033	21707249	-0.85	0.0113
chr8	84201634	84201817	-0.79	0.0113
chr3	100431704	100431971	-0.97	0.0113
chr3	96696319	96696475	-0.82	0.0113
chr11	50416006	50416136	-1.29	0.0113
chr17	5327564	5327745	-1.76	0.0113
chr15	10767710	10767834	-2.25	0.0113
chr4	41073248	41073358	-1.56	0.0113
chr4	129377592	129377820	-1.24	0.0113
chr16	32402928	32403043	-2.55	0.0114
chr14	75790700	75790802	-1.35	0.0114
chr11	116218767	116218870	-1.94	0.0114
chr16	10754656	10754810	-1.36	0.0114
chr16	81366006	81366181	-2.87	0.0114
chr11	115708645	115708791	-0.87	0.0114
chr11	43451429	43451551	-2.46	0.0114
chr5	99375869	99376043	-1.31	0.0115
chr14	50897495	50897606	-1.58	0.0115
chr5	91962741	91962901	-0.7	0.0115
chr11	115631122	115631268	-0.92	0.0115
chr13	19874983	19875131	-2.12	0.0115
chr17	54003654	54003855	-1.62	0.0115
chr11	117963505	117963658	-0.98	0.0115
chr14	66812326	66812595	-1.15	0.0116
chr9	99090054	99090198	-2.51	0.0116
chr2	156196671	156196865	-0.54	0.0116
chr11	116985958	116986182	-0.9	0.0116
chr6	122856029	122856246	-1.68	0.0116
chr14	47374377	47374710	-0.67	0.0116
chr5	125180029	125180424	-0.54	0.0116
chr18	37998741	37998880	-2.52	0.0116
chr5	123151169	123151307	-0.91	0.0116
chr15	83251691	83251794	-2.76	0.0117
chr15	66845477	66845693	-0.75	0.0117
chr15	27612931	27613058	-2.18	0.0117
chr8	84192088	84192371	-0.6	0.0117
chr15	36933638	36933941	-0.76	0.0117
chr12	32163786	32163969	-0.86	0.0117
chr17	71257198	71257391	-0.93	0.0117
chr17	87315295	87315480	-0.73	0.0117
chr5	36581914	36582171	-0.51	0.0117
chr9	119341188	119341353	-0.51	0.0117
chr2	167962467	167962578	-1.48	0.0117
chr19	5725094	5725270	-1.22	0.0117
chr1	160246071	160246189	-2.42	0.0117
chr8	72295733	72295854	-2.09	0.0118
chr17	71183372	71183600	-0.66	0.0118
chr2	5824745	5824914	-1.64	0.0118
chr17	84099859	84099997	-1.29	0.0118
chr10	19015228	19015636	-0.51	0.0118
chr15	67174127	67174252	-0.8	0.0118
chr5	31563693	31563838	-2.57	0.0119
chr7	90003575	90003694	-2.4	0.0119
chr15	98491431	98491559	-1.7	0.0119
chr6	120954131	120954415	-1.53	0.0119
chr16	31664297	31664417	-1.42	0.0119
chr4	86638708	86638877	-1.83	0.0119
chr10	95297707	95298132	-1.08	0.0119
chr6	124723737	124723956	-0.69	0.0119
chr15	84994578	84994789	-0.78	0.0119
chr17	34589870	34590063	-1.06	0.0119
chr1	170149307	170149496	-2.23	0.0119
chr5	90894384	90894497	-1.67	0.012
chr9	46014473	46014588	-1.18	0.012
chr11	50210509	50210877	-0.7	0.012
chr3	84884157	84884390	-1.19	0.012
chr11	98202991	98203265	-0.72	0.012
chr9	41130633	41130799	-0.89	0.012
chr12	111677962	111678140	-0.86	0.012
chr1	92216813	92216970	-0.93	0.012
chr1	178337671	178337863	-0.58	0.012
chr2	3760350	3760520	-1.26	0.012
chr10	83637427	83637552	-0.61	0.012
chr5	145114607	145114866	-0.62	0.012
chr2	118540870	118541070	-0.98	0.012
chr5	140642220	140642354	-0.91	0.0121
chr4	43419095	43419202	-1.27	0.0121
chr2	167271239	167271430	-0.98	0.0121
chr12	116231646	116231749	-2.67	0.0121
chr4	134586765	134586881	-1.32	0.0121
chr13	24791475	24791674	-0.74	0.0121
chr11	75454664	75454792	-0.83	0.0121
chr11	59191477	59191651	-1.49	0.0122
chr12	16740174	16740301	-1.97	0.0122
chr5	35679340	35679569	-1.16	0.0122
chr8	95140713	95140884	-1.24	0.0122
chr11	106779250	106779488	-0.67	0.0122
chr10	122774294	122774413	-2.1	0.0122
chr9	96326620	96326770	-1.99	0.0122
chr9	110333134	110333472	-0.68	0.0123
chr3	159877528	159877715	-2.62	0.0123
chr15	50827453	50827572	-2.23	0.0123
chr1	167268461	167268596	-1.42	0.0123
chr8	11461003	11461241	-0.97	0.0123
chr6	108529351	108529501	-1.28	0.0123
chr8	126845890	126846024	-0.97	0.0123
chr4	147927804	147928005	-1.37	0.0123
chr8	39594874	39595033	-1.89	0.0123
chr3	143147604	143147768	-1.06	0.0123
chr5	64230236	64230437	-0.52	0.0123
chr11	69681986	69682127	-0.71	0.0124
chrX	73716712	73716836	-0.94	0.0124
chr12	4236363	4236527	-1.19	0.0124
chr2	132019431	132019541	-2.17	0.0124
chr17	43200947	43201079	-0.99	0.0124
chr16	93751832	93752040	-1.62	0.0125
chr4	139169403	139169608	-0.76	0.0125
chr2	166433681	166433855	-2.32	0.0125
chr7	132653201	132653354	-2.25	0.0125
chr17	66076897	66077019	-0.78	0.0125
chr18	30160422	30160543	-1.88	0.0125
chr10	96264460	96264645	-2.86	0.0125
chr15	12371281	12371393	-1.74	0.0125
chr15	101372101	101372222	-1.26	0.0125
chr9	45299363	45299488	-1.26	0.0125
chr15	31342016	31342318	-1	0.0125
chr19	47447216	47447331	-2.7	0.0126
chr7	100465638	100465914	-0.72	0.0126
chr19	10905305	10905467	-2.36	0.0126
chr6	99636847	99637041	-2.04	0.0126
chr5	38220411	38220547	-0.7	0.0126
chr15	79357565	79357859	-0.57	0.0126
chr16	91367145	91367400	-0.9	0.0126
chr15	38518211	38518498	-0.44	0.0126
chr11	75669926	75670121	-1.14	0.0127
chr4	127327323	127327433	-2.42	0.0127
chr10	12929875	12930067	-1.25	0.0127
chr10	94418363	94418637	-1.59	0.0127
chr8	84192594	84192918	-0.8	0.0127
chr8	106603258	106603513	-1.14	0.0128
chr2	152615662	152615779	-2.28	0.0128
chr19	37264127	37264255	-2.37	0.0128
chr12	3780384	3780560	-1	0.0128
chr15	99845648	99845820	-2.34	0.0128
chr5	142909269	142909391	-0.8	0.0128
chr7	118468180	118468342	-2.95	0.0128
chr4	46534728	46534901	-1.16	0.0128
chr11	68468339	68468461	-1.21	0.0128
chr5	121824155	121824397	-0.94	0.0128
chr12	40379640	40379782	-1.37	0.0128
chr17	62642605	62642766	-2.14	0.0128
chr6	135350238	135350467	-1.85	0.0129
chr1	153489181	153489346	-0.98	0.0129
chr1	169368883	169369033	-1.27	0.0129
chr4	16088388	16088659	-1.63	0.0129
chr16	50533949	50534074	-1.42	0.0129
chr1	37531656	37531833	-1.42	0.0129
chr11	88864486	88864609	-1.07	0.0129
chr11	89022454	89022635	-0.82	0.0129
chr3	96409443	96409568	-1.66	0.0129
chr11	108223011	108223249	-0.67	0.013
chr12	73656935	73657093	-0.88	0.013
chr17	27574792	27575011	-2.41	0.013
chr9	46067687	46067964	-0.92	0.013
chr2	35480212	35480346	-1.09	0.0131
chr7	44854739	44854983	-0.63	0.0131
chr19	41646969	41647187	-1.48	0.0131
chr5	34949257	34949488	-0.76	0.0131
chr9	109027568	109027762	-1.05	0.0131
chr2	3118274	3118457	-1.17	0.0131
chr1	88654847	88655068	-0.92	0.0131
chr12	108835859	108836005	-0.47	0.0131
chr6	32510997	32511218	-1.48	0.0131
chr15	100719160	100719407	-1.38	0.0131
chr6	22474217	22474326	-1.97	0.0132
chr17	47600129	47600271	-1.2	0.0132
chr1	88575952	88576085	-2.35	0.0132
chr17	6079427	6079987	-0.61	0.0132
chr9	53693842	53693991	-1.24	0.0132
chrX	7878091	7878303	-0.84	0.0133
chr7	97780983	97781111	-2.49	0.0133
chr17	29078998	29079166	-0.92	0.0133
chr9	40392440	40392616	-1.96	0.0133
chr18	38911842	38912091	-2.01	0.0134
chr6	113333367	113333538	-1	0.0134
chr5	146948657	146948817	-0.79	0.0134
chr15	75969028	75969361	-0.89	0.0134
chr12	85177132	85177482	-0.82	0.0134
chr19	41360606	41360716	-1.58	0.0134
chr8	86735418	86735689	-2.48	0.0134
chr2	73540868	73541084	-0.81	0.0134
chr5	138997602	138997717	-1.94	0.0134
chr3	108911699	108911852	-0.51	0.0134
chr7	106240603	106240799	-2.66	0.0134
chr15	84121155	84121280	-2.37	0.0134
chr15	73596003	73596260	-0.82	0.0135
chr10	84935668	84935819	-1.14	0.0135
chr17	11780911	11781091	-2.83	0.0135
chr13	38522047	38522277	-2.29	0.0135
chr3	105687527	105687748	-0.57	0.0135
chr11	63908607	63908773	-1.41	0.0136
chr2	154597493	154597755	-1.15	0.0136
chr19	8989198	8989371	-0.73	0.0136
chr17	56303225	56303373	-1.29	0.0136
chr5	35679186	35679320	-1.62	0.0136
chr11	30198504	30198650	-1.13	0.0137
chr4	143162277	143162395	-0.63	0.0137
chr2	14056102	14056209	-1.24	0.0137
chr4	44072424	44072761	-0.5	0.0137
chr13	51651562	51651772	-0.67	0.0137
chr13	101740234	101740359	-1.51	0.0137
chr11	116424141	116424335	-1.25	0.0138
chr15	59764370	59764474	-1.28	0.0138
chr1	55087931	55088349	-0.41	0.0138
chr11	70091553	70091735	-3.02	0.0138
chr5	138831883	138832050	-2.08	0.0138
chr11	115163086	115163386	-0.46	0.0138
chr17	86232229	86232561	-0.88	0.0138
chr16	57167056	57167166	-0.81	0.0138
chr15	36608033	36608316	-0.64	0.0138
chr2	155979414	155979552	-0.82	0.0138
chr1	36309675	36309864	-1.16	0.0138
chr1	155576574	155576679	-2.83	0.0139
chr3	152479184	152479294	-1.07	0.0139
chr2	153161185	153161338	-1.25	0.0139
chr6	116461079	116461235	-0.7	0.0139
chr5	35609510	35610038	-0.69	0.0139
chr1	85735855	85735986	-0.76	0.0139
chr14	114946473	114946620	-1.93	0.0139
chr3	84690192	84690313	-1.44	0.0139
chr3	52011486	52011616	-1.83	0.014
chr2	165788074	165788175	-2.9	0.014
chr11	63051138	63051336	-0.81	0.014
chr5	72817636	72817843	-1.06	0.014
chr7	110313399	110313932	-0.7	0.014
chr2	152925611	152925872	-2.12	0.014
chr6	90325144	90325348	-2.1	0.014
chr11	75935873	75935999	-1.62	0.0141
chr19	53600620	53600817	-1.15	0.0141
chr8	13155306	13155438	-1.41	0.0141
chr8	84204027	84204289	-0.63	0.0141
chr3	10213789	10213999	-0.91	0.0141
chr2	163032780	163032914	-2.87	0.0141
chr9	57429385	57429530	-1.13	0.0141
chr1	91092527	91092699	-1.52	0.0141
chr11	119223598	119223714	-2.04	0.0141
chr13	92998706	92998814	-2.81	0.0142
chr14	60311387	60311546	-2.73	0.0142
chr15	80233765	80234158	-0.47	0.0142
chr14	76179425	76179668	-0.99	0.0142
chr5	110598894	110599031	-1.7	0.0142
chr2	26483307	26483663	-0.59	0.0142
chr5	64802900	64803037	-0.61	0.0142
chr8	105345163	105345298	-0.9	0.0143
chr9	123021029	123021394	-0.61	0.0143
chr5	36581756	36581878	-0.74	0.0143
chr16	21375314	21375488	-2.3	0.0143
chr13	108158588	108158739	-0.5	0.0143
chr4	32376531	32376665	-2.12	0.0143
chr19	10497639	10497801	-1.14	0.0143
chr9	60998886	60999348	-0.65	0.0143
chr6	145830683	145830998	-0.81	0.0143
chr3	51326869	51327094	-1.41	0.0143
chr3	89430270	89430398	-0.55	0.0143
chr13	55429332	55429523	-0.87	0.0144
chr19	43512317	43512450	-1.13	0.0144
chr9	57148143	57148432	-0.49	0.0144
chr9	102577559	102577722	-1.62	0.0144
chr4	11026380	11026560	-0.83	0.0144
chr3	87338073	87338197	-1.94	0.0144
chr2	155099533	155099689	-1.54	0.0144
chr16	91415487	91415628	-1.09	0.0145
chr2	180276842	180277016	-0.77	0.0145
chr11	75429137	75429269	-1.23	0.0145
chr15	102136164	102136360	-0.5	0.0145
chr17	57078419	57078587	-0.68	0.0145
chr10	77418138	77418449	-0.48	0.0145
chr9	70012649	70012799	-1.06	0.0146
chr19	35126557	35126751	-2.68	0.0146
[truncated: 2,794 more rows]

## Sheet: 64165_unchanged_P0.05
64165 unchanged ATAC-seq peaks between Egr2+/+ and Egr2fl/fl
chr	start	end	Fold	p.value
chr1	151345246	151345372	-0.48	0.0501
chr11	80428455	80428671	-0.54	0.0501
chr17	34305724	34305867	-0.85	0.0501
chr5	44215699	44215826	-1.31	0.0501
chr6	98985434	98985741	-1.01	0.0501
chr12	80083236	80083408	-1.37	0.0501
chr9	7344252	7344357	1.75	0.0501
chr17	88176006	88176156	-1.53	0.0501
chr5	137872701	137872892	-1.73	0.0501
chr8	72318792	72319108	-0.44	0.0501
chr2	118762529	118762736	-0.71	0.0501
chr5	20941288	20941543	-0.57	0.0501
chr1	134304730	134304878	-1.32	0.0501
chr1	55087754	55087879	-0.54	0.0502
chr5	20674644	20674805	-2.21	0.0502
chr5	147077348	147077611	-0.56	0.0502
chr19	41341772	41341876	-0.91	0.0502
chr4	43031401	43031552	0.68	0.0502
chr11	75566853	75566957	-0.97	0.0502
chr2	167503316	167503536	-0.84	0.0502
chr12	113146675	113147017	-0.4	0.0502
chr8	106561277	106561432	-0.73	0.0503
chr18	62773672	62773835	-0.97	0.0503
chr17	88557167	88557280	-1.84	0.0503
chr2	30441592	30441730	-2.14	0.0503
chr13	36108604	36108847	-1.11	0.0503
chr1	157101239	157101378	-1.06	0.0503
chr13	37482651	37482884	-0.54	0.0503
chr7	80628766	80628962	-0.63	0.0503
chr17	50525075	50525204	1.54	0.0504
chr4	151996223	151996345	-0.4	0.0504
chr7	84151861	84151979	-0.54	0.0504
chr19	4231866	4231970	-0.57	0.0504
chr10	31600204	31600381	-1.73	0.0505
chr4	114986590	114986947	-0.44	0.0505
chr2	52525973	52526159	0.71	0.0505
chr11	115071762	115072244	-0.4	0.0505
chr12	116317913	116318091	-1.05	0.0505
chr13	59931798	59932130	2022-03-13	0.0505
chr4	9670560	9670672	-0.69	0.0506
chr17	84141223	84141431	-1.07	0.0506
chr17	26661834	26662023	-1.03	0.0506
chr17	29095373	29095688	-0.45	0.0506
chr1	132139396	132139587	-1.31	0.0506
chr7	128110415	128110567	-1.34	0.0507
chr9	54467635	54467843	-0.89	0.0507
chr3	135608180	135608510	-0.53	0.0507
chr11	75415297	75415471	-1.26	0.0507
chr6	128520777	128520908	1.98	0.0507
chr10	40068798	40068997	-0.84	0.0507
chr17	47593280	47593826	-0.48	0.0508
chr6	108862634	108862854	-0.92	0.0508
chr13	99344627	99344828	-0.42	0.0508
chr3	95645426	95645540	-0.84	0.0508
chr5	137563358	137563540	-1.7	0.0508
chr5	143674679	143674827	-1.02	0.0508
chr1	193160374	193160602	-1	0.0508
chr7	101041996	101042164	1.39	0.0508
chr13	41552073	41552274	-0.91	0.0508
chr6	86585399	86585508	-1	0.0508
chr9	44134622	44134763	-1.18	0.0508
chr5	43102014	43102372	2022-01-12	0.0509
chr11	84819017	84819281	-0.7	0.0509
chr3	90111727	90111845	-2.47	0.0509
chr3	115992255	115992366	-2.4	0.0509
chr15	103366519	103366666	-0.69	0.0509
chr3	27574337	27574534	-1.11	0.0509
chr5	53401203	53401306	-0.97	0.0509
chr9	104211643	104211884	-1.5	0.051
chr5	142463966	142464075	-0.71	0.051
chr15	81112741	81112882	-1.14	0.051
chr11	100770910	100771062	-1.04	0.051
chr4	114960949	114961130	1.57	0.0511
chr7	135591587	135591733	-0.92	0.0511
chr15	38483443	38483582	-1.33	0.0511
chr8	117454260	117454438	-0.94	0.0511
chr7	43533097	43533249	-0.59	0.0511
chr16	32087776	32087887	-1.53	0.0511
chr2	129198794	129198946	-0.68	0.0511
chr6	71452925	71453075	-2.03	0.0511
chr10	93273478	93273638	-0.79	0.0511
chr3	90081361	90081652	-0.62	0.0511
chr8	128594956	128595078	-1.76	0.0512
chr1	39493705	39493895	-2.53	0.0512
chr2	60209734	60210013	-0.43	0.0512
chr13	37345424	37345757	-0.8	0.0512
chr1	131910248	131910515	-0.46	0.0512
chr4	46601821	46602304	-0.4	0.0512
chr9	61251780	61251945	0.84	0.0512
chr8	34945197	34945360	-0.83	0.0512
chr13	55593048	55593173	-0.58	0.0512
chr14	75069745	75069887	-0.92	0.0512
chr4	144949520	144949690	-1.22	0.0513
chr14	25848336	25848458	-0.69	0.0513
chr13	112666739	112666885	-0.72	0.0513
chr14	47350887	47351082	-0.82	0.0513
chr1	132391631	132391851	-0.66	0.0513
chr17	44777044	44777215	-0.62	0.0513
chr4	55938524	55938676	2022-02-21	0.0513
chr4	19575497	19575604	0.83	0.0513
chr15	100125470	100125615	0.91	0.0513
chr18	83421827	83422050	2022-01-31	0.0513
chr8	110618677	110619148	-0.42	0.0513
chr15	27433006	27433256	2022-01-15	0.0514
chr4	53469209	53469376	2022-01-11	0.0514
chr5	49427865	49428014	-1.27	0.0514
chr6	129424370	129424496	2022-01-21	0.0514
chr11	69695866	69696078	-0.57	0.0514
chr1	35875412	35875672	2022-01-03	0.0514
chr2	66124833	66125241	-0.4	0.0514
chr11	97412949	97413157	-0.89	0.0514
chr4	128776912	128777040	-1.61	0.0514
chr5	92925301	92925489	-1.49	0.0514
chr16	45644516	45644685	-0.72	0.0514
chr11	115192301	115192497	-0.73	0.0515
chr12	73445294	73445450	-0.63	0.0515
chr12	69372449	69372677	-0.74	0.0515
chr2	77170395	77170660	1.55	0.0515
chr8	36265357	36265517	0.79	0.0516
chr15	76656906	76657068	-0.71	0.0516
chr2	150823051	150823313	-0.66	0.0516
chr12	4640860	4641035	1.56	0.0516
chr5	110603358	110603566	-0.71	0.0516
chr7	114016333	114016561	-1.25	0.0516
chr10	61537094	61537271	-1.94	0.0516
chr5	100039742	100040073	-0.37	0.0516
chr14	105258477	105258587	0.82	0.0516
chr10	61536819	61536971	-2.05	0.0517
chr6	131264313	131264450	1.45	0.0517
chr6	83005033	83005146	-0.58	0.0517
chr11	121804284	121804408	2022-01-03	0.0517
chr10	75299906	75300100	-0.86	0.0517
chr10	81129098	81129224	-1.4	0.0517
chr4	134946054	134946226	-1.74	0.0517
chr19	40366192	40366396	-1.17	0.0517
chrX	13720596	13720700	-2.22	0.0517
chr4	63389793	63389994	-0.76	0.0517
chr9	45937030	45937170	-1.6	0.0518
chr14	77423288	77423589	1.56	0.0518
chr14	47626966	47627094	-1.82	0.0518
chr10	69211698	69211900	-1.03	0.0518
chr8	45063066	45063183	-1.6	0.0518
chr3	122274057	122274201	-0.66	0.0518
chr1	91398697	91398828	-0.56	0.0518
chr11	32571176	32571352	0.75	0.0518
chr14	65432800	65432928	-1.29	0.0518
chr12	106010396	106010541	-0.64	0.0518
chr17	87387169	87387315	0.98	0.0518
chr3	108389300	108389526	-0.67	0.0519
chr7	80075245	80075380	-0.7	0.0519
chr4	11191198	11191328	-0.5	0.0519
chr11	104442777	104443020	-0.43	0.0519
chr2	180171443	180171627	-0.31	0.0519
chr14	20765723	20765923	-0.52	0.0519
chr8	12756942	12757089	-0.58	0.0519
chr9	7595387	7595504	-0.51	0.0519
chr13	59562569	59562720	-0.73	0.0519
chr8	86873259	86873415	-0.95	0.052
chr11	29986392	29986523	-0.87	0.052
chr6	113482899	113483240	-0.44	0.052
chr9	58582213	58582379	-0.43	0.052
chr4	63401540	63401937	-0.48	0.052
chr18	56925461	56925785	-0.31	0.052
chr8	25785445	25785550	-0.51	0.052
chr14	62226665	62227022	0.94	0.052
chr2	180456138	180456263	-0.46	0.052
chrX	57303654	57303824	-1.87	0.052
chr18	46597605	46597824	-0.42	0.052
chr4	40845086	40845294	-0.82	0.0521
chr5	33936252	33936557	-0.44	0.0521
chr13	109759873	109760007	-0.7	0.0521
chr5	35746784	35746926	0.83	0.0521
chr10	31557210	31557379	-2.24	0.0521
chr6	90757479	90757630	-0.72	0.0521
chr6	113837849	113838037	-1.25	0.0521
chr10	93539887	93540100	-0.56	0.0521
chr14	73401220	73401390	0.97	0.0522
chr16	33860196	33860327	-1.23	0.0522
chr13	17805407	17805512	-0.39	0.0522
chr17	87620068	87620236	1.83	0.0522
chr15	76780855	76780982	-0.5	0.0522
chr17	11635202	11635423	-0.79	0.0522
chr2	92058573	92058682	-0.83	0.0522
chr15	79209195	79209438	-0.88	0.0522
chr14	43987521	43987663	-1.41	0.0523
chr1	185193580	185193746	-1.82	0.0523
chr3	58414625	58414926	-0.55	0.0523
chr11	23306001	23306251	-0.56	0.0523
chr1	167284367	167284539	-0.84	0.0523
chr1	66862910	66863278	-0.43	0.0523
chr11	33932104	33932289	2	0.0523
chr10	81430294	81430633	-0.63	0.0523
chr8	69903165	69903312	-0.69	0.0524
chr5	64410782	64410898	-1.47	0.0524
chr6	116694129	116694301	1.59	0.0524
chr18	9734870	9734989	1.83	0.0524
chr10	70197764	70197870	-1.52	0.0524
chr2	168005698	168005894	-1.24	0.0525
chr9	57836683	57836911	-0.54	0.0525
chr8	122523245	122523545	-0.86	0.0525
chr6	113638351	113638578	-0.39	0.0525
chr6	112889297	112889420	-2.3	0.0525
chr10	8858701	8858921	-1.29	0.0525
chr15	75856906	75857057	-0.68	0.0525
chr15	102400005	102400139	-1.42	0.0525
chr10	98914671	98914814	-0.55	0.0525
chr13	63250211	63250322	-1.16	0.0525
chr18	23310742	23310942	1.38	0.0525
chr6	89045731	89045848	-1.35	0.0525
chr2	163994859	163995196	-0.35	0.0525
chr10	117764649	117764877	-0.71	0.0525
chr14	74774346	74774503	-1.47	0.0526
chr12	80361749	80361883	-1.14	0.0526
chr19	5771389	5771517	-0.64	0.0526
chrX	7898879	7899053	-0.67	0.0526
chr11	106428178	106428306	-0.84	0.0526
chr11	97632064	97632179	-1.25	0.0526
chr3	95707661	95707818	-0.99	0.0526
chr3	90265597	90265945	-0.28	0.0527
chr10	116906926	116907139	1.87	0.0527
chr16	10843957	10844077	-1.37	0.0527
chr16	11006217	11006442	-0.51	0.0527
chr11	83224280	83224458	-0.81	0.0527
chr12	80014438	80014564	-1.23	0.0527
chr15	67039407	67039616	-0.89	0.0527
chr2	127183164	127183271	-2.02	0.0528
chr7	29504757	29505038	-0.96	0.0528
chr12	85184323	85184427	-1.88	0.0528
chr8	11393554	11393682	-1.22	0.0528
chr1	44042267	44042409	1.34	0.0528
chr15	67131582	67131726	-1.9	0.0528
chr3	89640872	89641050	1.51	0.0528
chr6	146671568	146671698	-0.99	0.0528
chr9	21918084	21918281	-0.53	0.0528
chr8	84249688	84249805	-0.7	0.0528
chr13	62785566	62785715	-1.13	0.0528
chr2	164006999	164007198	-0.6	0.0529
chr14	76437029	76437198	-2.43	0.0529
chr8	25201431	25201573	-0.51	0.0529
chr2	160214588	160214856	-0.67	0.0529
chr5	8223981	8224155	-1.59	0.0529
chr13	8996025	8996164	-0.49	0.0529
chr8	64726163	64726456	0.66	0.0529
chr17	5440483	5440641	-1.13	0.0529
chr3	84512996	84513100	-2.15	0.053
chr15	99294913	99295059	-0.61	0.053
chr16	49045765	49045902	-1.9	0.053
chr8	122022224	122022492	-0.77	0.053
chr16	24076848	24076989	-1.26	0.053
chr9	40776602	40776715	-1.19	0.053
chr6	91679130	91679297	-0.53	0.053
chr15	99074781	99074965	-0.49	0.053
chr3	101604549	101604654	-0.51	0.053
chr3	116614382	116614510	-2.45	0.053
chr18	50083043	50083241	-0.41	0.053
chr7	19501055	19501228	-1.2	0.0531
chr15	101087037	101087182	-1.93	0.0531
chr14	61301402	61301530	-1.96	0.0531
chr13	106639128	106639278	-1.34	0.0531
chr13	107934770	107934890	-1.92	0.0531
chr8	86623921	86624146	-0.34	0.0532
chr4	119167753	119167891	-2.13	0.0532
chr5	36549364	36549479	-0.89	0.0532
chr4	137890744	137890905	-0.94	0.0532
chr2	74964492	74964620	1.74	0.0532
chr10	75893069	75893179	-0.57	0.0532
chr2	170577653	170577778	2022-01-18	0.0533
chr14	31662952	31663068	-0.93	0.0533
chr16	5545046	5545190	-1.96	0.0533
chr2	59231700	59231904	2022-01-28	0.0533
chr6	17281096	17281386	-0.41	0.0533
chr5	53509394	53509727	-0.56	0.0533
chrX	12158317	12158430	-1.09	0.0533
chr7	67426205	67426379	2022-01-05	0.0533
chr5	31602376	31602687	-0.47	0.0534
chr11	20631702	20631829	-0.57	0.0534
chr5	74960467	74960598	-0.67	0.0534
chr5	31105922	31106083	-2.05	0.0534
chr6	72544320	72544457	-1.52	0.0534
chr5	77372682	77372826	-1.13	0.0534
chrX	7632695	7632826	-1.63	0.0534
chr12	108894179	108894315	-0.38	0.0534
chr13	56145687	56145818	-1.4	0.0535
chr8	121635719	121635871	-0.83	0.0535
chr15	64046017	64046156	-1.63	0.0535
chr16	34690535	34690769	-0.46	0.0536
chr1	88701641	88701802	-0.83	0.0536
chr15	59759743	59759876	-0.76	0.0536
chr2	26380577	26380723	-0.77	0.0536
chr15	86273495	86273670	-1.03	0.0536
chr11	83587517	83587742	2022-01-31	0.0536
chr2	136149087	136149250	-1.64	0.0536
chr9	62235651	62235791	-1.6	0.0536
chr9	40414530	40414697	0.64	0.0537
chr2	35398971	35399114	1.64	0.0537
chr1	152612887	152613030	-1.16	0.0537
chr3	148881518	148881719	0.82	0.0537
chr10	77321764	77322075	-0.66	0.0537
chr12	17441562	17441677	-1.35	0.0538
chr7	19683765	19683916	-1.28	0.0538
chr11	49901735	49901860	-0.82	0.0538
chr15	84167683	84168002	-0.54	0.0538
chr10	14186671	14186833	-0.75	0.0538
chr10	79802532	79802648	-1.29	0.0538
chr14	25864505	25864723	-1.45	0.0538
chr17	78362430	78362655	0.76	0.0538
chr15	51991048	51991334	-0.74	0.0538
chr9	74912854	74913228	0.79	0.0538
chr1	40634969	40635138	0.71	0.0538
chr7	43920416	43920621	-0.79	0.0538
chr14	21501114	21501350	-0.65	0.0538
chr13	107899721	107899854	-2.02	0.0538
chr2	71039871	71039991	-1.58	0.0539
chr10	29304125	29304276	1.91	0.0539
chr7	79148815	79148948	-0.68	0.0539
chr3	27584474	27584648	-0.57	0.0539
chr15	75616423	75616553	-0.45	0.0539
chr12	32138449	32138659	-0.81	0.0539
chr15	38247246	38247361	-1.13	0.0539
chr14	79481710	79481885	-0.47	0.0539
chr2	167777374	167777525	-0.49	0.054
chr8	88293695	88293957	0.58	0.054
chr16	36934239	36934387	-0.79	0.054
chr1	78484388	78484516	-1.24	0.054
chr18	43435367	43435472	-1.74	0.054
chr15	66833419	66833647	-1.07	0.054
chr3	27213086	27213192	-0.88	0.054
chr12	55870062	55870201	-1.33	0.0541
chr10	82997564	82997713	-1.67	0.0541
chr10	59323177	59323421	-0.33	0.0541
chr8	114390565	114390770	0.81	0.0541
chr4	119293870	119294014	-0.87	0.0541
chr17	46496630	46496829	-0.9	0.0541
chr7	79232060	79232303	-0.77	0.0541
chr4	155554953	155555164	0.88	0.0541
chr6	116679679	116679835	-0.5	0.0541
chr13	102849114	102849416	-0.83	0.0541
chrX	153007075	153007216	-1.78	0.0541
chr5	23386948	23387176	-0.35	0.0542
chr10	75784006	75784176	-1.21	0.0542
chr17	34057314	34057477	-0.84	0.0542
chr6	34317132	34317243	-1.03	0.0542
chr1	21218673	21218866	-0.45	0.0542
chr2	124626536	124626733	-1.1	0.0542
chr9	42126811	42126997	-1.11	0.0543
chr2	73548613	73548908	-0.71	0.0543
chr10	95514706	95515245	-0.35	0.0543
chr14	101477908	101478045	-1.35	0.0543
chr9	114770408	114770562	-0.71	0.0543
chr5	113840556	113840685	-0.82	0.0543
chr4	55349610	55349833	-0.34	0.0543
chr14	25312721	25313163	-0.51	0.0544
chrX	11895564	11895727	-2.4	0.0544
chr12	111574737	111574922	-0.9	0.0544
chr1	182970058	182970224	-1.32	0.0544
chr2	156190474	156190774	-0.69	0.0544
chr18	56975320	56975438	-0.52	0.0544
chr4	63151763	63151878	-1.31	0.0545
chr4	41073477	41073581	-0.86	0.0545
chr18	77767720	77767889	-0.52	0.0545
chr5	27791006	27791180	-0.79	0.0545
chr17	5936198	5936390	-1.49	0.0545
chr7	67475850	67475983	-1.9	0.0545
chr1	74031676	74031910	-0.74	0.0545
chr11	3202862	3203028	-1.07	0.0545
chr8	72646414	72646593	-0.8	0.0545
chr11	114723187	114723293	-1.18	0.0545
chr5	113772620	113772761	-0.79	0.0545
chr15	81610410	81610559	-1.38	0.0545
chr17	74414751	74414869	-1.15	0.0545
chr2	73554542	73554666	-1.86	0.0545
chr13	55600007	55600124	-0.82	0.0545
chr7	100493575	100493747	-0.77	0.0545
chr5	73557173	73557370	-1.7	0.0546
chr10	82647221	82647459	-1.22	0.0546
chr9	77754480	77754639	-0.53	0.0546
chr5	23432882	23433216	-0.39	0.0547
chr16	91572657	91572855	-1.06	0.0547
chr3	135597016	135597269	-0.69	0.0547
chr6	134141775	134141924	-1.67	0.0547
chr2	68242140	68242304	2022-02-13	0.0547
chr19	3935865	3936122	-0.8	0.0548
chr7	4812153	4812466	-0.67	0.0548
chr2	29889726	29889912	-0.7	0.0548
chr17	29237712	29237943	2022-01-12	0.0548
chr10	68233549	68233653	-2.17	0.0548
chr10	122815203	122815365	-0.46	0.0548
chr5	92309863	92310081	-0.7	0.0548
chr9	60744722	60744833	-2	0.0548
chr6	4749089	4749435	-0.67	0.0548
chr3	95740617	95740809	-1.02	0.0548
chr9	78428213	78428476	-0.64	0.0548
chr14	57524638	57524756	-0.9	0.0548
chr11	5505930	5506142	-0.64	0.0548
chr5	23418157	23418422	-0.54	0.0549
chr12	100199342	100199519	-0.55	0.0549
chr2	28466292	28466401	-1.16	0.0549
chr9	55512134	55512376	-0.4	0.055
chr18	80572153	80572621	2022-01-01	0.055
chr2	153336276	153336443	-2.16	0.055
chr13	54687568	54687936	-0.58	0.055
chr17	57331055	57331273	-0.81	0.055
chr2	172831899	172832020	-2.02	0.055
chr1	97661979	97662161	-0.4	0.055
chr11	4232632	4232982	-0.44	0.055
chr3	122408841	122409050	-1.15	0.055
chrX	101640933	101641101	-1.45	0.055
chr2	16365948	16366054	-2.29	0.055
chr2	144047003	144047177	-0.71	0.055
chr5	117138620	117138823	-0.76	0.055
chr7	35028646	35028792	-0.8	0.0551
chr5	34514002	34514139	-0.63	0.0551
chr5	135667025	135667193	-1.79	0.0551
chr4	151988867	151989049	-0.79	0.0551
chr7	29008285	29008501	-0.88	0.0551
chr19	5273007	5273200	-0.65	0.0551
chr7	139971553	139971688	-1.52	0.0551
chr8	106337950	106338131	-0.46	0.0551
chr2	128698226	128698348	-0.57	0.0551
chr9	36768147	36768384	0.74	0.0551
chr7	90443516	90443701	-0.63	0.0551
chr1	85978544	85978808	-0.82	0.0551
chr2	4400988	4401106	-1.19	0.0551
chr7	129501470	129501660	-0.78	0.0551
chr8	120179033	120179149	-1.33	0.0551
chr11	80080868	80081191	-0.46	0.0551
chr19	4510208	4510513	-0.43	0.0551
chr10	8945201	8945329	-2.34	0.0551
chr5	115300541	115300661	-0.98	0.0551
chr6	92241318	92241455	-1.39	0.0552
chr14	26579802	26580025	-0.68	0.0552
chr2	164924593	164924707	2022-01-03	0.0552
chr14	64639709	64639848	-0.51	0.0552
chr14	21075844	21076053	-0.41	0.0553
chr10	77397324	77397516	-0.57	0.0553
chr19	46511342	46511583	-0.51	0.0553
chr9	99243252	99243463	-0.35	0.0553
chr1	50927404	50927619	2022-01-14	0.0553
chr17	44814680	44814817	-1.36	0.0553
chr9	50727763	50727917	-1.41	0.0553
chrX	13280843	13281079	-0.61	0.0553
chr11	75137202	75137352	-0.93	0.0554
chr7	139188462	139188603	0.84	0.0554
chr8	117074449	117074555	-1.49	0.0554
chr7	72299841	72299962	-1	0.0554
chr10	61466981	61467113	2.53	0.0554
chr17	26715464	26715691	-0.54	0.0554
chr8	10946037	10946424	-0.58	0.0554
chr14	70555718	70555824	2022-01-09	0.0554
chr17	75118994	75119143	2022-01-14	0.0554
chr14	66264766	66264947	-0.55	0.0555
chr8	33778711	33778872	-1.68	0.0555
chr9	51963307	51963466	-0.58	0.0555
chr4	59548542	59548673	-0.84	0.0555
chr13	55021275	55021697	-0.57	0.0555
chr5	86078856	86079140	0.64	0.0555
chr13	106936490	106936644	0.95	0.0555
chr4	95212685	95212886	-1.06	0.0555
chr11	106845580	106845690	-2.57	0.0555
chr12	16008391	16008493	1.62	0.0555
chr7	66060446	66060591	-0.6	0.0556
chr9	109894869	109895030	-1.04	0.0556
chr1	66863284	66863434	-0.45	0.0556
chr7	35098792	35099064	-0.68	0.0556
chr13	100600453	100600584	-1.01	0.0556
chr2	6178505	6178620	-1.37	0.0556
chr13	94122970	94123133	-2.05	0.0556
chr9	31145694	31145830	-1.8	0.0557
chr10	25366818	25366977	-0.62	0.0557
chr6	117907688	117907842	-0.53	0.0557
chr6	143167067	143167285	-0.36	0.0557
chr11	49243954	49244420	-0.36	0.0557
chr9	52195978	52196134	1.85	0.0557
chr12	52314909	52315092	2022-01-19	0.0557
chr11	116657711	116657880	-1.15	0.0558
chr19	40693066	40693314	-1.3	0.0558
chr3	36449318	36449517	0.7	0.0558
chr5	88791650	88791782	-1.48	0.0558
chr6	127165830	127165948	-1.4	0.0558
chr4	147936685	147936810	-0.56	0.0558
chr5	122303481	122303601	-1.77	0.0558
chr7	73531662	73531790	-0.83	0.0559
chr11	115708457	115708621	-0.63	0.0559
chr10	80271351	80271451	-2.28	0.0559
chr2	164878628	164878758	-1.19	0.0559
chr7	141402711	141402829	-1.05	0.0559
chr1	65186608	65186784	-0.41	0.0559
chr1	9825893	9826073	-1.3	0.056
chr16	36935983	36936158	-0.81	0.056
chr1	191327969	191328181	-0.73	0.056
chr17	45758152	45758276	-0.94	0.056
chr5	65485967	65486082	-1.15	0.056
chr1	193173074	193173184	-0.91	0.056
chr16	49792516	49792742	-0.51	0.0561
chr1	131092266	131092450	0.75	0.0561
chr4	118290605	118290721	-2.15	0.0561
chr17	35094885	35095003	-2.22	0.0561
chr11	86827608	86827776	-1.51	0.0561
chr11	117712153	117712408	-1.03	0.0561
chr11	93987768	93987963	2022-01-21	0.0562
chr11	117828941	117829163	-0.58	0.0562
chr19	24981453	24981615	-1.51	0.0562
chr14	7913940	7914192	-1.14	0.0562
chr16	8766334	8766499	-1.3	0.0562
chr7	73533050	73533161	-0.85	0.0562
chr2	12175107	12175314	2022-01-22	0.0562
chr1	162563365	162563509	-1.19	0.0563
chr2	16372485	16372619	-2.15	0.0563
chr6	54954766	54954918	-0.9	0.0563
chr18	34777380	34777635	-0.8	0.0563
chr12	111538044	111538163	-0.4	0.0563
chr4	88938523	88938640	1.63	0.0563
chr12	99392100	99392222	-0.51	0.0563
chr15	103530505	103530689	1.57	0.0564
chr4	20041697	20041945	-0.5	0.0564
chr15	81845784	81845972	-0.62	0.0564
chr8	46470691	46470970	-0.39	0.0564
chr19	43512092	43512214	-0.82	0.0564
chr5	33935917	33936196	-0.63	0.0564
chr8	25992823	25992945	-1.34	0.0564
chr9	75582111	75582294	-1.98	0.0564
chr3	89378530	89378639	-1.27	0.0564
chr5	33378599	33378783	-0.4	0.0564
chr2	166420404	166420583	-0.73	0.0564
chr12	99562472	99562608	-0.67	0.0564
chr18	68096464	68096619	-1.69	0.0565
chr18	4352879	4353044	-0.51	0.0565
chr5	100860591	100861011	-0.4	0.0565
chr8	105965432	105965758	-0.8	0.0565
chr5	35670523	35670740	-0.56	0.0565
chr1	60599017	60599183	-2.18	0.0565
chr14	47494096	47494246	1.87	0.0565
chr9	42944854	42945049	-0.99	0.0565
chr16	76680701	76680851	1	0.0565
chr18	80408702	80408896	-0.99	0.0566
chr14	47472457	47472676	-0.5	0.0566
chr12	100949225	100949393	-0.94	0.0566
chr4	40327072	40327181	-2.1	0.0566
chr16	76296640	76296836	1.73	0.0566
chr8	33660597	33660780	-0.46	0.0566
chr2	124775872	124776001	-1.13	0.0566
chr3	88521783	88522006	-1.06	0.0566
chr15	98992635	98992814	-1.02	0.0566
chr9	48532835	48532972	-0.72	0.0566
chr17	87636615	87636840	2022-01-13	0.0566
chr4	83407643	83408033	-0.64	0.0566
chr7	102417553	102417687	2022-01-03	0.0566
chrX	78539065	78539232	-1.95	0.0567
chr4	6930728	6930855	-2.42	0.0567
chr4	135272874	135273039	-0.43	0.0567
chr8	95852540	95852653	-0.62	0.0567
chr15	80034937	80035123	-0.76	0.0567
chr16	4886551	4886778	-1.51	0.0567
chr4	43966526	43966630	-1.19	0.0567
chr15	25365543	25365663	-1.66	0.0567
chr7	110824547	110824843	0.62	0.0567
chr1	133131170	133131318	-0.35	0.0568
chr11	29549572	29549719	-1.39	0.0568
chr15	84350416	84350567	-1.18	0.0568
chr11	61469297	61469660	-0.68	0.0568
chr18	52164965	52165086	1.51	0.0568
chr10	81060285	81060473	-0.69	0.0568
chr3	98025638	98025785	-0.67	0.0568
chr10	115315280	115315686	-0.5	0.0568
chr7	28179281	28179605	-0.65	0.0568
chr8	27018489	27018717	-0.76	0.0568
chr4	126677536	126677741	-0.59	0.0569
chr14	16564394	16564560	1.45	0.0569
chr5	21517700	21517825	-0.96	0.0569
chr7	25297201	25297348	-1.71	0.0569
chr3	111093899	111094095	-2.35	0.0569
chr14	60273505	60273628	-1.49	0.0569
chr11	116682600	116682817	-1.04	0.0569
chr11	77514885	77514994	-0.52	0.0569
chr8	120743632	120743820	-1.02	0.0569
chr5	146221345	146221518	-0.5	0.0569
chr15	37007095	37007296	-0.46	0.0569
chr17	78736544	78736925	-0.26	0.0569
chrX	106011490	106011678	-0.71	0.0569
chr12	105427437	105427670	1.36	0.057
chr13	38668624	38668750	-1.78	0.057
chr16	93031735	93032010	-0.77	0.057
chr11	107037357	107037543	2022-01-15	0.057
chr8	10007419	10007610	2022-01-04	0.057
chr10	118819942	118820089	-1.24	0.057
chr5	114690923	114691111	-0.51	0.0571
chr5	31220225	31220410	-0.95	0.0571
chr11	70021465	70021697	-0.81	0.0571
chr14	30577777	30577899	-0.48	0.0571
chr4	139340991	139341106	-0.99	0.0571
chr3	86224443	86224710	0.6	0.0571
chr11	33084189	33084318	2022-01-04	0.0572
chr19	6299572	6299722	-0.92	0.0572
chr3	19630176	19630342	-0.77	0.0572
chr5	149272580	149272905	-0.52	0.0572
chr4	139233040	139233228	-0.68	0.0572
chr3	37666820	37666955	-2.23	0.0573
chr4	41773475	41773787	-0.85	0.0573
chr6	121069315	121069513	-0.74	0.0573
chr9	71167081	71167211	-1.06	0.0573
chr2	91971914	91972257	-0.42	0.0573
chr2	18938956	18939262	-0.9	0.0573
chr8	105518761	105518965	-0.81	0.0573
chr8	84004511	84004967	-0.51	0.0573
chr8	13841513	13841637	-1.69	0.0573
chr11	115199261	115199414	-1.21	0.0573
chr8	85298650	85298817	-0.89	0.0573
chr8	13155473	13155645	-0.92	0.0574
chr11	103246358	103246534	-1.08	0.0574
chr17	27655471	27655652	2022-01-29	0.0574
chr2	35444549	35444772	-0.74	0.0574
chr19	24704566	24704681	-1.39	0.0574
chr1	91080420	91080690	-0.31	0.0574
chr13	38968037	38968209	2022-01-05	0.0574
chr18	9213442	9213639	0.7	0.0574
chr11	78119974	78120156	-1.24	0.0574
chr18	56699163	56699342	-1.26	0.0574
chr3	51341185	51341536	-0.39	0.0574
chr19	53390284	53390421	-0.71	0.0574
chr16	94392431	94392592	1.65	0.0575
chr18	73815416	73815593	-0.3	0.0575
chr14	26454903	26455078	-1.08	0.0575
chr5	102046149	102046341	-1.46	0.0575
chr10	115171546	115171667	-0.72	0.0575
chr1	135659962	135660100	-2.08	0.0575
chr7	28598093	28598390	-0.49	0.0575
chr13	81351882	81352051	2022-01-22	0.0576
chr1	67707160	67707269	-1.63	0.0576
chr3	10273272	10273420	-1.18	0.0576
chr5	74068167	74068278	-0.69	0.0576
chr15	78267956	78268120	1.36	0.0576
chr18	38713447	38713679	-0.83	0.0576
chr16	55838791	55839030	-0.72	0.0576
chr19	53008445	53008635	-0.55	0.0576
chr16	33080167	33080322	-0.89	0.0577
chr15	38470665	38470812	-0.37	0.0577
chrX	106075774	106075952	2022-02-17	0.0577
chr4	154998620	154998733	1.52	0.0577
chr4	6991013	6991157	-1.1	0.0577
chr11	68914660	68914864	-0.98	0.0577
chr14	40967193	40967329	-0.34	0.0577
chr15	38661722	38661961	-0.48	0.0577
chr7	135715680	135715975	-0.85	0.0577
chr4	43044192	43044305	-0.74	0.0577
chr5	90931129	90931256	-0.52	0.0577
chr8	33816793	33816939	-1.27	0.0577
chr2	6267675	6267814	-0.47	0.0577
chr1	171607320	171607434	-1.76	0.0578
chr9	94362922	94363073	2022-02-16	0.0578
chr3	153480207	153480323	2022-02-05	0.0578
chr6	146113102	146113215	-0.59	0.0578
chr2	150861308	150861425	-1.54	0.0578
chr3	96293434	96293623	-0.99	0.0578
chr10	30786492	30786655	2.38	0.0578
chr4	19895717	19895898	-0.54	0.0578
chr2	70870971	70871094	-2.51	0.0579
chr19	45631100	45631246	-2.07	0.0579
chr11	69088448	69088636	-0.73	0.0579
chr5	65137900	65138059	-2.06	0.0579
chr1	167349816	167350025	-0.4	0.0579
chr19	47580316	47580520	-1.04	0.0579
chr9	72479032	72479200	1.71	0.0579
chr4	145463991	145464212	1.43	0.0579
chr12	16925124	16925249	-1.35	0.0579
chr7	25396266	25396378	-1.54	0.0579
chr16	90283560	90283737	-0.71	0.0579
chr3	16183009	16183133	-0.46	0.058
chr2	11664092	11664227	-1	0.058
chr6	98959358	98959656	-0.65	0.058
chr5	140389106	140389316	-0.76	0.058
chr12	30584598	30584726	-0.6	0.0581
chr7	3275908	3276073	-1.96	0.0581
chr6	113046278	113046455	-0.43	0.0581
chr1	127242968	127243130	-0.87	0.0581
chr2	71873064	71873295	-0.4	0.0581
chr6	39206871	39207191	-0.69	0.0581
chr7	133776548	133776728	-0.51	0.0581
chr16	30039439	30039564	1.64	0.0581
chr3	107084656	107084792	-1.53	0.0582
chr4	133659905	133660125	-0.77	0.0582
chr5	91610611	91610836	2022-01-27	0.0582
chr12	84337353	84337583	1.34	0.0582
chr10	80101118	80101223	-0.87	0.0582
chr19	41321401	41321593	-0.66	0.0582
chr5	3491315	3491471	-0.49	0.0582
chr6	114979119	114979268	-1.67	0.0582
chr5	35631317	35631503	-0.9	0.0582
chr2	18835632	18835797	-0.83	0.0582
chr4	132605933	132606074	-0.92	0.0582
chr2	152294016	152294173	-0.52	0.0582
chr3	107036111	107036253	-0.48	0.0582
chr8	12671879	12672368	-0.49	0.0583
chr11	89001740	89001858	-0.74	0.0583
chr6	72162259	72162468	-0.91	0.0583
chr11	51938802	51938979	-0.85	0.0583
chr15	59772864	59773034	2022-01-09	0.0583
chr17	65370476	65370602	2022-02-06	0.0583
chr19	9053140	9053280	-0.82	0.0583
chr8	95131510	95131737	-1.7	0.0583
chr3	93447295	93447430	0.93	0.0583
chr8	24715507	24715760	-0.98	0.0583
chr1	135631608	135631786	-0.68	0.0584
chr5	8660274	8660579	-0.72	0.0584
chr18	74282991	74283175	1	0.0584
chr12	17466959	17467072	-2.05	0.0584
chr5	138827947	138828113	-2.09	0.0584
chr11	75531996	75532133	-0.64	0.0584
chr5	8659994	8660145	-0.91	0.0584
chr13	41249661	41249784	-0.44	0.0584
chr8	95515136	95515265	-2.12	0.0584
chr6	115995226	115995368	-0.63	0.0584
chr13	34163047	34163272	-0.53	0.0584
chr4	35138295	35138456	-0.79	0.0585
chr13	37658685	37658791	-1.4	0.0585
chr1	153332114	153332280	0.89	0.0585
chr2	30084257	30084377	-2.25	0.0585
chr10	3527618	3527750	-1.75	0.0585
chr19	44555378	44555533	-0.92	0.0585
chr7	97843260	97843430	-0.94	0.0585
chr3	105815404	105815559	-0.65	0.0585
chr16	91607087	91607286	-0.7	0.0585
chr10	3779044	3779422	0.63	0.0585
chr3	115985565	115985706	-0.77	0.0585
chr9	119435956	119436101	-1.13	0.0585
chr11	97718398	97718558	-0.91	0.0586
chr8	122155231	122155360	-2.33	0.0586
chr6	65597417	65597607	0.93	0.0586
chr10	43123532	43123701	-1.1	0.0586
chr11	52098382	52098603	-0.49	0.0586
chr13	67082120	67082368	0.91	0.0586
chr2	167349646	167349765	-0.62	0.0586
chr11	43385127	43385371	-0.83	0.0586
chr10	12729142	12729262	-1.57	0.0586
chr2	104590216	104590459	-0.28	0.0586
chr12	118846673	118846834	2022-01-29	0.0586
chr8	107293254	107293440	-0.56	0.0586
chr6	120836099	120836210	-0.59	0.0586
chr5	24423560	24423774	-0.4	0.0586
chr7	80025376	80025496	-0.82	0.0587
chr1	86380966	86381081	-1.23	0.0587
chr10	22058652	22058811	-0.46	0.0587
chr18	77773922	77774234	-0.45	0.0587
chr12	107961918	107962091	-1.38	0.0587
chr4	115365914	115366043	2022-02-23	0.0587
chr2	142859728	142859835	-2.33	0.0587
chr12	76765430	76765623	-0.59	0.0587
chr4	12171709	12171927	-1.05	0.0587
chr8	78820761	78820920	-0.52	0.0588
chrX	75034350	75034458	-1.43	0.0588
chr6	125378159	125378396	-1.13	0.0588
chr5	92897778	92898057	1.41	0.0588
chr19	8953595	8953876	-0.52	0.0588
chr4	141958805	141958915	2022-01-06	0.0588
chr6	115284281	115284385	-1.58	0.0588
chr8	84661545	84661789	-0.5	0.0589
chr14	61439838	61440266	-0.33	0.0589
chr2	37757136	37757260	-1.54	0.0589
chr16	90995600	90995776	-0.96	0.0589
chr9	106438330	106438494	-0.38	0.0589
chr5	77265154	77265340	-0.66	0.059
chr8	13028540	13028790	0.45	0.059
chr2	164943012	164943163	-0.93	0.059
chr6	91716345	91716485	-0.6	0.059
chr9	106531979	106532096	-1.29	0.059
chr17	48119796	48119907	-1.86	0.059
chr9	66511903	66512063	-0.56	0.059
chr19	6340691	6340894	-0.95	0.059
chr1	151214975	151215103	1.98	0.059
chr18	4303263	4303386	-1.04	0.0591
chr8	25969498	25969785	-2.11	0.0591
chr14	63150479	63150597	1.78	0.0591
chr5	33652300	33652448	-0.67	0.0591
chr1	39754748	39754911	2022-01-16	0.0591
chr12	33957849	33957960	1.39	0.0591
chr3	19411324	19411476	-1.19	0.0591
chr17	46640090	46640201	-1.29	0.0591
chr7	64048659	64048833	-0.72	0.0591
chr4	145096768	145097139	-0.74	0.0592
chr12	87388204	87388631	-0.27	0.0592
chr15	85366465	85366608	1.56	0.0592
chr6	113306532	113306860	-0.31	0.0592
chr5	123025156	123025292	-0.68	0.0592
chr1	75141763	75141909	-0.74	0.0592
chr2	91265017	91265259	-0.33	0.0592
chrX	121479446	121479648	1.63	0.0592
chr5	145280421	145280553	-0.48	0.0592
chr9	75521927	75522039	1.87	0.0592
chr9	37242859	37243056	-1.21	0.0592
chr5	112077951	112078085	-2	0.0592
chr7	98904114	98904301	2022-01-04	0.0592
chr11	55131570	55131694	2022-01-16	0.0593
chr2	131209962	131210175	-0.59	0.0593
chr17	5849763	5849872	-2.07	0.0593
chr17	7164090	7164209	2022-02-02	0.0593
chr5	114813806	114814017	-0.73	0.0593
chr9	40117035	40117165	0.59	0.0593
chr5	31628715	31628827	-1.75	0.0593
chr17	32403502	32403635	-1.65	0.0593
chr2	39005112	39005242	-0.4	0.0594
chr2	155779182	155779401	1.61	0.0594
chr11	93885989	93886168	-0.58	0.0594
chr6	72380417	72380579	-0.58	0.0594
chr3	123483856	123484028	1.51	0.0594
chr12	104852207	104852340	-1.41	0.0594
chr2	14212047	14212184	1.77	0.0594
chr4	72200904	72201025	-0.34	0.0595
chr4	62583360	62583467	1.47	0.0595
chr5	136949640	136949832	-0.82	0.0595
chr13	32935049	32935153	-1.86	0.0595
chr1	74053150	74053377	0.62	0.0595
chr3	95263381	95263690	-0.7	0.0595
chr6	13579359	13579634	2022-01-05	0.0595
chr2	11894915	11895053	0.85	0.0595
chr9	54734483	54734674	-0.46	0.0595
chrX	48433650	48433832	-0.97	0.0595
chr1	37430004	37430208	-0.38	0.0595
chr8	40584789	40584979	-0.45	0.0596
chr12	112760611	112760780	-0.75	0.0596
chr5	147860443	147860694	-0.53	0.0596
chr13	55404038	55404233	-1.41	0.0596
chr10	79877822	79877994	-1.08	0.0596
chr4	22357702	22357893	0.36	0.0596
chr11	49101610	49101797	-1.41	0.0596
chr12	32767524	32767678	1.62	0.0596
chr7	73588671	73588825	-1.18	0.0596
chrX	169980979	169981180	-0.92	0.0596
chr6	50294269	50294468	-1.03	0.0596
chr9	96314789	96315055	-0.82	0.0597
chr4	126609929	126610058	-0.83	0.0597
chrX	48439184	48439318	-1.48	0.0597
chr19	38134928	38135059	2022-01-05	0.0597
chr5	143817607	143817783	-0.48	0.0597
chr9	25510765	25510914	-0.5	0.0597
chr8	3493073	3493209	-0.8	0.0597
chr16	52418575	52418765	2022-01-18	0.0597
chr5	122779264	122779433	-0.66	0.0597
chr13	56334324	56334607	-0.79	0.0597
chr16	49836819	49837054	0.63	0.0597
chr9	109038481	109038644	-0.5	0.0598
chr7	16400799	16400935	-0.83	0.0598
chr11	94211155	94211272	-0.39	0.0598
chr8	46811386	46811538	-0.62	0.0598
chr15	76817697	76817852	-1.13	0.0598
chr6	115424476	115424732	-0.74	0.0598
chr8	23193638	23193800	-1.09	0.0598
chr8	122676808	122676929	-1.24	0.0598
chrX	18239713	18239847	-1.29	0.0598
chr4	141793265	141793829	-0.37	0.0598
chr4	129032774	129032910	-1.18	0.0598
chr9	31050386	31050509	2022-01-23	0.0598
chr8	119353439	119353681	-0.89	0.0598
chr8	110998204	110998375	-1.38	0.0598
chr10	82048029	82048161	0.53	0.0598
chr11	60841512	60841698	-0.82	0.0598
chr2	90504864	90505029	-0.4	0.0599
chr5	137570281	137570395	-2.27	0.0599
chr4	101293034	101293466	-0.54	0.0599
chr4	32615183	32615491	-0.29	0.0599
chr9	61960613	61960759	-1.34	0.0599
chr6	13607983	13608127	-0.49	0.0599
chr11	116657948	116658089	-0.62	0.0599
chr19	5818015	5818232	-0.49	0.0599
chr6	54941267	54941396	-0.88	0.0599
chr9	65578986	65579180	-0.61	0.0599
chr6	47188337	47188488	2022-01-06	0.0599
chr13	17773216	17773364	-1.54	0.06
chr4	155178366	155178617	0.69	0.06
chr8	122135620	122135882	2022-01-15	0.06
chr12	100725325	100725538	-0.34	0.06
chr11	28365380	28365545	-0.94	0.06
chr16	57389745	57389882	0.77	0.0601
chr1	185203859	185204218	-0.39	0.0601
chr17	29156432	29156589	2022-01-04	0.0601
chr12	16575892	16576131	-1.15	0.0601
chr6	86400149	86400264	-0.93	0.0601
chr2	60135078	60135221	-0.66	0.0601
chr9	22687235	22687359	-2.19	0.0601
chr10	44892251	44892385	-2.24	0.0601
chr15	36649876	36649997	-1.34	0.0601
chr19	29522521	29522724	-0.8	0.0601
chr2	34753885	34754009	-1.58	0.0602
chr14	30593720	30593891	-0.65	0.0602
chr11	119491237	119491444	-0.59	0.0602
chr7	97355609	97355754	-1.42	0.0602
chr13	45442462	45442583	-1.37	0.0602
chr9	13662420	13662575	-1.16	0.0602
chr8	90379218	90379360	-1.64	0.0602
chrX	12252277	12252391	-1.07	0.0602
chr4	108579262	108579418	-0.46	0.0602
chr5	32192154	32192281	-0.57	0.0602
chr6	90825202	90825351	-0.68	0.0602
chr7	35802761	35802863	1.89	0.0602
chr6	16977518	16977630	-1.33	0.0602
chr1	151948213	151948345	-2.23	0.0603
chr4	89294690	89295364	-0.43	0.0603
chr8	116905957	116906110	-1.65	0.0603
chr8	95915032	95915153	-1.46	0.0603
chr8	111595939	111596114	-0.52	0.0603
chr7	80500209	80500322	-1.71	0.0603
chr2	23229433	23229587	-1.8	0.0603
chr18	53937402	53937518	2022-01-13	0.0603
chr2	57123833	57123940	-0.75	0.0603
chr6	128424572	128424818	-0.43	0.0603
chr2	34871275	34871389	-0.93	0.0603
chr2	93956598	93956817	2022-01-03	0.0604
chr10	61383580	61383711	-0.56	0.0604
chr2	18698762	18698921	0.95	0.0604
chrX	12673546	12673682	-0.57	0.0604
chr1	36271011	36271120	-1.08	0.0604
chr9	121704719	121704893	-0.55	0.0604
chr19	11293075	11293417	-1.56	0.0605
chr1	185092847	185093015	-2.21	0.0605
chr16	50528864	50529080	-0.4	0.0605
chr17	31296576	31296770	-0.8	0.0606
chr1	73998205	73998306	-1.07	0.0606
chr7	125554503	125554691	-0.54	0.0606
chr13	55479167	55479360	-0.81	0.0606
chr5	146794713	146795092	-0.38	0.0606
chr18	62824786	62825047	2022-02-08	0.0606
chr4	47080423	47080591	-0.8	0.0606
chr4	131861354	131861568	-0.85	0.0607
chr3	139064444	139064635	-1.28	0.0607
chr2	14351446	14351564	-2.03	0.0607
chr6	50437880	50438024	-0.75	0.0607
chr18	65695505	65695618	2022-01-04	0.0607
chr8	26907711	26907854	-1.72	0.0607
chr6	17109314	17109512	0.87	0.0607
chr4	88514528	88514642	2022-01-08	0.0607
chr15	98567451	98567640	-0.62	0.0608
chr15	101191586	101191826	-0.45	0.0608
chr6	143146890	143147069	-1.05	0.0608
chr14	121378833	121379058	-0.55	0.0608
chr7	101551589	101551793	-1.26	0.0608
chr7	101905698	101905970	-0.36	0.0608
chr5	36712826	36712978	-0.72	0.0609
chr1	191325749	191325949	-0.39	0.0609
chr8	14090307	14090585	-0.34	0.0609
chr7	113513503	113513816	-0.26	0.0609
chr11	24185072	24185200	-0.6	0.0609
chr11	30986189	30986528	-0.8	0.0609
chr11	94386313	94386664	-0.93	0.0609
chr14	47541765	47541880	1.35	0.0609
chr7	71832278	71832416	2022-01-06	0.061
chr17	71616716	71616981	-0.77	0.061
chr2	24927070	24927208	-1.33	0.061
chr18	65490436	65490592	-0.82	0.061
chr11	70441992	70442094	-1.56	0.061
chr2	18065145	18065261	-0.63	0.061
chr7	97738159	97738336	-0.54	0.061
chr12	35995912	35996067	1.47	0.061
chr16	11875377	11875484	-2.13	0.061
chr12	21778594	21778758	2022-03-12	0.061
chr13	109560403	109560549	1.47	0.061
chr9	40455310	40455587	-0.63	0.061
chr4	119125648	119126214	0.53	0.0611
chr4	62681569	62681812	-0.59	0.0611
chr8	114418601	114418759	1.57	0.0611
chr13	99287282	99287511	-0.87	0.0611
chr1	182511948	182512120	-0.85	0.0611
chr4	139430268	139430457	-0.76	0.0611
chr10	62327596	62327731	-2.4	0.0611
chr2	132846695	132847160	-0.52	0.0611
chr3	100440102	100440308	-0.63	0.0611
chr7	46919899	46920118	-0.45	0.0611
chr2	25588687	25588844	-1.75	0.0611
chr9	110685688	110685904	-0.67	0.0612
chr12	40585514	40585719	-1.1	0.0612
chr14	21852289	21852457	-0.72	0.0612
chr12	32953758	32953867	-0.75	0.0612
chr15	27758123	27758246	-2.25	0.0612
chr17	31038452	31038764	-0.38	0.0612
chr11	60699701	60699829	-0.79	0.0612
chr16	20694820	20695002	-0.87	0.0612
chr15	96563950	96564091	-1.14	0.0612
chr18	75839697	75839823	-1.07	0.0613
chr1	135509527	135509678	-0.91	0.0613
chr4	125144266	125144482	-0.79	0.0613
chr10	81292565	81292763	-0.5	0.0613
chr1	86434201	86434369	-1.15	0.0613
chr5	100007149	100007259	1.85	0.0613
chr1	180365537	180365665	2022-01-04	0.0613
chr10	12868172	12868310	-0.73	0.0613
chr2	128058025	128058160	1.52	0.0613
chr5	17876782	17876952	-0.85	0.0613
chr16	49699077	49699298	-0.36	0.0613
chr5	74337704	74337832	-1.93	0.0613
chr1	180904793	180904937	-0.8	0.0614
chr2	11383938	11384140	-1.55	0.0614
chr15	83180121	83180329	-0.89	0.0614
chr11	113326468	113326596	-1.48	0.0614
chr13	55040107	55040297	-0.95	0.0614
chr12	115158356	115158464	-1.67	0.0614
chr11	89028075	89028237	-0.47	0.0614
chr8	109692803	109693174	-0.46	0.0614
chr8	119437001	119437141	-0.58	0.0614
chr4	40244196	40244328	-0.95	0.0614
chr8	11312641	11312784	-1.85	0.0614
chr3	93521574	93521696	1	0.0615
chr4	107923469	107923654	-0.52	0.0615
chr14	33446623	33446814	-0.84	0.0615
chr5	23435484	23435605	-0.77	0.0615
chr11	88999326	88999549	-0.4	0.0615
chr15	83251415	83251588	-1.93	0.0615
chr13	40944188	40944301	-1.87	0.0615
chr8	121695666	121695784	-1.46	0.0615
chr15	75616576	75616686	-0.45	0.0615
chr9	21546368	21546900	-0.3	0.0615
chr7	100495746	100495963	-0.45	0.0616
chr4	149954903	149955319	-0.52	0.0616
chr10	30778421	30778563	-2.48	0.0616
chr3	95930182	95930351	-0.92	0.0616
chr8	94776465	94776598	-0.9	0.0616
chr11	82041696	82041807	-1.88	0.0616
chr6	136499368	136499573	0.82	0.0616
chr16	36784850	36785049	-1.73	0.0616
chr2	178416555	178416710	-0.51	0.0616
chr11	69662575	69662703	-0.51	0.0617
chr11	55415156	55415361	-0.97	0.0617
chr1	90914977	90915126	-0.99	0.0617
chr17	28224075	28224323	-0.7	0.0617
chr7	28386155	28386354	-0.47	0.0617
chr16	21289762	21289882	-0.69	0.0617
chr7	19823571	19823709	-0.75	0.0617
chr13	52024434	52024626	-1.99	0.0617
chr3	97866797	97866984	-1.05	0.0618
chr17	72966995	72967194	-1.12	0.0618
chr11	96977644	96978024	-0.3	0.0618
chr6	100647315	100647522	-0.82	0.0618
chr4	156077785	156077929	-1.69	0.0618
chr9	107280411	107280545	-0.65	0.0619
chr4	3510818	3510953	-1.24	0.0619
chr13	41505763	41505877	-1.33	0.0619
chr4	32187294	32187402	-2.22	0.0619
chr11	83298669	83298856	-0.64	0.0619
chr1	36445258	36445398	-0.49	0.0619
chr7	45103789	45103913	-0.55	0.0619
chr6	114742689	114742867	-1.97	0.0619
chr8	23193502	23193632	-1.29	0.0619
chr6	86668988	86669237	-0.43	0.0619
chr18	62189218	62189565	-0.54	0.0619
chr2	119357047	119357160	-1.81	0.062
chr5	149089030	149089180	-0.86	0.062
chr4	125116235	125116491	-0.48	0.062
chr1	92934267	92934422	-0.41	0.062
chr4	149166623	149166780	-0.44	0.062
chrX	101532489	101532681	-0.41	0.062
chr14	64688895	64689047	-1.5	0.0621
chr19	14630797	14631021	-0.75	0.0621
chr7	80439910	80440091	-1.72	0.0621
chr2	132123317	132123484	-1.55	0.0621
chr8	11008573	11008719	-0.56	0.0621
chr17	21488871	21488983	-0.43	0.0621
chr12	70219662	70219842	-0.97	0.0621
chr7	125491448	125491578	-0.45	0.0621
chr4	63399292	63399524	-0.35	0.0622
chr8	117267545	117267659	-1.21	0.0622
chr19	34878241	34878563	0.71	0.0622
chr13	21215474	21215619	-1.69	0.0622
chr14	40967065	40967182	-0.41	0.0622
chr8	34229572	34229743	-0.79	0.0623
chr8	71381377	71381569	-0.72	0.0623
chr2	168590268	168590509	-0.85	0.0623
chr8	94205843	94206014	0.95	0.0623
chr9	121297466	121297579	-0.59	0.0623
chr15	64071899	64072046	-1.13	0.0623
chr16	62804763	62804883	-1.58	0.0623
chr17	12318996	12319101	0.63	0.0623
chr10	21847153	21847383	-1.01	0.0623
chr4	116464610	116464914	-0.53	0.0623
chr10	12842418	12842776	-0.81	0.0623
chr15	58033854	58034001	-0.54	0.0624
chr7	128474338	128474465	-1.72	0.0624
chr11	50224505	50224706	-0.5	0.0624
chr10	93083345	93083488	-0.96	0.0624
chr11	119942808	119942950	-0.54	0.0624
chr7	35118966	35119191	-0.33	0.0624
chr3	119783260	119783409	-0.41	0.0624
chr1	91216570	91216700	-0.72	0.0624
chr13	20127652	20127836	-0.71	0.0625
chr11	108223271	108223420	-0.54	0.0625
chr10	61146442	61146557	-0.83	0.0625
chr11	79962152	79962286	-0.84	0.0625
chr7	101379815	101379939	-0.95	0.0625
chr5	21138594	21138738	-0.92	0.0626
chr17	23802991	23803222	-0.37	0.0626
chr2	153518866	153518975	-1.42	0.0626
chr10	75589390	75589516	-1.12	0.0626
chr12	24097234	24097444	2.32	0.0626
chr1	135770989	135771120	-0.67	0.0626
chr7	80654516	80654644	-0.7	0.0627
chr13	44926450	44926608	-1.27	0.0627
chr17	87606423	87606527	1.84	0.0627
chr1	33932931	33933100	-2.12	0.0627
chr4	62481401	62481535	-1.4	0.0627
chr11	120938936	120939086	-0.75	0.0627
chr13	95494982	95495319	-1.49	0.0627
chr4	99120780	99121092	-0.42	0.0628
chr1	87625437	87625538	-1.02	0.0628
chr5	113164986	113165209	-1.31	0.0628
chr11	75549961	75550097	-0.67	0.0628
chr5	113826806	113826983	-0.84	0.0628
chr5	113828546	113828697	-1.18	0.0628
chr1	7398292	7398419	-0.65	0.0629
chr10	43641194	43641384	-0.76	0.0629
chr4	151862344	151862553	-0.45	0.0629
chr9	110781258	110781643	-0.49	0.0629
chr10	14045852	14046014	1.56	0.0629
chr4	128666496	128666710	-0.89	0.0629
chr4	133614488	133614595	-2.3	0.0629
chr1	92180231	92180615	-0.3	0.0629
chr15	83033250	83033389	-0.57	0.0629
chr2	11293211	11293507	0.83	0.0629
chr1	74284928	74285032	-0.41	0.0629
chr17	84057219	84057360	-0.7	0.063
chr11	5707544	5707825	-0.69	0.063
chr7	141168686	141168895	-0.42	0.063
chr8	105105757	105105937	-1.63	0.063
chr17	31519948	31520167	-0.47	0.0631
chr14	32823944	32824099	-1.42	0.0631
chr4	129928564	129928683	2022-01-16	0.0631
chr11	98907495	98907599	-0.75	0.0631
chr6	83165917	83166137	-0.84	0.0631
chr15	101078811	101078957	-0.42	0.0631
chr9	118913176	118913305	0.86	0.0632
chr4	63391447	63391611	-0.65	0.0632
chr7	118995160	118995295	-0.77	0.0632
chr4	120881190	120881327	-1.42	0.0632
chr13	100183215	100183382	-0.58	0.0633
chr5	143314758	143315009	-0.98	0.0633
chr11	115083409	115083593	-1.89	0.0633
chr16	10433515	10433639	-1.32	0.0633
chr14	47351117	47351295	-0.92	0.0633
chr17	35740540	35740700	-1.33	0.0633
chr2	163644951	163645231	-0.42	0.0633
chr2	3641067	3641321	-0.5	0.0633
chr4	101717751	101718070	-0.69	0.0633
chr2	118591237	118591352	-1.95	0.0633
chr1	36988615	36988773	1.35	0.0633
chr4	148900386	148900567	-0.84	0.0633
chr11	4452890	4453055	-2.05	0.0634
chr15	44427490	44427691	0.53	0.0634
chr12	83688227	83688401	-0.55	0.0634
chr16	4862997	4863170	-0.71	0.0634
chr13	93906555	93906748	0.9	0.0634
chr17	9031843	9031981	-1.43	0.0634
chr9	108348030	108348218	-0.77	0.0634
chr6	146172363	146172466	-0.96	0.0635
chr16	24016317	24016533	-1.19	0.0635
chr16	38406802	38407015	-1.03	0.0635
chr11	102774671	102774891	1.38	0.0635
chr19	42017963	42018132	-1.24	0.0635
chr3	87796849	87796979	-1.71	0.0635
chr19	46045383	46045584	-0.65	0.0635
chr2	80266996	80267131	0.88	0.0635
chr2	124610323	124610624	-0.32	0.0635
chr3	108304036	108304146	-1.17	0.0635
chr1	150099802	150099952	1.59	0.0635
chr7	38061180	38061465	0.59	0.0636
chrX	54043392	54043530	1.83	0.0636
chr10	88201418	88201544	-1.13	0.0636
chr5	33938541	33938738	-0.89	0.0636
chr5	114774584	114774718	-0.64	0.0636
chr8	117801894	117802101	-0.36	0.0636
chrX	77414303	77414408	1.79	0.0636
chr1	171631566	171631708	-0.67	0.0636
chr7	114117700	114117842	-0.54	0.0637
chr13	104109694	104109832	-0.46	0.0637
chr1	138973631	138973763	-1.74	0.0637
chr4	126468594	126468809	-0.46	0.0638
chr16	65725965	65726127	1.72	0.0638
chr13	63046740	63046877	-2.35	0.0638
chr5	109557769	109558005	0.53	0.0638
chr6	88732324	88732531	-0.7	0.0638
chr8	36247116	36247235	-0.62	0.0638
chr7	100607814	100607929	-0.78	0.0638
chr10	80577308	80577520	-0.48	0.0638
chr5	64379059	64379238	-0.55	0.0638
chr2	6259328	6259494	0.81	0.0639
chr2	160068920	160069050	0.55	0.0639
chr13	119713193	119713312	0.78	0.0639
chr9	27109577	27109735	-0.93	0.0639
chr19	5273213	5273398	-0.71	0.0639
chr9	61045098	61045230	-2.25	0.0639
chr14	103898717	103898879	1.58	0.0639
chrX	71364663	71364904	-0.54	0.0639
chr2	92980324	92980425	-1.57	0.0639
chr1	136140098	136140201	-1.15	0.0639
chr4	141060480	141060765	-0.44	0.064
chr5	102851483	102851628	-1.78	0.064
chr10	63243810	63243942	-0.41	0.064
chr2	32876047	32876275	-0.76	0.064
chr19	5473791	5473957	-0.61	0.064
chr1	155099585	155099803	-0.43	0.064
chr15	101128558	101128816	-1.28	0.064
chr10	108332732	108332845	1.43	0.064
chr15	59271534	59271825	-0.66	0.064
chr16	10500683	10501001	-0.44	0.064
chr9	63092108	63092290	2022-02-28	0.064
chr7	114275768	114276304	-0.57	0.064
chr1	39577247	39577416	-0.49	0.064
chr2	60269428	60269616	-2.27	0.064
chr12	24708162	24708293	-0.45	0.064
chr12	105013232	105013436	-0.51	0.0641
chr11	101143882	101143994	-2.06	0.0641
chr9	44799506	44799640	-1.1	0.0641
chr4	8690038	8690356	-0.43	0.0641
chr12	87348182	87348346	0.87	0.0641
chr5	44218612	44218820	-0.6	0.0641
chr12	83921879	83922182	-0.3	0.0641
chr9	120368024	120368175	1.32	0.0641
chr1	46852909	46853059	-0.63	0.0642
chr5	67260569	67260778	-0.44	0.0642
chr14	118705994	118706151	-0.52	0.0642
chr4	134128654	134128891	-0.46	0.0642
chr2	32882697	32882929	-0.59	0.0642
chr13	42051583	42051879	-0.5	0.0642
chr7	128062535	128062735	-1.05	0.0642
chr6	67535204	67535350	0.54	0.0642
chr9	22131622	22131752	2022-01-01	0.0643
chrX	12147609	12147743	-1.63	0.0643
chr2	150181664	150181789	2022-01-07	0.0643
chr11	116853667	116853823	-0.59	0.0643
chr6	53707897	53708182	-0.82	0.0643
chr12	105937259	105937400	-0.87	0.0643
chr9	37420693	37420998	-0.4	0.0643
chr10	51677812	51677943	2022-01-15	0.0643
chr1	62706329	62706589	0.57	0.0643
chr2	179976813	179976942	-0.57	0.0643
chr1	93445555	93445752	-0.53	0.0643
chr9	66646343	66646475	2022-01-13	0.0644
chr11	89989021	89989211	-1.27	0.0644
chr13	105327035	105327220	-1.51	0.0644
chr4	117251849	117251982	-0.58	0.0644
chr3	51701429	51701690	-1.3	0.0644
chr11	21321645	21321820	-1.3	0.0644
chr7	132317275	132317430	0.82	0.0644
chr7	141455339	141455560	-0.63	0.0644
chr8	126920533	126920644	-1.34	0.0644
chr16	32332653	32332759	-1.78	0.0644
chr17	84119262	84119381	-0.68	0.0645
chr9	111033870	111033985	-1.41	0.0645
chr11	6546672	6546975	-0.48	0.0645
chr16	24891452	24891625	-1.44	0.0645
chr4	55631257	55631451	-0.84	0.0645
chr6	145835483	145835614	-0.88	0.0646
chr1	161550691	161550945	0.61	0.0646
chr10	117792605	117792817	-0.42	0.0646
chr12	55491940	55492099	-0.44	0.0646
chr5	145114879	145114997	-0.53	0.0646
chr8	122556744	122556876	-0.71	0.0646
chr9	60359985	60360227	2022-01-25	0.0646
chr9	72968242	72968698	0.38	0.0647
chr13	72628575	72628771	2022-01-18	0.0647
chr12	16568652	16568752	-1.13	0.0647
chr11	50149751	50149882	-0.87	0.0647
chr19	60464059	60464169	-1.24	0.0647
chr5	115348885	115349152	-0.6	0.0647
chr17	26595593	26595742	-1.36	0.0647
chr11	74838436	74838732	-0.4	0.0647
chrX	74269856	74269989	-1.02	0.0647
chr13	15802512	15802669	1.58	0.0647
chr8	105855015	105855149	-0.61	0.0647
chr11	110448463	110448614	-1.49	0.0647
chr4	45531221	45531364	-0.65	0.0648
chr1	138928910	138929022	1.54	0.0648
chr13	51756610	51756797	-0.68	0.0648
chr5	150233634	150233841	-0.92	0.0648
chr7	27574243	27574430	-0.47	0.0648
chr2	147012954	147013089	-0.41	0.0648
chr7	110121743	110121884	-0.31	0.0648
chr14	62245754	62245988	0.59	0.0648
chr15	25288005	25288155	-0.72	0.0648
chr7	28378908	28379323	-0.6	0.0648
chr1	156605592	156605761	-1.08	0.0648
chr5	140514042	140514175	-0.9	0.0649
chr10	78244572	78244804	-0.45	0.0649
chr9	108275444	108275561	1.88	0.0649
chr2	119989118	119989335	2022-01-26	0.0649
chr5	65990177	65990341	2022-01-04	0.0649
chr9	71896423	71896657	-0.87	0.0649
chr1	191122840	191123047	-0.7	0.0649
chr6	115523082	115523239	-0.87	0.0649
chr8	123754151	123754344	-0.94	0.0649
chr13	55202065	55202189	-1.1	0.0649
chr12	24651182	24651360	-0.31	0.0649
chr9	60757884	60758015	-1.79	0.065
chr2	92066986	92067172	-1.13	0.065
chr14	48147847	48147952	-1.54	0.065
chr3	153912687	153913173	-0.44	0.065
chr11	116146157	116146359	-0.97	0.065
chr8	110997739	110997897	-0.53	0.0651
chr9	104574611	104574727	-1	0.0651
chr16	92105706	92105839	-1.06	0.0651
chr4	44012870	44013159	-0.53	0.0651
chr7	19257448	19257610	-0.79	0.0651
chr13	45255357	45255603	-1.12	0.0652
chr2	154686956	154687086	-1.26	0.0652
chr8	36248262	36248369	-0.54	0.0652
chr10	111411631	111411805	-1.27	0.0652
chr13	60722822	60722952	-1.61	0.0652
chr9	71165141	71165371	-1.11	0.0653
chr8	112112094	112112236	-0.71	0.0653
chr5	36563204	36563452	-0.57	0.0653
chr19	38395748	38396118	-0.5	0.0653
chr13	112946712	112946843	2022-01-17	0.0653
chr1	180296205	180296384	0.78	0.0653
chr4	138434578	138434712	-0.69	0.0653
chr9	108110511	108110721	0.95	0.0653
chr15	99474284	99474444	-1.15	0.0653
chr16	45158817	45158926	-0.39	0.0653
chr16	27457415	27457541	1.43	0.0653
chr12	9584773	9585071	-0.55	0.0654
chr17	28621759	28621983	-0.88	0.0654
chr7	19282535	19282715	-0.75	0.0654
chr15	77810957	77811139	0.94	0.0654
chr8	46627499	46627602	-1.9	0.0654
chr12	84004009	84004144	-1.3	0.0654
chr4	55630345	55630475	-1	0.0654
chr5	25243556	25243673	-1.51	0.0654
chr9	122049058	122049229	-1.91	0.0654
chr1	155475124	155475272	-1.15	0.0654
chr10	25447268	25447412	-1.32	0.0654
chr3	101604664	101604862	-0.41	0.0654
chr5	43125920	43126045	1.51	0.0655
chr2	20961907	20962066	-0.57	0.0655
chr10	115384804	115385037	-0.29	0.0655
chr2	129100900	129101085	-0.5	0.0655
chr6	142879070	142879214	-2.39	0.0655
chr6	53461886	53462137	-0.83	0.0655
chr12	51845057	51845232	-0.49	0.0655
chr2	128392502	128392615	-1.09	0.0655
chr4	116336425	116336578	-1.54	0.0655
chr12	100042231	100042378	-1.3	0.0656
chr12	112991613	112991721	-1.62	0.0656
chr4	41628040	41628168	-1.95	0.0656
chr13	28858110	28858268	-0.93	0.0656
chr6	125527816	125527923	2022-01-08	0.0656
chr5	135934511	135934694	-0.54	0.0657
chr11	72608408	72608583	-0.51	0.0657
chr13	20092438	20092563	-0.59	0.0657
chr12	78911730	78911966	1.32	0.0657
chr7	24387171	24387456	-1	0.0657
chr13	48842389	48842501	-0.56	0.0657
chr18	80691843	80692046	-0.51	0.0657
chr16	90386517	90386640	1.96	0.0657
chr6	57571711	57571897	-0.89	0.0657
chr7	16885577	16885717	1.46	0.0657
chr10	75473559	75473709	-0.72	0.0657
chr3	14381658	14381975	0.73	0.0657
chr12	110770997	110771122	0.97	0.0657
chr1	135375185	135375406	-0.77	0.0657
chr7	127346107	127346259	-0.55	0.0658
chr1	135617449	135617641	-1.35	0.0658
chr18	67390617	67390756	-0.44	0.0658
chr5	92277606	92277768	-0.68	0.0658
chr8	64896886	64897021	-1.07	0.0658
chr9	61056406	61056655	-0.85	0.0658
chr9	96752680	96752807	-1.91	0.0658
chr9	27813451	27813569	1.55	0.0658
chr1	151312678	151312805	-2.06	0.0659
chr7	30761918	30762057	-0.91	0.0659
chr11	106564393	106564610	-1.39	0.0659
chr17	84647802	84647943	-0.73	0.0659
chr4	115890620	115890752	1.39	0.0659
chr10	58323179	58323322	-0.42	0.0659
chr5	144256631	144256777	-0.89	0.0659
chr9	110132311	110132506	-0.89	0.0659
chr4	133479927	133480146	-0.49	0.0659
chr6	116003630	116003746	-1.16	0.0659
chr13	73467589	73467736	-1.05	0.066
chr15	66560997	66561184	-1.03	0.066
chr13	30714860	30714981	-1.53	0.066
chr14	54409393	54409605	-0.92	0.066
chr7	99052534	99052711	-0.98	0.066
chr13	52702197	52702463	2022-01-13	0.066
chr9	106247734	106248050	0.61	0.066
chr11	96829387	96829697	-0.59	0.066
chr6	99610940	99611089	-1.83	0.066
chr3	95588760	95588889	-0.37	0.066
chr19	30125432	30125585	-0.84	0.0661
chr3	95929070	95929331	-0.41	0.0661
chr18	34373266	34373493	-0.57	0.0661
chr5	140663978	140664143	-1.06	0.0661
chr11	69033668	69033810	-1.21	0.0661
chr6	73221624	73221849	0.52	0.0661
chr13	105310683	105310804	-0.97	0.0661
chr8	121570324	121570656	-0.44	0.0661
chr11	32357702	32358005	-0.39	0.0661
chr1	91540408	91540761	-0.32	0.0661
chr15	96660745	96661156	-0.78	0.0662
chr10	21804440	21804609	0.96	0.0662
chr10	39499216	39499379	-1.83	0.0662
chr3	121637920	121638042	1.55	0.0662
chr8	86631513	86631718	0.74	0.0662
chr1	7088884	7089132	-0.25	0.0662
chr16	85173509	85173817	-0.47	0.0662
chr4	154189019	154189177	-1.31	0.0662
chr4	19950428	19950548	-1.15	0.0663
chr12	111039130	111039291	-0.33	0.0663
chr15	67174604	67174759	-0.56	0.0663
chr12	101958765	101958873	-1.08	0.0663
chr17	56074545	56074805	-0.67	0.0663
chr7	24459949	24460085	-0.4	0.0664
chr9	107633326	107633557	-0.47	0.0664
chr13	37994112	37994302	-0.46	0.0664
chr12	28750223	28750402	-0.84	0.0664
chr3	122420084	122420217	-0.61	0.0664
chr15	73604677	73604828	-2.01	0.0664
chr13	58402041	58402261	-0.43	0.0664
chr1	131797287	131797412	-1.12	0.0664
chr5	52145843	52145973	-0.52	0.0664
chr15	7460239	7460348	1.93	0.0665
chr2	28524495	28524640	-0.57	0.0665
chr7	99172992	99173224	-0.83	0.0665
chr9	65346496	65346707	-0.87	0.0665
chr9	13312925	13313098	-2.26	0.0665
chr6	148105875	148106069	2022-02-03	0.0665
chr17	88132120	88132249	-1.17	0.0665
chr12	21784538	21784668	0.99	0.0665
chr17	47784200	47784382	-1.08	0.0666
chr1	69687487	69687644	-0.51	0.0666
chr11	75460505	75460703	-0.69	0.0666
chr19	58523708	58523812	-2.25	0.0666
chr18	35830822	35830948	-1.69	0.0666
chr2	79255023	79255242	-0.52	0.0666
chr3	27710385	27710593	-0.49	0.0666
chr1	128597360	128597481	-1.1	0.0667
chr2	167885734	167885887	-1.65	0.0667
chr14	45074943	45075062	-1.19	0.0667
chr3	16004375	16004514	-1.59	0.0667
chr3	89482405	89482508	-2.1	0.0667
chr7	28838377	28838722	0.6	0.0668
chr17	31658642	31658919	-0.54	0.0668
chr8	45333571	45333779	-0.46	0.0668
chr16	92571370	92571508	-0.54	0.0668
chr19	3928073	3928246	-0.85	0.0668
chr11	69411739	69411947	-0.7	0.0668
chr8	83699026	83699208	-0.54	0.0668
chr17	17587743	17587962	-0.79	0.0668
chr8	83894082	83894187	-2.46	0.0669
chr1	171369973	171370095	-1.25	0.0669
chr11	106429813	106429931	-1.55	0.0669
chr8	121602987	121603096	-1.35	0.0669
chr4	140906198	140906310	-0.97	0.0669
chr2	14631705	14631857	-0.56	0.0669
chr9	46218348	46218467	-1.93	0.0669
chr6	115908750	115908928	-1.1	0.0669
chr9	88710039	88710165	-1.25	0.067
chr18	82914136	82914336	0.63	0.067
chr9	119401909	119402055	-0.49	0.067
chr4	107829068	107829233	-0.81	0.067
chr1	135680877	135681011	-1.74	0.067
chr5	114661127	114661258	-1.14	0.067
chr4	134628315	134628432	-1.32	0.067
chr8	20908400	20908518	-1.18	0.0671
chr6	49037404	49037627	-0.72	0.0671
chr8	70594554	70594768	0.72	0.0671
chr11	70489844	70489964	-0.65	0.0671
chr15	79370428	79370679	0.99	0.0671
chr19	37434438	37434641	-0.63	0.0671
chr12	84784639	84784774	-0.9	0.0671
chr10	75146171	75146301	-0.41	0.0671
chr4	136310536	136310696	-0.81	0.0671
chr6	124730181	124730413	-0.57	0.0672
chr14	57890249	57890474	-0.39	0.0672
chr6	120364324	120364514	-0.83	0.0672
chr16	87454915	87455085	-0.4	0.0672
chr12	81920732	81920904	-1.14	0.0672
chr17	45672711	45672880	-1.14	0.0672
chr4	43571478	43571635	-0.98	0.0672
chr11	53803190	53803316	-1.27	0.0672
chr17	40880231	40880627	-0.6	0.0672
chr4	112287879	112288021	0.72	0.0672
chr2	168556376	168556519	-1.99	0.0672
chr17	35051374	35051493	-0.89	0.0672
chr1	118389953	118390101	-1.2	0.0672
chr3	108654087	108654199	-0.91	0.0673
chr8	121907635	121907773	-0.55	0.0673
chr3	84883924	84884098	-0.72	0.0673
chr3	89905544	89905817	-0.5	0.0673
chr11	69097045	69097275	-0.41	0.0673
chr3	9491970	9492114	1.51	0.0674
chr8	85408379	85408495	2022-01-09	0.0674
chr17	26464932	26465339	-0.4	0.0674
chr10	127103775	127103907	-0.84	0.0674
chr10	45577764	45577878	-0.49	0.0674
chr8	126594683	126594832	-0.34	0.0674
chr17	23983045	23983235	-0.86	0.0674
chr7	125762401	125762540	-1.84	0.0675
chr6	121062408	121062644	-0.65	0.0675
chr16	5210470	5210690	-1.04	0.0675
chr3	109051605	109051868	-1.06	0.0675
chr9	56160532	56160638	-1.73	0.0676
chr8	125105200	125105314	2022-02-09	0.0676
chr10	81524198	81524305	-0.48	0.0676
chrX	140598932	140599049	-1.06	0.0676
chr15	100443657	100443780	-0.74	0.0676
chr5	27791307	27791637	-0.35	0.0677
chr4	106804345	106804494	0.66	0.0677
chr2	168206798	168206982	-0.77	0.0677
chr17	35051731	35051939	-0.63	0.0677
chr2	5012733	5012914	-0.45	0.0677
chr13	20313546	20313838	-1.13	0.0678
chr15	58141288	58141673	-0.42	0.0678
chr14	9468762	9468938	-0.9	0.0678
chr10	95010536	95010679	2022-02-08	0.0678
chr14	60251270	60251371	-0.63	0.0678
chr3	107895770	107895978	-0.64	0.0678
chr2	79255243	79255347	-0.53	0.0678
chr4	130792500	130792727	-0.82	0.0678
chr15	101859927	101860086	1.45	0.0678
chr15	36901897	36902040	-0.69	0.0678
chr9	122003511	122003701	-2.26	0.0678
chr15	58755146	58755298	-0.91	0.0678
chr17	8310911	8311141	-0.56	0.0679
chr14	7934356	7934476	-2.18	0.0679
chr13	49242838	49242994	-0.67	0.0679
chr10	80566438	80566556	-1.05	0.0679
chr6	30401419	30401578	-0.66	0.0679
chr17	50157403	50157690	-0.85	0.0679
chr1	37719981	37720133	1.69	0.0679
chr12	102646904	102647033	-0.65	0.0679
chr5	103753815	103754203	-0.49	0.0679
chr5	76140534	76140663	-0.38	0.0679
chr10	62651468	62651668	-0.44	0.0679
chr15	99965231	99965365	-1.7	0.068
chr14	59556306	59556413	-1.9	0.068
chr12	25214170	25214344	-0.68	0.068
chr11	118499534	118499656	1.99	0.068
chr12	83730164	83730364	-1.49	0.068
chr19	26747896	26748004	2022-01-01	0.068
chr15	89078331	89078448	-0.92	0.0681
chr2	25852836	25852990	-1.08	0.0681
chr13	52061936	52062156	-0.78	0.0681
chr14	54735640	54735823	-1.16	0.0681
chr2	31572730	31572838	-0.86	0.0681
chr6	6047122	6047339	-1.58	0.0681
chr17	64397545	64397710	1.78	0.0681
chr8	11452709	11452908	-0.87	0.0682
chr10	43034926	43035061	-0.41	0.0682
chr16	94246062	94246201	-0.7	0.0682
chr2	119237557	119237671	2022-01-24	0.0682
chr15	99664514	99664726	-0.79	0.0682
chr19	41332220	41332477	-0.68	0.0682
chr9	50944966	50945096	-0.92	0.0682
chr1	86214396	86214521	-0.46	0.0682
chr9	124056390	124056599	-0.82	0.0683
chr4	134586283	134586403	-1.12	0.0683
chr12	32292051	32292370	-0.75	0.0683
chr7	116504183	116504373	-0.31	0.0683
chr6	91109603	91109739	-1.33	0.0683
chr11	106640406	106640508	-2.25	0.0683
chr10	111540354	111540462	0.77	0.0683
chr12	52049439	52049587	1	0.0683
chr7	46830882	46831027	-0.96	0.0684
chr16	22163265	22163375	-0.75	0.0684
chr9	124423196	124423494	-0.42	0.0684
chr19	40545007	40545111	-2.43	0.0684
chr9	104661580	104661685	-2.43	0.0684
chr1	193201514	193201662	-0.55	0.0684
chr1	34842621	34843126	-0.47	0.0684
chr13	104139707	104139877	-0.71	0.0684
chr3	65666282	65666720	-0.41	0.0684
chr12	15720271	15720469	-1.18	0.0684
chr19	42026300	42026412	2022-01-07	0.0684
chr5	97009145	97009262	-1.42	0.0684
chr4	127327817	127328008	-1.36	0.0684
chr14	27237921	27238055	-1.18	0.0685
chr3	35932743	35932923	-0.48	0.0685
chr12	21264725	21264908	-1.4	0.0685
chr12	17741610	17741816	-0.62	0.0685
chr11	59562954	59563108	-1.17	0.0685
chr16	18249414	18249616	-0.68	0.0685
chr4	35310711	35310851	2.33	0.0685
chr9	57142068	57142216	-1.47	0.0685
chr4	47347168	47347286	-1.6	0.0685
chr2	75832140	75832385	-0.35	0.0685
chr1	194620268	194620614	-0.65	0.0685
chr1	131276957	131277158	-1.13	0.0686
chr11	119228380	119228601	-0.64	0.0686
chr13	37959428	37959560	-0.62	0.0686
chr1	83045172	83045377	1.48	0.0686
chr1	37472439	37472585	-1.1	0.0687
chr13	58601423	58601547	1.43	0.0687
chr2	181497573	181497759	-0.67	0.0687
chr4	46650147	46650299	-0.51	0.0687
chr19	4856340	4856460	-2.44	0.0687
chr9	75441225	75441547	-0.52	0.0687
chr13	37595332	37595506	-1.39	0.0687
chr3	148949972	148950088	-2.2	0.0687
chr17	53463285	53463419	0.73	0.0687
chr4	48045039	48045223	-0.38	0.0688
chr14	25547969	25548133	-0.91	0.0688
chr6	54048884	54049051	-2.07	0.0688
chr14	25614791	25614981	-1.02	0.0688
chr7	80639175	80639421	-0.61	0.0688
chr7	73558323	73558860	-0.28	0.0688
chr7	93095756	93095877	2022-01-14	0.0688
chr1	175639927	175640043	-1.77	0.0688
chr5	34948878	34949017	-0.8	0.0688
chr11	96303185	96303297	-1.64	0.0689
chr5	108366754	108367057	0.94	0.0689
chr5	137657104	137657226	-1.39	0.0689
chr15	43282593	43282699	0.55	0.0689
chr6	125418864	125418987	2022-01-08	0.0689
chr10	88712496	88712601	-2.27	0.0689
chr4	139307835	139308142	-0.52	0.0689
chr19	57621862	57622100	-0.81	0.069
chr8	121861436	121861550	-0.77	0.069
chr10	68137244	68137439	-0.89	0.069
chr17	47694810	47694959	-0.53	0.069
chr2	70081346	70081472	-0.98	0.069
chr2	129380821	129381000	-1.09	0.069
chr5	23400914	23401171	0.98	0.069
chr1	135313711	135313859	-0.43	0.069
chr7	44136345	44136448	-1.72	0.069
chr8	40307827	40308145	-0.35	0.0691
chr2	152293761	152294011	-0.49	0.0691
chr14	121000706	121000907	-0.98	0.0692
chr7	99704921	99705072	-0.65	0.0692
chrX	57299080	57299199	-1.36	0.0692
chr17	50209934	50210092	-0.46	0.0692
chr6	124738537	124738773	-0.44	0.0692
chrX	7765869	7766030	-0.93	0.0692
chr4	128811466	128811659	-0.76	0.0692
chr11	114903006	114903149	-1.17	0.0693
chr10	94850051	94850241	-0.71	0.0693
chr5	145231522	145231802	-0.39	0.0693
chr4	116177401	116177588	-1.07	0.0693
chr2	109917709	109918024	0.36	0.0693
chr11	54885007	54885185	-0.65	0.0693
chr8	14089997	14090210	-0.59	0.0693
chr2	131074521	131074708	2022-01-02	0.0693
chr4	152087011	152087111	2022-01-17	0.0693
chr8	61908456	61908738	-1.46	0.0693
chr2	84715066	84715295	-0.35	0.0693
chr6	84120807	84120938	-1.73	0.0694
chr2	30133598	30133809	-0.52	0.0694
chr6	146178846	146179007	-1.02	0.0694
chr13	18718610	18718744	2022-01-11	0.0694
chr11	4237637	4237776	-0.72	0.0694
chr12	18547508	18547676	2022-03-06	0.0694
chr7	16098510	16098651	-0.34	0.0694
chr12	20196599	20196719	0.52	0.0694
chr18	54853028	54853362	-0.57	0.0694
chr4	151861732	151861964	-0.31	0.0694
chr13	111896317	111896589	-0.79	0.0695
chr5	99339822	99340092	-0.32	0.0695
chr8	120435956	120436116	2022-01-06	0.0695
chr17	28756501	28756726	-1.3	0.0695
chr1	74236962	74237169	0.56	0.0695
chr10	44428302	44428450	-1.33	0.0695
chr9	13648926	13649095	-0.95	0.0695
chr4	133085411	133085547	1.56	0.0695
chr12	55302463	55302794	-0.46	0.0695
chr8	26896019	26896123	-1.72	0.0695
chr15	8710695	8710805	-1.63	0.0696
chr17	13660060	13660237	-0.77	0.0696
chr5	21116055	21116197	0.74	0.0696
chr2	65870816	65870949	0.87	0.0696
chr11	115152106	115152292	-0.66	0.0696
chr2	6378789	6379117	-0.64	0.0696
chr3	100442556	100442687	-0.92	0.0696
chr2	150922254	150922485	-0.61	0.0696
chr13	9152405	9152519	0.91	0.0696
chr11	69366255	69366470	-0.56	0.0696
chr6	5052481	5052621	-0.91	0.0697
chr15	25412992	25413104	-1.16	0.0697
chr8	70833375	70833502	-1.45	0.0697
chr2	153512829	153513147	-0.51	0.0697
chr9	57301042	57301172	1.56	0.0697
chr5	34637097	34637240	-0.68	0.0697
chr5	125390113	125390219	-0.61	0.0697
chr6	121077294	121077421	-0.84	0.0697
chr2	18903429	18903702	-1.37	0.0697
chr2	173771853	173772015	-1.32	0.0697
chr9	22328098	22328346	-0.37	0.0698
chr11	53763830	53764115	-0.52	0.0698
chr5	64380861	64381003	-0.64	0.0698
chr1	16161482	16161656	-1.41	0.0699
chr18	38918977	38919151	-1.38	0.0699
chr16	14378760	14378895	-1.61	0.0699
chr18	12168446	12168842	-0.34	0.0699
chr9	122886726	122886987	0.69	0.0699
chr3	59241652	59241799	-1.61	0.0699
chr6	30243710	30243864	-1.17	0.0699
chr13	56084674	56084787	-1.44	0.0699
chr8	70609418	70609841	-0.37	0.0699
chr13	93354936	93355107	-1.67	0.0699
chr8	84233100	84233299	-0.53	0.0699
chr2	144247390	144247527	-0.54	0.07
chr11	22843102	22843260	2022-01-03	0.07
chr8	70001292	70001460	-0.43	0.07
chr2	27714213	27714520	-0.49	0.07
chr2	131492150	131492366	-0.74	0.07
chr6	124712063	124712299	-0.38	0.0701
chr7	80993848	80993972	-0.64	0.0701
chr14	8214195	8214432	-0.48	0.0701
chr2	166469048	166469196	-1.26	0.0701
chr12	100959050	100959154	-1.53	0.0701
chr3	51333355	51333495	-0.57	0.0701
chr6	89632005	89632305	-0.92	0.0701
chr12	111537858	111538003	-0.4	0.0701
chr6	129232884	129233112	-0.49	0.0702
chr15	72819772	72819929	-0.94	0.0702
chr3	51886030	51886197	-1.09	0.0702
chr1	182562657	182562817	-1.25	0.0702
chr17	87636942	87637055	1.49	0.0702
chr16	97535562	97535665	-1.4	0.0702
chr3	54734770	54734972	-0.52	0.0702
chr4	149161327	149161477	-0.85	0.0702
chr6	147106891	147107039	1.73	0.0702
chr8	120319507	120319719	-0.54	0.0703
chr15	82417627	82417774	-1.34	0.0703
chr15	98831442	98831583	-0.48	0.0703
chr17	27800828	27800961	-1.89	0.0703
chr3	97930570	97930729	-0.72	0.0703
chr15	75887570	75887748	-0.92	0.0703
chr18	63692297	63692491	-0.3	0.0703
chr14	103513185	103513374	-0.65	0.0704
chr14	22218302	22218419	-1.58	0.0704
chr17	26069418	26069631	-0.78	0.0704
chr1	13256369	13256548	-0.65	0.0704
chr7	46795645	46795835	-0.53	0.0704
chr10	75565016	75565147	-1.09	0.0704
chr7	79547153	79547335	1.41	0.0705
chr16	87525713	87525850	-1.58	0.0705
chr5	32713950	32714209	-0.48	0.0705
chr5	20973119	20973277	-0.79	0.0705
chr8	121950521	121950758	-0.41	0.0705
chr7	48788894	48789081	-0.4	0.0705
chr15	101113335	101113515	-0.57	0.0705
chr7	19577994	19578261	-0.61	0.0706
chr15	80564243	80564405	-1.54	0.0706
chr8	126684033	126684259	-0.96	0.0706
chr12	85848255	85848428	1.72	0.0706
chr2	163838190	163838350	-1.1	0.0706
chr8	111094468	111095173	-0.49	0.0706
chr13	58215545	58215706	-0.47	0.0706
chr6	71271412	71271795	-0.34	0.0706
chr8	122002746	122002973	0.68	0.0706
chr1	13980511	13980641	2022-01-01	0.0706
chr6	32512018	32512259	-0.76	0.0706
chr7	80654294	80654412	-1.43	0.0706
chr13	6192060	6192177	-1.94	0.0706
chr8	73313751	73313863	-2.03	0.0706
chr2	118554479	118554632	-0.94	0.0707
chr6	40236202	40236325	2022-01-05	0.0707
chr15	83442589	83442773	-1.1	0.0707
chr4	135898530	135898653	-0.53	0.0707
chr14	27622706	27622835	-1.39	0.0707
chr14	25480938	25481144	-0.47	0.0707
chr16	33023889	33024039	-1.43	0.0707
chr6	136979347	136979544	-0.97	0.0707
chr4	35063115	35063285	2022-01-01	0.0707
chr6	31078497	31078727	-0.53	0.0707
chr10	77662941	77663076	-0.61	0.0707
chr7	45239063	45239206	-0.72	0.0707
chr7	45717668	45717871	-0.73	0.0708
chr12	108903016	108903186	2022-01-07	0.0708
chr13	109440954	109441243	2022-01-03	0.0708
chr11	5261597	5261828	-0.48	0.0708
chr3	100419991	100420226	2022-01-05	0.0708
chr6	140523739	140523859	-2.05	0.0708
chr14	78536949	78537117	-0.38	0.0708
chr8	13674661	13674839	0.82	0.0708
chr9	59733140	59733243	-1.64	0.0708
chr12	100276967	100277177	-0.89	0.0708
chr3	144015344	144015478	1.86	0.0708
chr4	35096262	35096383	0.51	0.0709
chr9	62122577	62122853	-0.36	0.0709
chr2	25279282	25279403	-2.05	0.0709
chr9	97018859	97019081	0.69	0.0709
chr11	51874414	51874525	-0.61	0.0709
chr7	84152027	84152266	-0.39	0.0709
chr11	115641323	115641476	-1	0.0709
chr14	57825907	57826377	-0.48	0.0709
chr5	130222266	130222450	-0.66	0.0709
chr2	28375365	28375487	-2.27	0.0709
chr1	55237101	55237225	-0.39	0.0709
chr17	57087053	57087234	-1.26	0.0709
chr1	180768566	180768699	-0.78	0.071
chr4	46886112	46886277	-0.78	0.071
chr12	105490821	105491094	2022-01-08	0.071
chr4	109280151	109280469	-0.37	0.071
chr7	25627464	25627654	-0.58	0.071
chr2	170345612	170345746	-0.5	0.071
chr5	27206335	27206501	1.57	0.071
chr4	55489450	55489625	-1.67	0.071
chr14	62665382	62665549	-1.72	0.071
chr2	84715346	84715476	-0.39	0.071
chr16	94312669	94312862	-0.64	0.0711
chr18	37935319	37935668	-0.32	0.0711
chr5	129725347	129725556	-0.66	0.0711
chr17	44607455	44607632	-1.47	0.0711
chr8	70804065	70804204	-0.8	0.0711
chr7	100879764	100879936	-1.03	0.0711
chr12	101740169	101740282	-1.2	0.0711
chr8	25754157	25754537	-0.33	0.0711
chr10	85916958	85917126	-0.36	0.0711
chr19	10947253	10947647	-0.48	0.0711
chr7	15912310	15912461	-1.42	0.0711
chr10	118811259	118811417	-1.31	0.0711
chr14	73173799	73173936	-0.92	0.0712
chr2	165326496	165326624	-0.39	0.0712
chr10	122886235	122886380	-1.79	0.0712
chr2	167762017	167762118	-0.68	0.0712
chr2	38436156	38436308	-1.16	0.0712
chr7	98314151	98314306	-0.9	0.0712
chr12	105684986	105685131	-0.71	0.0712
chr11	94653708	94653882	-0.79	0.0712
chr6	114875129	114875501	-0.42	0.0712
chr7	127027345	127027505	-0.61	0.0712
chr12	101905992	101906144	-1.11	0.0713
chr13	62652992	62653117	-0.78	0.0713
chr1	85779560	85779688	-2.07	0.0713
chrX	77795857	77796079	-0.41	0.0713
chr9	41070775	41070916	-0.46	0.0713
chr6	54082682	54082921	-0.6	0.0713
chr18	77837579	77837780	-0.54	0.0713
chr2	180040499	180040645	-0.66	0.0713
chr11	34072360	34072557	-0.49	0.0713
chr1	86046363	86046546	2022-01-14	0.0713
chr4	130520319	130520509	-0.79	0.0713
chr17	71082146	71082264	-1.81	0.0713
chr4	132065746	132065889	-1.42	0.0713
chr2	3283950	3284079	-0.39	0.0713
chr5	20470566	20470689	2022-01-13	0.0713
chr7	114194397	114194552	-1.52	0.0713
chr12	21316296	21316472	-0.55	0.0714
chr12	105823606	105823798	-1.09	0.0714
chr8	126832728	126832868	-0.68	0.0714
chr6	113327149	113327289	-0.74	0.0714
chr15	38384783	38385028	-0.34	0.0714
chr2	118961606	118961798	-0.71	0.0714
chr14	25487117	25487327	-0.83	0.0714
chr2	180967113	180967272	-0.45	0.0714
chr11	115929155	115929288	-1.37	0.0714
chr17	65870299	65870437	1.84	0.0714
chr11	85713558	85713762	-0.6	0.0714
chr1	53785046	53785403	-0.35	0.0715
chr17	5238668	5238842	-0.85	0.0715
chr8	95107427	95107533	-1.74	0.0715
chr10	62946930	62947063	-0.64	0.0715
chr9	21510464	21510656	-0.59	0.0715
chr2	10153343	10153725	0.62	0.0715
chr16	19969593	19969789	-1.23	0.0715
chr3	122629724	122629866	-1.95	0.0716
chr6	6217083	6217217	-0.49	0.0716
chr9	110654027	110654288	-0.32	0.0716
chr14	14619576	14619685	1.91	0.0716
chr17	65680225	65680397	-2.21	0.0716
chr4	10967923	10968067	-0.5	0.0716
chr18	62188747	62189088	-0.58	0.0716
chr2	24318277	24318459	1.58	0.0716
chr4	139212334	139212457	-1.08	0.0716
chr11	118574544	118574648	-1.74	0.0716
chr1	151500906	151501070	-0.47	0.0716
chr7	99268233	99268437	2022-01-01	0.0717
chr1	184048825	184048973	2022-01-27	0.0717
chr2	147012743	147012909	-0.48	0.0717
chr11	4986827	4986970	-0.66	0.0717
chr7	126928673	126929001	-0.59	0.0717
chr2	170104007	170104126	-1.44	0.0717
chr15	96552123	96552273	-1.71	0.0717
chr10	94904702	94904892	-0.75	0.0718
chr2	93913666	93913822	2022-01-27	0.0718
chr10	111983200	111983395	2022-01-04	0.0718
chr2	173173064	173173260	-0.68	0.0718
chr8	39045413	39045551	0.91	0.0718
chr17	46549318	46549419	-1.95	0.0718
chr16	94312915	94313090	-0.92	0.0718
chr12	80289855	80290010	-1.32	0.0718
chr17	15761319	15761464	-1.2	0.0718
chr17	45757936	45758101	-0.86	0.0718
chr3	106548307	106548436	-0.94	0.0718
chr19	56556110	56556271	-0.74	0.0719
chr11	118470341	118470467	-0.87	0.0719
chr17	56814454	56814583	-0.6	0.0719
chr12	84752153	84752423	-0.65	0.0719
chr15	100304124	100304370	-0.87	0.0719
chr3	89861265	89861425	-0.65	0.0719
chr2	127143415	127143538	-0.57	0.0719
chr10	25318477	25318693	0.58	0.0719
chr13	62971005	62971190	0.67	0.0719
chr2	131186790	131186960	-0.58	0.0719
chr10	117376396	117376583	-0.57	0.0719
chrX	48153528	48153640	-1.32	0.0719
chr11	75462413	75462624	-0.63	0.072
chr16	85133604	85133787	-0.71	0.072
chr17	66710706	66710900	-1.31	0.072
chr8	88361547	88361701	-1.26	0.072
chr10	116319368	116319567	1.64	0.072
chr6	108659395	108659541	-0.37	0.072
chr19	46962151	46962350	-0.67	0.072
chr15	63611331	63611438	-1.7	0.072
chr10	45067468	45067583	-1.1	0.072
chr6	49236483	49236588	2022-01-07	0.0721
chr13	80933114	80933278	-0.75	0.0721
chr3	101300737	101300855	-1.4	0.0721
chr17	6729237	6729348	-1.27	0.0721
chr10	80034058	80034232	-1.14	0.0721
chr1	170985227	170985393	-1.14	0.0721
chr10	58446698	58447243	-0.35	0.0721
chr4	59253214	59253379	-1.43	0.0721
chr10	61706508	61706694	-1.4	0.0721
chr5	77265790	77265926	-0.57	0.0721
chr5	135394405	135394694	-0.63	0.0721
chr9	123851448	123851588	-0.63	0.0721
chr19	40277635	40277764	-0.88	0.0721
chr4	132884369	132884570	-0.78	0.0722
chr9	48461651	48461789	1.37	0.0722
chr17	24632539	24632744	-0.8	0.0722
chr17	47769097	47769207	-0.69	0.0722
chr8	69654726	69654914	0.63	0.0722
chr3	129297090	129297323	2022-01-31	0.0722
chr5	36713038	36713210	-0.44	0.0722
chr17	6270372	6270516	-1.51	0.0722
chr10	60396771	60396939	2022-01-03	0.0722
chr3	27153870	27154022	-0.36	0.0722
chr7	99089104	99089213	-1.29	0.0722
chr15	77626577	77626791	-0.88	0.0723
chr7	132656211	132656375	-0.68	0.0723
chr5	149221523	149221674	-1.1	0.0723
chr12	55020180	55020318	-1.85	0.0723
chr7	75762544	75762652	-1.61	0.0723
chr9	108662013	108662192	-0.66	0.0723
chr5	115516590	115516850	-0.52	0.0723
chr18	67799962	67800093	-0.43	0.0723
chr9	124256706	124256857	2022-02-09	0.0724
chr9	116160869	116161067	-0.85	0.0724
chr7	102314173	102314324	-1.33	0.0724
chr2	165858919	165859022	-1.3	0.0724
chr12	8432961	8433090	-0.75	0.0724
chr9	37230658	37230840	-0.57	0.0724
chr8	64849876	64850074	-0.42	0.0724
chr18	65376088	65376368	-0.64	0.0724
chr10	121995524	121995692	-1.92	0.0725
chr10	78465602	78465794	-0.62	0.0725
chr19	23135359	23135645	0.59	0.0725
chr10	17947969	17948338	-0.46	0.0725
chr3	88000486	88000703	-1.03	0.0725
chr14	66218869	66219069	-0.68	0.0725
chr7	145050862	145050998	-1.16	0.0726
chr9	57798796	57798952	-1.4	0.0726
chr5	29378057	29378260	-0.67	0.0726
chr7	109960365	109960621	-0.72	0.0726
chr5	20932709	20932864	-1.39	0.0726
chr8	40617715	40617919	0.89	0.0726
chr15	66577837	66578072	-0.61	0.0726
chr9	116166849	116167006	-0.91	0.0726
chr19	37535103	37535239	-1.54	0.0726
chr9	98986182	98986514	-0.27	0.0726
chr9	94538186	94538404	0.35	0.0726
chr16	92415737	92415952	-0.61	0.0726
chr5	44100878	44101094	1.48	0.0727
chr9	122805594	122805872	-0.43	0.0727
chr14	50893214	50893412	-0.58	0.0727
chr7	16158957	16159090	-1.28	0.0727
chr7	28375650	28375794	-0.46	0.0727
chr9	122351424	122351651	-0.52	0.0727
chr7	100607592	100607730	-0.45	0.0728
chr9	120544097	120544234	-1.11	0.0728
chr14	51083127	51083265	-1.09	0.0728
chr1	40681934	40682167	-0.77	0.0728
chr7	99674721	99674864	-0.78	0.0728
chr11	114884769	114885003	-0.65	0.0728
chr9	7330498	7330656	-1.53	0.0728
chr1	64482218	64482340	-0.66	0.0728
chr6	28866279	28866471	-0.74	0.0728
chr14	25481281	25481490	-0.47	0.0729
chr1	128824367	128824471	-1.9	0.0729
chr10	82780443	82780597	0.8	0.0729
chr11	68509361	68509470	0.97	0.0729
chr11	11461646	11461856	0.54	0.0729
chr1	185328893	185329468	-0.36	0.0729
chr8	35850424	35850640	-1.03	0.0729
chr2	181693939	181694086	-0.44	0.0729
chr13	20349853	20349973	1.99	0.0729
chr7	142340594	142340795	-0.54	0.073
chrX	20291721	20291899	0.74	0.073
chr1	65178192	65178463	-0.32	0.073
chr7	49004484	49004618	-1.25	0.073
chr2	127247702	127247913	-0.36	0.073
chr10	21678435	21678590	-0.63	0.0731
chr1	92145747	92145875	-1.44	0.0731
chr1	75521451	75521596	-0.45	0.0731
chr6	92534686	92534792	0.99	0.0731
chr3	37729430	37729554	-0.76	0.0731
chr16	91010987	91011120	-0.46	0.0731
chr6	136449165	136449312	0.75	0.0731
chr15	55200529	55200754	0.67	0.0732
chr10	93662070	93662178	-1.71	0.0732
chr1	89876753	89876939	-1.08	0.0732
chr11	99182532	99182766	-1.28	0.0732
chr3	129613896	129614048	2022-01-04	0.0732
chr5	142920834	142920990	-0.41	0.0732
chr11	114960378	114960579	-1.67	0.0732
[truncated: 62,167 more rows]
