# Supplementary material for: EGR2 is an epigenomic regulator of phagocytosis and antifungal immunity in alveolar macrophages
Source: JCI Insight. 2024 Sep 10;9(17):e164009. doi: 10.1172/jci.insight.164009 (PMC11385099; doi:10.1172/jci.insight.164009)
Supplement: Supplemental table 3 [file jciinsight-9-164009-s056.xls]

## Sheet: RNA-seq_gene_FPKM
Gene_ID	mm_AM_WT_ctrl_rep1	mm_AM_WT_ctrl_rep2	mm_AM_WT_ctrl_rep3	mm_AM_Egr2KO_ctrl_rep1	mm_AM_Egr2KO_ctrl_rep2	mm_AM_Egr2KO_ctrl_rep3	mm_AM_WT_zym_6h_rep1	mm_AM_WT_zym_6h_rep2	mm_AM_WT_zym_6h_rep3	mm_AM_WT_zym_6h_rep4	mm_AM_Egr2KO_zym_6h_rep1	mm_AM_Egr2KO_zym_6h_rep2	mm_AM_Egr2KO_zym_6h_rep3	mm_AM_Egr2KO_zym_6h_rep4	mm_AM_WT_zym_24h_rep1	mm_AM_WT_zym_24h_rep2	mm_AM_WT_zym_24h_rep3	mm_AM_WT_zym_24h_rep4	mm_AM_Egr2KO_zym_24h_rep1	mm_AM_Egr2KO_zym_24h_rep2	mm_AM_Egr2KO_zym_24h_rep3	mm_AM_Egr2KO_zym_24h_rep4
0610005C13Rik	0	0	0	0	0	0	0	0	0	0	0	0	0	0	0	0	0	0	0	0	0	0
0610007P14Rik	22.4513	21.3646	22.9411	25.65	33.3775	29.1982	7.48927	8.27025	7.65176	9.28906	9.68558	5.45878	11.1836	11.1686	39.6595	36.6446	42.3041	39.7718	37.9997	49.1428	36.1515	31.23
0610009B22Rik	26.3532	22.889	23.4985	22.341	23.3516	26.4055	6.73249	6.9108	6.01324	12.8024	9.69928	4.00095	11.6782	6.61917	17.7165	17.2639	19.9593	20.6252	21.192	20.7144	19.7988	21.3553
0610009L18Rik	2.24916	2.14861	1.96097	0	2.0896	2.70028	2.37738	0.865391	0.583109	2.53631	1.07926	0.948735	1.70909	2.26191	0.827368	1.27523	0.49585	1.02851	0.822515	0.772545	1.49068	0.951657
0610009O20Rik	6.39845	7.37979	7.28995	4.56036	8.03944	6.78485	2.30604	3.1465	2.51867	4.20934	3.91402	2.2369	4.89181	4.23898	8.31297	9.12298	8.87787	10.0748	8.49903	10.203	8.65099	7.07324
0610010B08Rik	0.063208	0.056981	0.104426	0.076572	0.033018	0.07602	0.034479	0.013161	0.031246	0	0.032294	0	0.01801	0.035725	0.067649	0.044467	0.061418	0.023957	0.039676	0.027303	0.040309	0.083383
0610010F05Rik	5.80895	6.63129	6.89271	4.68996	1.69191	6.00549	4.42766	3.80244	6.72598	6.23357	3.75313	6.12563	6.61352	5.03509	9.36947	4.56962	5.54726	3.59271	4.35837	2.09133	4.56959	10.6993
0610010K14Rik	49.8525	42.2077	46.1786	38.4618	57.3767	50.1295	27.6165	30.7704	23.4552	29.3429	34.1651	22.1869	38.0262	27.5316	44.7953	51.1788	53.4644	48.7994	47.6876	52.7879	50.6441	49.1201
0610011F06Rik	5.67475	3.95043	4.43994	4.24941	6.12428	4.31394	1.55444	3.08122	0.577566	3.70816	2.03375	1.59737	2.74825	1.03831	2.51792	2.92814	3.82955	4.91051	3.67705	4.62491	4.9741	2.50555
0610012G03Rik	29.8876	25.8125	24.1114	21.7883	32.8979	24.0353	17.3557	22.6629	18.2263	21.707	24.3171	22.9631	24.2213	29.8983	37.8437	40.2837	40.0051	38.6853	37.8587	42.8198	41.2753	35.6622
0610030E20Rik	5.8834	5.92346	6.91641	8.4106	4.66481	5.85946	9.15646	5.60021	4.17709	4.27944	4.08833	4.94454	3.84013	2.76208	4.45329	4.90512	4.77644	5.42455	4.87722	3.60572	5.04443	6.68785
0610031O16Rik	0	0	0	0	0	0	0	0	0	0	0	0	0	0	0	0	0	0	0	0	0	0
0610037L13Rik	16.1457	15.3335	13.2903	17.4312	18.6613	15.5063	15.4926	15.06	14.073	15.4087	18.2359	15.486	16.9788	14.4683	12.2735	16.212	16.2332	15.3014	15.2502	17.6172	15.882	12.8378
0610038B21Rik	0.123634	0.046779	0.297144	0.1532	0.02149	0	0.768405	0.416138	0.654364	0.365942	0	0.709791	0.139785	0.425455	0.693834	0.816878	0.942211	0.648978	0.576037	0.480299	0.099819	0.575397
0610039H22Rik	0	0	0	0	0	0	0	0	0	0	0	0	0	0	0	0	0	0	0.019092	0	0	0
0610039K10Rik	0.246291	0.068127	0.28729	0	0.183648	0.239593	1.34958	0.475306	0.560639	0.560872	0.591614	0.85581	0.598346	0.114857	0.339286	0.218484	0.148443	0.211724	0.121171	0	0.110491	0.249583
0610040B10Rik	0.3659	0.433734	0	0	0.675415	0.651945	0	0	0.690232	0	0	0	0	0	0	0	0.232944	0	0.448399	0.315264	0.401997	0.927552
0610040F04Rik	0	0	0	0	0	0	0.479459	0	0	0	0	0	0	0	0	0	0	0	0	0	0	0
0610040J01Rik	0.086473	0	0	0.382747	0.52647	0.473278	0.271717	0.375571	0.160282	0.128965	0	0	0.488838	0.693776	0.058576	0.118918	0.067733	0	0.297652	0.368946	0.13992	0.375754
0610043K17Rik	0	0	0.537594	0	0	0	0	0	0	0	0	0	0	0	0	0	0	0	0	0	0	0
1010001N08Rik	0	0	0	0	0	0	0	0	0	0	0	0	0	0	0	0	0	0	0	0	0	0
1110001J03Rik	19.9518	16.7222	18.4532	15.6508	16.5324	14.5826	8.16206	10.3159	7.31393	10.7694	10.2127	8.16041	9.05576	15.3534	18.7308	19.5858	19.9235	20.2091	17.3976	20.5243	21.0325	21.2267
1110002L01Rik	0.113907	0.736036	0.608005	0.258931	1.11002	0.913016	0.012072	0	0.148355	0	0	0.067573	0	0	0.339767	0.928022	1.63101	0.460501	0.885838	1.19132	0.398443	1.20297
1110004E09Rik	15.7721	15.8236	13.5268	11.5901	14.3934	11.8667	3.75429	8.54292	3.64703	9.31064	8.07406	3.53262	10.8516	6.93126	22.0655	20.2923	28.1523	23.2732	22.5317	28.1048	19.1106	11.1372
1110004F10Rik	72.0906	62.4504	61.6083	68.4941	81.4079	75.7966	57.3936	67.6721	62.3165	64.0486	78.3441	58.5754	73.6315	53.6061	61.6577	64.1674	66.504	66.6576	75.5337	78.5029	67.386	62.246
1110006O24Rik	0.487599	0.083564	0	0	0.384684	0.292438	0.729181	0.63976	0.700828	0	0.208102	0.795641	0.277203	0.397695	0.430714	0.289553	0.247385	0.332909	0.301129	0.267365	0.204776	0.845564
1110007C09Rik	30.3696	22.782	26.7478	18.9359	22.0234	19.6822	61.9876	75.4663	52.0553	46.5831	28.3666	36.5702	21.1659	48.9309	36.558	42.1536	41.8134	35.6074	56.3973	49.7818	66.7522	68.286
1110008F13Rik	138.302	125.72	106.939	109.579	150.545	118.84	133.93	148.344	101.211	106.962	112.005	100.206	109.454	121.304	142.214	140.136	149.677	140.986	165.44	195.777	164.928	148.322
1110008L16Rik	3.38472	3.18206	3.54506	3.63758	4.17737	4.48224	1.90038	2.72587	1.8869	3.11373	3.25395	1.91878	4.00349	1.82164	3.36681	2.49859	3.31441	3.41963	4.08268	3.39561	2.95636	3.1273
1110008P14Rik	51.1599	43.9339	46.7016	29.1212	45.8221	39.248	28.1258	51.2825	49.3597	43.1257	33.6398	17.2334	28.7526	35.2791	68.255	70.3744	71.2856	62.0443	37.9556	42.6007	42.6222	35.1468
1110012L19Rik	15.4971	12.4049	11.7626	10.272	14.7614	13.9326	8.43857	4.8409	7.01538	6.05382	8.15092	4.43302	9.05778	7.88966	8.25131	9.89228	8.32351	9.22333	8.80149	10.0184	11.264	9.7392
1110015O18Rik	0	0	0	0	0	0	0	0	0	0	0	0	0	0	0	0	0	0	0	0	0	0
1110017D15Rik	0	0	0	0	0	0	0.115785	0	0.374427	0.367869	0.188193	0	0.319552	0	0	0	0	0	0	0	0	0
1110019D14Rik	0.64011	0.892917	0.750558	0.951385	0.330352	1.04257	0.212345	0.107899	0.121006	0.24256	0.3662	0	0	0.791748	0.878921	0.779604	0.963465	1.40046	0.84257	0.459957	0.914209	1.243
1110020A21Rik	0.314291	0	0	0	0.309004	0	0	0.125766	0	0.747336	0.667152	0	0.325111	0	0	0	0	0	0	0	0	0
1110025L11Rik	0.01495	0	0	0	0	0	0	0	0	0	0	0	0	0	0	0	0	0	0	0	0	0
1110028F11Rik	0	0	0	0	0	0	0	0	0	0	0	0.084628	0	0	0	0	0	0.046947	0	0	0	0
1110028F18Rik	0	0	0	0	0	0	0	0	0	0	0.172131	0	0	0	0	0	0	0	0	0	0	0
1110032A03Rik	6.32261	4.76903	6.10963	7.17838	7.02312	8.61275	2.65312	2.88564	1.94207	4.56209	4.75104	1.58992	5.50199	4.49317	1.80335	2.54347	2.11224	2.989	2.33408	2.68763	4.07529	3.5378
1110032F04Rik	0	0.025549	0	0	0	0	0.854944	0.249679	1.14012	0.704409	0.188051	0.168502	0.109383	0.041521	0.021385	0.020565	0.094708	0.049916	0.01267	0	0	0
1110034G24Rik	11.9041	8.62119	8.8172	6.57187	7.75339	5.3951	2.09357	2.0882	1.61871	1.84931	2.38087	0.588646	1.62245	2.16754	4.4765	5.48281	4.418	6.32622	4.14451	5.02026	4.1878	4.79486
1110036E04Rik	0	0	0	0	0	0	0	0	0	0	0	0	0	0	0	0	0	0	0	0	0	0
1110037F02Rik	11.9642	11.12	11.0993	13.1485	3.91078	10.3712	7.09176	6.34451	6.87676	8.17976	6.0675	7.08833	8.77509	7.0827	9.00626	7.91933	7.78814	6.89634	7.11826	2.84915	8.94479	9.88304
1110038B12Rik	22.6545	23.6568	18.3287	19.2712	30.5502	25.6512	18.3949	21.1003	22.4529	21.0481	38.1045	27.1862	29.8799	32.812	15.3796	24.6689	23.1981	20.1349	28.7049	29.9147	30.2017	30.7475
1110038F14Rik	21.3147	20.3644	26.4571	17.3634	28.2075	25.4529	17.1	17.729	17.2116	21.0542	21.6379	18.6376	24.6024	16.4676	17.2523	20.1935	19.8533	19.0494	19.7866	24.1041	22.6935	20.3673
1110046J04Rik	1.17202	0.494315	0.392171	1.25797	1.45857	0.857614	0	0	0.150411	0	0.518344	0	0	0	0.272048	0.349694	0.407532	1.14842	1.55939	1.08238	0.94306	1.14456
1110051M20Rik	8.1019	7.89308	6.70733	8.78039	12.8353	10.1495	2.30907	2.78198	1.38036	4.44551	3.20507	1.60138	5.56987	3.83873	3.1861	3.42426	2.45871	4.55429	2.91513	4.69445	3.7475	2.60699
1110058D11Rik	0	0	0	0	0	0	0	0	0	0	0	0	0	0	0	0	0	0	0	0	0	0
1110059E24Rik	20.4076	18.928	18.083	20.5974	9.46967	19.6296	9.73933	11.4238	11.143	15.285	17.1948	12.0832	16.1485	12.8012	13.1273	11.7364	13.4868	12.295	13.222	8.05719	15.5415	15.3079
1110059G10Rik	6.41265	6.21382	6.06184	6.06779	3.75107	6.06217	5.81626	6.11433	5.4486	7.77786	7.33445	4.91653	6.39697	4.87495	3.62965	4.06163	3.87616	3.82773	4.16496	2.46683	4.58376	4.32856
1110065P20Rik	12.6533	12.3784	11.4493	12.0651	14.4959	13.6687	9.5419	11.8307	12.2406	10.8566	13.2394	9.21622	13.8642	12.9725	13.9275	16.3977	16.3676	16.3119	13.3232	20.4194	15.4444	14.9534
1190002F15Rik	6.02118	5.87624	3.38679	2.04785	4.59861	3.72908	1.71732	1.29029	0.703507	1.14366	0.953811	0.955327	1.07652	1.62833	2.23233	1.37397	2.27653	2.92238	1.62239	1.17917	1.16816	2.30562
1190002N15Rik	10.0424	8.13332	11.8916	4.50126	1.54063	3.63015	4.83454	5.02353	5.87377	7.75755	3.50963	2.74202	3.72265	3.7036	8.03334	5.58413	6.65604	6.46162	2.99999	1.27626	2.56787	3.6367
1190003K10Rik	0	0	0	0	0	0	0	0	0	0	0	0	0	0	0	0	0	0	0	0	0	0
1190005I06Rik	15.0659	18.3798	15.5262	16.3301	23.9608	22.998	4.47738	11.8045	5.367	10.3092	14.9396	2.88743	14.4557	0	9.04196	10.4965	9.05274	11.7279	11.9556	13.7189	14.4949	13.509
1190007I07Rik	6.04143	3.62611	7.42285	9.44571	8.29544	6.33295	1.31886	1.65504	1.09844	3.7576	2.54121	1.38604	3.16641	5.24339	7.71152	6.93168	7.74399	7.14937	7.28184	9.59854	8.56422	8.06288
1200014J11Rik	5.55029	4.42362	4.68048	5.27647	5.36641	5.19355	5.30134	4.26577	4.39433	4.75433	5.71351	4.13559	5.82971	3.58468	5.47692	5.93443	5.17436	5.18986	5.77932	5.16435	5.61374	4.53708
1300002E11Rik	5.11791	5.58347	9.93508	8.20307	6.6635	6.88265	3.30134	5.48447	3.17153	6.60156	6.12988	4.60602	4.70482	3.60836	6.3103	6.34541	6.79858	6.60423	7.57474	4.3543	7.22708	10.606
1300017J02Rik	0	0	0	0	0	0	0	0	0	0	0	0	0	0	0	0	0	0	0	0	0	0
1500004A13Rik	0.382886	0.65274	1.42504	0.821657	0.308189	0.518943	1.42653	1.22693	1.1352	1.51093	0.223666	0.710334	1.36178	1.15841	0.549193	0.654547	0.633025	0.600757	0.603082	0.170016	0.412528	0.925637
1500009C09Rik	0	0	0	0	0	0	0	0	0	0	0	0.303962	0	0	0	0	0	0	0	0	0	0
1500009L16Rik	0	0	0	0	0	0	0	0	0	0	0	0	0	0	0	0	0	0	0	0	0	0
1500011B03Rik	12.7007	9.24156	11.2797	9.86399	16.7028	8.94111	21.1241	18.3436	2.37956	16.6334	29.8531	17.7772	15.3919	29.6521	4.89158	14.6071	4.67734	13.6321	10.501	14.0577	21.6356	13.7622
1500011K16Rik	31.8211	26.1349	26.5987	30.0219	45.6936	38.8511	9.24923	15.8135	10.5766	19.8492	25.7214	13.4741	28.9838	24.9987	40.8664	43.2756	42.5701	38.9344	52.8341	60.9431	47.7495	43.2424
1500012F01Rik	18.6558	20.5686	17.9072	21.7209	29.8205	23.3744	23.0942	23.9492	20.4451	19.9935	28.0785	22.4053	20.9091	19.6719	8.16629	15.2757	14.9948	15.953	22.5641	22.1505	23.61	31.6554
1500012K07Rik	0	0	0	0	0	0	0	0	0	0	0	0	0	0	0	0	0	0	0	0	0	0
1500015A07Rik	0.315807	0.648278	0.677639	0.76796	0.579436	0.60046	0.914777	0.748187	0.57836	1.0372	0.820836	1.13726	0.53249	0.232769	0.849947	1.06936	0.909296	0.514593	0.771293	0.371603	0.506601	0.883364
1500015L24Rik	0	0	0	0	0	0	0	0	0	0	0	0	0	0	0	0	0	0	0	0	0	0
1500015O10Rik	0	0	0.140202	0	0	0	0	0	0	0	0	0	0	0	0	0	0	0	0	0	0	0
1500017E21Rik	0	0	0	0	0	0	0	0	0	0	0	0	0	0	0	0	0	0	0	0	0	0
1500026H17Rik	0	0	0	0	0.065279	0	0	0	0	0.080255	0	0.071883	0	0	0	0	0	0.042652	0.032575	0	0	0
1600002D24Rik	0	0	0	0	0	0	0	0	0	0	0	0	0	0	0	0	0	0	0	0	0	0
1600002H07Rik	4.15612	3.55389	4.11325	3.66653	4.58242	3.98805	3.35323	3.97576	3.0864	3.59702	3.97258	2.09782	3.57199	1.20879	4.25939	4.64109	4.82791	5.88711	5.00567	5.0749	4.65861	3.655
1600002K03Rik	13.4776	10.5924	10.6731	9.11039	13.0649	9.41966	6.0049	5.1063	4.56746	5.36291	6.85119	3.73823	5.43891	5.48096	7.71322	7.96975	12.2575	12.4116	9.16155	11.4713	8.72037	8.3256
1600010M07Rik	6.66979	4.31678	4.16634	1.88875	4.93208	4.54244	9.12233	3.73385	0.680164	2.35944	0	1.99804	2.16912	4.3327	1.34013	0.629959	1.3257	2.78307	2.4937	2.56448	3.36868	2.20888
1600012H06Rik	19.32	18.8134	20.05	21.0625	16.8706	17.8686	12.495	11.4175	12.813	11.2677	13.1026	11.4549	15.1506	11.0909	14.7881	14.0494	14.3937	17.1302	14.3523	13.3927	16.033	18.5034
1600014C10Rik	62.5548	68.1348	58.9868	59.4745	78.6821	68.5561	20.7164	27.0012	14.2533	27.2099	29.3253	13.5091	34.5801	25.4773	40.1358	48.3251	41.0341	44.8011	66.1646	66.9349	58.1853	61.2679
1600014C23Rik	0	0	0	0	0	0	0	0	0	0	0	0	0	0	0	0	0	0	0	0	0	0
1600014K23Rik	0	0	0	0	0	0.463269	0	0	0	0	0	0	0	0	0	0	0	0	0	0	0	0
1600015I10Rik	0	0	0	0	0	0	0	0	0	0	0	0	0	0	0	0	0	0.051123	0	0	0	0
1600019K03Rik	0	0	0	0	0	0	0	0	0	0	0	0	0	0	0	0	0	0	0	0	0	0
1600020E01Rik	6.14845	3.80991	5.2579	4.48045	6.03529	5.55328	5.29545	3.78681	6.71944	4.30436	6.77427	2.29304	5.9	5.99561	2.26921	3.50342	1.83287	4.11743	2.44949	2.38247	4.7707	3.66554
1600023N17Rik	0.052771	0.126498	0.223482	0.23773	0.196117	0	0.063114	0	0.119886	0	0	0.139819	0	0.215219	0.109388	0.054788	0.188484	0	0.065244	0.066997	0.050396	0.168637
1600025M17Rik	0	0	0	0	0	0	0	0	0	0	0	0	0	0	0	0	0	0	0	0	0	0
1600027J07Rik	0	0	0	0	0	0	0	0	0	0	0	0	0	0	0	0	0	0	0	0	0	0
1600029I14Rik	0	0	0	0	0	0	0.073633	0	0	0	0	0	0	0	0	0	0	0	0	0	0.120007	0
1600029O15Rik	0	0	0	0	0	0	0.04006	0	0	0	0	0	0	0	0	0	0	0	0	0	0	0
1700001C02Rik	0	0	0	0	0	0	0	0	0	0	0	0	0	0	0	0	0	0	0	0	0	0
1700001C19Rik	0	0	0	0	0	0	0	0	0	0	0	0	0	0	0	0	0	0	0	0	0	0
1700001D01Rik	0	0	0	0	0	0	0	0	0	0	0	0	0	0	0	0	0	0	0	0	0	0
1700001F09Rik	0	0	0	0	0	0	0	0	0	0	0	0	0	0	0	0	0	0	0	0	0	0
1700001G01Rik	0	0	0	0	0	0	0	0	0	0	0	0	0	0	0	0	0	0	0	0	0	0
1700001G11Rik	0	0	0	0	0	0	0	0	0	0	0	0	0	0	0.143384	0.288219	0	0.666053	0.255429	0	0	0
1700001G17Rik	0	0.070291	0	0	0.121738	0	0	0	0.067966	0	0	0.082525	0	0	0.00408	0.06295	0.140601	0.072375	0.11072	0	0.058707	0
1700001J03Rik	0.454272	0.285459	0	0	0.180801	0.503999	1.04318	0.625102	1.41714	1.09974	0.692977	0.635618	0.730789	0	0	0	0	0	0	0	0	0
1700001J11Rik	0	0.008668	0	0	0	0	0	0	0	0	0.037991	0	0	0	0	0	0	0.025727	0	0	0	0
1700001K19Rik	0	0	0	0.48915	0.160559	0.102954	0.129782	0	0	0.808479	0	0.136632	0	0	0.205949	0.117219	0.284899	0.278713	0.069393	0	0.114646	0.150362
1700001K23Rik	0.331363	0	0	0	0	0	0	0.458718	0	0	0	0	0	0	0	0.45569	0	0.641892	0.468554	0	0.536167	0
1700001L05Rik	0.287805	0.418913	0.376779	0.396558	0.241505	0.36628	1.16059	1.28654	1.32816	1.06941	1.05928	1.15603	1.48359	0.501662	1.23385	1.17995	1.002	0.81451	0.587602	0.350742	0.531607	0.642413
1700001L19Rik	0	0	0	0	0	0	0	0	0	0	0	0	0	0	0	0	0	0	0	0	0	0
1700001O22Rik	0	0	0	0	0	0	0	0	0	0	0	0	0	0	0	0	0	0	0	0	0	0
1700001P01Rik	0.154273	0	0	0	0.419607	0	0	0	0	0	0	0	0	0	0	0	0	0	0	0	0	0
1700003C15Rik	0	0	0	0	0	0	0	0	0	0	0	0	0	0	0	0	0	0	0	0	0	0
1700003D09Rik	0	0	0	0	0	0	0	0	0	0	0	0	0	0	0	0	0	0	0	0	0	0
1700003E16Rik	0.131122	0.155294	0.14717	0.344526	0.330093	0.060802	0	0	0	0	0	0.104067	0.10385	0	0.091926	0.04732	0.121946	0.061534	0.154355	0	0.102854	0
1700003E24Rik	0	0	0	0	0	0	0	0	0	0	0	0	0	0	0	0	0	0	0	0	0	0
1700003F12Rik	2.28348	3.48143	2.0621	1.25605	2.39628	1.87279	2.61404	3.93501	3.27991	4.86386	2.78642	2.2836	3.34642	2.72831	1.09498	2.03626	1.30427	4.11867	0.357694	1.06201	1.0234	0.719224
1700003G13Rik	0	0	0	0	0	0	0	0	0	0	0	0	0	0	0	0	0	0	0	0	0	0
1700003G18Rik	0	0	0	0	0	0	0	0	0	0	0	0	0	0	0	0	0	0	0	0	0	0
1700003H04Rik	0	0	0	0	0	0	0	0	0	0	0	0	0	0	0	0	0	0	0	0	0	0
1700003I22Rik	0	0	0	0	0	0	0	0	0	0	0	0	0	0	0	0	0	0	0	0	0	0
1700003L19Rik	0	0	0	0	0	0	0	0	0	0	0	0	0	0	0	0	0	0	0	0	0	0
1700003M02Rik	0	0	0	0	0	0	0	0	0	0	0	0	0	0	0	0	0	0	0	0	0	0
1700003M07Rik	0	0	0	0	0	0	0	0	0	0	0	0	0	0	0	0	0	0	0	0	0	0
1700003P14Rik	0	0	0	0	0	0	0	0	0	0	0	0	0	0	0	0	0	0	0	0	0	0
1700006A11Rik	0	0	0	0	0	0	0	0	0	0	0	0	0	0	0	0	0	0	0	0	0	0
1700006E09Rik	0	0	0	0	0	0	0	0	0	0	0	0	0	0	0	0	0	0	0	0	0	0
1700006F04Rik	0	0	0	0	0	0	0	0	0	0	0	0	0	0	0	0	0	0	0	0	0	0
1700006H21Rik	0	0	0	0	0	0	0	0	0	0	0	0	0	0	0	0	0	0	0	0	0	0
1700007B14Rik	0	0	0	0	0	0	0	0	0	0	0	0	0	0	0	0	0	0	0	0	0	0
1700007F19Rik	0	0	0	0	0	0	0	0	0	0	0	0	0	0	0	0	0	0	0	0	0	0
1700007G11Rik	0	0	0	0	0	0	0	0	0	0	0	0	0	0	0	0	0	0	0	0	0.349151	0
1700007J10Rik	0	0	0	0	0	0	0	0	0	0	0	0.201184	0	0	0	0	0	0.117438	0	0	0	0
1700007K09Rik	0	0	0	0	0	0	0.247027	0	0	0.355563	0	0	0	0	0	0	0	0	0	0	0	0
1700007K13Rik	0	0	0	0	0	0	0	0	0	0	0	0	0	0	0	0	0	0	0	0	0	0
1700007L15Rik	0.464278	0.429566	1.27358	0.637362	0.761787	0.709973	0.50651	0.79657	0.640708	0.324996	0	0.34116	0.661241	0.720307	0.680741	0.882799	0.756884	0.512269	1.0728	0.880841	1.38803	0.990979
1700007P06Rik	0	0	0	0	0	0	0	0	0	0	0	0.152168	0	0	0	0	0	0	0	0	0	0
1700008C04Rik	0	0	0	0	0	0	0	0	0	0	0	0	0	0	0	0	0	0	0	0	0	0
1700008J07Rik	0.854514	1.15419	1.29793	1.31924	1.11666	1.01322	0.718097	0.624193	0.905152	0.470058	0.839253	0.63347	0.708836	1.05332	1.41556	1.13934	1.64303	0.911768	1.43638	0.999881	1.02181	0.896466
1700008K24Rik	0	0	0	0	0	0	0	0	0	0	0.253151	0	0	0	0	0	0	0	0	0	0	0
1700008O03Rik	0	0.277154	0	0	0.128527	0	0	0	0	0	0	0	0	0	0	0	0	0	0	0	0	0.190892
1700008P02Rik	0	0	0	0	0	0	0	0	0	0	0	0	0	0	0	0	0	0	0	0	0	0
1700009C05Rik	0	0	0	0	0	0	0	0	0	0	0	0	0	0	0	0	0	0	0	0	0	0
1700009J07Rik	0	0	0	0	0	0	0	0	0	0	0	0	0	0	0	0	0	0	0	0	0	0
1700009N14Rik	0	0	0	0	0	0	0	0	0	0	0	0	0	0	0	0	0	0	0	0	0	0
1700010B08Rik	0	0	0	0	0	0	0	0	0	0	0	0	0	0	0	0	0	0	0	0	0	0
1700010D01Rik	0	0	0	0	0	0	0	0	0	0	0	0	0	0	0	0	0	0	0	0	0	0
1700010I02Rik	0	0	0	0	0	0	0	0	0	0	0	0	0	0	0	0	0	0	0	0	0	0
1700010I14Rik	0.425994	0.545422	0.725602	0	0.627632	0.208003	0	0.085685	0	0.354212	0	0.459533	0	0	0.517986	0.561475	0.199672	0.476045	0.508816	0.47088	0.613272	0.408357
1700010J16Rik	0	0	0	0	0	0	0	0	0	0	0	0	0	0	0	0	0	0	0	0	0	0
1700010K23Rik	0	0	0	0	0	0	0	0	0	0	0	0	0	0	0	0	0	0	0	0	0	0
1700011A15Rik	0	0	0	0	0	0	0	0	0	0	0	0	0	0	0	0	0	0	0	0	0	0
1700011B04Rik	0	0	0	0	0	0	0	0.250538	0.742275	0	0.243352	0	0	0	1.25492	1.01454	1.05963	0.623823	0.296429	0	0	0
1700011C11Rik	0	0	0	0	0	0	0	0	0	0	0	0	0	0	0	0	0	0	0	0	0	0
1700011E24Rik	0	0	0	0	0	0	0	0	0	0	0	0	0	0	0	0	0	0	0	0	0	0
1700011H14Rik	0	0	0	0	0	0	0	0	0	0	0	0	0	0	0	0	0	0	0	0	0	0
1700011I03Rik	0	0	0	0	0	0	0	0	0	0	0	0	0	0	0	0	0	0	0	0	0	0
1700011L22Rik	0	0.125198	0	0	0	0	0	0	0	0	0	0	0	0	0	0	0	0	0	0	0	0
1700011M02Rik	0	0	0	0	0	0	0	0	0	0	0	0	0	0	0	0	0	0	0	0	0	0
1700012A03Rik	0	0	0	0	0	0	0	0	0	0	0	0	0	0	0	0	0	0	0	0	0	0
1700012B07Rik	0	0	0	0	0	0	0	0	0	0	0	0	0	0	0	0	0	0	0	0	0	0
1700012B09Rik	0	0	0	0	0	0	0.204647	0.236069	0	0	0	0	0	0	0.447397	1.04486	0	0	1.75293	0	0.41319	0.684998
1700012C14Rik	0	0	0	0	0	0	0	0	0	0	0.162604	0	0	0	0	0	0	0	0	0	0	0
1700012D01Rik	0.695968	1.28427	0.524885	0	0	0	0	0.701524	0.767577	0.587375	0	0	0	0	0.394541	0.720455	0.359697	0.445837	0.49894	0.573825	0.152192	0.421541
1700012D14Rik	0	0	0	0	0	0	0	0	0	0	0	0	0	0	0.415091	0.258716	0	0	0	0	0	0
1700012D16Rik	0	0	0	0	0	0	0	0	0	0	0.328889	0	0	0	0	0	0	0	0	0	0	0
1700012H19Rik	0	0	0	0	0	0	0	0	0	0	0	0	0	0	0	0	0	0	0	0	0	0
1700012I11Rik	0	0	0	0	0	0	0	0	0	0	0	0	0	0	0	0	0	0	0	0	0	0
1700012L04Rik	0	0	0	0	0	0.213192	0	0.072472	0	0	0	0.034935	0	0	0	0	0	0	0.100877	0.013037	0	0
1700012P22Rik	0	0	0	0	0	0	0	0	0	0	0	0	0	0	0	0	0	0	0	0	0	0
1700013D24Rik	0	0	0	0	0	0	0	0	0	0	0	0	0	0	0	0	0	0	0	0	0	0
1700013F07Rik	0	0	0	0	0	0	0	0	0	0	0	0	0	0	0	0	0	0	0	0	0	0
1700013G24Rik	0	0	0	0	0	0	0	0	0	0	0	0	0	0	0	0	0	0	0	0	0	0
1700013H16Rik	0	0	0	0	0	0	0	0	0	0	0	0	0	0	0	0	0	0	0	0	0	0
1700015E13Rik	0	0	0	0	0	0	0	0	0	0	0	0	0	0	0	0	0	0	0	0	0	0
1700015F17Rik	0	0	0	0	0	0	0	0	0	0	0	0	0	0	0	0	0	0.142382	0	0	0	0
1700015G11Rik	0	0	0	0	0	0	0	0	0	0	0	0	0	0	0	0	0	0	0	0	0	0
1700016C15Rik	0	0	0	0	0	0	0	0	0	0	0	0	0	0	0	0	0	0	0	0	0	0
1700016D06Rik	0	0	0	0	0	0	0	0	0	0	0.126542	0	0	0	0	0	0	0	0	0	0	0
1700016G22Rik	0	0	0	0	0	0	0	0	0	0	0.473741	0	0	0	0	0	0	0	0	0	0	0
1700016H13Rik	0	0	0	0	0	0	0	0	0	0	0	0	0	0	0	0	0	0	0	0	0	0
1700016K19Rik	0	0	0	0	0	0	0	0	0	0	0	0	0	0	0	0	0.137526	0	0	0	0.114846	0
1700016L04Rik	0	0	0	0	0	0	0	0	0	0	0	0	0	0	0	0	0	0	0	0	0	0
1700016L21Rik	0	0	0	0	0	0	0	0	0	0	0	0	0	0	0	0	0	0	0	0	0	0
1700016P04Rik	0	0	0	0	0	0	0	0	0	0	0	0	0	0	0	0	0	0	0	0	0	0
1700017B05Rik	15.7269	18.6687	18.1143	19.6282	24.3475	18.7265	32.4844	25.1107	26.2484	26.5096	34.7568	29.4859	35.4529	24.706	16.5296	18.8926	17.078	14.3919	27.5656	26.6786	21.5854	23.029
1700017D01Rik	0	0	0	0	0	0	0	0	0	0	0	0	0	0	0	0	0	0	0	0	0	0
1700017G19Rik	0	0	0.122874	0	0	0	0	0	0.098116	0	0.099603	0.047164	0.05319	0	0	0	0	0	0	0	0	0
1700017J07Rik	0	0	0	0	0	0	0	0	0	0	0	0	0	0	0	0	0	0	0	0	0	0
1700017L05Rik	0	0	0	0	0	0	0	0	0	0	0	0	0	0	0	0	0	0	0	0	0	0
1700017N19Rik	0	0	0	0	0	0	0	0	0	0	0	0	0	0	0	0	0	0	0	0	0	0
1700018A04Rik	0	0	0	0	0	0	0	0	0	0	0	0	0	0	0	0	0	0	0	0	0	0
1700018B08Rik	0	0	0	0	0	0	0	0	0	0	0	0.135861	0	0	0	0	0	0	0	0	0	0
1700018B24Rik	0	0	0	0	0	0	0	0	0	0	0.071138	0	0	0.064374	0.016359	0	0	0.037934	0	0	0	0
1700018C11Rik	0	0	0	0	0	0	0	0	0	0	0	0	0	0	0	0.126055	0	0	0.083295	0	0	0
1700018F24Rik	0	0	0	0	0	0	0	0	0	0	0	0	0	0	0	0	0	0	0	0	0	0
1700018G05Rik	0	0	0	0	0	0	0	0	0	0	0	0	0	0	0	0	0	0	0	0	0	0
1700018L02Rik	0.601039	0.893289	1.05268	1.18567	1.00308	0.732598	0.471111	1.0222	0.431646	1.17718	1.46938	1.07365	0.892179	2.04683	1.61989	1.14898	1.1794	0.823608	1.05652	1.43213	0.857371	0.704298
1700019A02Rik	0	0	0	0	0	0	0	0	0	0	0	0	0	0	0	0	0	0	0	0	0	0
1700019B03Rik	0.097613	0	0.298983	0	0	0	0.23509	0	0.256796	0.186891	0.099744	0.317187	0.191019	0.268991	0	0	0	0	0	0	0	0
1700019B21Rik	0	0	0	0	0	0	0	0	0	0	0	0	0	0	0	0	0	0	0	0	0	0
1700019C18Rik	0	0	0	0	0	0	0	0	0	0	0	0	0	0	0	0	0	0	0	0	0	0
1700019D03Rik	0	0	0.182081	0	0	0	0	0	0	0	0	0	0	0	0	0	0	0	0	0	0	0
1700019E08Rik	0	0	0	0	0	0	0	0	0	0	0	0	0	0	0	0	0	0	0	0	0	0
1700019G17Rik	0.311575	0.246316	0.399944	0.503111	0.222527	0.369739	0.225066	0.480904	0.234061	0.375528	0.304469	0.298014	0.537795	0.244219	0.160468	0.199058	0.307403	0.249795	0.149758	0.296302	0.368878	0.086896
1700019G24Rik	0	0	0	0	0	0	0	0	0	0	0	0	0	0	0	0	0	0	0	0	0	0
1700019L03Rik	0.164366	0.338618	0.311395	0	0.199844	0.329804	0.334561	0.460177	0.815109	0.499499	0.298518	0.222727	0	0	0.651795	0.651399	0.513494	0.584524	0.696468	0.587493	0.727673	0.267221
1700019M22Rik	0	0	0	0	0	0	0	0	0	0	0.401769	0	0	0	0	0	0	0.105474	0	0	0	0
1700019N19Rik	0	0	0	0	0	0	0	0	0	0	0	0	0	0	0	0	0	0	0	0	0	0
1700019O17Rik	0	0	0	0	0	0	0	0.010389	0	0	0.047052	0	0	0	0	0	0	0	0	0	0	0
1700020A23Rik	0	0	0	0	0	0	0	0	0	0	0	0	0	0	0	0	0	0	0	0	0	0
1700020D05Rik	0.088393	0.251094	0.580307	0	0.206419	0.44081	0.248086	0.053341	0.159943	0.596402	0.667105	0.28704	0.570872	0.525236	0.378723	0.328791	0.405609	0.437841	0.234649	0.103888	0.051901	0.809482
1700020D14Rik	0	0	0	0	0	0	0	0	0	0	0	0	0	0	0	0	0	0	0	0	0	0
1700020G17Rik	0	0	0	0	0	0	0	0	0	0	0	0	0	0	0	0	0	0	0	0	0	0
1700020I14Rik	16.4154	14.6336	18.7159	18.2774	10.7389	16.1704	7.55539	8.68814	10.4952	10.7101	11.291	9.40742	14.2489	9.4255	15.5127	11.2605	11.9437	12.8712	12.7276	8.12947	12.2849	14.655
1700020L24Rik	1.35818	1.84545	1.73372	1.06542	1.16469	0.297766	2.31894	2.43152	2.69081	1.54592	1.96153	1.99909	1.5256	0	0.559178	1.02962	0.330989	0.685649	0.481806	0.504894	0.278051	0.801353
1700020M21Rik	0	0	0	0	0	0	0	0	0	0	0	0	0	0	0	0	0	0	0	0	0	0
1700020N01Rik	0.297185	0.456045	0.360183	0.451708	0.340558	0.419169	0.418149	0.965945	0.735085	1.25545	0.604545	0	0.917015	1.81869	0.310402	0.522592	0.354211	0.535411	0.369032	0.645963	0.741788	1.15102
1700020N15Rik	0	0	0	0	0	0	0	0	0	0	0	0	0	0	0	0	0	0	0	0	0	0
1700020N18Rik	0	0	0	0	0	0	0	0	0	0	0	0	0	0	0	0	0	0	0	0	0	0
1700021F05Rik	16.855	15.828	14.9226	17.6331	20.8059	17.8118	8.57221	10.9138	12.1937	11.4396	21.7938	14.2112	19.4816	14.1755	18.4524	17.6924	20.1448	20.1511	21.0697	21.3375	19.4528	17.422
1700021F07Rik	0	0	0	0	0	0	0	0	0	0	0	0	0	0	0	0	0	0	0	0	0	0
1700021K19Rik	6.84228	7.69422	8.2124	9.54468	8.77382	8.80934	1.25304	2.01419	1.58426	3.05077	3.02815	1.23707	2.79995	2.59724	6.15396	5.89659	6.26907	7.42064	6.33165	6.8218	6.75899	5.13668
1700021N21Rik	0	0	0	0	0	0	0	0	0	0	0	0	0	0	0	0	0	0	0	0	0	0
1700022A21Rik	0	0	0	0	0	0	0	0	0	0	0.16777	0.100666	0	0	0	0	0	0.0877	0	0	0	0
1700022A22Rik	0	0	0	0	0	0	0	0	0	0	0	0	0	0	0	0	0	0	0	0	0	0
1700022E09Rik	0	0	0	0	0	0	0	0	0	0	0	0	0	0	0	0	0	0	0	0	0	0
1700022H01Rik	0	0	0	0	0	0	0	0	0	0	0	0	0	0	0	0	0	0	0	0	0	0
1700022H16Rik	0	0	0	0	0	0	0	0	0	0	0	0	0	0	0	0	0	0	0	0	0	0
1700022I11Rik	0	0	0	0	0	0	0	0.056816	0	0.047063	0	0.076946	0	0	0	0	0.050319	0.034083	0	0	0	0
1700023C21Rik	0	0	0	0	0	0	0	0	0	0	0	0	0	0	0	0	0	0	0	0	0	0
1700023F02Rik	0	0	0	0	0	0	0	0	0	0	0	0	0	0	0	0	0	0	0	0	0	0
1700023F06Rik	0	0	0	0	0	0	0	0	0	0	0	0	0	0	0	0	0	0	0	0	0	0
1700024B18Rik	0	0	0	0	0	0	0	0	0	0	0	0	0	0	0	0	0	0	0	0	0	0
1700024F13Rik	0	0	0	0	0	0	0	0	0	0	0	0	0	0	0	0	0	0	0	0	0	0
1700024G13Rik	0	0	0	0	0	0	0	0	0	0	0	0	0	0	0	0	0	0	0	0	0	0
1700024I08Rik	0	0	0	0	0	0	0	0	0	0	0	0	0	0	0	0	0	0	0	0	0	0
1700024N05Rik	0	0	0	0	0	0	0	0	0	0	0	0	0	0	0	0	0	0	0	0	0	0
1700024P04Rik	0	0	0	0	0	0	0	0	0	0	0.165643	0	0	0	0	0	0	0	0	0	0	0
1700024P16Rik	0	0	0	0	0	0	0	0	0	0	0	0	0	0	0	0	0	0	0	0	0	0
1700025B11Rik	0	0	0	0	0	0	0	0	0	0	0	0	0	0	0	0	0	0	0	0	0	0
1700025C18Rik	0	0	0	0	0	0	0	0	0	0	0	0	0	0	0	0	0	0	0	0	0	0
1700025F22Rik	0	0	0	0	0	0	0	0	0	0	0	0	0	0	0	0	0	0	0	0	0	0
1700025F24Rik	0	0	0	0	0	0	0	0	0	0	0	0	0	0	0	0	0	0	0	0	0	0
1700025G04Rik	0.027413	0.032724	0	0	0.016822	0.034197	0.032268	0	0.012226	0	0.07439	0.037014	0.021539	0.066724	0.026476	0.017061	0	0	0.050278	0.042009	0	0.158211
1700025J12Rik	0	0	0	0	0	0	0	0	0	0	0	0	0	0	0	0	0	0	0	0	0	0
1700025K24Rik	0	0	0	0	0	0	0	0	0	0	0	0	0	0	0	0	0	0	0	0	0	0
1700025M24Rik	0	0	0	0	0	0	0	0	0	0	0	0	0	0	0	0	0	0	0	0	0	0
1700025N23Rik	0.231705	0.260244	0	0	0.073055	0	0.980003	0.675696	0.810418	0.239929	0.786711	1.62904	0.544508	0.96679	0.70512	0.124085	0.20971	0.142665	0.278321	0	0.147247	0.285819
1700026D08Rik	0.330501	0.337383	0	0	0	0	0	0.08401	0	0.330498	0	0	0	0	0	0	0	0	0	0	0	0
1700026D11Rik	0.251204	0	0.560291	0	0.169133	0	0	0	0	0	0.284297	0	0	0	0	0	0	0	0	0	0	0
1700026F02Rik	0	0	0	0	0	0	0	0	0	0	0	0	0	0	0	0	0	0	0	0	0	0
1700026J14Rik	0	0	0	0	0	0	0	0	0	0	0	0	0	0	0	0	0	0	0	0	0	0
1700026L06Rik	13.1309	11.1325	7.07332	19.2707	28.9137	20.3546	2.22308	2.97268	1.78438	4.04816	9.31308	3.66278	6.84648	11.6689	7.85845	7.63453	9.49164	9.90059	10.3502	19.521	12.8597	8.24789
1700027A15Rik	0	0	0	0	0	0	0	0	0	0	0	0	0	0	0	0	0	0	0	0	0	0
1700027F06Rik	0	0	0	0	0	0	0	0	0	0	0	0	0	0	0	0	0	0	0	0	0	0
1700027F09Rik	0	0	0	0	0	0	0	0	0	0	0	0	0	0	0	0	0	0	0	0	0	0
1700027H10Rik	0	0	0	0	0	0	0	0	0	0	0	0	0	0	0	0	0	0	0	0	0	0
1700027I24Rik	0	0	0	0	0	0	0	0	0	0	0	0	0	0	0	0	0	0	0	0	0	0
1700027J07Rik	0.100363	0	0	0	0	0	0	0	0	0	0	0	0	0	0	0	0	0	0	0	0	0
1700028B04Rik	0	0	0	0	0	0	0	0	0	0	0.279883	0	0	0	0	0	0	0	0	0	0	0
1700028D13Rik	0	0	0	0	0	0	0	0	0	0	0	0	0	0	0	0	0	0	0	0	0	0
1700028E10Rik	0.284654	0.214376	0.11039	0	0.257446	0.081363	0	0.102242	0.116871	0.058697	0	0	0	0	0.078926	0.080827	0.122496	0.264697	0.124046	0.06443	0	0.136199
1700028I16Rik	0	0	0	0	0	0	0	0	0	0	0	0	0	0	0	0	0	0	0	0	0	0
1700028J19Rik	0.629767	0.320843	0	0	0.9419	0.331586	0.26516	0.182563	0.497648	0.353518	0.543066	0.477542	0.471195	1.52223	0.139338	0.421834	0.530727	0.159763	0.381962	0.971805	0.751801	0.349106
1700028K03Rik	0.080761	0.133843	0.317334	0	0.078466	0.115902	0.1433	0.095979	0.271325	0.439065	0.160814	0.16567	0.118774	0.069611	0.035381	0	0.094773	0.093199	0.082255	0	0.067699	0.281082
1700028M03Rik	0	0	0	0	0	0	0	0	0	0	0	0	0	0	0	0	0	0	0	0	0	0
1700028P14Rik	0	0	0	0	0	0	0	0	0	0	0	0	0	0	0	0	0	0	0	0	0	0
1700028P15Rik	0	0	0	0	0	0	0	0	0	0	0	0	0	0	0	0	0	0	0	0	0	0
1700029B22Rik	0	0	0	0	0	0	0	0	0	0	0	0	0	0	0	0	0	0	0	0	0	0
1700029F12Rik	0	0	0	0	0	0	0	0	0	0	0.134082	0	0	0	0	0	0	0	0	0	0	0
1700029H14Rik	0	0	0.15213	0	0	0	0	0.064443	0	0	0	0	0	0	0	0	0	0	0	0	0	0
1700029I15Rik	1.45208	1.44876	0	0	1.15667	0.584832	0	2.39121	1.88804	0.955444	0	0	0	0	0.571046	2.1751	0.931333	2.46812	0.341037	0.472244	0.785409	0
1700029J03Rik	0	0	0	0	0	0	0	0	0	0	0	0	0	0	0	0	0	0	0	0	0	0
1700029J07Rik	0.077394	0.046229	0	0.254315	0.132192	0	0	0	0	0	0	0	0.103597	0	0	0.060198	0	0.162464	0.070191	0	0.076953	0.065184
1700029M20Rik	0	0	0	0	0	0	0	0	0	0	0	0	0	0	0	0	0	0	0	0	0	0
1700029N11Rik	0	0	0	0	0	0	0	0	0	0	0	0	0	0	0	0	0	0	0	0	0	0
1700029P11Rik	0.127787	0.062673	0	0	0.031536	0.082158	0.186382	0.077525	0.053572	0.086354	0.394355	0.106997	0.069301	0	0.053131	0	0	0.05622	0.031899	0.133682	0.025823	0.227966
1700030A11Rik	0	0	0	0	0	0	0.142342	0	0	0	0	0	0	0	0	0	0	0	0	0	0	0
1700030C10Rik	0.96073	0	0	0	0	0	0	1.55096	0	0	0	0	0	0	0	0	0	0	0	0	0	0
1700030F04Rik	0	0	0	0	0	0	0	0	0	0	0	0	0	0	0	0	0	0	0	0	0	0
1700030F18Rik	0	0	0	0	0	0	0	0	0	0	0	0	0	0	0	0	0	0	0	0	0	0
1700030J22Rik	0.071855	0.085553	0	0	0.077555	0.147807	0	0.069599	0	0	0.183853	0	0	0	0.10857	0.092942	0.126495	0.147892	0.205297	0.16065	0.124138	0.299258
1700030K09Rik	2.81696	2.74973	3.81508	3.47263	4.11344	3.43342	1.26029	0.947693	0.785859	1.22619	2.04684	0.924758	1.80207	1.37667	1.94549	2.19903	2.30522	2.42249	2.77218	2.99313	2.23988	1.64863
1700030L20Rik	0	0	0	0	0	0	0	0	0	0	0	0	0	0	0	0	0	0	0	0	0	0
1700030M09Rik	0	0	0	0	0	0	0	0	0	0	0	0	0	0	0	0	0	0	0	0	0	0
1700030N03Rik	0	0	0	0	0	0	0	0	0	0	0	0	0	0	0	0	0	0	0	0	0	0
1700030O20Rik	0	0	0	0	0	0	0	0	0	0	0	0	0	0	0	0	0	0	0	0	0	0
1700031A10Rik	0	0	0	0	0	0	0	0	0	0	0	0	0	0	0	0	0	0	0	0	0	0
1700031F05Rik	0	0	0	0	0	0	0	0	0	0	0	0	0	0	0	0	0	0	0	0	0	0
1700031M16Rik	0	0	0	0	0	0	0	0	0	0	0	0	0	0	0	0	0	0	0	0	0	0
1700031P21Rik	0	0	0	0	0	0	0	0	0	0	0	0	0	0	0	0	0	0	0	0	0	0
1700034E13Rik	0	0	0	0	0	0	0	0	0	0	0	0	0	0	0	0	0	0	0	0	0	0
1700034G24Rik	0	0	0	0	0	0	0	0	0	0	0	0	0	0	0	0	0	0	0	0	0	0
1700034H15Rik	0.030063	0	0	0	0	0	0	0	0	0.042356	0.091355	0	0	0	0	0	0	0.034423	0	0	0	0
1700034I23Rik	0.011493	0	0.048461	0	0.006978	0.059109	0.026773	0.034616	0.023054	0	0.066792	0	0	0	0.023355	0	0	0.027257	0	0	0.03101	0
1700034J05Rik	0	0	0	0	0	0	0	0	0	0	0	0	0	0	0	0	0	0.062434	0	0	0	0
1700034K08Rik	0	0	0	0	0	0	0	0	0	0	0	0	0	0	0	0	0	0	0	0	0	0
1700034O15Rik	0	0	0	0	0	0	0	0	0	0	0.299438	0	0	0	0	0	0	0	0	0	0	0
1700034P13Rik	0.324898	0.440078	0	0	0	0	0.413588	0	0.5316	0	0.735184	0	0	0	0.406563	0	0	0.665969	0.329601	1.56865	0.220017	0.720442
1700036G14Rik	0	0	0	0	0	0	0	0	0	0	0	0	0	0	0	0	0	0	0	0	0	0
1700037C18Rik	1.78828	1.33709	1.10651	0.862271	1.57093	1.07352	0.975964	0.684548	0.439188	0.920396	1.23958	1.01437	1.0546	1.57296	1.73186	2.71851	2.61156	1.62761	2.52704	2.9982	2.64205	1.77806
1700037H04Rik	25.4067	26.3763	24.965	26.6776	34.7176	27.4649	7.79009	14.6703	8.13289	14.2548	11.8397	7.38036	16.1662	14.4599	28.9434	25.1842	29.3642	27.2714	24.1957	34.7466	27.9152	24.6429
1700039E15Rik	0	0	0	0	0	0	0	0	0	0	0	0	0	0	0	0	0	0	0	0	0	0
1700039E22Rik	0	0	0	0	0	0	0	0	0	0	0	0	0	0	0	0	0	0	0	0	0	0
1700040L02Rik	0	0	0	0	0	0	0	0	0	0	0	0	0	0	0	0	0	0	0	0	0	0
1700041A01Rik	0	0	0	0	0	0	0	0	0	0	0	0	0	0	0	0	0	0	0	0	0	0
1700041C23Rik	0	0	0	0	0	0	0	0	0	0	0	0	0	0	0	0	0	0	0	0	0	0
1700041M19Rik	0	0	0	0	0	0	0	0	0	0	0	0	0	0	0	0	0	0	0	0	0	0
1700042G07Rik	0	0	0	0	0	0	0	0	0	0	0	0	0	0	0	0	0	0	0	0	0	0
1700042G15Rik	0	0	0	0	0	0	0	0	0	0	0	0	0	0	0	0	0	0	0	0	0	0
1700042O10Rik	0	0	0	0	0	0	0.524834	1.93268	0.55985	1.12468	0.600637	0.268496	1.04578	0.300053	0	0	0	0	0	0	0	0
1700044C05Rik	0	0	0	0	0	0	0	0	0	0	0	0	0	0	0	0	0	0	0	0	0	0
1700044K03Rik	0	0	0	0	0	0	0	0	0	0	0	0	0	0	0	0	0	0	0	0	0	0
1700045H11Rik	0	0	0	0	0	0	0	0	0	0	0	0	0	0	0	0	0	0	0	0	0	0
1700046C09Rik	0	0	0	0	0	0	0	0	0	0	0	0	0	0	0	0	0	0	0	0	0	0
1700047A11Rik	0	0	0	0	0	0	0	0	0	0	0	0	0	0	0	0	0	0	0	0	0	0
1700047E10Rik	0	0	0	0	0	0	0	0	0	0	0	0	0	0	0	0	0	0	0	0	0	0
1700047G03Rik	0	0	0	0	0	0	0	0	0	0	0	0	0	0	0	0	0	0	0	0	0	0
1700047I17Rik2	0.983377	0.882924	1.53576	2.44107	0.087774	0.780541	1.42819	1.36704	0.939396	1.86547	0.562925	2.20211	1.21066	5.30145	0.640933	0.745146	0.707169	1.07454	1.3217	0.569166	1.00112	1.99574
1700047L14Rik	0	0	0	0	0	0	0	0	0	0	0	0	0	0	0	0	0	0	0	0	0	0
1700047M11Rik	0	0	0	0	0	0	0	0	0	0	0	0	0	0	0	0	0	0	0	0	0	0
1700048M11Rik	0	0	2.20429	0	0	0.200103	0	0	0.327163	0	0.316234	0	0	0	0	0	0	0	0	0	0	0
1700048O20Rik	0	0	0	0	0	0	0	0	0	0	0.21794	0.119099	0	0	0	0	0	0	0	0	0	0
1700049E15Rik	0	0	0	0	0	0	0	0	0	0	0	0	0	0	0	0	0	0	0	0	0	0
1700049E22Rik	0	0	0	0	0	0	0	0	0	0	0	0	0	0	0	0	0	0	0	0	0	0
1700049G17Rik	0.778567	0.740098	1.88136	0.935276	0.2402	0.8136	0.585758	0.442101	0.838593	0.940172	0.332072	0.551722	0.77526	0.576652	0.510849	0.281377	0.311477	0.365281	0.229587	0.050926	0.289566	0.53034
1700049L16Rik	0	0	0	0	0	0	0	0	0	0	0.297437	0	0	0	0	0	0	0.079829	0	0	0	0
1700051A21Rik	0	0	0	0	0	0	0	0	0	0	0	0	0	0	0	0	0	0	0	0	0	0
1700052I22Rik	0	0	0	0	0	0	0	0	0	0	0	0	0	0	0	0	0	0	0	0	0	0
1700052K11Rik	1.50482	1.523	0.944403	2.84727	2.1476	2.23506	1.38034	4.28329	1.11627	0.882836	2.18175	2.04065	1.57338	1.61119	1.0814	1.10101	0.798418	0.626269	1.96749	1.85318	1.24295	1.33912
1700054A03Rik	0	0	0	0	0	0	0	0	0	0	0	0	0	0	0	0	0	0	0	0	0	0
1700054K19Rik	0	0	0	0	0	0	0	0	0	0	0	0	0	0	0	0	0	0	0	0	0	0
1700054M17Rik	0	0	0	0	0	0	0	0	0	0	0	0	0	0	0	0	0	0	0	0	0	0
1700055C04Rik	0	0	0	0	0	0	0	0	0	0	0	0	0	0	0	0	0	0	0	0	0	0
1700056E22Rik	0.144487	0.459332	0.157038	0.24781	0.4567	0.116512	0.647508	0.721846	0.43739	0.485488	0.330554	0.300479	0.071454	0.333565	0.111025	0.363224	0.423112	0.131324	0.215739	0.284068	0.215168	0.061566
1700057G04Rik	0	0	0	0	0	0	0	0	0	0	0.219833	0	0	0	0	0	0	0	0	0	0	0
1700057H15Rik	0	0	0	0	0	0	0	0	0	0	0.527695	0	0	0	0	0	0	0	0	0	0	0
1700057H21Rik	0	0	0	0	0	0	0	0	0	0	0	0	0	0	0	0	0	0	0	0	0	0
1700060C16Rik	0	0	0	0	0	0	0	0	0	0	0	0	0	0	0	0	0	0	0	0	0	0
1700060C20Rik	0	0	0	0	0	0	0	0.184252	0	0	0	0	0	0	0	0	0	0	0	0	0	0
1700061F12Rik	0	0	0	0	0	0	0	0	0	0	0	0	0	0	0	0	0	0	0	0	0	0
1700061G19Rik	1.06251	0.588004	1.58208	0	0.94294	0.651948	0.596701	0.746278	0.635377	0.69622	0.370661	0.105723	0.651843	0.48253	1.04306	1.04815	1.19739	2.71978	0.438125	1.03361	0.46135	0.443333
1700061I17Rik	0	0	0	0	0	0	0	0	0	0	0	0.061181	0	0	0	0	0	0	0	0	0	0
1700061J23Rik	0	0	0	0	0	0	0	0	0	0	0	0	0	0	0	0	0	0	0	0	0	0
1700063A18Rik	0	0	0	0	0	0	0	0	0	0	0	0	0	0	0	0	0	0	0	0	0	0
1700063D05Rik	0	0	0	0	0	0	0	0	0	0	0	0	0	0	0	0	0	0	0	0	0	0
1700063O14Rik	0	0	0	0	0	0	0	0	0	0	0	0	0	0	0	0	0	0	0	0	0	0
1700064J06Rik	0	0	0	0	0	0	0	0	0	0	0	0	0	0	0	0	0	0	0	0	0	0
1700064M15Rik	0	0.289335	0	0	0	0.440392	0	0.167432	0	0.458648	0	0	0	0	0	0	0	0	0	0	0	0
1700065D16Rik	0	0	0	0	0	0	0	0	0	0	0	0	0	0	0	0	0	0	0	0	0	0
1700065I16Rik	0	0	0	0	0	0	0	0	0	0	0	0	0	0	0	0	0	0	0	0	0	0
1700065J11Rik	0	0	0	0	0	0	0	0	0	0	0	0	0	0	0	0	0	0	0	0	0	0
1700065J18Rik	0	0	0	0	0	0	0	0	0	0	0	0	0	0	0	0	0	0	0	0	0	0
1700065L07Rik	0	0	0	0	0	0	0	0	0	0	0	0	0	0	0	0	0	0	0	0	0	0
1700065O20Rik	0	0	0	0	0	0	0	0	0	0	0	0	0	0	0	0	0	0	0	0	0	0
1700066B17Rik	0	0	0	0	0	0	0	0	0	0	0	0	0	0	0	0	0	0	0	0	0	0
1700066B19Rik	0	0	0.058322	0	0.051935	0	0	0	0	0	0	0	0	0	0	0	0	0.077087	0.037918	0	0	0
1700066J03Rik	0.264778	0	0	0	0	0	0	0	0	0	0	0	0	0	0	0	0	0	0	0	0	0
1700066M21Rik	2.58987	2.90105	2.61015	2.84633	1.06937	2.74258	1.22765	1.61828	1.53176	2.81813	2.78313	1.36982	3.76258	1.93772	2.63689	1.75528	2.37519	1.41307	1.74712	0.653118	2.13426	3.49926
1700066N21Rik	0	0	0	0	0	0	0	0	0	0	0	0	0	0	0	0	0	0	0	0	0	0
1700066O22Rik	0	0	0	0	0	0	0	0	0	0	0	0	0	0	0	0	0	0	0	0	0	0
1700067G17Rik	0	0	0	0	0	0	0	0	0	0	0	0	0	0	0	0	0	0	0	0	0	0
1700067K01Rik	0	0.107778	0	0	0.151727	0	0	0	0	0	0	0	0	0	0.254296	0.18287	0	0.206505	0.091606	0	0.124615	0
1700067P10Rik	0	0	0	0	0	0	0	0	0	0	0	0	0	0	0	0	0	0	0	0	0	0
1700069L16Rik	0	0	0	0	0	0	0	0	0	0	0	0	0	0	0	0	0	0	0	0	0	0
1700069P05Rik	0	0	0	0	0	0	0	0	0	0	0.141786	0	0	0	0	0	0	0	0	0	0	0
1700071K01Rik	0	0	0	0	0	0	0	0	0	0	0.04106	0.212037	0	0.313498	0.052414	0	0	0	0	0	0.152181	0
1700071M16Rik	0	0	0	0	0	0	10.2798	3.56718	0.878682	1.05027	0.410942	3.85492	0.373809	0.780113	0.17264	0.134096	0	0	0.240092	0	0.207631	0.657784
1700072B07Rik	0	0	0	0	0	0	0	0	0	0	0	0	0	0	0	0	0	0	0	0	0	0
1700072I22Rik	0	0	0	0	0	0	0	0	0	0	0	0	0	0	0	0	0	0	0	0	0	0
1700072O05Rik	0	0	0	0	0	0	0	0	0	0	0	0	0	0	0	0	0	0	0	0	0	0
1700073E17Rik	0	0	0	0	0	0	0	0	0	0	0.052591	0.079762	0	0.023275	0	0	0	0.027613	0	0	0.022848	0
1700074H08Rik	0	0	0	0	0	0	0	0	0	0	0	0	0	0	0	0	0	0	0	0	0	0
1700074P13Rik	0	0	0	0	0	0	0	0	0	0	0	0	0	0	0	0	0	0	0	0	0	0
1700080E11Rik	0	0	0	0	0	0	0	0	0	0	0	0	0	0	0	0	0	0	0	0	0	0
1700080N15Rik	0	0	0	0	0	0	0	0	0	0	0	0	0	0	0	0	0	0	0	0	0	0
1700080O16Rik	0	0	0	0	0	0	0	0.074273	0	0.068003	0.10992	0	0.145133	0	0.151668	0.112934	0.087112	0	0.090461	0	0	0
1700081H04Rik	0	0	0	0	0	0	0	0	0	0	0	0	0	0	0	0	0	0	0	0	0	0
1700084C01Rik	0	0	0	0	0	0	0	0	0	0	0	0	0	0	0	0	0	0	0	0	0	0
1700084D21Rik	0	0	0	0	0	0	0	0	0	0	0	0	0	0	0	0	0	0	0	0	0	0
1700084E18Rik	0.246761	0	0	0	0.228251	0.129801	0.144658	0.016479	0.135558	0	0.186583	0.166819	0.137693	0	0	0.128946	0.286086	0	0.075265	0.155605	0.121858	0
1700084F23Rik	0	0	0	0	0	0	0	0	0	0	0.086459	0	0	0	0	0	0	0	0	0	0	0
1700084J12Rik	0	0	0	0	0	0	0	0	0	0	0	0	0	0	0	0	0	0	0	0	0	0
1700084M14Rik	0	0	0	0	0	0	0	0	0	0	0	0	0	0	0	0	0	0	0	0	0	0
1700085C21Rik	0	0	0	0	0	0	0	0	0	0	0	0	0	0	0	0	0	0	0	0	0	0
1700086L19Rik	0	0	0	0	0	0	0	0	0	0	0	0	0	0	0	0	0	0	0	0	0	0
1700086O06Rik	0.48406	0.733186	0.874669	0.306434	1.02905	0.280888	0.324344	0.572297	0.542666	0.467217	0.302478	0.181498	1.11749	0	0.544183	0.330183	0.343652	0.825886	0.413953	0.394451	0.630027	0.697395
1700088E04Rik	0	0	0.261928	0	0.035922	0.063265	0.226959	0	0	0	0.203796	0	0.328088	0	0	0	0	0	0.072866	0	0.06108	0.290531
1700091H14Rik	0	0	0	0	0	0	0	0	0	0	0	0	0	0	0	0	0	0	0	0	0	0
1700092C02Rik	0	0	0	0	0	0	0	0	0	0	0	0	0	0	0	0	0	0	0	0	0	0
1700092C10Rik	0	0	0	0	0	0	0	0.170284	0	0	0	0	0	0	0	0	0	0	0	0	0	0
1700092E19Rik	0	0	0	0	0	0	0	0	0	0	0	0	0	0	0	0	0	0	0	0	0	0
1700092K14Rik	0	0	0	0	0	0	0	0	0	0	0	0	0	0	0	0	0	0	0	0	0	0
1700092M07Rik	0	0.789146	0.676957	0	0	0	0	0	0	0	0	0	0	0	0	0	0.166659	0.47281	0.654444	0	0.430345	0
1700093K21Rik	0	0	0	0	0	0	0	0	0	0.074367	0	0	0	0	0	0	0	0	0	0	0	0
1700094D03Rik	1.12954	1.22889	1.32779	1.18913	0.810678	0.747766	1.81243	0.761838	0.995009	1.3205	0.943697	1.16949	0.863927	1.8577	0.651396	0.561355	0.696074	0.816203	0.601116	0.632004	1.06055	1.23256
1700094J05Rik	0.069086	0	0	0	0	0.128259	0	0	0	0	0	0	0	0	0	0	0	0	0	0	0	0
1700094M24Rik	0	0	0	0	0	0	0	0	0	0	0	0	0	0	0	0	0	0	0	0	0	0
1700095A21Rik	0	0	0	0	0	0	0	0	0	0	0	0	0	0	0	0	0	0	0	0	0	0
1700095B10Rik	0	0	0	0	0	0	0	0	0	0	0	0	0	0	0	0	0	0	0	0	0	0
1700095J12Rik	0	0	0	0	0	0	0	0	0	0	0	0	0	0	0	0.139436	0	0	0	0	0	0
1700096J18Rik	0	0	0	0	0	0	0	0	0.714759	0	0	0	0	0	0	0.335356	0	0	0	0	0.200374	0
1700096K18Rik	1.12871	0.993044	0.918218	2.13684	1.60703	1.51367	0.911031	1.69247	1.03206	2.11705	1.47065	0.969991	1.71991	0.373309	0.96171	1.36649	0.776364	1.50098	1.35168	0.798608	1.11033	0.886061
1700096P03Rik	0	0	0	0	0	0	0	0	0	0	0	0	0	0	0	0	0	0	0	0	0	0
1700097N02Rik	0	0	0	0	0	0	0	0	0	0	0	0	0	0	0	0	0	0	0	0	0	0
1700099I09Rik	0	0	0	0	0	0	0	0	0	0	0	0	0	0	0	0	0	0	0	0	0	0
1700100I10Rik	0	0	0	0	0	0	0	0	0	0	0	0	0	0	0	0	0	0	0	0	0	0
1700100L14Rik	0	0	0	0	0	0	0	0	0	0	0.269746	0	0	0	0	0	0	0	0	0	0	0
1700101E01Rik	0.50812	0	0	0	0.1739	0	0	0	0	0	0	0	0	0	0	0.167976	0.133363	0	0	0.222515	0	0
1700101I11Rik	0	0	0.281986	0.586793	0.122904	0	1.77388	0.927584	2.65537	1.55127	0.758795	0.764446	0.348703	0.403735	0	0.203729	0.515993	0.39179	0.148281	0.168708	0.328081	0.288652
1700101O22Rik	0	0	0	0	0	0	0	0	0	0	0	0	0	0	0	0	0	0	0	0	0	0
1700102H20Rik	0	0	0	0	0	0	0	0	0	0	0	0	0	0	0	0	0	0	0	0	0	0
1700102P08Rik	0.178923	0.316436	0.27752	0.763906	0.375249	0.125409	0.287415	0.286597	0.104101	0.438547	0	0.267267	0.25767	0	0.378065	0.506323	0.344551	0.701765	0.212001	0.12218	0.45251	0.54631
1700104L18Rik	0	0	0	0	0	0	0	0	0	0	0	0	0	0	0	0	0	0	0	0	0	0
1700105P06Rik	0	0	0	0	0.088065	0.074791	0	0	0	0	0	0.132189	0	0	0	0	0	0	0.043622	0.106066	0.269574	0.107269
1700106J16Rik	0	0	0	0	0	0	0	0	0	0	0	0	0	0	0	0	0	0	0	0	0	0
1700108F19Rik	0	0	0	0	0	0	0	0	0	0	0	0	0	0	0	0	0	0	0	0	0	0
1700108J01Rik	0	0	0	0	0	0	0	0	0	0	0	0	0	0	0	0	0	0	0	0	0	0
1700109G14Rik	0	0	0	0	0	0	0	0	0	0	0	0	0	0	0	0	0	0	0	0	0	0
1700109G15Rik	0	0	0	0	0	0	0	0	0	0	0	0	0	0	0	0	0	0	0	0	0	0
1700109H08Rik	0	0.529923	0	0	0.107699	0.261245	5.59101	2.59892	5.21572	4.21677	3.04061	5.93726	3.71168	6.30276	0.27164	0.212444	0	0	0.161734	0	0	0
1700109I08Rik	0	0	0	0	0	0	0	0	0	0	0	0	0	0	0	0	0	0	0	0	0	0
1700109K24Rik	0	0	0	0	0	0	0	0	0	0	0	0	0	0	0	0	0	0	0	0	0	0
1700110C19Rik	0	0	0	0	0	0	0	0	0	0	0	0	0	0	0	0	0	0	0	0	0	0
1700110I01Rik	0	0	0	0	0	0	0	0	0	0	0	0	0	0	0	0	0	0	0	0	0	0
1700110I07Rik	0	0	0	0	0	0	0	0	0	0	0	0	0	0	0	0	0	0	0	0	0	0
1700110K17Rik	0	0	0	0	0.184912	0.158087	0	0.4041	0	0	0.340113	0.59097	0.588971	0.628834	0	0	0	0	0	0	0	0
1700111N16Rik	0	0	0	0	0	0	0	0	0	0	0	0	0	0	0	0	0	0	0	0	0	0
1700112E06Rik	12.939	15.3788	11.6165	9.13031	16.7611	13.6888	6.19958	10.1069	7.50873	9.53979	10.2081	6.5157	9.09548	13.2807	15.1389	16.135	15.2106	17.8986	13.6296	21.0941	15.9559	14.5069
1700112H15Rik	0	0	0	0	0	0	0	0	0	0	0	0	0	0	0	0	0	0	0	0	0	0
1700112J05Rik	0	0	0	0	0	0	0	0	0	0	0	0	0	0	0	0	0	0	0	0	0	0
1700112J16Rik	0	0	0	0	0	0	0	0	0	0	0	0	0	0	0	0.075463	0	0	0	0	0	0
1700113A16Rik	7.18325	7.10084	8.06153	9.61724	9.78086	6.58726	5.77248	7.77455	6.64217	6.69911	7.12575	6.3592	11.7377	7.41976	2.36896	3.48323	2.91084	5.23637	3.53078	3.82503	5.84522	5.12728
1700113B09Rik	0	0	0	0	0	0	0	0	0	0	0	0	0	0	0	0	0	0	0	0	0	0
1700113H08Rik	0	0	0	0	0	0	0	0	0	0	0	0	0	0	0	0	0	0	0	0	0	0
1700116B05Rik	0	0	0	0	0	0	0	0	0	0	0	0	0	0	0	0	0	0	0	0	0	0
1700119H24Rik	0	0	0	0	0	0	0	0	0	0	0	0	0	0	0	0	0	0	0	0	0	0
1700120C14Rik	0.306517	0	0	0	0	0	0.608886	0	0	0.596855	0	0.35364	0.136947	0	0.206763	0	0	0	0.07192	0.497883	0	0
1700120E14Rik	0	0	0	0	0	0	0	0	0	0	0	0	0	0	0	0	0	0	0	0	0	0
1700120G07Rik	0	0	0	0	0	0	0	0	0	0	0	0	0	0	0	0	0	0	0	0	0	0
1700120K04Rik	0.523762	0.564513	0.985295	0	1.02146	0.859991	1.93316	1.34082	0.664723	0.048854	0.771153	1.46666	1.03175	0	0.804233	0.972304	0.257816	0.703164	0.61199	0.605041	0.190949	1.13823
1700121L16Rik	0	0	0	0	0	0	0	0	0	0	0	0	0	0	0	0	0	0	0	0	0	0
1700121N20Rik	0	0	0	0	0	0	0	0	0	0	0	0	0	0	0	0	0	0	0	0	0	0
1700122C19Rik	0	0	0	0	0	0	0	0	0	0	0	0	0	0	0	0	0	0	0	0	0	0
1700122O11Rik	0	0	0	0	0	0	0	0	0	0	0	0	0	0	0	0	0	0	0	0	0	0
1700123I01Rik	0.065955	0	0	0	0.225095	0	0	0	0	0	0	0	0	0	0	0	0	0	0.081544	0	0	0
1700123J17Rik	0	0	0	0	0	0	0	0	0	0	0	0	0	0	0	0	0	0	0	0	0	0
1700123K08Rik	0	0	0	0	0	0	0	0	0	0	0	0	0	0	0	0	0	0	0	0	0	0
1700123L14Rik	0	0	0	0	0	0	0	0	0	0	0.047549	0.085026	0	0	0	0	0	0.037284	0	0	0.031055	0
1700123M08Rik	0.504314	0.596493	0.354719	0.42357	0.432298	0.260056	0	0	0.224488	0.37169	0	0.20194	0.199711	0	0	0	0	0	0.491097	0	0.28779	0.481306
1700123O12Rik	0	0	0	0	0	0	0	0	0	0	0	0	0	0	0	0	0	0	0	0	0	0
1700123O20Rik	20.4096	16.0421	13.1002	14.8883	21.0599	16.2141	11.2113	14.4081	11.5065	14.1516	19.798	11.3864	13.7759	13.4066	16.1079	16.6604	16.6666	16.3425	21.0701	19.5488	21.2179	16.3659
1700123O21Rik	0	0	0	0	0	0	0	0	0	0	0	0	0	0	0	0	0	0	0	0	0	0
1700124L16Rik	0	0	0	0	0	0	0	0	0	0	0	0.45563	0	0	0	0.317948	0	0	0.181462	0	0	0.344128
1700125G02Rik	0	0	0	0	0	0	0	0	0	0	0	0	0	0	0	0	0	0	0	0	0	0
1700125G22Rik	0	0	0	0	0	0	0	0	0	0	0	0	0	0	0	0	0	0	0	0	0	0
1700125H03Rik	0	0	0	0	0	0	0	0	0	0	0	0	0	0	0	0	0	0	0	0	0	0
1700125H20Rik	0	0	0	0	0	0	0	0	0	0	0	0	0	0	0	0	0	0	0	0	0	0
1700126H18Rik	0	0	0	0	0	0	0	0	0	0	0	0	0	0	0	0	0	0	0	0	0	0
1700128A07Rik	0	0	0	0	0	0	0	0	0	0	0	0	0	0	0	0	0	0	0	0	0	0
1700128F08Rik	0	0	0	0	0	0	0	0	0	0	0	0	0	0	0	0	0	0	0	0	0	0
1700129C05Rik	0	0	0	0	0	0	0	0	0	0	0	0	0	0	0	0	0	0	0	0	0	0
1810006J02Rik	0	0	0	0	0	0	1.20477	0.80761	0	0	0	0.498504	0	0.30702	0	0	0	0	0	0	0	0
1810007C17Rik	0	0	0	0	0	0	0	0	0	0	0	0	0	0	0	0	0	0	0	0	0	0
1810007D17Rik	0	0	0	0	0	0	0	0	0	0	0	0	0	0	0	0	0	0	0	0	0	0
1810008I18Rik	0	0	0	0	0	0	0	0	0	0	0.216674	0	0	0	0	0	0	0	0	0	0	0
1810009A15Rik	50.4999	46.6913	34.4473	45.0072	61.4993	57.6695	21.0242	24.9451	16.5353	25.7439	31.8411	20.0526	28.5719	24.573	59.3126	60.7655	65.6154	55.1821	68.8762	74.0279	68.1062	50.2315
1810009J06Rik	0	0	0	0	0	0	0	0	0	0	0	0	0	0	0	0	0	0	0	0	0	0
1810010D01Rik	0	0	0.321599	0	0	0.300456	0	0.501993	0.634324	0.774648	0.5128	0.304569	0.449392	0	0	0	0	0	0.070337	0	0.22402	0.313338
1810010H24Rik	1.11516	1.70347	1.47876	0	0.423753	0.358138	0.649628	0.914975	0.685564	1.78843	0.367442	0.527022	0.443503	0	0	0.454941	0.227469	0.577755	0.179523	0.18933	0.095612	0
1810011H11Rik	54.8615	30.5095	34.515	64.1439	107.531	76.9038	4.89124	5.28406	1.82107	11.1485	21.5531	4.55729	28.8729	21.6266	10.5251	11.1227	11.5242	17.2229	23.6354	35.9592	34.2578	24.2611
1810011O10Rik	2.69147	0.522143	1.98942	1.79327	1.16458	1.40951	2.04146	1.28315	1.75433	2.89602	3.66476	2.57106	1.26767	1.6224	0.615319	0.369004	1.13193	1.41079	1.48853	2.31819	2.00973	0.754506
1810012K16Rik	0	0	0	0	0	0	0	0	0	0	0	0	0	0	0	0	0	0	0	0	0	0
1810013A23Rik	0.14967	0.193969	0	0	0.264336	0	0	0.371166	0.268823	0.169644	0.36144	0	0.167938	0	0.125251	0.287829	0.355418	0.022333	0.074155	0	0	0.073262
1810013L24Rik	15.4205	15.7214	15.5331	17.625	10.2322	16.9439	17.4019	15.4199	20.0977	17.327	16.8446	19.2435	19.0992	16.7391	12.9337	13.3945	13.8752	14.9284	14.6625	10.9262	17.0739	14.634
1810014B01Rik	0	0.232661	0	0	0.111792	0.207957	0	0	0.110912	0	0	0	0.129686	0	0.148665	0.223632	0.478374	0.669966	0.448167	0.382506	0.290808	0.292062
1810018F18Rik	0	0	0	0	0	0	0	0	0	0	0	0	0	0	0	0	0	0	0	0	0	0
1810019D21Rik	0	0	0.089203	0	0	0	0.114934	0	0	0.179319	0	0	0	0.326895	0	0	0	0	0	0	0	0
1810020O05Rik	0	0	0	0	0	0	0.296618	0	0	0	0.317222	0	0	0	0	0	0	0	0	0	0	0
1810021B22Rik	0	0	0	0	0.940582	0.197479	0	0	0	0	0.270238	0	0.63289	0.776425	0	0	0	0	0	0.203704	0	0
1810022K09Rik	101.107	58.9632	74.2978	73.0742	74.8319	71.2228	74.1406	71.0179	97.0037	87.5057	108.636	96.221	83.1235	100.727	71.8023	76.1835	83.6394	79.5047	83.7942	71.7806	77.1772	75.5528
1810024B03Rik	0	0	0	0	0.104789	0	0	0	0	0.095246	0	0.1708	0	0	0	0	0	0	0	0	0	0
1810026B05Rik	5.65832	5.61027	5.04402	5.81004	5.19207	6.42699	8.25767	6.49123	5.89459	6.30574	6.86726	6.59265	6.1827	7.21319	2.66721	3.24768	3.33344	3.73319	3.51564	2.93933	4.9751	4.3032
1810026J23Rik	12.4248	14.725	13.8682	14.042	16.1736	12.2685	14.6429	12.9263	15.1968	14.8692	17.455	13.6208	18.705	13.1385	13.7917	14.228	15.2148	15.4276	14.806	14.3525	12.8169	14.2873
1810030O07Rik	24.4957	23.3535	25.135	34.1437	27.5673	27.0444	9.79622	14.9921	13.5278	18.1793	15.8957	8.85722	19.0616	12.2841	22.6047	22.8889	20.8525	21.4255	23.365	23.8237	20.2929	18.5095
1810032O08Rik	5.53883	5.36539	5.27883	8.4324	10.7106	9.08778	11.1758	12.8564	13.3462	9.13114	16.3154	13.9968	19.634	14.1548	5.44182	8.26258	6.60054	5.86738	6.49859	6.63189	8.10807	7.93061
1810034E14Rik	1.98326	1.38904	1.2183	1.45229	1.44576	1.93531	0.527708	0.238926	0.780549	0.795094	0.670511	0.517611	0.720171	0.537135	0.796665	0.554099	0.764422	1.06547	0.797588	0.906715	1.21218	1.22166
1810037I17Rik	113.907	89.9391	88.2247	119.585	114.376	134.15	98.5038	100.338	90.8564	76.3599	120.159	89.1606	93.6334	108.276	94.1817	113.443	119.287	101.512	108.563	123.339	102.176	122.787
1810041H14Rik	0	0	0.512958	0	0	0	0	0	0	0	0	0	0	0	0	0	0.2265	0	0.220689	0	0	0
1810041L15Rik	0	0	0	0	0	0	0	0	0.019886	0	0.026831	0	0	0	0	0	0	0.021605	0	0	0	0
1810043G02Rik	8.59946	8.71374	9.66829	7.28582	9.72644	7.82313	2.93852	5.70845	3.00246	8.19759	6.33763	2.56074	6.64186	6.56228	12.4133	12.4502	16.0203	12.6157	14.0826	12.9008	13.3583	12.4134
1810043H04Rik	34.7884	29.3331	30.1456	26.1306	37.2673	43.0784	23.7366	25.6947	26.4243	27.8608	31.7446	28.5964	27.3468	30.0038	29.1354	34.2476	31.9858	27.8865	36.8888	41.9798	35.5038	35.1506
1810044D09Rik	0.663995	0.788837	0	1.95281	1.082	1.25826	0.781969	0.548901	0	0	1.98847	0.593895	0.292033	3.12221	0	0.569685	0.726992	0.792602	0.600424	1.25061	0.86913	0.391857
1810046K07Rik	0	0	0	0	0	0	0	0	0	0	0	0	0	0	0	0	0	0	0	0	0	0
1810053B23Rik	0	0	0	0	0	0	0	0	0	0	0.125107	0	0	0	0	0	0	0	0	0	0	0
1810055G02Rik	3.7361	4.23296	4.33474	5.55049	4.4256	4.11182	4.57417	5.49313	6.52543	4.90102	5.18306	4.54248	6.68351	4.51151	9.25151	7.65927	8.45518	6.24246	8.42923	9.49604	6.91107	5.69777
1810058I24Rik	38.7052	36.9741	30.8827	30.7643	47.9582	36.3235	33.3689	37.9034	32.508	36.4628	33.5064	25.1762	32.7122	36.404	34.8458	43.0231	38.87	46.1634	36.0211	41.0388	40.4437	46.4826
1810062G17Rik	0	0	0	0	0.10826	0	0	0.588795	0	0.223496	0	0.148677	0	0	0	0	0	0	0.120317	0	0.17416	0
1810062O18Rik	0.573243	0	0	0	0.335015	0	0	0	0	0	0	0	0	0	0.367053	0.201542	0.161517	0	0	0	0	0
1810063I02Rik	0	0	0	0	0	0	0	0	0	0	0	0	0	0	0	0	0	0	0	0	0	0
1810064F22Rik	0	0	0	0	0	0	0	0	0	0	0.06665	0	0	0	0	0	0	0.055901	0	0	0	0
1810065E05Rik	0	0	0	0	0	0	0	0	0	0	0	0	0	0	0	0	0	0	0	0	0	0
2010001A14Rik	0.543066	0	1.09649	0.60667	0.903057	0.930419	0.912686	0	0	0.398972	0.418384	0	0.463202	0	0	0.213965	0.245409	0	0.522752	0.449136	0.552876	0
2010001E11Rik	0.057887	0	0	0	0	0.117051	0	0	0	0	0.106315	0	0	0	0	0	0	0	0	0	0	0.15564
2010003K11Rik	0	0	0	0	0	0	0	0	0	0	0	0	0	0	0	0	0	0	0	0	0	0
2010005H15Rik	0.535284	0	0.721872	0	0	0	0	2.32504	0	0	0.764809	0.413189	0	2.12464	1.92344	5.16721	1.6658	1.86637	20.7639	4.9508	6.82794	12.5281
2010009K17Rik	0	0	0	0	0	0	0	0	0	0	0	0	0	0	0	0	0	0	0	0	0	0
2010010A06Rik	0	0	0	0	0	0	0	0	0	0.236802	0	0	0	0	0	0	0	0	0	0	0.199637	0
2010012O05Rik	3.94479	4.01806	5.08935	4.24849	3.96222	4.64291	3.17254	3.55755	2.72068	3.84208	3.67901	2.89399	4.16985	3.66321	2.25858	2.84523	2.6795	2.76994	3.9456	3.82531	3.56525	4.66137
2010016I18Rik	1.15556	1.47479	3.0494	1.82747	0.722349	0.782351	1.05616	0.789356	1.61129	1.70231	1.31927	2.97591	1.12552	1.05008	1.06725	0.488458	0.925292	0.491769	0.428552	0.264761	0.533469	0.881822
2010106C02Rik	0	0	0	0	0	0	0	0	0	0	0	0.310284	0	0	0	0	0	0	0	0	0.264793	0
2010106E10Rik	0	0	0	0	0	0	0	0	0	0	0	0	0	0	0	0	0	0	0	0	0	0
2010107E04Rik	218.932	186.82	161.519	187.42	251.913	215.689	122.244	142.592	115.437	151.225	181.422	117.386	149.482	189.659	159.182	181.55	183.865	200.221	186.18	227.982	188.001	219.793
2010107G12Rik	0	0	0	0	0.030738	0	0	0	0	0	0	0	0	0	0.051095	0	0	0	0	0	0	0
2010107G23Rik	0.829693	0.830103	0.693103	1.09291	2.10381	1.35014	0	0.15659	0.963131	0.210374	0.695551	0.501904	0.690998	0	0.284969	0.413903	0.290282	0.406917	0.264942	1.77354	1.11879	0.40819
2010109A12Rik	0	0.416055	0	0	0	0.238833	1.18664	0	0	0.752537	0	0	0	0	0	0	0	0	0	0	0	0
2010109I03Rik	0	0	0	0	0.088666	0.147696	0	0	0	0	0	0	0.111831	0	0	0.08858	0	0.065221	0.052393	0	0	0.188053
2010111I01Rik	12.2945	15.1188	11.0393	22.224	20.1153	26.684	21.5462	37.3564	40.4293	23.4195	44.4082	45.7156	36.9001	44.0446	19.1002	23.9399	23.7255	23.6248	38.2929	48.2229	43.3372	38.926
2010204K13Rik	0.454219	0	1.10307	0.858878	0.557377	0.472018	0.382059	0.392229	0.071225	0.220921	0.486305	0.411374	0.415999	0.388776	0.328456	0.606194	0.366207	0.773833	2.18082	1.50038	1.26707	1.77533
2010300C02Rik	0	0	0	0	0	0	0	0	0	0	0	0	0	0	0	0	0	0	0	0	0	0
2010308F09Rik	0	0	0	0	0	0	0	0	0	0	0	0	0	0	0	0	0	0	0	0	0	0
2010310C07Rik	0	0	0	0	0	0	0.731088	0.253067	0	0	0.18914	0.43297	0	0	0	0	0	0	0	0	0	0
2010315B03Rik	3.11301	2.86247	3.50135	2.07591	1.14594	2.78244	1.50278	1.64335	1.74043	2.67997	0.81848	1.92517	1.28299	1.59104	2.68708	1.0395	1.26318	0.810214	1.12461	0.583506	0.994515	3.49067
2010320M18Rik	7.28465	5.72858	4.07937	5.70933	6.25358	5.02246	3.64048	3.23131	3.85777	3.82194	3.34377	1.74925	3.90415	4.05758	3.78675	5.33926	3.87567	5.50122	4.39156	5.77942	4.47042	2.67915
2200002D01Rik	0.616558	1.86043	0	0	0	0.112923	3.48868	3.39186	6.5743	1.92805	1.13374	0.756016	2.35	0	0.420654	0.416426	0.988064	0.359983	0	0	0.388074	0
2200002J24Rik	0	0	0	0	0	0	0	0	0	0	0	0	0	0	0	0	0	0	0	0	0	0
2210010C04Rik	0	0	0	0	0	0	0	0	0	0	0	0.096049	0	0	0	0	0	0	0	0	0	0
2210011C24Rik	0.296361	0.366218	0	0	0.058836	0	0	0	0	0	0	0	0	0	0	0	0	0	0.041849	0	0.173394	0
2210013O21Rik	22.3177	20.9215	23.531	25.7989	37.574	36.6355	10.0255	12.4164	11.7016	16.9059	19.8272	11.5918	21.8316	21.2569	9.34985	9.79876	11.3741	12.4795	10.8674	15.0878	14.1752	15.5223
2210015D19Rik	3.50715	2.8073	2.8083	2.12136	4.16489	3.3452	2.35356	2.22416	2.34713	2.50597	2.66704	2.44802	2.05387	1.74621	3.65559	3.77907	2.93388	3.97516	2.85016	4.16854	3.40152	2.5171
2210016F16Rik	25.3727	22.4852	19.1177	19.5752	27.3442	23.0634	13.0546	14.6039	16.1243	15.5452	17.1801	13.0477	15.087	17.7303	23.0665	24.9059	26.421	23.3042	21.972	25.7751	22.0792	23.3704
2210016L21Rik	16.3959	18.449	16.493	13.4434	20.7719	19.4517	8.82808	8.43003	10.7462	11.1962	15.0641	10.5521	12.5474	13.6096	16.6952	17.7351	17.9639	18.9017	19.3569	19.5284	20.7877	16.7523
2210018M11Rik	4.18561	5.00919	6.07936	6.55688	2.2568	5.39328	1.67308	1.96786	2.10562	3.19133	1.8676	1.84754	2.86465	0.587087	3.68958	1.99683	2.53475	1.93006	2.15628	0.920342	3.17499	3.66849
2210019I11Rik	0	0	0	0	0	0	0	0	0	0	0.160647	0	0	0	0	0	0	0	0	0	0	0
2210039B01Rik	0.105941	0.098423	0.229397	0	0.127683	0	0.113921	0.313936	0.158088	0.413954	0.318517	0	0	0	0	0	0	0	0	0	0	0.267875
2210404E10Rik	0	0	0	0	0	0	0	0	0	0	0	0	0	0	0	0	0	0	0	0	0	0
2210404O09Rik	2.12499	2.02992	3.29797	2.11706	1.13267	1.68838	1.10355	0.615796	1.91951	2.73414	1.77853	1.24817	1.62427	1.40975	1.96688	0.990606	1.16584	1.09456	0.756118	0.290094	0.481705	1.93085
2210406O10Rik	0	0	0	0	0	0	0	0	0	0	0	0	0	0	0	0	0	0	0	0	0	0
2210407C18Rik	0	0	0	0	0	0	0	0	0	0	0	0	0	0	0	0	0	0	0	0	0	0
2210408F21Rik	6.25005	4.82597	3.23972	1.42064	3.11488	3.05016	2.01637	1.79728	1.52826	2.84589	0	1.94742	1.71848	1.35974	4.55606	6.05296	6.46172	6.37296	3.17335	4.36414	3.88125	3.50972
2210408I21Rik	0.516935	0.623168	0.26645	0.637853	0.144594	0.340406	0.434346	0.540459	0.085691	0.321567	0.454111	0.409153	0.618258	0	0.277001	0.411141	0.27744	0.212486	0.262309	0.205782	0.419608	1.90967
2210409D07Rik	0	0	0	0	0	0	0	0	0	0	0	0	0	0	0	0	0	0	0	0	0	0
2210409E12Rik	0	0	0	0	0	0	0	0	0	0	0.214793	0	0	0	0.073119	0	0	0	0	0	0	0
2210414B05Rik	0	0	0	0	0	0	0	0	0	0	0	0	0	0	0	0	0	0	0	0	0	0
2210416O15Rik	0	0	0	0	0	0	0	0.107944	0	0	0	0	0.008692	0	0	0	0	0	0	0	0	0
2210417A02Rik	0.64704	0.462138	0	0	0	0.099729	0	0	0	0.656259	0	0	0	0	0	0	0	0	0	0	0.185989	0
2210420H20Rik	0	0	0	0	0	0	0	0	0	0	0	0	0	0	0	0	0	0	0	0	0	0
2300002M23Rik	0	0	0	0	0	0	0	0	0	0	0	0	0	0	0	0	0	0	0	0	0	0
2300003K06Rik	0	0	0	0	0	0	0	0	0	0	0.088115	0.348736	0	0	0	0	0	0	0	0	0	0
2300005B03Rik	0	0	0	0	0	0	0	0	0	0	0	0	0	0	0	0	0	0	0	0	0	0
2300009A05Rik	10.0728	10.314	11.4037	8.64186	12.1832	8.44854	6.63929	9.65985	8.97402	9.57666	14.8331	10.7155	13.0473	13.9884	6.88778	5.15443	6.4699	8.00309	7.64729	7.8365	10.764	7.03046
2310001H17Rik	4.76326	4.5717	6.04515	3.93961	10.1114	5.75018	7.00973	7.3099	2.15275	5.01479	3.57277	4.47006	3.35731	7.09865	1.65077	2.09278	1.46346	3.26212	3.00227	3.03359	3.96225	5.12965
2310001K24Rik	0.381819	0.139819	0.333032	0	0.264092	0	0	0.153577	0	0	0	0	0.206992	0	0.511725	0.121922	0	0.185128	0.529422	0	0.158449	0.183852
2310002D06Rik	0	0	0	0	0	0	0	0	0	0	0	0	0	0	0	0	0	0	0	0	0	0
2310002F09Rik	0	0	0	0	0	0	0	0	0	0	0.095118	0	0	0	0	0	0	0	0	0	0	0
2310002L09Rik	0	0	0	0	0	0	0	0	0	0	0	0	0	0	0	0	0	0	0	0	0	0
2310003N18Rik	0	0	0	0	0	0	0	0	0	0	0	0	0	0	0	0	0	0	0	0	0	0
2310005A03Rik	0	0	0	0	0	0	0	0	0	0	0	0.095564	0.101814	0	0	0	0	0	0	0	0	0
2310005E17Rik	0	0	0	0	0	0	0	0	0	0	0	0	0	0	0	0	0	0.161325	0	0	0	0
2310007B03Rik	0	0	0	0	0	0	0.191999	0	0	0	0	0	0	0	0	0	0	0	0	0	0	0
2310008N11Rik	0	0	0	0	0	0	0	0	0	0	0	0	0	0	0	0	0	0	0	0	0	0
2310009A05Rik	19.0729	19.5611	20.6729	14.9128	24.0831	19.968	2.76817	5.31886	4.01187	6.68103	9.76479	3.11966	6.61966	8.50253	11.0743	13.0717	13.3903	20.0449	12.6526	16.2247	16.8623	16.7384
2310009B15Rik	3.14187	1.95212	3.3851	1.87747	4.94972	4.33704	4.94848	3.6367	2.30225	1.5437	1.9537	2.84526	3.11518	4.12675	4.52335	5.86241	4.89033	5.94995	4.72868	6.17886	5.44332	4.58552
2310010G23Rik	0	0	0	0	0.157656	0	0.487897	1.06319	1.64102	1.06624	1.55204	0.916969	1.21979	0	0.262071	0	0.303455	0.307485	0.286578	0	0.152181	0
2310010J17Rik	1.23704	1.90962	0	0	2.34651	1.88143	3.75806	0.54493	1.38191	0.768191	1.95386	0	2.33909	0	2.71418	1.38847	0.660648	0	2.01907	0.481273	0.688942	2.65993
2310011J03Rik	35.2501	34.7283	33.2859	28.9722	41.8331	36.5307	35.7656	41.2202	38.2736	30.6284	39.6908	37.2672	38.2393	29.1771	38.0555	40.0304	39.4302	39.0943	38.2837	42.0574	41.709	37.8381
2310015A10Rik	0.516738	0.580388	0.875938	0.488737	0.550985	0.437547	1.03937	0.563684	0.396121	0.851666	0.41432	0.282416	0.303344	0.17881	0.501425	0.672819	0.674893	0.566848	0.406047	0.367867	0.462625	0.596927
2310015D24Rik	0	0	0	0	0	0	0	0	0	0	0	0	0	0	0	0	0	0	0	0	0	0
2310016D03Rik	0	0	0	0	0	0	0	0	0	0	0	0	0	0	0	0	0	0	0	0	0	0
2310020H05Rik	0	0	0	0	0	0	0	0	0	0	0	0	0	0	0	0	0	0	0	0	0	0
2310022A10Rik	18.2805	20.8798	21.071	27.2466	31.5542	26.3586	21.8821	23.6647	29.9022	24.1882	31.7354	30.4366	29.2957	21.4893	19.4931	21.0496	21.0147	20.8517	25.9159	26.1368	24.5666	25.4342
2310022B05Rik	4.01917	4.91878	5.4699	5.2878	5.28486	4.1681	2.37609	3.32768	4.01579	3.54369	3.67749	3.51332	4.08083	3.20795	3.60886	4.10302	4.00018	4.06508	4.05214	4.71618	4.07026	4.96584
2310030A07Rik	0	0	0	0	0	0	0	0	0	0	0	0	0	0	0	0	0	0	0	0	0	0
2310030G06Rik	0	0	0	0	0	0	0	0	0	0.243365	0	0	0	0	0	0	0	0	0	0	0	0
2310033P09Rik	20.0672	16.3083	20.0453	18.8064	19.0943	17.8451	9.5587	10.9209	10.8707	10.7983	13.9432	10.2841	12.6513	11.3368	14.8932	16.38	19.1235	18.7296	13.9296	16.9803	16.7552	12.9684
2310034C09Rik	0	0	0	0	0	0	0	0	0	0	0	0.056302	0	0	0	0	0	0	0	0	0	0
2310034G01Rik	0.672333	0.238972	1.00822	0	0.707752	0.586964	0.380301	1.11454	0.5428	0.260139	0.301527	0.738696	0.629206	0.275305	0.487904	0.274728	1.03422	0.308344	0.417292	0.435456	0.332925	0.373779
2310034O05Rik	0	0	0	0	0	0	0.577542	0.282306	0	0	0	0.352205	0	0	0	0	0	0	0	0	0	0
2310035C23Rik	4.77447	5.509	8.64193	5.00445	2.37065	5.10936	7.88682	8.14816	8.77785	9.95472	6.84334	8.77223	9.30006	6.79299	4.35549	3.97643	3.76308	3.37267	3.90798	1.76359	3.85126	6.45865
2310036O22Rik	168.722	149.218	161.013	118.142	181.182	160.493	110.302	108.352	97.7733	101.434	117.7	96.0019	119.651	131.78	174.353	178.022	203.515	173.26	177.472	207.447	198.973	178.59
2310039H08Rik	8.11261	7.64145	7.84369	7.92135	9.17156	11.1069	5.94623	8.50179	7.08637	4.61841	8.01251	6.95336	7.26938	7.07527	13.8861	15.3871	13.8599	10.9555	10.157	11.4884	10.9297	9.31502
2310039L15Rik	0	0	0	0	0	0	0	0	0	0	0	0	0	0	0	0	0	0	0	0	0	0
2310040G24Rik	3.78685	4.18554	3.46339	2.66482	4.12413	4.1417	0.569218	0.565692	0	1.72639	0.830392	0.567986	0.87498	0	1.76252	2.19194	2.18808	2.61993	1.65333	2.55883	2.15856	1.74863
2310043L19Rik	0	0	0	0	0	0	0	0	0	0	0	0	0	0	0	0	0	0	0	0	0	0
2310043O21Rik	0	0	0	0	0	0	0	0	0	0	0	0	0	0	0	0	0	0	0	0	0	0
2310045N01Rik	16.934	17.2284	16.4548	15.8494	20.2392	18.329	6.79262	6.8202	5.43314	8.27924	8.19321	6.69147	10.5229	7.53186	9.76783	9.50112	9.91877	11.7526	8.76557	11.1301	11.5	7.08086
2310045n01rik-mef2b	0.028388	0	0.096088	0	0.06367	0.180403	0.082142	0	0.075448	0.118325	0.096987	0.143335	0.362282	0	0.059944	0	0.040885	0	0	0	0.034142	0.011631
2310047M10Rik	25.6682	29.5764	27.2721	20.5297	28.054	23.9674	20.9926	22.6599	20.9413	19.4265	22.2055	19.6301	24.5409	21.4411	16.0758	16.4391	18.1184	17.4822	13.5351	14.5343	17.1922	15.0057
2310050C09Rik	0	0	0	0	0	0	0	0	0	0	0	0	0	0	0	0	0	0	0	0	0	0
2310057J18Rik	0	0	0	0	0	0	0	0	0	0	0	0	0	0	0	0	0	0	0	0	0	0
2310057M21Rik	3.61056	4.05017	3.38017	4.82782	5.78406	4.82503	4.75937	4.70526	4.81651	5.14898	5.11231	6.03133	5.48265	4.48623	4.70109	6.28024	6.28963	4.77218	5.50749	4.9237	4.83939	3.83323
2310057N15Rik	0	0	0	0	0	0	0	0	0	0	0	0	0	0	0	0	0	0	0	0	0	0
2310061I04Rik	9.73253	10.8032	11.6138	11.9129	17.0059	12.8693	4.1105	4.81737	4.87406	6.5607	7.36818	5.15656	8.51734	10.7388	11.8751	9.83974	13.1338	13.6542	13.3803	13.4322	15.7504	10.318
2310061N02Rik	0	0	0	0	0	0	0	0	0	0	0.102244	0	0	0	0	0	0	0	0	0	0	0
2310065F04Rik	0	0	0	0	0	0	0	0	0	0	0.118517	0	0	0	0	0	0	0.070861	0	0	0	0
2310067B10Rik	7.42084	10.4701	11.0018	12.5478	13.3282	10.875	3.79604	3.61747	1.86425	4.88491	4.49526	2.55901	6.14386	4.35436	8.36446	8.24588	8.66873	9.57089	9.11766	9.62491	9.34642	8.36326
2310068J16Rik	0.127387	0.621918	0.35872	0.210954	0.149668	0.173734	0.481162	0.281105	0.315639	0.252411	0.445041	0.689636	0.48377	0.203048	0.541831	0.298338	0.587889	0.329786	0.158576	0.345661	0.337818	0.390032
2310069B03Rik	0	0	0	0	0	0	0	0	0	0	0	0	0	0	0.179471	0.092094	0	0.069819	0.307084	0.264162	0.171403	0.129203
2310069G16Rik	0	0	0	0	0	0	0	0	0	0	0	0	0	0	0	0	0	0	0	0	0	0
2310075C17Rik	0	0	0	0	0	0	0	0	0	0	0	0	0	0	0	0	0	0	0	0	0	0
2310079G19Rik	0	0	0	0	0	0	0	0	0	0	0	0	0	0	0	0	0	0	0	0	0	0
2310081J21Rik	0	0	0	0	0	0	0	0	0	0	0	0	0	0	0	0	0	0	0	0	0	0
2400006E01Rik	0	0	0	0	0	0	0	0	0	0	0	0	0	0	0	0	0	0	0	0	0	0
2410002F23Rik	9.77982	11.3257	15.9117	17.5688	20.797	17.6254	16.2699	23.5239	25.641	22.8289	49.9803	37.893	50.8985	19.8594	10.361	12.9135	13.3091	11.3383	11.5615	13.147	10.5752	10.6626
2410003L11Rik	0.363483	0.20973	0	0	1.04249	0	0	1.12771	0	0	0	0	0	0	0.269066	0	0	0	0.534451	0	0.345664	0
2410004B18Rik	20.0644	16.6237	16.9643	19.4486	18.106	18.2449	14.4211	13.5923	12.3103	13.3139	16.9472	15.2066	13.5588	14.1978	19.9626	23.6318	25.1664	24.7877	22.8701	22.349	26.1849	21.4315
2410004I01Rik	0	0	0	0	0	0	0	0	0	0	0	0	0	0	0	0	0	0	0	0	0	0
2410004P03Rik	2.97855	3.39184	2.92872	1.44324	1.62324	1.84833	0.997509	1.11015	0.359148	1.02349	0.574817	0.235694	0.812216	1.14306	1.07763	0.64497	1.45711	1.83342	0.748736	1.7374	0.842947	0.627246
2410006H16Rik	71.2034	64.1754	48.2895	61.7544	102.798	81.7355	81.0412	53.4531	46.7189	71.0144	89.1299	51.5037	76.6474	93.5369	13.727	22.5289	18.1771	32.1048	24.7067	23.7752	35.3342	35.3075
2410012E07Rik	0	0	0	0	0	0	0	0	0	0	0	0	0	0	0	0	0	0	0	0	0	0
2410015M20Rik	120.487	91.777	92.8751	81.5885	120.118	107.014	47.0963	66.1224	45.4742	57.7479	77.2929	48.0254	74.4361	74.6674	104.819	102.414	109.165	101.346	102.465	140.301	107.259	82.1791
2410016O06Rik	8.21817	7.48872	7.67669	6.35177	9.49868	8.20598	6.64138	8.94018	8.86667	6.37005	8.27637	9.45001	9.90812	6.08433	7.90254	7.77371	9.61276	7.73202	9.19054	9.83209	10.5236	7.55063
2410017I17Rik	0	0	0	0	0	0	0	0	0	0	0	0	0	0	0	0	0	0	0	0	0	0
2410018L13Rik	0	0.440738	0.342266	0	0	0	0.432782	0.450538	0.342282	0.585145	0.533778	0	0	0	0.281754	0	0	0.625755	0.057421	0	0	0.304653
2410021H03Rik	0	0	0	0	0	0	0	0	0	0	0	0	0	0	0	0	0	0	0	0	0	0
2410089E03Rik	1.36292	1.5351	1.84097	1.27835	0.653588	1.57678	1.01645	0.751984	0.995289	1.35176	0.700855	1.41755	1.26062	0.949404	1.37017	1.04562	1.04256	0.689162	1.02989	0.363682	0.997385	1.62789
2410124H12Rik	0	0	0	0	0	0	0	0	0	0	0	0	0	0	0	0	0	0	0	0	0	0
2410127L17Rik	7.91803	8.31439	9.76036	8.50798	4.46562	7.71295	4.58432	4.8034	4.17417	6.08598	5.53334	4.34582	5.73025	5.71021	11.2208	9.74565	10.2799	8.66623	8.94639	6.58319	8.71081	11.2304
2410131K14Rik	5.59153	3.68358	4.74736	6.73501	6.12517	5.14919	4.17446	4.05891	4.69069	4.45747	4.62589	4.63068	4.96314	3.69639	5.4952	6.84334	6.76313	4.94676	6.23055	6.82984	5.4367	5.69583
2410137M14Rik	0	0	0	0	0	0	0	0	0	0	0	0	0	0	0	0.125988	0	0	0	0	0	0
2410141K09Rik	0	0	0	0	0	0	0	0	0	0	0	0	0	0	0	0	0	0	0	0	0	0
2500002B13Rik	0.265085	0	0	0	0.531987	0.628605	0	0.336352	0.756486	1.22534	0	0	0.817141	0	0.387126	0	0	0	0.323954	0.604603	1.58097	0.442086
2500004C02Rik	0.310897	0.539942	0.358713	0.375442	0.226646	0.415136	0.568495	0.084029	0	0.192711	0.127432	0.231923	0.224333	0	0.063063	0.145873	0.401985	0.346447	0.260585	0.109628	0.107791	0.388784
2510002D24Rik	7.87354	7.62119	7.25844	6.37518	9.29741	7.80518	3.66429	3.08832	2.26055	4.67843	5.15014	2.46503	5.72141	6.70525	5.57249	5.68398	6.38839	6.7742	7.64266	8.19344	7.14573	6.05503
2510003B16Rik	0	0.301612	0.386981	0	0.303849	0	0	0	0	0.191416	0	0	0	0	0	0	0	0.217023	0.35685	0	0	0
2510009E07Rik	7.83303	4.11557	7.1057	8.22452	6.46703	6.18649	6.41625	7.96148	6.41521	6.29001	10.3891	9.6243	10.2737	5.3013	12.819	13.308	11.3083	9.95136	21.4958	13.992	16.0573	18.9814
2510039O18Rik	53.6761	58.798	59.0015	62.2087	71.6609	58.8601	43.7167	56.8473	53.5308	47.184	65.6677	51.0998	66.7757	44.7472	51.1138	56.3551	52.6533	53.0029	55.9032	64.9647	59.1867	55.4233
2610001J05Rik	44.3917	39.2966	39.4972	36.656	44.8572	41.1648	32.378	34.5509	34.7172	36.3062	34.7302	23.8794	34.0382	33.7662	31.142	35.2846	37.7345	37.4928	34.9735	38.6442	36.3126	34.4555
2610002M06Rik	5.35587	6.00663	5.21584	5.40324	2.36744	4.58164	2.52846	2.11602	2.74783	2.40559	2.93196	2.73914	2.93794	3.1802	4.84825	4.06271	4.07447	3.36141	3.73311	1.93208	3.98619	5.60519
2610005L07Rik	1.6634	2.37562	3.403	2.78087	1.10442	2.18558	2.63797	3.11593	6.87191	3.8668	2.85292	5.46599	4.39542	2.66842	2.33187	1.05929	0	1.088	1.55964	0.211321	1.62058	2.22886
2610008E11Rik	1.40603	1.53552	3.30261	1.56496	0.575389	1.72792	0.701101	0.814968	1.37763	1.49124	0.599168	1.11895	1.3464	1.25007	1.05018	0.473254	0.520589	0.423402	0.539136	0.244282	0.753153	1.38257
2610015P09Rik	1.55533	1.76166	2.72789	2.99552	1.40596	2.56564	0	0.116769	0.23002	0.763058	0.35651	0.157929	0.589513	0	1.37078	1.49978	1.33881	1.99508	1.46608	1.14307	1.9629	2.64653
2610016A17Rik	0	0	0	0	0	0	0	0	0	0	0	0	0	0	0	0	0	0	0	0	0	0
2610020C07Rik	0.284616	0.206017	0.494438	0	0.408619	0.30764	0.957037	0.39511	1.10284	1.2313	0.227873	1.04165	0.118225	1.39137	0.804545	0.373998	0.467664	0.467121	0.349772	0	0.249957	0.678918
2610020H08Rik	3.31952	5.27047	4.90238	3.80732	3.38794	4.70415	2.7773	3.2217	2.03516	4.563	2.77102	2.86158	4.45056	6.46786	2.40691	2.69059	3.55143	2.30931	2.44586	2.1766	2.80566	3.34354
2610027K06Rik	0	0	0	0	0	0	0.078168	0	0.025635	0	0.067796	0	0	0	0	0.02311	0	0	0	0	0	0
2610028E06Rik	0	0	0	0	0	0	0	0	0	0	0	0	0	0	0	0	0	0.053525	0	0	0	0
2610028H24Rik	0	0	0	0	0	0	0	0	0	0	0	0	0	0	0	0	0	0	0	0	0	0
2610035D17Rik	0.521179	0.550164	0.328149	0.387304	1.31413	1.05689	0	0.173766	0.193595	0.098745	0.347667	0.156709	0.302656	0	0	0.14703	0.10281	0	0.089086	0.073088	0	0.319612
2610035F20Rik	0	0	0	0	0	0	0	0	0	0	0	0	0	0	0	0	0	0	0	0	0	0
2610037D02Rik	0	0	0	0	0	0	0	0	0	0	0.039565	0	0	0	0	0	0	0.035207	0	0	0	0
2610042L04Rik	0	0	0	0	0	0	0	0	0	0	0	0	0	0	0	0	0	0	0	0	0	0
2610044O15Rik8	3.03821	1.84293	2.42074	1.87833	1.97654	2.87394	1.3235	1.25601	0.898439	2.25762	2.22966	0.899559	1.77074	0.724871	1.45183	0.966249	1.0998	1.13524	1.35025	1.0498	1.91092	3.04075
2610100L16Rik	0	0	0	0	0	0	0	0	0	0	0	0	0	0	0	0	0	0	0	0	0	0
2610203C22Rik	0.849942	0.622508	0.839823	0.567295	0.721361	0.946036	0	0	0.240744	0.686365	0.310434	0.289986	0.502493	0	0.420245	0.269107	0.499309	0.408682	0.882608	1.16696	1.02566	2.04841
2610206C17Rik	0	0.074756	2.36394	0	0.057694	1.74053	0	0	0	0	0	0	0	0	0	0.064783	1.31109	0	0	0.947204	0	0
2610301B20Rik	6.62622	7.85471	6.86684	6.81967	3.86283	6.87423	1.99114	3.01744	2.40405	4.16059	4.91945	1.64288	4.80711	1.47508	4.97411	4.52968	5.29132	6.1017	5.52784	3.76697	6.90817	5.41832
2610305D13Rik	1.03841	0.714838	0.972663	0.551567	0.218963	0.148188	0.35072	0.544002	0.850281	0.877018	0.237144	0.267546	0.180234	0.965798	1.28355	0.754615	0.735087	0.761965	0.340756	0.168909	0.347803	1.06026
2610306M01Rik	2.79372	1.88488	1.31496	2.04612	1.85488	1.51687	1.75999	1.66832	1.45243	0.643727	1.70436	1.6123	1.29495	1.67432	1.69707	1.60302	1.73107	1.84386	2.02265	1.78549	1.46242	1.88942
2610307P16Rik	0	0	0	0	0	0	0	0	0	0	0.128556	0.001929	0	0	0	0	0	0	0.026275	0	0	0
2610316D01Rik	0	0	0	0	0	0	0	0	0	0	0	0	0	0	0	0	0	0	0	0	0	0
2610318N02Rik	0.604138	0.843771	0.359848	1.30879	1.7254	2.15724	1.19763	1.42821	1.13963	1.31227	3.13502	1.64331	2.21523	1.29147	3.2231	2.37632	1.86947	2.70164	1.96815	1.82395	1.9635	1.15888
2610507B11Rik	18.5132	22.3046	23.5071	30.1303	29.287	26.7568	13.8964	13.1861	11.5315	16.1802	17.2564	14.0127	23.3834	13.6215	25.2812	25.0071	23.4909	22.108	30.478	30.6966	24.2377	24.122
2610507I01Rik	7.12067	7.7878	10.6197	10.3164	9.21547	8.81362	2.71758	0.874581	0.624804	2.97083	3.14197	1.22651	4.19683	2.4634	4.12486	4.75223	4.77643	6.29692	5.21443	4.85435	6.08369	5.84808
2610524H06Rik	4.57062	3.35005	2.53811	2.77267	3.68832	3.30848	2.39876	3.07418	1.07687	3.08282	3.04876	0.611884	2.30915	3.99477	5.65207	5.20274	5.71845	7.51551	4.82449	3.56157	4.42784	4.96809
2610528A11Rik	0.276752	0	0	0	0.348074	0.44415	0	0.140957	0	0.24244	0.202549	0	0	0.709845	0	0	0	0	0	0	0	0
2610528J11Rik	0	0	0	0	0	0	0	0	0	0	0	0	0	0	0	0	0	0	0	0	0	0
2700029M09Rik	27.9785	28.5303	29.5061	25.0591	20.6735	27.2068	16.3674	13.7107	13.6136	25.9314	20.99	18.7133	20.8666	24.3572	40.013	36.4925	43.7777	37.3042	40.2394	31.0695	34.6768	35.1446
2700038G22Rik	0.29793	0.307732	0.93997	0.349826	0.214692	0.369316	0.436873	0.632187	0.304207	0.583664	0.439416	1.10762	0.36995	0.079175	0.587239	0.582091	0.707086	0.579289	0.405718	0.214075	0.277067	0.855302
2700046A07Rik	0	0	0	0	0	0	0	0	0	0	0.111425	0	0	0	0	0	0.059382	0	0	0	0	0
2700046G09Rik	0.128795	0.192456	0	0.43616	0.130541	0.238043	0.198651	0.066245	0.219954	0	0	0	0.084781	0.126112	0.133501	0.506155	0.64592	0.191402	0.19932	0.166282	0.159021	0
2700049A03Rik	1.67224	1.93191	1.99502	1.03351	0.560426	1.51368	0.221218	0.084513	0	0.547498	0.167135	0.110087	0.597598	0.355139	1.07887	0.665871	0.713884	0.46708	0.913105	0.167541	1.08467	1.16364
2700054A10Rik	0	0	0	0	0.061785	0.028503	0	0	0	0	0.074005	0.046587	0	0	0	0	0	0.032063	0.010327	0	0.01554	0
2700060E02Rik	74.3242	67.456	54.9638	62.1669	83.4486	74.7066	36.8674	45.1482	40.3152	50.7793	59.2227	32.9848	57.0396	47.6056	51.9054	56.0375	55.9206	68.1143	65.8526	72.1093	68.7558	58.9561
2700062C07Rik	10.3983	7.15931	8.96428	8.77168	9.81078	8.58089	8.77926	9.37093	10.82	10.3289	12.2841	9.52559	12.8814	11.7042	8.15035	9.85828	8.75204	8.62805	8.72351	8.27181	9.6681	8.70029
2700069I18Rik	0	0	0	0	0	0	0	0	0	0	0	0	0	0	0	0	0	0	0	0	0	0
2700070H01Rik	0	0	0	0	0	0	0	0	0	0	0.137305	0	0	0	0	0	0	0	0	0	0	0
2700081O15Rik	0.257167	0.433474	0.792198	0.798214	0.504662	0.510645	0.734401	0.312223	1.09765	0.695263	0.924638	0.860068	0.644202	0.559854	0.644569	0.86505	0.916226	0.582899	1.077	0.71395	0.813948	0.590688
2700089I24Rik	0	0	0	0	0	0	0	0	0	0	0.084734	0	0	0	0	0	0	0.069508	0	0	0	0
2700094K13Rik	56.5761	52.4599	46.4464	58.4116	94.3315	67.5523	17.3394	25.2428	11.6913	39.2087	43.79	18.1822	45.4319	51.2195	35.9168	35.8755	39.5998	38.3403	62.4585	81.8258	60.9641	55.1686
2700097O09Rik	3.31318	2.20038	2.80187	2.67225	2.71964	2.8383	0.79971	0.918843	1.25785	1.49246	1.29019	0.710771	2.00901	2.2617	2.06901	3.61891	3.76206	4.33338	3.78468	2.9129	3.61196	2.49632
2700099C18Rik	1.62623	1.8489	3.42479	2.21578	0.928595	1.5022	1.31981	0.870288	1.31133	1.35072	1.63876	0.571625	1.35337	1.08806	1.30629	0.634703	1.15779	0.620163	1.32009	0	1.27223	1.32278
2810001G20Rik	1.11856	1.40958	1.80485	1.84773	2.03617	1.59517	1.29233	1.19542	0.52855	0.398817	0.714266	0.566768	1.09126	0.478387	0.366329	2.15837	1.52879	1.77026	1.45209	1.37752	2.19885	1.04765
2810002D19Rik	2.01715	2.36522	2.0568	1.28292	2.39676	2.14867	0.588558	0.652936	0.653943	0.65634	0.981369	0.537379	0.995482	0.730956	2.8341	1.57356	2.64327	2.5838	2.84771	2.17991	2.72247	3.36225
2810004N23Rik	19.6076	16.5753	16.8053	16.0401	22.4017	19.0998	7.66218	7.29784	9.54066	11.6557	9.24938	8.9408	13.75	8.64908	27.9556	25.3148	28.8648	24.6158	30.3706	36.4012	24.0621	20.2431
2810006K23Rik	7.10484	7.24275	7.23858	7.08734	7.96571	5.61788	1.07713	1.1486	0.360174	2.01122	1.68756	0.355018	1.69719	3.70731	7.55602	6.62651	6.30919	8.70796	6.25394	8.69357	7.03441	5.34776
2810013P06Rik	3.74062	3.26075	3.49901	3.64123	5.79252	4.31909	3.9225	2.90978	1.00202	3.86996	2.96213	1.62459	2.62487	4.28735	2.95495	3.10951	2.30143	3.89863	1.95925	1.83241	2.55532	2.38248
2810021J22Rik	1.16751	1.21125	1.83502	2.23093	0.783207	1.42372	1.79207	1.4586	2.00995	2.10901	1.9033	2.07286	2.08965	1.63205	1.11595	1.15953	1.35459	1.06512	1.10297	0.504992	1.11797	1.30104
2810025M15Rik	11.2165	11.9887	11.0489	17.5054	32.229	24.5466	3.27999	4.15547	3.25437	5.42889	11.537	8.85854	15.3895	16.0445	9.00903	9.59071	9.61014	9.89796	16.9241	24.0927	20.3352	16.7107
2810029C07Rik	0	0.063959	0	0	0.033946	0	0	0	0.184314	0	0.181023	0.373978	0.107996	0	0	0	0	0	0	0	0	0
2810032G03Rik	0	0	0	0	0	0	0	0	0	0	0	0	0	0	0	0	0	0	0	0	0	0
2810047C21Rik1	0.443997	0.733603	0.989773	1.28873	0.869811	1.02461	1.14477	0.442341	1.63353	0.739076	1.37792	1.05306	0.632425	0	0.361078	0.824812	0.566626	0.442267	0.79451	0.757968	0.700128	1.00288
2810049E08Rik	0	0	0	0	0	0	0	0	0	0	0	0	0	0	0	0	0	0	0	0	0	0
2810403A07Rik	9.76244	10.1238	13.7283	13.6887	9.63299	10.1065	9.63751	6.3555	7.87242	7.43368	7.08055	9.44791	10.0829	8.45845	11.4688	12.7632	12.6895	16.3308	12.8751	9.48543	15.4637	13.2944
2810403D21Rik	0	0	0.530352	0	0.230137	0	0.443114	0.370049	0	0.361546	0	0	0.743307	0	0	0	0	0	0	0.137118	0.10594	0.233834
2810404M03Rik	0	0	0	0	0	0	0	0	0	0	0	0	0	0	0	0	0	0	0	0	0	0
2810405F15Rik	0	0	0	0	0	0	0	0	0	0	0.052277	0.200668	0	0	0	0	0	0	0	0	0	0
2810408A11Rik	0.762618	1.41944	1.88758	0	0.334202	0.353347	0.189019	0.516526	0.142954	1.17882	0	0.083616	0.073948	0.517525	0.162936	0.219057	0.149834	0.191168	0.196952	0	0	0.071128
2810408I11Rik	0.527201	1.85942	1.37803	1.6716	0.324999	1.08742	0.356906	0.378158	0.508463	0	0	0	0.297277	0	3.35948	2.47033	3.1684	3.57165	3.23014	3.17812	2.56293	2.66096
2810410L24Rik	0	0	0	0	0	0	0	0	0	0	0	0	0	0	0	0	0	0	0	0	0	0
2810417H13Rik	16.7318	16.6038	15.1029	17.1191	11.4316	12.9566	3.87683	4.60319	2.70967	7.72123	8.62075	4.90691	9.51183	8.76315	18.361	11.4418	16.8494	16.7419	18.1812	13.1626	15.5542	12.7785
2810428I15Rik	91.7902	70.249	68.5936	54.1152	82.0576	75.6551	35.5296	48.9551	40.5418	58.6368	46.7517	34.0818	49.4753	64.2215	71.4989	74.2411	83.5428	88.8566	71.2263	103.144	81.9445	89.7055
2810429I04Rik	0	0	0	0	0	0	0	0	0	0	0	0	0	0	0	0	0	0	0	0	0	0
2810433D01Rik	0	0	0	0	0	0	0	0	0	0	0	0	0	0	0	0	0	0	0	0	0	0
2810442N19Rik	0	0	0	0	0	0	0	0	0	0	0	0	0	0	0	0	0	0	0	0	0	0
2810454H06Rik	0.095401	0.134512	0.323238	0	0.080636	0.118072	0.067263	0.190886	0.042777	0.094758	0.252322	0.332141	0.073707	0	0.172815	0.117555	0.111204	0.089605	0.089727	0.048457	0.092865	0.06239
2810459M11Rik	0	0	0	0	0	0	0	0	0	0	0.242666	0	0	0	0	0	0	0.034952	0	0	0	0
2810468N07Rik	0	0	0	0	0	0	0	0	0	0	0	0	0	0	0	0	0	0	0	0	0	0
2810471M01Rik	0	0	0	0	0	0	0	0	0	0	0	0	0	0	0	0	0	0	0	0	0	0
2810474O19Rik	7.71521	8.46771	12.702	7.71537	2.87098	8.80378	15.1361	14.3814	21.5541	23.1078	6.99277	29.2341	7.46245	19.8133	8.67056	3.4735	3.29768	4.09967	3.87192	1.94304	3.77517	11.4459
2900005J15Rik	0.363513	0.64174	0.820167	0.116319	0.437679	0.32814	0.35081	0.288116	0.415309	0.626734	0.578077	0.178535	0.479499	0.264668	0.29723	0.106486	0.123375	0.219043	0.205876	0.033667	0.255348	0.432323
2900008C10Rik	3.04677	2.91697	2.69386	2.43433	4.64635	3.74349	0.937691	1.26157	0.39927	1.14215	1.7698	1.21589	1.99312	1.66022	1.2028	0.983241	0.878639	1.59485	0.948242	1.44998	1.82872	1.73257
2900009J06Rik	0	0	0	0	0	0	0	0	0	0	0.174519	0	0	0	0	0	0	0	0	0	0	0
2900011O08Rik	0	0	0	0	0	0	0	0	0	0	0	0	0	0	0	0	0	0	0	0	0	0
2900026A02Rik	0	0	0	0	0.028181	0.028187	0	0.036874	0	0.037316	0	0	0	0	0.018763	0	0.043392	0.032918	0.022456	0	0.089875	0
2900041M22Rik	0	0	0	0	0	0	0	0	0	0	0	0	0	0	0	0	0	0	0.048932	0	0	0
2900052N01Rik	0	0	0	0	0	0	0	0	0	0	0	0.085143	0	0	0	0	0	0	0	0	0	0
2900055J20Rik	0	0	0	0	0	0	0	0	0	0	0	0.097065	0	0	0	0	0	0.145765	0	0	0	0
2900057B20Rik	0	0	0	0	0	0	0	0	0	0	0	0	0	0	0	0	0	0.104291	0	0	0	0
2900060B14Rik	0.350459	0.214999	0.256049	0.401391	0.331862	0.469322	0.316886	0.182092	0.099878	2.18004	0.13564	0.729251	0.237735	0	0.274611	0.749915	0.212162	0.85653	0.163415	0.116177	0.791457	0.468433
2900076A07Rik	1.00987	0.945745	0.447487	1.06053	0.856484	1.47458	0.787068	0.860134	0.8204	0.639151	0.583982	0.278944	0.865563	1.76149	0.39018	0.279364	0.442018	0.675102	0.53549	0.250829	0.669255	0.42135
2900079G21Rik	0	0	0	0	0	0	0	0	0	0	0	0	0	0	0	0	0	0	0	0	0	0
2900092C05Rik	0	0	0	0	0	0	0	0	0	0	0	0	0	0	0	0	0	0	0	0	0	0
2900092D14Rik	0	0	0	0	0	0	0	0	0	0.017826	0	0.025144	0	0	0.019406	0	0	0	0	0	0	0
2900097C17Rik	22.4837	29.1086	27.6577	35.1253	15.0308	25.2447	25.7205	27.7773	26.0075	28.8788	27.8222	29.7756	33.8869	23.4863	28.1623	29.3383	27.3218	25.8824	24.7217	12.7834	27.8521	30.1463
3000002C10Rik	0.746417	0.694118	0.725529	0.727813	1.30944	0.868539	0.270514	0.898465	0.789122	0.150963	0.615281	0.765162	1.39951	1.00622	0.902792	1.45166	1.34743	0.847739	0.949162	1.20824	1.29156	0.483308
3010001F23Rik	0	0	0	0	0	0	0	0	0	0	0	0	0	0	0	0	0	0	0	0	0	0
3010026O09Rik	3.46765	3.22442	2.20894	3.63524	4.61388	5.0784	2.04946	2.31492	1.16944	3.73381	2.00293	1.39764	3.48186	1.58357	1.50682	1.21913	1.44376	1.80609	1.74404	1.90366	2.20391	1.61654
3100003L05Rik	0	0	0	0	0	0	0	0	0	0	0	0	0	0	0	0	0	0	0	0	0	0
3110001I22Rik	2.57065	2.35646	2.51649	2.17354	1.39461	3.11361	4.05553	2.59981	3.34536	4.3218	2.46896	2.50431	2.89483	2.72957	3.67787	3.07793	3.12218	2.66313	2.80708	1.70057	3.51464	3.24929
3110002H16Rik	41.0264	41.0755	39.9237	32.3417	33.3378	31.1348	23.3986	29.4271	21.4682	29.0399	23.0335	16.6332	29.6418	22.6842	27.0288	32.6262	31.7919	34.4662	30.1881	31.1459	30.108	26.5455
3110009E18Rik	4.76108	2.58607	3.20454	0	3.50267	3.67817	0	0.878579	0.799705	0.364808	1.09065	0.680289	1.16192	2.00736	3.02279	3.32043	3.55293	4.20538	3.18467	3.16284	2.95028	3.80827
3110009F21Rik	0	0	0	0	0	0	0	0	0	0	0	0	0	0	0	0	0	0	0	0	0	0
3110015C05Rik	0	0	0	0	0	0	0	0	0	0	0	0	0	0	0	0	0	0	0	0	0	0
3110021A11Rik	0	0	0.090315	0	0	0	0	0	0.06368	0	0	0	0	0	0	0	0.076858	0	0.039642	0	0.062494	0
3110021N24Rik	0.204315	0.403126	0	0	0	0	0	0.106053	0.14483	0.457361	0.08156	0.121465	0	0	0.308884	0.214972	0.320125	0.176609	0.266198	0	0.112068	0.063982
3110035E14Rik	0	0	0	0	0	0	0	0	0	0	0.050817	0.08476	0	0	0	0	0	0.039846	0	0	0.031229	0
3110039I08Rik	0.017742	0	0	0	0	0	0	0	0	0	0.080461	0.024406	0	0	0	0	0	0.021405	0	0	0	0
3110039M20Rik	0	0	0	0	0	0	0	0	0	0	0	0	0	0	0	0	0	0	0	0	0	0
3110040N11Rik	13.4713	10.5067	11.2489	11.8101	14.4462	14.2468	3.16471	6.58359	3.01592	6.85878	6.26735	4.99109	6.35638	7.05627	11.9858	13.8291	15.1364	14.8378	15.359	19.0582	12.9301	17.2647
3110043O21Rik	13.2206	13.7929	14.9652	15.6982	10.2149	12.2417	9.14539	11.0331	8.57157	14.934	15.3056	16.1262	16.4835	12.5038	11.1445	13.0572	11.7305	11.6354	18.6879	11.8215	16.983	20.6053
3110045C21Rik	0.329309	0.503687	0	0	0.056904	0.098613	0	0	0.210841	0	0	0	0	0	0.912678	0.732455	0.499978	0.501995	0.633152	0.602239	0.508879	0
3110052M02Rik	1.04239	1.13323	1.29083	0.841215	0.674495	1.39462	0.226092	0.537948	0.384863	0.875198	0.386401	0.327506	0.439165	0.440484	0.852389	0.654286	0.908958	1.145	0.67965	0.447979	0.724143	1.176
3110056K07Rik	0.923488	0.945299	2.56546	1.66311	1.68812	1.93312	1.41002	0.764014	0.886035	1.9555	1.3482	0.422488	1.15716	1.03155	1.5725	1.81083	1.70219	2.16559	1.26369	0.716081	1.16728	0.975254
3110057O12Rik	0.930087	0.90306	0.925399	1.04131	0.487439	0.93323	0.328519	0.661061	0.825814	1.09181	0.503132	1.25956	1.40135	1.44746	0.501538	0.555363	0.365822	0.388207	0.681716	0.29352	0.655805	0.965979
3110062M04Rik	4.34199	3.09408	5.54212	0.557211	1.55521	3.53689	4.40088	3.12094	0.714798	1.35106	0.44421	0.208055	2.46159	0.955124	3.94689	3.93442	3.38607	4.60908	2.92191	3.89215	4.43586	4.26901
3110070M22Rik	0.284197	0.449169	0	0.212439	0.204655	0.298989	0.056399	0	0.052861	0.576542	0.746219	0.076165	0.624974	0.477012	0.705953	0.283964	0.22236	0.339993	0.431284	0.121357	0.326347	0.104862
3110079O15Rik	0	0	0	0	0	0	0	0	0	0	0	0	0	0	0	0	0	0	0	0	0	0
3110082I17Rik	22.1261	16.1287	24.0686	29.0032	36.9314	29.2356	12.4354	21.349	11.4477	15.6402	30.3346	15.1981	38.5542	18.8863	17.7242	17.0242	16.1868	15.7749	21.9189	23.6434	20.379	19.9236
3110082J24Rik	0	0	0	0	0	0	0	0	0	0	0	0	0	0	0	0	0	0	0	0	0	0
3110099E03Rik	0	0	0	0	0	0	0	0	0	0	0	0	0	0	0	0	0	0	0	0	0	0
3200001D21Rik	0.093768	0.095432	0	0.165569	0.067101	0	0.067811	0.150891	0.185103	0	0.288204	0	0	0	0.072895	0	0.113808	0.288896	0.058775	0	0	0
3300002I08Rik	0	0	0	0	0	0.395876	0	0.209701	0.245994	0.394187	0	0.479685	0.673885	0	0	0	0	0	0	0	0	0.18133
3300002P13Rik	0	0	0	0	0	0	0	0	0	0	0	0	0	0	0	0	0	0	0	0	0	0
3300005D01Rik	0.31043	0.327157	0.13253	0	0.305511	0.127848	0	0	0	0	0	0	0	0	0	0	0.302638	0.360135	0.169717	0	0.133027	0.20166
3425401B19Rik	0	0	0	0	0	0	0	0	0	0	0.058009	0	0	0	0	0	0	0	0	0	0	0
3632451O06Rik	0	0	0	0	0	0	0	0	0	0	0	0	0	0	0	0	0	0	0	0	0.038491	0
3632454L22Rik	0	0	0	0	0	0	0.099015	0	0	0	0	0	0	0	0	0	0	0	0	0	0	0
3830403N18Rik	3.09671	3.01417	0	4.04382	4.87875	3.89091	1.1302	1.99108	3.49911	3.86992	2.91616	4.49224	3.23848	3.29268	1.39239	1.25895	2.57628	1.15751	1.87115	1.89574	2.81966	3.28775
3830406C13Rik	13.7801	11.7575	13.0142	13.7978	5.66625	13.9155	3.73185	4.6951	3.29174	7.8823	4.86582	2.77678	7.11957	3.95619	10.122	10.7232	11.8038	9.41654	10.151	5.89729	11.6051	11.4032
3830408C21Rik	0.051193	0.067626	0.120807	0	0.051962	0.118331	0	0	0	0.095297	0.084206	0	0.148079	0	0	0.117164	0.099662	0.101254	0.0693	0.109148	0	0.20657
3830417A13Rik	0.097632	0	0	0	0	0	0	0	0	0	0	0	0	0	0	0	0	0	0	0	0	0
3830432H09Rik	0	0	0	0	0	0	0	0	0	0	0	0	0	0	0	0	0	0.07926	0	0	0	0
3930402G23Rik	0	0	0	0	0	0	0	0	0	0	0.168038	0.076968	0.049196	0	0	0	0	0	0	0	0	0
4430402I18Rik	0	0	0.047335	0	0	0	0	0	0.108615	0	0	0	0	0	0	0	0	0	0.032317	0	0	0
4631405J19Rik	0	0	0	0	0	0	0	0	0	0	0	0	0	0	0	0	0	0	0	0	0	0
4632404H12Rik	0.685694	0.767277	0.365924	1.29177	0.500865	0.510145	0.21927	0.269232	0.473145	0.799794	0.675903	0.344456	0.981361	0.321141	0.707259	0.840207	0.918821	0.478814	0.610897	0.462363	0.755256	1.17834
4632415L05Rik	1.63207	1.89479	2.07973	1.49375	1.56285	1.94523	1.45025	1.3792	1.99253	2.08454	2.80658	1.72978	2.5612	1.33024	1.29441	1.48223	1.67919	1.58002	1.72312	1.11735	1.84761	2.04251
4632427E13Rik	0	0	0	0	0	0.084205	0	0	0.217886	0.450606	0.238898	0.271819	0	0	0.278921	0.208152	0.419763	0.442917	0.428395	0	0	0
4632428C04Rik	0	0	0	0	0	0	0	0.111344	0	0	0.099177	0.20873	0	0	0	0.091892	0	0	0	0	0	0
4632428N05Rik	58.7419	46.0844	48.7403	57.5416	90.9208	61.8482	42.3847	38.6722	18.3749	25.9731	35.5855	23.6478	45.1103	30.0523	16.6144	17.3677	14.6859	23.0014	19.3541	26.3898	26.0522	25.6119
4732416N19Rik	0	0	0	0	0	0	0	0	0	0	0	0	0	0	0	0	0	0	0	0	0	0
4732456N10Rik	0	0	0	0	0	0	0	0	0	0	0	0	0	0	0	0	0	0	0	0	0	0
4732471J01Rik	0	0	0	0	0.18626	0.022877	0.101143	0.162405	0	0.291179	0	0.066583	0	0	0	0	0	0	0	0	0	0
4732490B19Rik	0	0	0	0	0	0	0	0	0.055501	0	0	0.089192	0	0	0	0	0	0	0	0	0	0
4732491K20Rik	0.302776	0.178784	0.216406	0.297026	0.239094	0.070527	0.079647	0.238396	0.189114	0.095737	0.299437	0.206813	0.416269	0.237424	0.157425	0.123189	0.253875	0.077813	0.205828	0.165614	0.162897	0.093538
4831407H17Rik	0	0	0	0	0	0	0	0	0	0	0	0	0	0	0	0	0	0	0	0	0	0
4831440E17Rik	0.067936	0.054888	0.080849	0.101799	0.041521	0.024089	0.173431	0.045722	0.012919	0.168957	0.067889	0.106915	0.104813	0.230091	0.035053	0.023459	0.094073	0.04091	0.042091	0	0.037941	0.08341
4833411C07Rik	0	0	0	0	0	0	0	0	0	0	0	0	0	0	0	0	0	0	0	0	0	0
4833412C05Rik	0	0	0	0	0	0	0	0	0	0	0	0	0	0	0	0	0	0	0	0	0	0
4833415N18Rik	0	0	0	0	0	0	0	0	0	0	0	0	0	0	0	0	0	0	0	0	0	0
4833417C18Rik	0.638794	0.67094	0.574885	0.896428	0.621006	0.580509	0.142793	0.654461	0.274855	0.681379	0.550111	0.440581	1.27849	0.652485	0.323933	0.252335	0.427072	0.097562	0.56497	0.317578	0.436308	0.359306
4833418N02Rik	0.209989	0.08334	0	0	0.190548	0.234018	1.12389	0.835486	0.788114	0.768885	0.814038	0.692856	0.911937	0	0.063506	0.264828	0	0.334768	0.235984	0	0.322013	0
4833419F23Rik	2.24604	3.01927	1.98737	0	2.67333	3.15591	2.33928	2.82667	2.51143	3.05219	3.26177	3.75612	2.56804	5.1371	2.03955	2.00533	1.4377	1.73549	2.24637	1.61596	2.43596	3.09604
4833420G17Rik	8.45228	10.1906	11.5629	15.0776	8.95046	13.0165	9.04229	8.43023	7.14704	12.5373	7.96026	7.22553	11.473	8.14368	5.50964	6.57558	5.55803	7.41666	6.08786	4.25785	7.85992	8.56969
4833422C13Rik	0	0	0	0	0	0	0	0	0	0	0	0	0	0	0	0	0	0	0	0	0	0
4833422M21Rik	0	0	0	0	0	0	0	0	0	0	0	0	0	0	0	0	0	0	0	0	0	0
4833423E24Rik	0	0	0	0	0	0	0	0	0	0	0	0	0	0	0	0	0	0	0	0	0	0
4833427F10Rik	0	0	0	0	0	0	0	0	0	0	0	0	0	0	0	0.066866	0	0	0	0	0	0.075314
4833427G06Rik	0	0	0	0	0	0	0	0	0	0	0	0	0	0	0	0	0	0	0	0	0	0
4833428L15Rik	0	0	0	0	0	0	0	0	0	0	0	0	0	0	0	0	0	0	0	0	0	0
4833439L19Rik	30.8378	32.9875	30.3234	37.4894	38.228	33.314	23.2706	28.9401	26.5464	25.6523	27.1309	25.1814	31.0492	27.725	25.0237	25.6893	21.9516	25.3429	26.8713	28.0986	24.4914	28.2684
4921501E09Rik	0	0	0	0	0	0	0	0	0	0	0	0.055218	0	0	0	0	0	0.048427	0	0	0	0
4921504A21Rik	0	0	0	0	0	0	0	0	0	0	0	0	0	0	0	0	0	0	0	0	0	0
4921504E06Rik	0	0	0	0	0	0	0	0	0	0	0	0	0	0	0	0	0	0	0	0	0	0
4921506M07Rik	0	0	0	0	0	0	0	0	0	0	0	0	0.095962	0	0	0	0	0	0	0	0	0
4921507L20Rik	0.119302	0.303963	0.195295	0.309203	0	0	0.197154	0.181283	0.193372	0.135576	0.180954	0.165335	0	0	0.167636	0.141094	0.114293	0.123987	0.326207	0.088905	0.410763	0.164795
4921507P07Rik	0	0	0	0	0.056466	0.072408	0	0	0	0	0.064367	0	0	0	0	0	0	0	0.028364	0	0	0
4921508D12Rik	0	0	0	0	0	0	0	0	0	0	0	0	0	0	0	0	0	0	0	0	0	0
4921509C19Rik	0	0	0	0	0	0	0	0	0	0	0	0	0	0	0	0	0	0.055662	0	0	0	0
4921509O07Rik	0	0	0	0	0	0	0	0	0	0	0.093806	0	0	0	0	0	0	0	0	0	0	0
4921511C10Rik	0	0	0	0	0	0	0	0	0	0	0	0	0	0	0	0	0	0	0	0	0	0
4921511C20Rik	0	0	0	0	0	0	0	0	0	0	0	0.109396	0	0	0.034329	0	0	0.079599	0	0	0	0
4921511H03Rik	0	0	0	0	0	0	0	0	0	0	0	0	0	0	0	0	0	0	0	0	0	0
4921511I17Rik	0	0	0	0	0	0	0	0	0.135173	0	0	0	0	0	0	0	0	0	0	0	0	0
4921511M17Rik	0	0	0	0	0	0	0	0	0	0	0	0	0	0	0	0	0	0	0	0	0	0
4921513I03Rik	0	0	0	0	0	0	0	0.066709	0	0	0	0.227244	0	0	0	0	0	0	0	0	0	0
4921515E04Rik	0	0	0	0	0	0	0	0	0	0	0	0	0	0	0	0	0	0	0	0	0	0
4921517D22Rik	0	0	0	0	0	0	0	0	0	0	0.048832	0	0	0	0	0	0	0	0	0	0	0
4921518K17Rik	0	0	0	0	0	0	0	0	0	0	0.04746	0	0	0	0	0	0	0	0	0	0	0
4921524J17Rik	5.36465	5.18619	5.22558	6.87145	3.49129	5.99374	4.75118	6.81906	5.46167	5.63635	7.77702	6.4292	8.1157	9.04981	4.77405	5.34874	6.05783	4.77468	5.98467	3.69019	6.35011	5.96498
4921524L21Rik	0	0	0	0	0	0	0	0	0	0	0	0	0	0	0	0	0	0	0	0	0	0
4921525O09Rik	0	0	0	0	0	0	0	0	0	0	0.049497	0	0	0	0	0	0	0	0	0	0	0
4921529L05Rik	0	0	0	0	0	0	0	0.070199	0	0	0.211272	0	0	0	0	0.108172	0.326622	0.083098	0.194239	0	0.273216	0.544936
4921530L21Rik	0	0	0	0	0	0	0	0	0	0	0	0	0	0	0	0	0	0.109854	0	0	0	0
4921531C22Rik	1.92443	1.45837	1.30974	1.82517	1.98953	1.32838	0.853784	0.90403	0.529604	0.732256	0.768796	0.627337	0.915601	0.836866	1.31945	1.23846	1.36915	1.10747	1.56311	1.18998	1.25623	0.778411
4921531P14Rik	0	0	0	0	0	0	0	0	0	0	0	0	0	0	0	0	0	0	0	0	0	0
4921533I20Rik	0	0	0	0	0	0	0	0	0	0	0.159823	0	0	0	0	0	0.061664	0.064342	0	0	0	0
4921534H16Rik	0	0	0	0	0	0	0	0	0	0	0	0	0	0	0	0	0	0	0	0	0	0
4921536K21Rik	0.530977	0.314487	0.601942	0	0.299207	0.235846	0.166586	0.079496	0.16095	0.139405	0.215295	0.276545	0.295671	0	0.438351	0.36691	0.381636	0.705611	0.493842	0.419003	0.50051	0.402744
4921539E11Rik	0	0	0	0	0	0	0	0	0	0	0	0	0	0	0	0	0	0	0	0	0	0
4922502D21Rik	0	0.081424	0	0	0	0	0.08125	0	0	0	0	0	0	0	0	0	0	0	0	0	0	0
4922502H24Rik	0	0	0	0	0	0	0	0	0	0	0	0	0	0	0	0	0	0	0	0	0	0
4922502N22Rik	0	0	0	0	0	0	0	0	0	0	0	0	0	0	0	0	0	0	0	0	0	0
4930401C15Rik	0	0	0	0	0	0	0	0	0	0	0	0	0.121374	0	0	0	0	0	0	0	0	0
4930401O10Rik	0	0	0	0	0	0	0	0	0	0	0	0	0	0	0	0	0	0	0	0	0	0
4930401O12Rik	0	0	0	0	0	0	0	0	0	0	0	0	0	0	0	0	0	0	0	0	0	0
4930402F06Rik	0	0	0	0	0	0	0	0	0	0	0.118128	0	0	0	0	0	0	0	0	0	0	0
4930402F11Rik	0	0	0	0	0	0	0	0	0	0	0	0	0	0	0	0	0	0	0	0	0	0
4930402H24Rik	4.28034	5.52083	6.49251	7.90569	3.57103	5.50881	2.86192	2.46904	2.92766	3.14276	3.11054	3.54699	2.7664	2.36884	3.3459	3.9928	3.19635	4.23877	4.33388	3.38397	4.26496	4.64299
4930402K13Rik	0	0	0	0	0	0	0	0	0	0	0.231524	0.041193	0	0	0	0	0	0.034701	0	0	0	0
4930404A05Rik	0	0	0	0	0	0	0	0	0	0	0	0	0	0	0	0	0	0	0	0	0	0
4930404H11Rik	0	0	0	0	0	0	0	0	0	0	0	0	0	0	0	0	0	0	0	0	0	0
4930404I05Rik	0.815736	0.677123	1.92049	0.433461	0.341593	0.924266	4.26222	0.797265	0.7658	0.71332	0.888577	1.90894	0.722739	1.63545	0.201404	0	0.25902	0.29918	0	0	0.087335	0.298373
4930404N11Rik	97.7106	122.874	124.542	91.1589	125.236	87.7401	51.3384	61.8396	94.8003	56.1151	52.2445	47.8997	53.6578	53.3165	123.278	150.402	149.263	125.916	96.0625	115.671	101.916	72.657
4930405A10Rik	0	0	0	0	0	0	0	0	0	0	0	0	0	0	0.111488	0	0	0	0	0	0	0
4930405A21Rik	0.161805	0	0	0	0.426304	0.560206	0	0	0.117457	0	0	0	0	0	0.15435	0	0.209165	0.288228	0.821163	0.873166	0.669563	0.236972
4930405D11Rik	0	0	0	0	0	0	0	0	0	0	0	0	0	0	0	0	0	0	0	0	0	0
4930405J17Rik	0	0	0	0	0	0	0	0	0	0	0	0	0	0	0	0	0	0	0	0	0	0
4930405L22Rik	0	0	0	0	0	0	0	0	0	0	0	0	0	0	0	0	0	0	0	0	0	0
4930405O22Rik	0	0.045048	0	0	0.034692	0	0.16374	0	0	0	0.169408	0	0	0	0.05691	0.058538	0	0.067303	0	0	0.054593	0.059816
4930406D18Rik	0	0	0	0	0	0	0	0	0	0	0	0	0	0	0	0	0	0	0	0	0	0
4930407G08Rik	0	0	0	0	0	0	0	0	0	0	0	0	0	0	0	0	0	0	0	0	0	0
4930407I10Rik	0	0	0	0	0	0	0	0	0	0	0	0.06156	0	0	0	0	0	0.027356	0	0	0	0
4930407I19Rik	0	0	0	0	0	0	0	0	0	0	0	0	0	0	0	0	0	0	0	0	0	0
4930412B13Rik	0	0	0	0	0	0	0	0	0	0	0	0	0	0	0	0	0	0	0	0	0	0
4930412C18Rik	0.094529	0.273394	0.570867	0.359078	0.157888	0.268367	1.55902	0.598064	0.075717	0.303202	0.201071	0.835438	0.248197	1.08275	0.158136	0.098328	0.094478	0.064631	0.04126	0.086455	0.039975	0.208616
4930412O13Rik	0	0	0	0	0	0	0	0	0	0	0.050422	0	0	0	0	0	0	0	0	0	0	0
4930413E15Rik	0	0	0	0	0	0	0	0	0	0	0.309735	0.225243	0	0	0	0	0	0	0	0	0	0
4930413F20Rik	0	0	0	0	0	0	0	0	0	0	0	0	0	0	0	0	0	0	0	0	0	0
4930413G21Rik	4.33837	4.94315	8.43843	8.06476	8.09281	7.81764	16.4012	17.0905	15.4348	12.0181	16.7692	24.0472	17.8396	13.006	7.86571	7.24373	5.51807	5.84591	5.79448	5.74251	6.21872	6.81767
4930413M19Rik	0	0	0	0	0	0	0	0	0	0	0	0	0	0	0	0	0	0.06914	0	0	0	0
4930414N06Rik	0	0	0.775898	0	0	0.42433	0.407908	0.222525	0.069898	0	0	0	0	0	0.403267	0	0	0	0	0	0	0
4930415F15Rik	0	0	0	0	0	0	0	0	0	0	0	0	0	0	0	0	0	0	0	0	0	0
4930415L06Rik	0	0	0	0	0	0	0	0	0	0	0	0	0	0	0	0	0	0	0	0	0	0
4930415O20Rik	0	0	0	0	0	0	0	0	0	0	0	0.227879	0	0	0	0	0	0	0	0	0	0
4930417O13Rik	0	0.17297	0	0	0	0	0	0.198264	0	0	0	0	0	0	0	0	0	0	0	0	0	0
4930417O22Rik	0	0	0	0	0	0	0	0	0	0	0	0	0	0	0	0	0	0	0	0	0	0
4930419G24Rik	0	0	0	0	0	0	0	0	0	0	0	0	0	0	0	0	0	0	0	0	0	0
4930423M02Rik	0	0	0	0	0	0	0	0	0	0	0	0	0	0	0	0	0	0	0	0	0	0
4930425K10Rik	0	0	0	0	0	0	0	0	0	0	0	0	0	0	0	0	0	0	0	0	0	0
4930425L21Rik	0	0	0	0	0	0	0	0	0	0	0	0	0	0	0	0	0	0	0	0	0	0
4930425O10Rik	0	0	0	0	0	0	0	0	0	0	0	0	0	0	0	0	0	0	0	0	0	0
4930426D05Rik	0	0	0	0	0	0	0	0	0	0	0	0	0	0	0	0	0	0	0	0	0	0
4930426L09Rik	0.072546	0.39551	0.711954	0.316152	0.354458	0.300283	0.247859	0.571286	0.393235	0.366777	0.381453	0.246204	0.56552	0.022091	0.145961	0.073833	0.210848	0.086597	0.083531	0.184854	0.141891	0.040063
4930427A07Rik	1.55334	2.50638	1.76776	2.04313	2.61523	2.1784	0.483289	0.649533	0.482706	0.49958	0.985709	0.540641	1.16838	0	2.89235	2.37069	3.64542	3.75685	3.88629	4.4175	3.07202	1.89871
4930428D20Rik	0	0	0	0	0	0	0	0	0	0	0	0	0	0	0	0	0	0	0	0	0	0
4930428E07Rik	0	0	0	0	0	0	0	0	0	0	0	0	0	0	0	0	0	0	0	0	0	0
4930428G15Rik	0	0	0	0	0	0	0	0	0	0	0	0.272732	0	0	0	0	0	0	0	0	0	0
4930428O21Rik	0	0	0	0	0	0	0	0.092481	0	0	0	0	0	0	0	0	0	0	0.038046	0	0	0
4930429B21Rik	0.082562	0	0.253145	0.239306	0.057842	0	0.032625	0.055381	0.112214	0.143284	0.123487	0.186135	0.081169	0.364757	0.131198	0.086106	0.16429	0.136191	0.130894	0.308747	0.060454	0.223656
4930429D17Rik	0	0	0	0	0	0	0	0	0	0	0	0	0	0	0	0	0	0	0	0	0	0
4930429F11Rik	0	0	0	0	0	0	0	0	0	0	0	0	0	0	0	0	0	0	0	0	0	0
4930429F24Rik	0	0	0	0	0	0	0	0	0	0	0	0	0	0	0	0	0	0	0	0	0	0
4930430A15Rik	0	0	0	0	0	0	0	0	0	0	0	0	0	0	0	0	0	0	0	0	0	0
4930430F08Rik	2.97463	2.93214	4.62434	3.88948	1.1722	3.30151	0.681365	1.20066	1.14013	2.00621	1.04875	1.47054	2.01686	1.24965	3.71245	2.08345	2.79133	2.33243	2.75256	1.19367	2.34768	4.90787
4930430F21Rik	0	0	0	0	0	0	0	0	0	0	0	0	0	0	0	0	0	0	0	0	0	0
4930430J02Rik	0	0	0	0	0	0	0	0	0	0	0	0	0	0	0	0	0	0	0	0	0	0.291092
4930431F12Rik	0	0	0	0	0	0	0	0	0	0	0	0	0	0	0	0	0	0	0	0	0.024457	0.025799
4930431P03Rik	1.02706	1.35624	2.30509	1.39394	0.302721	0.908127	0.213858	0.323322	0.315295	0.706064	0.332054	0.192897	0.366621	0.235164	0.093776	0.094544	0	0.302702	0.101153	0	0.227486	0.175382
4930432J09Rik	0	0	0	0	0	0	0	0	0	0	0	0	0	0	0	0	0	0	0	0	0	0
4930432K21Rik	0.127864	0.20383	0	0.284458	0.552051	0.381612	0.042776	0.086029	0	0.072845	0	0	0.195433	0	0	0.222322	0.150688	0.254592	0.118226	0	0.196642	0.260696
4930432M17Rik	0	0	0	0	0	0	0	0	0	0	0	0	0	0	0	0	0	0	0	0	0	0
4930433B08Rik	0	0	0	0	0	0	0	0	0	0	0	0	0	0	0	0	0	0	0	0	0	0
4930433I11Rik	0	0	0	0	0	0	0	0	0	0	0.120144	0	0	0	0	0	0	0.062804	0	0	0	0
4930433N12Rik	0	0	0	0	0	0	0	0	0	0	0	0	0	0	0	0	0	0	0	0	0	0
4930434J06Rik	0	0	0	0	0	0	0	0	0	0	0	0	0	0	0	0	0	0	0	0	0	0
4930435E12Rik	0	0	0	0	0	0	0	0	0	0	0	0	0	0	0	0	0	0	0	0	0	0
4930438E09Rik	0	0	0	0	0	0	0	0	0	0	0	0	0	0	0	0	0	0	0	0	0	0
4930440C22Rik	0	0	0	0	0	0	0	0	0	0	0	0	0	0	0	0	0	0	0	0	0	0
4930440I19Rik	0.121018	0	0	0	0	0	0	0	0	0	0	0	0	0	0	0	0	0	0	0	0	0
4930441H08Rik	0	0	0	0	0	0	0	0	0	0	0	0	0	0	0	0	0	0	0	0	0	0
4930441J16Rik	0	0	0	0	0	0	0	0	0	0	0	0	0	0	0	0	0	0	0	0	0	0
4930442J19Rik	0	0	0	0	0	0	0	0	0	0	0	0	0	0	0	0	0	0	0	0	0	0
4930442L01Rik	0	0	0	0	0	0	0	0	0	0	0	0.107311	0	0	0	0	0	0	0	0	0	0
4930443O20Rik	0	0	0	0	0	0	0	0	0	0	0	0	0	0	0	0	0	0	0	0	0	0
4930444F02Rik	0	0	0	0	0	0	0	0	0	0	0.089775	0	0	0	0	0	0	0.071332	0	0	0	0
4930444G20Rik	0	0.004026	0	0	0	0	0	0.010096	0.003741	0.005674	0.212117	0.025823	0.009885	0	0.00512	0	0	0.010092	0.002635	0	0.014931	0.008425
4930444M15Rik	0	0	0	0	0	0	0	0	0	0	0	0	0	0	0	0	0	0	0	0	0	0
4930444P10Rik	0	0	0	0	0	0	0	0.081118	0	0	0.127119	0	0	0	0	0	0	0	0	0	0	0
4930445N18Rik	0	0	0	0	0	0	0	0.164168	0	0	0	0	0	0	0	0	0	0	0	0	0	0
4930447A16Rik	0	0	0	0	0	0	0	0	0	0	0	0	0	0	0	0	0	0	0	0	0	0
4930447C04Rik	0	0	0	0	0	0	0	0	0	0	0	0	0	0	0	0	0	0	0	0	0	0
4930447F24Rik	0	0.190172	0.73719	0	0	0	0.18914	0	0	0.272756	0.1748	0	0	0	0.081684	0	0	0.09533	0	0	0	0
4930447J18Rik	0	0	0	0	0	0	0	0	0	0	0	0	0	0	0	0	0	0.150849	0	0	0	0
4930447K03Rik	0	0	0	0	0	0	0	0	0	0	0	0	0	0	0	0	0	0	0	0	0	0
4930447M23Rik	0.045806	0	0	0	0	0	0	0	0	0	0	0	0.060305	0	0	0	0	0	0	0	0	0
4930447N08Rik	0	0	0	0	0	0	0	0	0	0	0	0	0	0	0	0	0	0	0	0	0	0
4930448C13Rik	0	0	0	0	0	0	0	0	0	0	0	0	0	0	0	0	0	0	0	0	0	0
4930448F12Rik	0	0	0	0	0	0	0	0	0	0	0	0	0	0	0	0	0	0	0	0	0	0
4930448H16Rik	0	0	0	0	0	0	0	0	0	0	0	0	0	0	0	0	0	0	0	0	0	0
4930448I06Rik	0	0	0	0	0	0	0	0	0	0	0	0	0	0	0	0	0	0	0	0	0	0
4930448I18Rik	0	0	0	0	0	0	0	0	0	0	0	0	0	0	0	0	0	0	0	0	0	0
4930448K20Rik	0	0	0	0	0	0	0	0	0.042165	0	0.112273	0	0	0	0	0	0	0	0	0	0	0
4930449E01Rik	0	0	0	0	0	0	0	0	0	0	0	0	0	0	0	0	0	0	0	0	0	0
4930449E18Rik	0	0	0	0	0	0	0	0	0	0	0	0	0	0	0	0	0	0	0	0	0	0
4930449I24Rik	0	0	0	0	0	0	0	0	0	0	0	0	0	0	0	0	0	0	0	0	0	0
4930451G09Rik	0	0	0	0	0.070291	0	0.089001	0	0	0	0.085811	0	0	0	0	0	0.044446	0.089415	0	0.097675	0	0
4930451I11Rik	0	0	0	0	0	0	0	0	0	0	0	0	0	0	0	0	0	0	0	0	0	0
4930452A19Rik	0	0	0	0	0	0	0	0	0	0	0	0	0	0	0	0	0	0	0	0	0	0
4930452B06Rik	0	0	0	0	0	0	0	0	0	0	0	0	0	0	0	0	0	0	0	0	0	0
4930452G13Rik	0	0	0	0	0	0	0	0	0	0	0	0	0	0	0	0	0	0	0	0	0	0
4930452N14Rik	0	0	0	0	0	0	0	0	0	0	0	0	0	0	0	0	0	0	0	0	0	0
4930453H23Rik	0	0	0	0	0	0	0	0	0	0	0	0	0	0	0	0	0	0	0	0	0	0
4930453L07Rik	0	0	0	0	0	0	0	0	0	0	0.168819	0	0	0	0	0	0	0.089426	0	0	0	0
4930453N24Rik	19.254	15.5183	15.725	14.6743	10.5916	16.7086	17.3712	16.8092	17.2527	15.1869	17.9377	15.4556	19.6445	21.5941	15.9639	15.2381	16.2282	14.1099	17.958	12.1457	17.1041	19.6738
4930455B14Rik	0	0	0	0	0	0	0	0	0	0	0	0	0	0	0	0	0	0	0	0	0	0
4930455C13Rik	0	0	0.888489	0.744994	0	0.060982	0.649677	0.062876	0.202413	0.661774	0	0.486975	0.547877	0	0.185917	0	0.057022	0	0.097945	0	0.117171	0.058242
4930455D15Rik	0	0	0	0	0	0	0	0	0	0	0	0	0	0	0	0	0	0	0	0	0	0
4930455F16Rik	0	0	0	0	0	0	0	0	0	0	0	0	0	0	0	0	0	0	0	0	0	0
4930455G09Rik	5.1146	3.83689	8.03415	8.25605	8.70841	6.74413	1.59432	3.20869	1.74174	4.11526	2.42233	1.56233	3.26437	0.671642	2.29387	2.72999	3.39148	2.43079	3.54796	5.55688	6.11464	3.91797
4930455H04Rik	0	0	0	0	0	0	0	0	0	0	0	0	0	0	0	0	0	0	0	0	0	0
4930455J16Rik	0	0	0	0	0	0	0	0	0	0	0	0	0	0	0	0	0	0	0	0	0	0
4930456L15Rik	0	0	0	0	0	0	0	0	0	0	0	0	0	0	0	0	0	0	0	0	0	0
4930459C07Rik	0	0	0	0	0.107742	0	0.104723	0.215647	0.144797	0	0.399889	0	0	0	0.136428	0.139095	0	0	0.18944	0	0.209386	0.493241
4930459L07Rik	0	0	0	0	0	0	0	0	0	0	0	0	0	0	0	0	0	0	0	0	0	0
4930461G14Rik	0	0	0	0	0	0	0	0	0	0	0	0	0	0	0	0	0	0	0	0	0	0
4930463O16Rik	0	0	0	0	0	0	0	0	0	0	0	0	0	0	0	0	0	0	0	0	0	0
4930465K10Rik	0	0	0	0.187382	0	0.044638	0.346907	0	0.047248	0	0	0.057368	0	0.341543	0.042536	0.043177	0.096403	0	0.025193	0	0	0.094349
4930465M20Rik	0	0	0	0	0	0	0	0	0	0	0	0	0	0	0	0	0	0	0	0	0	0
4930467D21Rik	0	0	0	0	0	0	0.063445	0	0	0	0	0	0	0	0	0	0	0	0	0	0	0
4930467E23Rik	0	0	0	0	0	0	0	0	0	0	0	0	0.04501	0	0	0	0	0	0	0	0	0
4930467K11Rik	0	0	0	0	0	0	0	0	0	0	0	0	0	0	0	0	0	0	0	0	0	0
4930469G21Rik	0	0	0	0	0	0	0	0	0	0	0	0	0	0	0	0	0	0	0	0	0	0
4930470H14Rik	0	0	0	0	0	0	0	0	0	0	0	0	0	0	0	0	0	0	0	0	0	0
4930470O06Rik	0	0	0	0	0	0	0	0	0	0	0	0	0	0	0	0	0	0	0	0	0	0
4930470P17Rik	0	0	0	0	0	0	0	0	0	0	0.158589	0	0	0	0	0	0	0	0	0	0	0
4930471C04Rik	0	0	0	0	0	0	0	0	0.122784	0	0	0	0	0.376198	0	0	0	0	0	0	0	0
4930471G03Rik	0	0	0	0	0	0	0	0	0	0	0	0	0	0	0	0	0	0	0	0	0	0
4930471M09Rik	0	0	0	0	0	0	0	0	0	0	0	0	0	0	0	0	0	0	0	0	0	0
4930473A02Rik	0	0	0	0	0.052272	0.157496	0.088028	0.087544	0.347063	0.116379	0.103001	0	0.370745	0	0.378364	0.091314	0	0.110196	0.126171	0	0.082231	0
4930473O22Rik	0	0	0	0	0	0	0	0	0	0	0	0	0	0	0	0	0	0	0	0	0	0
4930474G06Rik	0	0	0	0	0	0	0	0	0	0	0	0	0	0	0	0	0	0	0	0	0	0
4930474H20Rik	0	0	0	0	0	0	0	0	0	0	0	0	0	0	0	0	0	0	0	0	0	0
4930474M22Rik	0	0	0	0	0	0	0	0	0	0	0	0	0	0	0	0	0	0	0	0	0	0
4930474N05Rik	0	0	0	0	0	0	0	0	0	0	0	0	0	0	0	0	0	0	0	0	0	0
4930474N09Rik	0	0	0	0	0	0	0.769829	0.358817	0.861807	0.805872	0.198526	0.400336	0	0	0	0	0	0	0	0	0	0
4930477N07Rik	0	0	0	0	0	0	0	0	0	0	0	0	0	0	0	0	0	0	0	0	0	0
4930478L05Rik	0	0	0	0	0	0	0	0	0	0	0.085579	0	0	0	0	0	0	0	0	0	0	0
4930478P22Rik	0	0	0	0	0	0	0	0	0	0	0	0	0	0	0	0	0	0	0	0	0	0
4930479D17Rik	0	0	0	0	0.168178	0.224714	0	0	0	0	0	0	0	0	0	0	0	0.232775	0	0	0	0
4930480E11Rik	0	0	0	0	0	0	0	0	0	0	0	0	0	0	0	0	0	0	0	0	0	0
4930480G23Rik	0	0	0	0	0	0	0	0	0	0	0	0	0	0	0	0	0	0	0	0	0	0
4930480K15Rik	0	0	0	0	0	0	0	0	0	0	0	0	0	0	0	0	0	0	0	0	0	0
4930480K23Rik	0.047766	0.114758	0.159952	0.604548	0.294755	0.083349	0.133139	0	0	0	0.117426	0	0.084783	0	0.288978	0.066196	0.075913	0.113525	0.088937	0.124297	0.113399	0
4930480M12Rik	0	0	0	0	0	0	0	0	0	0	0	0	0	0	0	0	0	0	0	0	0	0
4930481A15Rik	0.615216	0.768834	1.46786	0.771877	1.01131	0.848159	0	0.098772	0.109064	0	0	0.061789	0.286048	0	0.440774	0.544673	0.233247	0.846922	0.212234	0.096108	0.287028	0.342284
4930482G09Rik	0	0	0	0	0	0	0	0	0	0	0	0	0	0	0	0	0	0	0	0	0	0
4930483J18Rik	0	0	0	0	0	0	0	0	0	0	0	0	0	0	0.101452	0	0	0	0	0	0	0
4930483K19Rik	0	0.199909	0.391792	0.196898	0	0.205536	0	0.174028	0.112369	0.472097	0	0	0	0	0.514714	0.251887	0.299807	0	0.202795	0	0	0
4930483O08Rik	0	0	0	0	0	0	0	0	0	0	0	0	0	0	0	0	0	0	0	0	0	0
4930484H19Rik	0	0	0	0	0	0	0	0	0	0	0	0	0	0	0	0	0	0	0	0	0	0
4930486F22Rik	0	0	0	0	0	0	0	0	0	0	0	0	0	0	0	0	0	0	0	0	0	0
4930486I03Rik	0	0	0	0	0	0	0	0	0	0	0	0	0	0	0	0	0	0	0	0	0	0
4930486L24Rik	0	0	0	0	0	0	0	0	0	0	0	0	0	0	0	0	0	0	0	0	0	0.431325
4930487D11Rik	0	0	0	0	0	0	0	0	0	0	0	0	0	0	0	0	0	0	0	0	0	0
4930487H11Rik	0.115149	0.710266	0.478872	0	0	0.106481	1.90445	1.51392	1.97765	2.16357	0.32311	1.84635	0.437978	0.838802	2.17823	1.82837	1.29653	0.406906	0.855881	0.113408	0.459064	0.411125
4930488B22Rik	0	0	0	0	0	0	0	0	0	0	0	0	0	0	0	0	0	0	0	0	0	0
4930488L21Rik	0	0	0	0	0	0	0	0	0	0	0.042345	0	0	0	0	0	0	0	0	0	0.028403	0
4930500F04Rik	0	0	0	0	0	0	0	0	0	0	0	0	0	0	0	0	0	0	0	0	0	0
4930500L23Rik	0	0	0	0	0	0	0	0	0	0	0	0	0	0	0	0	0	0	0	0	0	0
4930502A04Rik	0	0	0	0	0	0	0	0	0	0	0	0	0	0	0	0	0	0	0	0	0	0
4930502E09Rik	0	0	0	0	0	0	0	0	0	0	0	0	0	0	0	0	0	0	0	0	0	0
4930502E18Rik	0.555311	2.83796	1.37517	7.01874	6.6362	6.49917	1.20348	1.83464	0.949676	1.36252	2.84484	1.33269	6.28313	3.83801	0.771895	0.644326	1.61371	1.29489	2.89739	4.75799	3.82703	4.82053
4930503B20Rik	0	0	0	0	0	0	0	0	0	0	0	0	0	0	0	0	0	0	0	0	0	0
4930503E14Rik	0	0	0	0	0	0	0	0	0	0	0	0	0	0	0	0	0	0	0	0	0	0
4930503E24Rik	0	0	0	0	0	0	0	0	0	0	0	0	0	0	0	0	0	0	0	0	0	0
4930503F20Rik	0	0	0	0	0	0	0	0	0	0	0	0	0	0	0	0	0	0	0	0	0	0
4930503H13Rik	0	0	0	0	0	0	0	0	0	0	0	0	0	0	0	0	0	0	0	0	0	0
4930503L19Rik	7.25301	8.15245	9.7459	5.71351	2.23491	5.94149	4.3721	3.15233	5.92196	6.84193	2.51853	6.05805	4.12132	4.3434	4.86542	2.98526	2.80688	3.55305	2.83339	1.50723	3.74455	5.05909
4930503O07Rik	0	0	0	0	0	0	0	0	0	0	0	0	0	0	0	0	0	0	0	0	0	0
4930504C09Rik	0	0	0	0	0	0	0	0	0	0	0	0	0	0	0	0	0	0	0	0	0	0
4930504O13Rik	0	0	0	0	0	0	0	0	0	0	0	0	0	0	0	0	0	0	0	0	0	0
4930505A04Rik	0	0	0	0	0	0	0	0	0	0	0	0	0	0	0	0	0	0	0	0	0	0
4930505G20Rik	0	0	0	0	0	0	0	0	0	0	0	0	0	0	0	0	0	0	0	0	0	0
4930505K13Rik	0	0	0	0	0	0	0	0	0	0	0	0	0	0	0	0	0	0	0	0	0	0
4930505K14Rik	0	0	0	0	0	0	0	0	0	0	0	0	0	0	0	0	0	0	0	0	0	0
4930506A18Rik	0	0	0	0	0	0	0	0	0	0	0	0	0	0	0	0	0	0	0	0	0	0
4930506C21Rik	0.203276	0.530966	0.8241	0	0.100479	0.173216	0.613586	0.525336	1.27649	1.94181	0	0.63898	0.827253	0	0.31302	0.102178	0.319645	0.401229	0.217499	0	0	0.466043
4930507D05Rik	0.101479	0.262412	0.066922	0.869457	0.094968	0.274947	0.149966	0.024448	0.258887	0.95942	0.487736	0.108611	0.27705	0	0.189764	0.597652	0.249898	0.254018	0.334456	0.395653	0.194012	0.288971
4930507D10Rik	0	0	0	0	0	0	0	0	0	0	0	0	0	0	0	0	0	0	0	0	0	0
4930509E16Rik	0.08992	0.158111	0	0	0	0	0.104724	0	0.147524	0.357056	0	0	0	0	0	0	0.10495	0	0	0	0	0
4930509J09Rik	0	0	0	0	0	0	0	0	0	0	0	0	0	0	0	0	0	0	0	0	0.069314	0
4930509K18Rik	0	0	0	0	0	0	0	0	0	0	0	0	0	0	0	0	0	0	0	0	0	0
4930511A02Rik	0	0	0	0	0	0	0	0	0	0	0	0	0	0	0	0	0	0	0	0	0	0
4930511A08Rik	0	0	0	0	0	0	0	0	0	0	0	0	0	0	0	0	0	0	0	0	0	0
4930511E03Rik	0	0	0	0	0	0	0	0	0	0	0.176839	0	0	0	0	0	0	0	0	0	0	0
4930511M06Rik	0	0	0	0	0	0	0	0	0	0	0	0	0	0	0	0	0	0	0	0	0	0
4930512B01Rik	0	0	0	0	0	0	0	0	0	0	0	0	0	0	0	0	0	0	0	0	0	0
4930512J16Rik	0.20144	0.392902	0.081686	0.383318	0.494742	0.567386	0.101765	0.241659	0.159092	0.33428	0.342743	0.314679	0.259303	0	0.487996	0.419072	0.436189	0.539658	0.512142	0.65457	0.665662	2.39961
4930512M02Rik	0	0	0	0	0	0	0	0	0	0	0	0	0	0	0	0	0	0	0	0	0	0
4930513D17Rik	0	0	0	0	0	0	0	0	0	0	0	0	0	0	0	0	0	0	0	0	0	0
4930513N10Rik	0.233573	0.113576	0.218107	0.379238	0.180839	0.362247	0.131361	0.213979	0.152253	0.158783	0.270904	0.506948	0.357483	0	0.287546	0.262497	0.173622	0.164559	0.416696	0.283228	0.212292	0.149957
4930513O06Rik	0	0	0	0	0	0	0	0	0	0	0	0	0	0	0	0	0	0	0	0	0	0
4930515B02Rik	0	0	0	0	0	0	0	0	0	0	0	0	0	0	0	0	0	0	0	0	0	0
4930515G01Rik	0.806391	0.803937	0.526549	1.90795	1.22254	1.12856	0.659096	1.00278	1.03653	1.01056	0.76313	1.43743	1.343	0.77808	1.19563	1.29306	1.0269	0.955753	1.5683	1.66225	1.21121	0.888543
4930515G16Rik	0	0	0	0	0	0	0	0	0	0	0	0	0	0	0	0	0	0	0	0	0	0
4930515L03Rik	0	0	0	0	0	0	0	0	0	0	0	0	0	0	0	0	0	0	0	0	0	0
4930515L19Rik	0	0	0	0	0	0	0	0	0	0	0	0	0	0	0	0	0	0	0	0	0	0
4930517E11Rik	0	0	0	0	0	0	0	0	0	0	0	0	0	0	0	0	0	0	0	0	0	0
4930517M08Rik	0	0	0	0	0	0	0	0	0	0	0	0	0	0	0	0	0	0	0	0	0	0
4930518J21Rik	0	0	0	0	0	0	0	0	0	0	0	0	0	0	0	0	0	0	0	0	0	0
4930518P08Rik	0	0	0	0	0	0	0	0	0	0	0.114721	0	0	0	0	0	0	0	0	0	0	0
4930519D14Rik	0	0	0	0	0	0	0	0	0	0	0	0	0	0	0	0	0	0	0	0	0	0
4930519F09Rik	0	0	0	0	0	0.004498	0.013268	0	0	0	0.104825	0.010684	0	0	0	0	0	0.004628	0.002381	0	0	0
4930519F16Rik	0	0	0	0	0	0	0	0	0	0	0	0	0	0	0	0	0	0	0	0	0	0
4930519F24Rik	0	0	0	0	0	0	0	0	0	0	0	0	0	0	0	0	0	0	0	0	0	0
4930519G04Rik	0	0	0	0	0	0	0	0.136714	0	0	0	0.070945	0	0	0	0	0	0	0	0	0	0
4930519H02Rik	0	0	0	0	0	0	0	0	0	0	0	0	0	0	0	0	0	0	0	0	0	0
4930519K11Rik	0	0	0	0	0	0	0	0	0	0	0	0	0	0	0	0	0	0	0	0	0	0
4930520O04Rik	0	0	0.222455	0	0.161719	0.137039	0.286177	0.391386	1.90037	0.749056	0.197864	0	0.329056	0	0.35764	0.548559	0.549095	0.304397	0.135276	0	0.161635	0.097194
4930520P13Rik	0	0	0	0	0	0	0	0	0	0	0	0	0	0	0	0	0	0	0	0	0	0
4930521E06Rik	0	0	0	0	0	0	0	0	0	0	0	0	0	0	0	0	0	0	0	0	0	0
4930522H14Rik	0	0	0	0	0	0	0	0	0	0	0	0	0	0	0	0	0	0	0	0	0	0
4930522O17Rik	0	0	0	0	0	0	0	0	0	0	0	0	0	0	0	0	0	0	0	0	0	0
4930523C07Rik	5.64314	5.82328	6.32185	1.7008	1.39215	2.15563	16.5672	10.2425	28.526	13.0408	7.11714	9.92236	4.57095	4.57202	2.31917	2.1544	1.96268	2.41641	1.21893	0.476663	0.768105	1.72388
4930523O13Rik	0	0	0	0	0	0	0	0	0	0	0	0	0	0	0	0	0	0	0	0	0	0
4930524B15Rik	0	0	0	0	0	0	0	0	0	0	0	0	0	0	0	0	0	0	0	0	0	0
4930524B17Rik	0	0	0	0	0	0	0	0	0	0	0	0	0	0	0	0	0	0	0	0	0	0
4930524C18Rik	0	0	0	0	0	0	0	0	0	0	0	0	0	0	0	0	0	0	0	0	0	0
4930524N10Rik	0	0	0	0	0	0	0	0	0	0	0.151549	0	0	0	0	0	0	0	0	0	0	0
4930524O05Rik	0	0	0	0	0	0	0	0	0	0	0	0	0	0	0	0	0	0	0	0	0	0
4930524O08Rik	0	0	0	0	0	0	0	0	0	0	0	0	0	0	0	0	0	0	0	0	0	0
4930525C09Rik	0	0	0	0	0	0	0	0	0	0	0	0	0	0	0	0	0	0	0	0	0	0
4930525D18Rik	0	0	0	0	0	0	0	0	0.256517	0	0.157091	0	0	0.579436	0	0	0	0	0	0	0	0
4930525G20Rik	0	0	0	0	0	0.056082	0	0	0	0.060285	0	0	0.066584	0	0.055371	0.056206	0	0.064055	0.066343	0	0.052884	0.079724
4930526H09Rik	0	0	0	0	0	0	0	0	0	0	0	0	0	0	0	0	0	0	0	0	0	0
4930526I15Rik	6.4206	6.18824	6.76873	4.36593	6.09119	4.91528	7.84983	7.21692	6.83626	7.30196	6.11871	7.16902	4.47671	5.04785	5.96569	7.87586	6.30533	6.71612	5.58928	5.47222	6.19623	6.87134
4930526L06Rik	0	0	0	0	0	0	0	0	0	0	0	0	0.139145	0	0	0	0	0	0	0	0	0
4930527F14Rik	0	0	0	0	0	0	0	0	0	0	0	0	0	0	0	0	0	0	0	0	0	0
4930527G23Rik	0	0	0	0	0	0	0	0	0	0	0	0	0	0	0	0	0	0	0	0	0	0
4930528A17Rik	0.055651	0.120975	0	0.112926	0.109406	0.163135	0.06256	0.025278	0.028474	0.137894	0.11398	0.034573	0.098394	0	0.182491	0.026407	0	0.091395	0.053291	0.032685	0	0.028056
4930528D03Rik	0	0	0	0	0	0	0	0	0	0	0	0	0	0	0	0	0	0	0	0	0	0
4930528G23Rik	0	0	0	0	0	0	0	0	0	0	0	0	0	0	0	0	0	0	0	0	0	0
4930528H21Rik	0	0	0	0	0	0	0	0	0	0	0	0	0	0	0	0	0	0	0	0	0	0
4930528P14Rik	0	0	0	0	0	0	0	0	0	0	0	0	0	0	0	0	0	0	0	0	0	0
4930529C04Rik	0.142858	0.165238	0.178732	0.252391	0.125621	0.173601	0.067861	0.050373	0.081623	0.105279	0.069233	0.093985	0.088887	0	0.256437	0.189006	0.184242	0.209139	0.273234	0.152044	0.235084	0.250979
4930529K09Rik	0	0	0	0	0	0	0	0	0	0	0	0	0	0	0	0	0	0	0	0	0	0
4930529L06Rik	0	0	0	0	0	0	0	0	0	0	0	0	0	0	0	0	0	0	0	0	0	0
4930532I03Rik	0.061297	0	0	0	0	0	0	0	0	0	0	0	0	0	0	0	0	0	0	0	0	0
4930532M18Rik	0	0	0	0	0	0	0	0	0	0	0	0	0	0	0	0	0	0	0	0	0	0
4930533B01Rik	0	0	0	0	0	0	0	0	0	0	0	0	0	0	0	0	0	0	0	0	0.133967	0
4930533N22Rik	0	0	0	0	0	0	0	0	0	0	0	0	0	0	0	0	0	0	0	0	0	0
4930533P14Rik	0	0	0	0	0	0	0	0	0	0	0	0	0	0	0	0	0	0	0	0	0	0
4930538K18Rik	0.066122	0	0	0	0.062673	0	0	0	0	0	0	0	0.093746	0	0	0	0	0.066499	0	0	0	0
4930539C22Rik	0	0	0	0	0	0	0	0	0	0	0	0	0	0	0	0	0	0	0	0	0	0
4930539E08Rik	0	0	0	0	0	0	0	0	0	0	0.116572	0.047375	0	0	0	0	0	0.042017	0	0	0	0
4930539J05Rik	6.02257	7.18777	5.8931	0	4.25895	4.8295	17.7583	12.4965	10.4301	9.68447	8.26025	11.7612	9.18299	2.57704	11.3829	8.03595	9.20573	8.12968	9.32104	9.18025	10.1666	12.7904
4930539M17Rik	0	0	0	0	0	0	0	0	0	0	0	0	0	0	0	0	0	0	0	0	0	0
4930539N22Rik	0	0	0	0	0	0	0	0	0	0	0	0	0	0	0	0	0	0	0	0	0	0
4930540M03Rik	0	0	0	0	0	0	0	0	0	0	0	0	0	0	0	0	0	0	0	0	0	0
4930542C21Rik	0	0	0	0	0	0	0	0	0	0	0	0	0	0	0	0	0	0	0	0	0	0
4930542D17Rik	0	0	0	0	0	0	0	0	0	0	0.17367	0	0	0	0	0	0	0	0	0	0	0
4930543E12Rik	0	0	0	0	0	0	0	0	0	0	0	0	0	0	0	0	0	0	0	0	0	0
4930543N07Rik	0	0	0	0	0	0	0	0	0	0	0	0	0	0	0	0	0	0	0	0	0	0
4930544D05Rik	0	0	0	0	0	0	0	0	0	0	0	0	0	0	0	0	0	0	0	0	0	0
4930544G11Rik	0	0	0.045965	0	0	0	0	0	0	0.3073	0	0	0.098288	0.280704	0	0	0	0	0	0	0.036143	0
4930544M13Rik	0	0	0	0	0	0	0	0	0	0	0	0	0	0	0	0	0	0	0	0	0	0
4930545E07Rik	0	0	0	0	0	0	0	0	0	0	0	0	0	0	0	0	0	0	0	0	0	0
4930545H06Rik	0	0	0	0	0	0	0	0	0	0	0	0	0	0	0	0	0	0	0	0	0	0
4930545L23Rik	0	0	0	0	0	0	0	0	0	0	0	0	0	0	0	0	0	0	0	0	0	0
4930546C10Rik	0	0	0	0	0	0	0	0	0	0	0	0	0	0	0	0	0	0	0	0	0	0
4930546K05Rik	0	0	0	0	0	0	0	0	0	0	0.045461	0	0	0	0	0	0	0.035883	0	0	0	0
4930547E08Rik	0	0	0	0	0	0	0	0	0	0	0	0	0	0	0	0	0	0	0	0	0	0
4930547E14Rik	0	0	0	0	0	0	0	0	0	0	0	0	0	0	0	0	0	0	0	0	0	0
4930548G14Rik	0	0	0	0	0	0	0	0	0	0	0	0	0	0	0	0	0	0	0	0	0	0
4930548H24Rik	0	0	0	0	0	0.038958	0	0	0	0	0	0	0	0	0.075744	0	0	0	0	0	0	0
4930548J01Rik	0	0	0	0	0	0	0	0	0	0	0	0	0	0	0	0	0	0	0	0	0	0
4930548K13Rik	0	0	0	0	0	0	0	0	0	0	0	0	0	0	0	0	0	0	0	0	0	0
4930549C01Rik	0	0	0	0	0	0	0	0	0	0	0	0	0	0	0	0	0	0	0	0	0	0
4930549C15Rik	0	0	0	0	0	0	0	0	0	0	0.126984	0	0	0	0	0	0	0	0	0	0	0
4930549G23Rik	0	0	0.241305	0	0.264619	0	0.975918	0.365429	0.518276	0.276708	0.936839	1.04418	1.47853	0.586505	0	0.54339	0	0	0.26686	0	0	1.03757
4930550C14Rik	0	0	0	0	0	0	0	0	0	0	0	0	0.172104	0	0	0	0	0	0	0	0	0
4930550C17Rik	0	0	0	0	0	0	0	0	0	0	0	0	0	0	0	0	0	0	0	0	0	0
4930550L24Rik	0	0	0	0	0	0	0	0.067789	0	0.1933	0.153181	0	0	0	0.035071	0	0.040287	0	0	0	0	0
4930552N02Rik	0	0	0	0	0	0	0	0	0	0	0	0	0	0	0	0	0	0	0	0	0	0
4930552P12Rik	0.376614	0.356586	0.20705	0	0.144415	0.134823	0.350463	0.173353	0.306326	0.194851	0.125148	0.423341	0.2267	0.28705	0.086608	0	0	0.179089	0	0.081535	0.041541	0.118318
4930553C11Rik	0	0	0	0	0	0	0	0	0	0	0	0	0	0	0	0	0	0	0	0	0	0
4930553E22Rik	0	0	0	0	0	0	0	0	0	0	0	0	0	0	0	0	0	0	0	0	0	0
4930554C24Rik	0	0	0	0	0	0	0	0	0	0	0	0	0	0	0	0	0	0	0	0	0	0
4930554G24Rik	0	0	0	0	0	0	0	0	0	0	0	0	0	0	0	0	0	0	0	0	0	0
4930554H23Rik	0	0	0	0	0	0	0	0	0	0	0	0	0	0	0	0	0	0	0	0	0	0
4930554I06Rik	0	0	0	0	0	0	0	0	0	0	0	0	0	0	0	0	0	0	0	0	0	0
4930555B11Rik	0	0	0	0	0	0	0	0	0	0	0	0	0	0	0	0	0	0	0	0	0	0
4930555B12Rik	0	0	0	0	0	0	0	0	0	0	0	0	0	0	0	0	0	0	0	0	0	0
4930555G01Rik	0	0	0	0	0	0	0	0	0	0	0	0	0	0	0	0	0	0	0	0	0	0
4930555G21Rik	0	0	0	0	0	0	0	0	0	0	0	0	0	0	0	0	0	0	0	0	0	0
4930555K05Rik	0	0	0	0	0	0	0	0	0	0	0	0	0	0	0	0	0	0	0	0	0	0
4930556C24Rik	0	0	0	0	0	0	0	0	0	0	0	0	0	0	0	0	0	0	0	0	0	0
4930556G01Rik	0	0	0	0	0	0	0	0	0	0	0	0	0	0	0	0	0	0	0	0	0	0
4930556J02Rik	0	0	0	0	0	0	0	0	0	0	0	0	0	0	0	0	0	0	0	0	0	0
4930556M19Rik	0	0	0	0.237146	0.033149	0.053051	0	0	0	0	0.098432	0	0	0	0	0	0	0	0.695502	0.162113	0.22726	0.17499
4930556N09Rik	0	0	0	0	0	0	0	0	0	0	0	0	0	0	0	0	0	0	0	0	0	0
4930556N13Rik	0	0	0	0	0	0	0	0	0	0	0.151161	0	0	0	0	0	0	0	0	0	0	0
4930557A04Rik	0	0	0	0	0	0	0	0	0	0	0	0	0	0	0	0	0	0	0	0	0	0
4930557F10Rik	0	0	0	0	0	0	0	0	0	0	0	0	0	0	0	0	0	0	0	0	0	0
4930557J02Rik	0	0	0	0	0	0	0	0	0	0	0	0	0	0	0	0	0	0.119705	0	0	0	0
4930557K07Rik	0.506165	0	1.31834	0	1.63192	0	1.98442	1.14316	0.985243	0	0	1.03526	0	0	0.53606	0.920443	0	0	0.650566	0.534822	0	0.419418
4930558C23Rik	0	0	0	0	0	0	0	0	0	0	0	0	0	0	0	0	0	0	0	0	0	0
4930558F17Rik	0	0	0	0	0	0	0	0	0	0	0	0	0	0	0	0	0	0	0	0	0	0
4930558G05Rik	0	0	0	0	0	0	0	0	0	0	0	0	0	0	0	0	0	0	0	0	0	0
4930558J18Rik	0.104726	0.062551	0	0	0.129089	0.081998	0	0	0	0	0.154734	0	0.101018	0	0.079187	0.10837	0.182335	0.278901	0.047968	0.066711	0	0
4930558K02Rik	0	0	0	0	0	0	0	0	0	0	0	0	0	0	0	0	0	0	0	0	0	0
4930559C10Rik	0	0	0	0	0	0	0	0	0	0	0	0	0	0	0	0	0	0	0	0	0	0
4930562C15Rik	0.025026	0.024796	0.039922	0	0.016662	0.025015	0	0	0.045876	0.068047	0.061	0.057879	0	0	0	0	0	0	0	0	0	0
4930562F07Rik	0	0	0.105677	0	0.083844	0	0.610986	0.788489	0.72067	0.14086	0	0.226599	0.083559	0	0	0	0	0	0	0	0	0
4930563D23Rik	0	0	0	0	0	0.021028	0	0	0	0	0.090282	0	0	0	0	0	0	0	0.012356	0	0	0.066667
4930563E18Rik	0	0	0.097134	0	0.042354	0	0	0	0	0	0	0	0	0	0	0.071596	0	0	0	0	0	0
4930563E22Rik	0.128232	0.077231	0.02307	0.072331	0.010011	0	0	0	0.036236	0.034941	0.097447	0.021853	0.020856	0	0.016422	0.033561	0	0	0.049692	0.02066	0.031507	0.01797
4930563F08Rik	0	0	0	0	0	0	0	0	0	0	0	0	0	0	0	0	0	0	0	0	0	0
4930563H07Rik	0	0	0	0	0	0	0	0	0	0	0	0	0	0	0	0	0	0.178737	0	0	0	0
4930563M20Rik	0	0	0	0	0	0	0	0	0	0	0	0	0	0	0	0	0	0	0	0	0	0
4930563M21Rik	0	0	0	0	0	0	0	0	0	0	0	0	0	0	0	0	0	0	0	0	0	0
4930564B18Rik	0	0	0	0	0	0	0	0	0	0	0	0	0	0	0	0	0	0	0	0	0	0
4930564C03Rik	0	0	0	0	0.02769	0	0	0	0	0	0.135214	0.062069	0	0	0	0	0	0.10887	0.027635	0	0	0.050368
4930564D02Rik	0	0	0	0	0	0	0	0	0	0	0	0	0	0	0	0	0	0	0	0	0	0
4930565D16Rik	0	0	0	0	0	0	0	0	0	0	0	0	0	0	0	0	0	0	0	0	0	0
4930565N06Rik	0	0	0	0.197065	0	0	0.157993	0.067493	0.199087	0.419799	0.131421	0.180999	0.115557	0	0.135714	0	0.052426	0	0.038397	0	0.04378	0.143982
4930567H12Rik	0	0	0	0	0	0	0	0	0	0	0	0	0	0	0	0	0	0	0	0	0	0
4930567H17Rik	0	0	0	0	0	0	0	0	0	0	0.191534	0	0	0	0	0	0	0.061479	0	0	0	0
4930567J20Rik	0	0	0	0	0	0	0	0	0	0	0	0	0	0	0	0	0	0	0	0	0	0
4930567K12Rik	0	0	0	0	0	0	0	0	0	0	0	0	0	0	0	0	0	0	0	0	0	0
4930567K20Rik	0	0	0	0	0	0	0	0	0	0	0	0	0	0	0	0	0	0	0	0	0	0
4930568D16Rik	0	0	0	0	0	0	0	0	0	0	0	0	0	0	0	0	0	0	0	0	0	0
4930568E12Rik	0	0	0	0	0	0	0	0	0	0	0	0	0	0	0	0	0	0	0	0	0	0
4930568G15Rik	0	0	0	0	0	0	0	0	0	0	0	0	0	0	0	0	0	0	0	0	0	0
4930570G19Rik	0	0	0	0	0	0	0	0	0	0	0	0	0	0	0	0	0	0	0	0	0	0
4930571K23Rik	0	0	0	0	0	0	0	0	0	0	0.037116	0.161411	0	0	0	0	0	0.029885	0	0	0	0
4930571O06Rik	0	0	0	0	0	0	0	0	0	0	0	0	0	0	0	0	0	0	0	0	0	0
4930572K03Rik	0	0	0	0	0	0	0	0	0	0	0	0	0	0	0	0	0	0	0	0	0	0
4930572O03Rik	0	0	0	0	0	0	0	0	0	0	0	0	0	0	0	0	0	0	0	0	0	0
4930572O13Rik	0	0	0	0	0	0	0	0	0	0	0	0	0	0	0	0	0	0	0	0	0	0
4930573O16Rik	0	0	0	0	0	0	0	0	0	0	0	0	0	0	0	0	0	0	0	0	0	0
4930577N17Rik	2.18845	3.47752	3.82531	1.95689	2.96995	3.17953	1.39051	1.36222	1.60324	2.22272	1.70995	1.8426	1.63115	1.24266	1.69483	1.32732	0.854032	1.69795	0.897482	0.913221	1.02602	1.01857
4930578C19Rik	0	0	0	0	0	0	0	0	0	0	0	0	0	0	0	0	0	0	0	0	0	0
4930578E11Rik	0	0	0	0	0	0	0	0	0	0	0	0	0	0	0	0	0	0	0	0	0	0
4930578I06Rik	0	0	0	0	0	0	0	0	0	0	0	0	0	0	0	0	0	0	0	0	0	0
4930578M01Rik	0	0	0	0	0	0	0	0	0	0	0	0	0	0	0	0	0.121197	0	0	0	0	0
4930578N18Rik	0	0	0	0	0	0	0	0	0	0	0	0	0	0	0	0	0	0	0	0	0	0
4930579F01Rik	0	0	0	0	0	0	0	0	0	0	0	0	0	0	0	0	0	0	0	0	0	0
4930579G18Rik	0.225341	0.484962	0.514171	0.129275	0.286144	0.633805	0.540869	0.614139	0.697653	0.458799	0.639362	0.596236	0.845299	0.146422	0.222911	0	0.187603	0	0.308761	0	0.409438	0.866559
4930579G24Rik	3.64832	4.09117	3.77547	3.85122	3.76263	4.12665	1.0229	0.859874	0.707312	1.72915	1.98757	0.555958	2.07281	1.46356	3.98922	3.21577	4.33062	4.82164	5.67983	5.72823	4.15512	4.53629
4930579H20Rik	0	0	0	0	0	0	0	0	0	0	0	0	0	0	0	0	0	0	0	0	0	0
4930579J19Rik	0	0	0	0	0	0	0	0	0	0	0	0	0	0	0	0	0	0	0	0	0	0
4930579K19Rik	0.601494	0.109953	0.065473	0	0.171602	0.241286	0.318267	0.232189	0.05107	0.204459	0.210878	0.063685	0.06079	0.748311	0.331221	0.241614	0.109225	0.055117	0.257841	0	0.137122	0.103358
4930579P08Rik	0	0	0	0	0	0	0	0	0	0	0	0	0	0	0	0	0	0	0	0	0	0
4930581F22Rik	0.330289	0.289462	0.972173	1.68004	0.659782	0.577199	2.34495	1.35146	0.197111	0.589228	1.02472	0.90612	0.514171	0.855037	0.283226	0.545157	0.430742	0.329607	0.476861	0.231	0.719012	0.982146
4930583K01Rik	0	0	0	0	0	0	0	0	0	0	0	0	0	0	0	0	0	0	0	0	0	0
4930583P06Rik	0	0.551822	0	0	0	0	0	0	0	0.247854	0	0	0	0	0.121781	0	0	0	0	0	0	0
4930584F24Rik	0	0	0	0	0	0	0	0	0	0	0	0	0	0	0	0	0	0	0	0	0	0
4930586N03Rik	0	0	0	0	0	0	0	0	0	0	0	0	0	0	0	0	0	0	0	0	0	0
4930587E11Rik	0	0	0	0	0	0	0	0	0	0	0	0	0	0	0	0	0	0	0	0	0	0
4930590J08Rik	0	0	0	0	0	0	0	0	0	0	0	0	0	0	0	0	0	0	0	0	0	0
4930590L20Rik	0	0	0	0	0	0	0	0	0	0	0	0	0	0	0	0	0	0	0	0	0	0
4930591A17Rik	0	0	0	0	0	0	0	0	0	0	0	0	0	0	0	0	0	0	0	0	0	0
4930591E09Rik	0	0	0	0	0	0	0	0	0	0	0	0	0	0	0	0	0	0	0	0	0	0
4930592A05Rik	0	0	0	0	0	0	0	0	0	0	0	0	0	0	0	0	0	0.127916	0	0	0	0
4930592I03Rik	0	0	0	0	0	0	0	0	0	0	0	0	0	0	0	0	0	0	0	0	0	0
4930593A02Rik	0	0	0	0	0	0	0	0	0	0	0	0	0	0	0	0	0	0	0	0	0	0
4930593C16Rik	0	0	0	0	0	0	0	0	0	0	0	0	0	0	0	0	0	0	0	0	0	0
4930594C11Rik	0.038101	0.206282	0.137618	0.345633	0.012038	0.159546	0.342734	0.19963	0.109371	0.322136	0.116798	0.265246	0.217251	0.039372	0.020011	0.14139	0.06866	0.092189	0.155558	0.025175	0.05759	0.129088
4930594O21Rik	0	0	0	0	0	0	0	0	0	0	0	0	0	0	0	0	0	0	0	0	0	0
4930595D18Rik	0	0	0	0	0	0	0	0	0	0	0	0	0	0	0	0	0	0	0	0	0	0
4930595M18Rik	0	0	0	0	0	0	0	0	0	0	0	0	0	0	0	0	0	0	0	0	0	0
4930596D02Rik	0	0	0	0	0	0	0	0	0	0	0	0	0	0	0	0	0	0	0	0	0	0
4930596I21Rik	0	0	0	0	0	0	1.23837	0.196923	0	0.315828	0	0	0	0	0.389797	0	0	0	0	0	0	0
4930597A21Rik	0	0	0	0	0	0	0.273432	0	0	0	0	0	0	0	0	0	0	0	0	0	0	0
4930597G03Rik	0	0	0	0	0	0	0	0	0	0	0	0	0	0	0	0	0	0	0	0	0	0
4930598F16Rik	0	0	0	0	0	0	0	0	0	0	0	0	0	0	0	0	0	0	0	0	0	0
4930599N23Rik	1.84556	1.28913	1.67303	1.62668	0.929673	0.323028	0.587677	1.06016	0.126336	1.43758	1.22974	0.627902	0.798111	0	0.786023	1.5836	1.17561	1.08532	1.55394	2.08803	0.960706	1.30707
4931402G19Rik	0.085561	0	0.202203	0	0.122323	0.12842	0	0	0	0	0	0	0	0	0.029721	0	0	0.175631	0	0	0.04286	0
4931403E22Rik	0	0.21865	0.499551	0	0	0	0.149984	0.403633	0	0	0	0	0.665801	0	0	0	0.145896	0	0	0	0	0.320833
4931403G20Rik	0	0	0	0	0	0	0	0	0.064821	0	0	0	0	0	0	0	0	0	0	0	0	0
4931406B18Rik	0	0	0	0	0	0	0	0	0	0	0	0	0	0	0	0	0	0	0	0	0	0
4931406C07Rik	24.8526	17.5616	18.5374	31.9855	30.8424	32.185	6.13047	8.77475	3.55827	14.4122	20.7672	7.42011	26.2115	16.1505	28.1573	35.1855	31.2924	27.0283	33.7399	18.0327	24.1046	25.3993
4931406H21Rik	0.027759	0.150371	0.098273	0.060478	0.009162	0.043421	0.09894	0.070073	0.143427	0.23608	0.248282	0.187411	0.094148	0.028115	0.068818	0.100584	0.081213	0.099627	0.053962	0.017977	0.027417	0.123451
4931406P16Rik	3.83986	4.31095	5.22441	5.29795	3.20565	4.63026	6.22792	4.57769	6.64716	5.90682	5.85458	5.72573	6.37242	4.80539	3.99146	4.15774	3.40242	3.74747	4.16927	2.46787	4.12152	4.44926
4931408C20Rik	0	0	0	0	0	0	0	0	0	0	0.073558	0	0	0	0	0	0	0	0	0	0	0
4931408D14Rik	0.131559	0.176706	0.140608	0.291949	0.503726	0.414998	0	0	0	0.09329	0.173635	0	0.370325	0	0.03336	0	0	0.098509	0.020433	0	0.09579	0.095261
4931409K22Rik	0	0	0	0	0	0	0	0	0	0	0	0	0	0	0	0	0	0	0	0	0	0
4931414P19Rik	2.33183	2.50391	3.1913	2.02234	2.56028	2.78026	0.635991	0.796655	0.695691	1.23922	1.51641	0.41974	1.09904	0.368819	1.53052	2.0162	1.62215	1.83764	1.7532	1.98505	1.87469	1.44386
4931417E11Rik	0	0	0	0	0	0	0	0	0	0	0	0	0	0	0	0	0	0	0	0	0	0
4931419H13Rik	0	0	0	0	0	0	0	0	0	0	0	0	0	0	0	0	0	0	0	0	0	0
4931420L22Rik	0	0	0	0	0	0	0	0	0	0	0	0	0	0	0	0	0	0	0	0	0	0
4931423N10Rik	0	0	0	0	0	0	0	0	0	0.06319	0	0	0	0	0	0	0	0	0	0	0	0
4931428F04Rik	0.337268	0.196552	0.395365	0.898219	0.981728	0.786311	0	0	0	0.068555	0.234925	0.160085	0.059131	0	0.633944	1.49363	1.18121	0.395431	1.8162	2.05654	0.938007	1.07459
4931428L18Rik	0.19384	0.23388	0.208671	0	0.223309	0.152447	0.399414	0	0	0	0	0	0	0	0	0.101635	0.115778	0.269654	0.060115	0	0	0
4931429I11Rik	0	0	0	0	0	0	0	0	0	0	0	0	0	0	0	0	0	0	0	0	0	0
4931429L15Rik	0	0	0	0	0	0	0	0	0	0	0	0	0	0	0	0	0	0	0	0	0	0
4931429P17Rik	0	0	0	0	0	0	0	0	0	0	0	0	0	0	0	0	0	0	0	0	0	0
4931430N09Rik	0	0	0	0	0	0	0	0	0	0	0	0	0	0	0	0	0	0	0	0	0	0
4931431B13Rik	0.369383	0	1.80265	0	0	0	0	0	0	0	0	0	0	0	0	0	0	0	0	0	0	0
4931431C16Rik	0.837455	0.837645	0.851601	0.297634	0.493252	0.387542	0.506537	0.763304	0.437485	0.778992	0.591573	0.211419	0.404128	0.233264	1.07386	0.685967	0.580473	0.822837	0.231258	0.330354	0.171234	0.299304
4931431F19Rik	0	0	0	0	0	0	0	0	0	0	0	0	0	0	0	0	0	0	0	0	0.027675	0
4931440F15Rik	0.571244	0.493663	0.599131	0.615874	0.800074	0.744627	0.371114	0.541963	0.588745	0.52483	0.487995	0.798445	0.600483	0.640601	0.623602	0.598367	0.642026	0.496352	0.624231	0.638739	0.527433	0.328866
4931440J10Rik	0	0	0	0	0	0	0	0	0	0	0	0	0	0	0	0	0	0	0	0	0	0
4931440P22Rik	0.829667	1.12058	1.4886	0.204897	0.919278	0.742483	4.13852	2.62794	4.24921	2.9478	3.42903	6.18675	2.95453	4.54633	1.92961	1.40313	1.43188	1.36872	1.47364	0.715777	1.1803	2.13775
4932411E22Rik	0	0	0	0	0	0	0	0	0	0	0	0	0	0	0	0	0	0	0	0	0	0
4932411N23Rik	0	0	0	0	0	0	0	0	0	0	0.136827	0.040111	0	0	0	0	0	0	0	0	0.028915	0
4932412D23Rik	0	0	0	0	0	0	0	0	0	0	0.039193	0	0	0	0	0	0	0	0	0	0	0
4932413F04Rik	0	0	0	0	0	0	0	0	0	0	0	0	0	0	0	0	0	0	0	0	0	0
4932414J04Rik	0	0	0	0	0	0	0	0	0	0	0	0	0	0	0	0	0	0	0	0	0	0
4932414N04Rik	0	0	0	0	0	0	0	0	0	0	0	0	0	0	0	0	0	0	0	0	0	0
4932415M13Rik	0	0	0	0	0	0	0	0	0	0	0	0	0	0	0	0	0	0	0	0	0	0
4932416H05Rik	0.76265	1.34608	0.888928	0.689566	0.84573	0.653638	0.36433	0.553903	0.706459	0.746362	0.607767	0.6235	0.854684	1.27952	0.564511	0.326849	0.376053	0.553688	0.561687	0.474776	0.487748	0.802142
4932416K20Rik	0	0	0	0	0	0	0	0	0	0	0	0	0	0	0	0	0	0.009047	0	0	0.014872	0
4932418E24Rik	0	0	0	0	0	0	0	0	0	0	0.077194	0	0	0	0	0	0	0	0	0	0	0
4932429P05Rik	0	0	0	0	0	0	0	0	0	0	0	0	0	0	0	0	0	0	0	0	0	0
4932435O22Rik	0	0	0	0	0	0	0	0	0	0	0	0	0	0	0	0	0	0	0	0	0	0
4932438A13Rik	1.71107	2.0596	2.80151	1.13889	0.638775	2.0835	3.88577	2.63426	3.39729	3.38952	0.935299	3.76647	1.44877	2.48909	2.44722	0.743719	1.09609	0.754881	1.34139	0.489886	0.825756	3.43285
4932438H23Rik	0	0.047507	0	0	0	0	0.369882	0	0.110783	0.091051	0.059943	0.455692	0	0.075204	0	0	0	0	0	0	0	0
4932441J04Rik	0	0	0	0	0	0	0	0	0	0	0	0	0	0	0	0	0	0	0	0	0	0
4932443I19Rik	0	0	0	0	0	0	0	0	0	0	0	0	0	0	0	0	0	0	0	0	0	0
4932702P03Rik	0	0	0	0	0	0	0	0	0	0	0	0	0.042346	0	0	0	0	0	0	0	0	0
4933400A11Rik	0	0	0	0	0	0	0	0	0	0	0	0	0	0	0	0	0	0	0	0	0	0
4933400B14Rik	0	0	0	0	0	0	0	0	0	0	0	0	0	0	0	0	0	0	0	0	0	0
4933400C23Rik	0	0	0	0	0	0	0	0	0	0	0	0	0	0	0	0	0	0	0	0	0	0
4933400F21Rik	0	0	0	0	0.01849	0	0	0	0.067372	0.033393	0.11124	0.139011	0	0	0	0	0	0.035168	0	0	0.028074	0
4933400L20Rik	0	0	0	0	0	0	0	0	0	0	0	0	0	0	0	0	0	0	0	0	0	0
4933401B06Rik	0.016873	0	0	0	0	0	0	0	0	0	0	0	0	0	0	0	0	0	0	0	0	0
4933401D09Rik	0	0	0	0	0	0	0	0	0	0	0	0	0	0	0	0	0	0	0	0	0	0
4933401H06Rik	0	0	0	0	0	0	0	0	0	0	0	0	0	0	0	0	0	0	0	0	0	0
4933402C06Rik	0	0	0	0	0	0	0	0	0	0	0	0	0	0	0	0	0	0	0	0	0	0
4933402D24Rik	0	0	0	0	0	0	0	0	0	0	0.091015	0	0	0	0	0	0	0.073282	0	0	0	0
4933402E13Rik	0	0	0	0	0	0	0	0	0	0	0	0.111723	0	0	0	0	0	0	0	0	0	0
4933402J07Rik	0	0	0	0	0	0	0	0	0	0	0	0	0	0	0	0	0	0	0	0	0	0
4933402J10Rik	0	0	0	0	0	0	0	0	0	0	0	0	0	0	0	0	0	0	0	0	0	0
4933402J15Rik	0	0	0	0	0	0	0	0	0	0	0	0	0	0	0	0	0	0	0	0	0	0
4933402N03Rik	0	0	0	0	0	0	0	0	0	0	0	0	0	0	0	0	0	0	0	0	0	0
4933402N22Rik	0	0	0	0	0	0	0	0	0	0	0	0	0	0	0	0	0	0	0	0	0	0
4933402P03Rik	0	0	0.186812	0	0	0	0	0	0	0	0	0	0	0	0	0	0	0	0	0	0	0
4933403O08Rik	0	0	0	0	0	0	0	0	0	0	0	0	0	0	0	0	0	0	0	0	0	0
4933404G15Rik	0	0	0	0	0	0	0	0	0	0	0	0	0	0	0	0	0	0	0	0	0	0
4933404K08Rik	0	0	0	0	0	0	0	0	0	0	0	0	0	0	0	0	0	0.039561	0	0	0	0
4933404K13Rik	0	0	0	0	0	0	0	0	0	0	0	0	0	0	0	0	0	0	0	0	0	0
4933404O12Rik	0.67279	0.838908	0.771351	1.13494	0.904734	0.898719	0.031839	0.176726	0.089916	0.405788	0.283414	0.128629	0.636211	0	0.688502	0.686343	0.789848	0.707208	0.841114	1.07099	0.806948	0.447579
4933405D12Rik	0	0	0	0	0	0	0	0	0	0	0	0	0	0.274742	0	0	0	0	0	0	0	0
4933405E24Rik	0	0	0	0	0	0	0	0	0	0	0	0	0	0	0	0	0	0	0	0	0	0
4933405L10Rik	0	0	0	0	0.086191	0	0	0	0	0	0	0	0	0	0	0	0	0	0	0	0	0
4933405O20Rik	0	0	0	0	0	0	0	0	0	0	0.060476	0	0	0	0	0	0	0	0	0	0	0
4933406C10Rik	0.132031	0.232698	0	0.4199	0.159271	0	0	0	0.087106	0	0	0	0.259594	0	0.067521	0	0	0.078802	0.040006	0	0	0.108891
4933406D12Rik	0	0	0	0	0	0	0	0	0	0	0	0	0	0	0	0	0	0	0	0	0	0
4933406F09Rik	0	0	0	0	0	0	0	0	0	0	0	0	0	0	0	0	0	0	0	0	0	0
4933406G16Rik	0	0	0	0	0	0	0	0	0	0	0	0	0	0	0	0	0	0	0	0	0	0
4933406I18Rik	0.094338	0.15086	0	0	0	0.121705	0.303593	0	0.101169	0	0.502792	0.245894	0	0	0	0.107105	0	0	0	0	0.086041	0.227882
4933406J08Rik	0	0	0	0	0	0	0	0	0	0	0	0	0	0	0	0	0	0	0	0	0	0
4933406J10Rik	0	0	0	0	0	0	0	0	0	0	0	0	0	0	0	0	0	0	0	0	0	0
4933406K04Rik	0	0	0	0	0	0	0	0	0	0	0	0	0	0	0	0	0	0	0	0	0	0
4933406M09Rik	0	0.10639	0	0	0	0	0	0	0	0.066387	0.089694	0	0	0	0	0	0	0	0	0	0	0
4933407E24Rik	0	0	0	0	0	0	0	0	0	0	0	0	0	0	0	0	0	0	0	0	0	0
4933407G14Rik	0	0	0	0	0	0	0	0	0	0	0	0	0	0	0	0	0	0	0	0	0	0
4933407I05Rik	0	0	0	0	0	0	0	0	0	0	0	0	0	0	0	0	0	0	0	0	0	0
4933407K13Rik	0.386265	0.558845	1.03528	0.316146	0.330202	0.668995	0.255886	0.10372	0.397397	0.432642	0.127952	0.445492	0.426211	0.37055	0.377331	0.478102	0.57839	0.312085	0.427017	0.203282	0.478333	0.494379
4933407L21Rik	0.18534	0.093618	0	0.360443	0	0.289261	0.698264	0.467218	0	0.106437	0.141075	0	0	0	0	0	0	0.101051	0	0	0.236647	0
4933408B17Rik	0.383743	0	0.157109	0	0	0.117681	0	0	0	0	0	0	0	0	0	0	0	0.081363	0	0.116297	0	0
4933408J17Rik	0.209008	0.034425	0	0	0.117291	0	0.158538	0	0.191851	0	0.128144	0.249479	0.051094	0	0.130792	0.299132	0.200475	0.340461	0.333716	0	0.069678	0
4933408N05Rik	0.068144	0	0	0	0	0	0	0	0	0	0	0	0	0	0	0	0	0	0	0	0	0
4933409G03Rik	0	0	0	0	0	0	0	0	0	0	0	0	0	0	0	0	0	0	0	0	0	0
4933409K07Rik	0	0	0	0	0	0	0	0	0	0	0	0	0	0	0	0	0	0	0	0	0	0
4933411E08Rik	0	0	0	0	0	0	0	0	0	0	0	0	0	0	0	0	0	0	0	0	0	0
4933411G06Rik	0	0	0	0	0	0	0	0	0	0	0	0	0	0	0	0	0	0	0	0	0	0
4933411K16Rik	0.113397	0	0.107673	0	0.092823	0.04021	0	0	0	0.043608	0.053997	0	0	0	0.124785	0.119308	0.089813	0	0.092329	0.049506	0	0.041935
4933412E12Rik	0.155093	0.260988	0	0	0.302487	0.228303	0	0	0.175239	0	0.304413	0.337641	0.286512	0.312934	0.222589	0.381414	0.49116	0.223436	0.663717	1.15558	1.26188	1.55428
4933412E24Rik	0	0	0	0	0	0	0	0	0	0	0	0.041851	0	0	0	0	0	0.036221	0	0	0.030169	0
4933412O06Rik	0	0	0	0	0	0	0.169206	0.189173	0.636974	0.477577	0	0	0	0	0	0.190593	0	0	0.175687	0	0	0
4933413G19Rik	0	0	0	0	0	0	0	0	0	0	0	0	0	0	0	0	0	0	0	0	0	0
4933413J09Rik	0.03141	0	0	0	0	0	0.131235	0.155778	0.224408	0.479384	0.07141	0.106723	0	0.412961	0.077531	0.032175	0	0.074237	0.019545	0	0.062458	0
4933413L06Rik	0	0	0	0	0	0	0	0	0	0	0	0	0	0	0	0	0	0	0	0	0	0
4933415F23Rik	0	0	0	0	0	0	0	0	0	0	0	0.081348	0	0	0	0	0	0.036147	0	0	0	0
4933416C03Rik	0	0	0	0	0	0	0	0	0	0	0.035453	0.03212	0	0	0	0	0	0	0	0	0.022537	0
4933416E03Rik	0	0	0	0	0	0	0	0	0	0	0	0	0	0	0	0	0	0	0	0	0	0
4933416I08Rik	0	0	0	0	0	0	0	0	0	0	0	0	0	0	0	0	0	0	0	0	0	0
4933416M06Rik	0	0	0	0	0	0	0	0	0	0	0	0	0	0	0	0	0	0	0	0	0	0
4933416M07Rik	0.340253	0.460841	0.127142	0	0.148789	0.758769	1.65591	1.19032	1.34468	2.30223	0.650117	1.11931	0.181672	0.126034	0.882413	0.416085	0.330826	0.654578	0.130373	0.142691	0.064826	0.203649
4933417A18Rik	0	0	0	0	0	0	0	0	0	0	0	0.193415	0	0	0	0	0	0	0	0	0	0
4933417D19Rik	0	0	0.835575	0.333768	0.425384	0.378389	0.973816	0.778612	0.815812	0.829687	0.860354	0.167782	0.873556	1.55322	0.217559	0.278417	0.217647	0.145078	0.151205	0	0.083233	0.367842
4933417E11Rik	4.02685	3.29719	3.28475	2.57609	0.830589	0.65646	1.04157	0.740055	0.728341	2.27411	0.292448	0	0.381867	0	0.601302	0.57975	0.223382	1.47168	0.210394	1.06206	0.29032	0.326095
4933417G07Rik	0.112179	0	0	0	0	0	0	0	0	0	0	0	0	0	0	0	0.0659	0.131263	0	0	0	0
4933417O13Rik	0.034857	0	0	0	0	0	0	0	0	0	0	0.048076	0	0	0	0	0	0	0	0	0.011856	0
4933421I07Rik	0	0	0	0	0	0	0	0	0	0	0	0	0	0	0	0	0	0	0	0	0	0
4933421O10Rik	0.499412	0.468572	0.392863	0.497114	0.657534	0.362336	0.377232	0.298522	0.322349	0.293022	0.428501	0.509887	0.358943	0.389247	0.971299	1.38032	0.939678	1.0624	0.714838	0.691683	0.798541	0.909969
4933422A05Rik	0.117683	0	0	0	0.234388	0.165629	0	0	0	0	0	0	0	0	0	0	0	0	0	0	0	0
4933424G05Rik	0	0	0	0	0	0	0	0	0	0	0	0	0	0	0	0	0	0	0	0	0	0
4933424G06Rik	0	0	0	0	0	0	0	0	0	0	0.126872	0	0	0	0	0	0	0.11268	0	0	0	0.210606
4933425B07Rik	0	0	0	0	0	0	0	0	0	0	0	0	0	0	0	0	0	0.064151	0	0	0	0
4933425L06Rik	0	0	0	0	0	0	0	0	0	0	0	0	0	0	0	0	0	0	0	0	0	0
4933427D06Rik	0	0	0	0	0	0	0	0	0	0	0.090247	0	0	0	0	0	0	0.048129	0	0	0.039028	0
4933427D14Rik	1.7983	2.42357	3.18376	2.2955	1.90151	2.33063	0.993136	1.57472	1.48191	2.25354	1.91131	1.47067	2.01761	0.497822	1.71339	1.83378	1.25918	2.10166	1.93606	1.52227	2.13887	1.58676
4933427E11Rik	0	0	0	0.189599	0.02696	0	0	0	0	0	0.066703	0	0	0	0.045413	0	0.028143	0	0	0.05638	0	0
4933427E13Rik	0	0	0	0	0	0	0	0	0	0	0	0	0	0	0	0	0	0	0	0	0	0
4933427G17Rik	0	0	0	0	0.049363	0	0	0	0	0	0	0	0	0	0	0	0	0	0	0	0	0
4933427I22Rik	0	0	0	0	0	0	0	0	0	0	0	0	0	0	0	0	0	0	0	0	0	0
4933428C19Rik	0	0	0	0	0	0	0	0	0	0	0	0	0	0	0	0	0	0	0	0	0	0
4933428G20Rik	0.111985	0.256987	0	0.336325	0.08469	0.35215	0.392549	0.582539	0.222658	0.162424	0.439875	0.146026	0.097632	0.075471	0.336188	0.090949	0.117113	0.276978	0.140126	0	0.109875	0.061297
4933429K18Rik	0	0	0	0	0	0	0	0	0	0	0.471334	0.195189	0	0	0	0	0	0	0	0	0	0
4933429O19Rik	0	0	0	0	0	0	0	0	0	0	0	0	0	0	0	0	0	0	0	0	0	0
4933430H16Rik	0	0	0	0	0	0	0	0	0	0	0	0	0	0	0	0	0	0.12699	0	0	0	0
4933430I17Rik	0	0	0	0	0	0	0.251642	0.302843	0.521909	0.219298	0	0.120734	0	0.241742	1.73642	2.1095	2.39305	1.12861	0.935878	0.232886	0.810376	1.34602
4933430M04Rik	0	0	0	0	0	0	0	0	0	0	0	0	0	0	0	0	0	0	0	0	0	0
4933430N04Rik	0	0	0	0	0	0	0	0	0	0	0	0	0	0	0	0	0	0	0	0	0	0
4933431E20Rik	0.246992	0.234516	0.211475	0.486337	0.189528	0.226742	0.013074	0.149466	0.080196	0.224943	0.311547	0.111583	0.221562	0.140428	0.333258	0.328068	0.278947	0.365917	0.228111	0.207321	0.174774	0.17501
4933431G14Rik	0	0	0	0	0	0	0	0	0	0	0	0	0	0	0	0	0	0	0	0	0	0
4933432G23Rik	0	0	0	0	0	0	0	0	0	0	0	0	0	0	0	0	0	0	0	0	0	0
4933432I03Rik	0	0	0	0	0	0	0.596059	0.456346	0.392164	1.1418	0.816203	1.57764	0.265776	1.21154	0.25092	0.785623	0.653443	0.54339	0.543081	0.318251	0.248574	0.333715
4933432I09Rik	0	0	0	0	0.043957	0.147362	0	0	0.079029	0	0.266195	0	0	0	0	0	0	0	0.084278	0	0	0
4933432K03Rik	0	0	0	0	0	0	0	0	0	0	0	0	0	0	0	0	0	0	0	0	0	0
4933433C11Rik	0	0	0	0	0	0	0	0	0	0	0	0	0	0	0	0	0	0	0	0	0	0
4933433F19Rik	0	0	0	0	0	0	0	0	0	0	0	0	0	0	0	0	0	0	0	0	0	0
4933433G08Rik	0	0	0	0	0	0	0	0	0	0	0	0	0	0	0	0	0	0	0	0	0	0
4933433G15Rik	0	0	0	0	0	0	0.27443	0	0	0.288957	0	0	0.119046	0	0	0	0.109131	0	0	0	0.135795	0
4933433G19Rik	0	0.097278	0	0	0	0	0	0	0	0	0	0	0	0	0	0.163579	0	0	0.241505	0	0	0.157864
4933433H22Rik	0.204564	0.414215	0.207991	0	0.325774	0.274903	0.285865	0.39089	0.366285	0	0.450851	0.080939	0	0.329423	0	0.062151	0.069869	0.461079	0.054776	0.077028	0.201878	0.06568
4933434E20Rik	20.4605	20.4554	17.5082	22.4991	23.8413	22.7169	20.0204	22.3801	15.3345	16.2575	16.9178	14.2563	15.5459	15.8019	20.3763	20.3438	20.1971	20.452	21.8317	21.7731	20.9277	24.4998
4933436E23Rik	0	0	0	0	0	0	0	0	0	0	0	0	0	0	0	0	0	0	0	0	0	0
4933436H12Rik	0	0	0	0	0	0	0	0	0	0	0	0	0	0	0	0	0	0	0	0	0	0
4933436I01Rik	0	0	0	0	0	0	0	0	0	0	0	0	0	0	0	0	0	0	0	0	0	0
4933438B17Rik	0	0	0	0	0	0	0	0	0	0	0	0	0	0	0	0	0	0	0	0	0	0
4933438K21Rik	0	0	0	0	0	0	0	0	0	0	0.191846	0	0	0	0	0	0	0.116931	0	0	0	0
4933439C10Rik	1.09866	2.19915	2.73574	3.74841	3.1067	1.75767	0.470592	0.587915	0.503992	1.78014	1.56672	1.90153	2.2723	1.15585	0.743873	0.791016	1.38553	0.997581	0.994069	0.917126	1.68988	1.413
4933439K11Rik	1.10116	0.49967	0.385391	0.455699	0.290765	0.227616	0	0	0	0.322919	0	0	0	0	0.852712	0.829979	1.47709	1.3461	0.312879	0.503859	0.667775	0
4933440J02Rik	0	0	0	0	0	0	0	0	0	0	0	0	0	0	0	0	0	0	0	0	0	0
4933440M02Rik	0	0	0	0	0	0	0	0	0	0	0	0	0	0	0	0	0	0	0	0	0	0
5031410I06Rik	0	0	0	0	0	0	0	0	0	0	0	0	0	0	0	0	0	0	0	0	0	0
5031414D18Rik	1.54769	1.58663	1.81435	1.32591	1.67923	2.11045	2.2445	2.19378	1.19048	2.51262	2.42156	1.94103	2.56557	1.54461	0.597624	1.72101	1.35038	1.08268	1.00102	1.58148	1.28209	1.8545
5031425E22Rik	2.09407	2.66631	3.73867	3.51714	2.93836	2.82081	6.1394	3.87315	3.15171	4.88976	3.52372	3.91477	2.40182	3.35676	2.8478	3.86539	2.87268	3.57429	2.16329	2.01232	2.89447	4.24471
5031425F14Rik	1.8871	1.76223	1.83553	3.70231	6.63497	3.23133	0	0.350163	0.256587	0.51643	0.920612	0.132762	0.469151	0.656915	0.429217	0.770159	0.988649	0.853627	0.892512	0.681268	1.18774	1.13911
5031426D15Rik	0.008952	0	0	0	0	0	0	0	0	0	0	0.060283	0	0	0	0	0	0.010405	0.005497	0	0	0
5031434C07Rik	0	0	0	0	0	0	0	0	0	0	0	0	0	0	0	0	0	0.060014	0	0	0	0
5031434O11Rik	0	0.211697	0.394436	0	0.743408	0	0.705344	0.626514	0	0.595633	0	0	0.392742	1.05226	0	0	0	0	0	0	0	0.247659
5031439G07Rik	37.8135	29.951	34.9955	40.2213	46.4616	36.4998	14.3286	18.5621	14.6157	18.835	22.3998	20.1146	28.4931	22.7034	39.0281	35.6091	37.5964	37.6993	39.1049	53.5174	39.166	36.1748
5033403F01Rik	0.117515	0	0	0	0	0	0	0	0	0	0	0.095536	0	0	0.075177	0	0.092454	0	0	0	0	0
5033403H07Rik	0	0	0	0	0	0	0	0	0	0	0	0	0	0	0	0	0	0	0	0	0	0
5033404E19Rik	0	0	0	0	0	0	0	0	0	0	0.341136	0	0	0	0	0	0	0.069256	0	0	0	0
5033406O09Rik	1.07923	0.79218	0.860601	0.962872	0.831643	0.772954	0.218833	0.06246	0.134728	0.068811	0.184257	0.334989	0.2441	0	0.216071	0.644784	0.730641	0.975702	0.247112	0	0.212908	0
5033428I22Rik	0	0	0	0	0	0	0	0	0	0	0	0	0	0	0	0	0	0	0	0	0	0
5330411J11Rik	0	0	0	0	0	0	0	0	0	0	0.098512	0	0	0	0	0	0	0	0	0	0	0
5330413P13Rik	0	0	0	0	0	0	0	0	0	0	0.043723	0	0	0	0	0	0	0	0	0	0	0
5330417C22Rik	0	0	0	0	0	0	0	0	0	0	0.08246	0	0	0	0	0	0	0	0	0	0	0
5330426P16Rik	4.55981	5.15503	7.54279	4.17278	1.96412	3.99447	4.4188	3.63978	7.01862	6.52627	4.27486	4.59422	3.42679	3.83822	5.20498	5.2372	4.98509	4.6169	4.62383	2.45423	3.79339	6.2482
5330434G04Rik	0	0	0	0	0	0	0	0	0	0	0	0.084806	0	0	0	0	0	0	0	0	0	0
5330439B14Rik	0	0	0	0	0	0	0	0	0	0	0	0	0	0	0	0	0	0	0	0	0	0
5430401F13Rik	0	0	0	0	0	0	0	0	0	0	0	0	0	0	0	0	0	0	0	0	0	0
5430402E10Rik	0	0	0	0	0	0	0	0	0	0	0	0	0	0	0	0	0	0	0	0	0	0
5430402O13Rik	0.36976	0.188678	0.074901	0.237966	0.656776	0.111884	0	0.053977	0.054476	0.178019	0.080414	0	0.328375	0	0.108055	0.055574	0.12578	0	0.03287	0	0	0.059121
5430403N17Rik	0	0	0	0	0	0	0	0	0	0	0.095155	0.056339	0	0	0	0	0	0.050073	0	0	0	0
5430405H02Rik	0.425823	0.467814	0.578263	0.315512	1.16925	1.57365	1.30622	0.946735	0.551304	0.738404	1.08228	0.6182	0.715311	0.803628	0.065209	0.397768	0.351729	1.06156	0.68522	1.00284	1.3122	0.729157
5430416N02Rik	4.40836	4.47444	4.61065	3.3948	6.12308	5.84696	5.65679	6.52811	8.79361	7.90397	8.71452	7.58846	7.46542	4.63739	3.56564	5.49791	4.83339	7.41522	5.03575	4.80357	5.70485	4.74387
5430416O09Rik	0	0	0	0	0	0	0	0	0	0	0.039115	0	0	0	0	0	0	0	0	0	0.03883	0
5430419D17Rik	0	0	0	0	0	0	0	0	0	0	0	0	0	0	0	0	0	0	0	0	0	0
5430421F17Rik	0	0	0	0	0	0	0	0	0	0	0.070104	0	0	0	0	0	0	0	0	0	0	0
5430421N21Rik	0	0	0	0	0	0	0.313014	0	0	0	0	0	0	0	0	0	0	0	0	0	0	0
5430425K12Rik	0	0	0	0	0.15777	0.170833	0	0	0	0	0	0	0.11178	0	0	0	0	0	0	0	0	0
5430427M07Rik	0	0	0	0	0	0	0	0	0	0	0	0	0	0	0	0	0	0	0	0	0	0
5430427O19Rik	4.92026	4.82397	6.25743	9.9516	2.78756	8.80083	4.55781	5.82428	3.6673	5.03814	7.15418	5.52213	7.64374	6.45589	1.71375	2.29026	1.97862	2.49919	3.97486	2.08007	5.22098	5.03465
5430428K19Rik	0	0	0	0	0	0	0	0	0	0	0	0	0	0	0	0	0	0	0	0	0	0
5430431A17Rik	0	0	0	0	0	0	0	0	0	0	0.328298	0	0	0	0.185621	0	0	0	0	0.145413	0.161068	0
5430434I15Rik	0	0	0	0	0	0	0	0	0	0	0	0	0	0	0	0	0	0	0	0	0	0
5430437J10Rik	6.98103	7.09407	9.2606	15.027	7.60991	9.53109	8.38486	6.78909	10.4915	12.0851	7.81433	9.35027	10.0285	8.79592	6.7078	5.40199	8.70674	12.7495	7.57785	9.47812	7.81787	9.33867
5430440P10Rik	0	0	0	0	0	0	0	0	0	0	0	0	0	0	0	0	0	0	0	0	0	0
5530400C23Rik	0	0	0	0	0	0	0	0	0	0	0	0	0	0	0	0	0	0	0	0	0	0
5530401A14Rik	0	0	0	0	0	0	0	0	0	0	0	0	0	0	0	0	0	0	0	0	0	0
5530601H04Rik	1.48128	1.36923	1.57923	1.38417	0.527716	1.44135	0.672674	0.698792	1.30439	0.945615	0.565494	0.658554	0.970015	0.868506	0.754958	0.686626	0.79947	0.6024	0.570978	0.527462	0.837028	1.39247
5730403I07Rik	0	0	0	0	0	0	0	0	0	0	0	0	0	0	0	0	0	0	0	0	0	0
5730405O15Rik	0	0	0	0.536764	0	0.249027	0	0	0	0	0	0	0	0	0	0	0	0.144123	0	0	0	0
5730408K05Rik	0	1.40726	0	0	0	0	0	0	0	0	0.835186	0	0	2.18918	0	0	0	0	0	0	0	0
5730409E04Rik	3.8903	6.57469	6.50241	6.31712	5.00101	6.88552	3.42194	3.45946	3.85492	5.99264	7.3804	4.54972	6.35747	4.09126	4.33265	4.20118	4.17174	4.67633	3.81093	5.71601	4.78047	4.31155
5730412P04Rik	0	0	0	0	0	0	0	0	0	0	0	0	0	0	0	0	0	0	0	0	0	0
5730416F02Rik	0.006114	0.079036	0	0	0	0.128711	0	0.066939	0	0.07425	0	0	0.141441	0	0.058962	0	0.076968	0.078197	0.040764	0.162965	0.125121	0.070424
5730420D15Rik	0	0	0	0	0	0.095319	0.394218	0	0.098258	0.097417	0	0	0.188054	0	0	0.189382	0.107159	0.091017	0.106249	0	0	0.149776
5730422E09Rik	0	0.019203	0	0	0	0	0	0	0	0	0	0	0	0	0	0	0	0	0	0	0	0
5730435O14Rik	0	0	0	0	0	0	0	0	0	0	0	0	0	0	0	0	0	0	0	0	0	0
5730455P16Rik	2.08814	3.05178	3.03133	2.58287	1.09777	2.77628	3.02285	2.60034	3.12947	4.07377	3.98759	2.72034	5.30617	3.0411	2.03038	2.24882	2.03447	1.60833	1.9405	1.14639	2.24721	2.3185
5730457N03Rik	0	0	0	0	0	0	0	0	0	0	0	0.049988	0	0	0	0	0	0	0	0	0	0
5730460C07Rik	0	0	0	0	0	0	0	0	0	0	0	0	0	0	0	0	0	0	0	0	0	0
5730480H06Rik	0.121817	0.549006	0.169254	0	0.324716	0.445165	0.512866	0.558018	0.835355	1.60935	0.510328	0.756684	0.439105	0.11953	0.242083	0.095916	0.073004	0.182008	0.367252	0	0.243457	0.781991
5730488B01Rik	0	0	0	0	0	0	0	0	0	0	0	0.15873	0	0.093872	0.023856	0	0	0.027841	0	0	0.022885	0
5730507C01Rik	2.47695	0.585317	0.720077	0	0.131947	0	0.348961	2.02565	0.438988	0.462624	0	0.210887	0.109866	0	0.44185	0.286765	0.298165	0.321409	0.373464	0.063437	0.131757	0.271521
5730508B09Rik	25.1126	23.4172	27.9329	17.5807	17.0607	18.1294	44.0846	48.6298	60.5241	40.171	33.9639	35.9189	28.6196	37.3184	35.5592	40.8877	40.3907	34.2016	39.4092	33.3052	35.1902	44.4532
5730522E02Rik	0	0	0	0	0	0	0	0	0	0	0	0	0	0	0	0	0	0	0	0	0	0
5730559C18Rik	0	0	0	0	0	0	0	0	0	0	0	0	0	0	0	0.073806	0	0	0.107401	0	0	0
5830411N06Rik	0	0	0	0	0.022746	0	0	0	0	0	0.083418	0.0734	0	0	0	0	0	0.038252	0	0	0	0
5830415F09Rik	3.95914	3.74523	3.71033	4.82974	4.64424	4.22193	1.51059	3.10082	4.17045	2.99356	4.27469	1.87557	4.29137	0.764005	3.05314	4.28091	4.05873	5.16155	4.82831	4.566	4.20813	3.68473
5830416I19Rik	0	0	0	0	0	0	0	0	0	0	0.152328	0.053956	0	0	0.041925	0	0.071289	0	0.062929	0.129083	0.13944	0.13433
5830416P10Rik	0.117402	0.247572	0.737148	0.089969	0.107445	0.031375	1.49716	0.734222	0.250715	0.405589	0.193715	0.551945	0.14486	0.14294	0.388065	0.295703	0.213678	0.229728	0.130845	0.026213	0	0.077861
5830417I10Rik	3.31122	3.78434	3.75911	4.53819	3.57657	3.77325	1.16978	1.44929	1.40412	1.72548	0.353804	1.00545	1.8523	1.14126	3.58665	4.0604	3.60607	3.57976	4.22108	3.35141	3.21258	3.59782
5830418P13Rik	0	0	0	0	0	0	0	0	0	0	0.110731	0	0	0	0	0	0	0.058306	0	0	0	0
5830428M24Rik	0	0	0	0	0	0	0.115432	0	0	0	0	0	0.201695	0	0	0	0	0	0.093658	0	0	0
5830432E09Rik	3.17446	3.84914	3.63427	3.00108	2.86663	2.29662	4.04588	3.30883	4.38012	2.89677	3.20858	5.4121	2.38317	3.71483	7.13333	6.66427	7.89508	5.85142	9.06056	6.63013	4.80075	5.7822
5830444B04Rik	0.551133	0.381142	0.136657	0.6687	0.990946	0.319584	0	0.077542	0.064936	0	0.435898	0.263747	0	0	0	0.080367	0.304592	0.092707	0.118052	0.319593	0.833709	0.594232
5830454E08Rik	0.272048	0.084103	0.204382	0.322518	0.664866	0.226459	0.253491	0.144385	0.325289	0.402481	0.324091	0.387171	0.092996	0	0.147426	0.374615	0.33646	0.559464	0.177026	0.183012	0.278163	0.160254
5830473C10Rik	0	0	0	0	0.072245	0	0	0	0	0	0.212527	0.195994	0	0.568731	0	0	0	0.160944	0.043728	0.12217	0	0
5930403L14Rik	0	0	0	0	0	0	0	0	0	0	0.056493	0.03843	0	0	0	0	0	0.011333	0	0	0.009071	0
5930412G12Rik	0	0	0	0	0	0	0	0	0	0	0	0	0	0	0	0	0	0	0	0	0	0
5930430L01Rik	0.053215	0.031574	0.075709	0	0	0	0	0	0	0	0.040641	0	0	0	0.05461	0.092895	0.093681	0.110897	0.041203	0	0.105473	0.058775
5930438M14Rik	0	0	0	0	0	0	0	0	0	0	0	0	0	0	0	0	0	0	0	0	0	0
6030407O03Rik	0	0	0	0	0	0	0	0	0	0	0.193664	0	0	0	0	0	0	0.034315	0	0	0	0
6030408B16Rik	0	0	0	0	0	0	0	0.054903	0	0	0.162505	0.074596	0	0	0	0	0	0	0	0	0	0
6030419C18Rik	0	0	0	0	0	0	0	0	0	0	0	0	0	0	0	0	0	0	0	0	0	0
6030440G07Rik	0	0	0	0	0	0	0	0	0	0	0	0	0	0	0	0	0	0	0	0	0	0
6030443J06Rik	0.01368	0	0	0	0	0	0	0	0	0	0.181872	0.033487	0	0	0.076501	0	0	0	0.030519	0.031658	0.038592	0.083787
6030458C11Rik	6.16733	7.13784	8.30402	9.51177	7.92604	9.33598	1.10478	1.55314	0.991089	2.43625	3.39402	1.67688	4.38541	3.28582	6.12373	6.54807	7.80382	7.18243	8.31835	6.62678	8.11156	8.02106
6030466F02Rik	0	0	0	0	0	0	0	0	0	0	0	0	0	0	0	0	0	0	0	0	0	0
6030468B19Rik	0	0	0	0	0	0	0	0	0	0	0	0	0	0	0	0	0	0	0	0	0	0
6030469F06Rik	0	0	0	0	0	0	0	0	0	0	0	0	0	0	0	0	0	0	0	0	0	0
6030471H07Rik	0	0	0	0	0	0	0	0	0	0	0	0	0	0	0	0	0	0	0	0	0	0
6030498E09Rik	0	0	0	0	0	0	0	0	0	0	0	0.247855	0	0	0	0	0	0	0	0	0	0
6230400D17Rik	0.344839	0.172302	0.338304	0	0.030483	0.3093	0.455474	0.289231	0.430398	0.387902	0.221324	0.524365	0.256653	0.579817	0.142015	0.297111	0	0.150957	0.180537	0.18705	0.095939	0.217436
6330403A02Rik	0.040994	0.01906	0.057515	0	0.020033	0.025435	0.029107	0.03294	0	0.052843	0.037049	0.055172	0.020666	0	0.050448	0.025464	0.028721	0.048547	0.014752	0.018849	0.023878	0
6330403K07Rik	0.083553	0	0	0	0	0	0	0	0	0	0	0	0	0	0	0	0	0.120263	0	0	0	0
6330407A03Rik	0.058493	0.104466	0.420165	0	0	0.333413	2.45039	0.549101	0.79158	1.11749	0.301782	1.08318	0.379979	1.75017	0.20428	0.030365	0.034363	0.034911	0.050808	0	0.056637	0.28095
6330408A02Rik	0.760922	0.855788	1.37183	1.2064	1.40858	1.49298	0.470048	0.337515	0.393004	0.48934	0.647948	0.433647	1.11335	0.727689	1.06269	1.26442	1.44144	1.02791	1.91332	1.73744	1.40277	1.69912
6330409D20Rik	0.17997	0.158335	0	0	0.259075	0.382143	0.282273	0.122546	0	0.21643	0.309121	0	0.251391	0	0	0.083125	0	0	0.119551	0	0	0.158351
6330410L21Rik	0.02768	0	0	0	0	0	0	0	0	0	0	0	0	0	0	0	0	0	0	0	0	0
6330415B21Rik	0	0	0	0	0	0	0	0	0	0	0	0	0	0	0	0	0	0.057611	0	0	0	0
6330415G19Rik	0.184703	0.261939	0.105129	0.526176	0.206347	0.249552	0	0.265064	0.365643	0.202008	0.829655	0.787483	0.241569	0	0.320968	0.183633	0.492623	0.264246	0	0.396543	0.487842	0.137568
6330416G13Rik	37.6994	36.3283	36.0752	26.469	31.6278	25.9643	21.3572	25.2843	27.5362	34.0159	26.8065	15.8872	27.6556	17.3919	13.626	15.776	16.3467	21.364	15.5325	15.4743	17.1469	14.8857
6330418K02Rik	2.71036	2.42627	0	2.46007	3.67733	3.67315	0.874365	0.14188	0.561136	0.630461	0.710819	0	1.94372	1.4465	2.17181	1.35245	1.77623	2.01292	1.93196	2.10034	2.23314	2.02807
6330549D23Rik	0.255053	0.192298	0	0.619903	0.388633	0.510579	0.233987	0.358377	0.276912	0.295105	0.226623	0.307894	0.349491	0	0.510841	0.49003	0.222763	0.441114	0.44431	0.412092	0.507513	0.427128
6430411K18Rik	0	0	0	0	0	0	0	0	0	0	0	0	0	0	0	0	0	0	0.025172	0	0	0
6430503K07Rik	0	0	0	0	0	0	0	0	0	0	0	0	0	0	0	0	0	0	0	0	0	0
6430531B16Rik	0	0	0	0	0	0	1.95458	0.96444	0.239951	0.21049	0.085901	0.287108	0	0	0	0.146183	0	0	0.464447	0.102834	0.223934	0.159697
6430548M08Rik	12.6759	14.3008	14.7254	19.9336	20.2174	14.6203	6.49549	11.1637	4.8236	10.5532	9.11244	4.7029	13.4392	7.10865	9.7285	9.05428	10.5821	11.4166	11.6252	15.2762	12.263	9.51692
6430550D23Rik	0	0	0	0	0	0.087077	0.200221	0	0	0.097856	0.080724	0	0.113664	0	0	0	0.066735	0.066225	0	0	0.056472	0
6430562O15Rik	0.12378	0.092905	0.090222	0	0	0	0.216356	0.076364	0	0	0.142062	0.350335	0.221806	0	0.127564	0.08428	0.07389	0.039781	0	0	0.031372	0.10246
6430571L13Rik	0.042243	0.096952	0.236048	0	0	0.088006	7.62517	9.40149	10.9355	1.96056	2.95409	6.23559	2.76821	3.2057	0.171688	0.326336	0.213875	0.100186	0	0	0	0.06845
6430573F11Rik	0	0	0	0	0	0	0	0	0	0	0	0	0	0	0	0	0	0	0	0	0	0
6430584L05Rik	0	0	0	0	0	0	0	0	0	0	0.051059	0	0	0	0	0	0	0	0	0	0	0
6430706D22Rik	7.95658	8.50103	16.4963	0.717991	6.67347	9.52377	0.508645	2.94286	4.97288	3.38654	4.92548	5.26588	4.37825	0.509589	3.24302	6.26867	3.25236	5.82855	4.52402	4.73661	5.09699	3.54048
6430710C18Rik	0	0	0	0	0	0	0	0	0	0	0	0	0	0	0	0	0	0	0	0	0	0
6530402F18Rik	0	0.117261	0.479198	0	0.045957	0.103102	6.28089	3.48592	8.2682	2.5272	3.01815	2.63965	1.72567	1.76609	8.31914	9.66806	6.90744	3.13314	3.08494	0.763764	1.00869	2.27644
6530403H02Rik	0	0	0	0	0	0	0	0	0	0	0	0	0	0	0	0	0	0	0	0	0	0
6530411M01Rik	0	0	0	0	0	0	0	0	0	0	0	0	0	0	0	0	0	0	0	0	0	0
6720468P15Rik	0	0.113054	0	0	0.078412	0.229812	0	0	0	0	0	0	0	0	0	0	0	0.075563	0	0	0	0.209291
6720483E21Rik	0	0	0	0	0	0	0	0	0	0	0	0	0	0	0	0	0	0	0	0	0	0
6720489N17Rik	7.89718	5.61861	9.5588	3.92995	2.51626	5.32864	3.05266	2.77617	4.42505	5.31752	2.57203	4.78596	2.18916	4.882	4.09818	1.61784	2.69562	2.93712	1.42404	1.37237	1.5717	4.46333
6820408C15Rik	0	0	0	0	0	0	0	0	0	0	0	0	0	0	0	0	0	0	0	0	0	0
6820431F20Rik	3.23544	3.764	0.379837	0.284682	0.122161	4.04889	6.13097	5.83084	13.5528	0.416936	5.67848	10.1028	9.40072	6.22553	3.89583	2.75456	2.96482	0.423964	2.50567	1.01451	2.80807	4.63225
7420426K07Rik	0	0	0	0	0	0	0	0	0	0	0	0	0	0	0	0	0	0	0	0	0	0
7420461P10Rik	0	0	0	0	0	0	0	0	0	0	0	0	0	0	0	0	0	0	0	0	0	0
7420700N18Rik	0	0	0	0	0	0	0	0	0	0	0	0	0	0	0	0	0	0	0	0	0	0
7420701I03Rik	0	0	0	0	0	0	0	0	0	0	0	0	0	0	0	0	0	0	0	0	0	0
7530416G11Rik	0	0	0	0	0	0	0	0	0	0	0	0	0	0	0	0	0	0	0	0	0.075305	0
7630403G23Rik	0	0	0	0	0	0	0	0	0	0	0	0	0	0	0	0	0	0	0	0	0	0
8030411F24Rik	0	0	0	0	0	0	0	0	0	0	0	0	0	0	0	0	0	0	0	0	0	0
8030423F21Rik	0	0	0	0	0	0	0	0	0	0	0	0	0	0	0	0	0	0.067134	0	0	0	0
8030423J24Rik	0	0	0	0	0	0	0	0	0	0	0	0	0	0	0	0	0	0	0	0	0	0
8030442B05Rik	0	0	0	0	0	0	0	0	0	0	0	0	0	0	0	0	0	0	0	0	0	0
8030443G20Rik	0	0	0	0	0	0	0	0	0	0	0	0	0	0	0	0	0	0	0	0	0	0
8030451O07Rik	0	0	0	0	0	0	0	0	0	0	0	0	0	0	0	0	0	0	0	0	0	0
8030455M16Rik	0	0	0	0	0	0	0	0	0	0	0	0.141531	0	0	0	0	0	0	0	0	0	0
8030462N17Rik	3.62461	4.06958	4.81661	4.85501	2.45301	4.48787	6.79269	5.14276	7.96962	6.67023	6.50085	8.01521	6.24904	4.59565	4.35417	3.93638	3.83931	3.57609	4.64291	2.12051	4.04476	3.92379
8430408G22Rik	0	0.191714	0	0.526703	0.069234	0	0.276486	0.32637	0.263159	0.277116	0.403169	0.436853	0.153141	0.735837	0.246211	0	0	0.27963	0.071643	0	0.077143	0.312267
8430419L09Rik	8.62354	9.46195	11.2891	11.7911	12.1805	10.7655	3.89208	6.03196	3.63308	6.12221	5.94789	3.36133	7.1988	4.7924	6.34275	6.85403	6.69271	8.24659	6.22224	6.81906	6.86353	5.96191
8430422H06Rik	0	0	0	0	0	0	0	0	0	0	0	0	0	0	0	0	0	0	0	0	0	0
8430423G03Rik	0	0	0	0	0	0	0	0	0	0	0	0	0	0	0	0	0	0	0	0	0	0
8430426J06Rik	0	0	0	0	0	0	0	0	0	0	0	0	0	0	0	0	0	0	0	0	0	0
8430429K09Rik	0.349987	0.244418	0.494627	0.257319	0.60639	0.51499	0.272805	0.437752	0.554532	0.128148	0.659117	0.276258	0.076202	0.590154	0.213724	0.450702	0.370405	0.458346	0.587423	0.484604	0.513768	1.05739
8430430B14Rik	0	0	0	0	0	0	0	0	0	0	0	0	0	0	0.881808	0	1.56339	0.366087	0	0	0	0
8430431K14Rik	0	0	0	0	0.011009	0	0	0	0	0	0	0	0	0	0.018809	0	0	0	0	0	0	0
8430436N08Rik	0	0	0	0	0	0	0	0	0	0	0	0	0	0	0	0	0	0	0	0	0	0
8430437L04Rik	0	0	0	0	0	0	0	0	0	0	0	0	0	0	0	0	0	0	0	0	0	0
9030025P20Rik	1.382	1.27615	1.68141	1.75933	1.49223	0.532115	0.896919	0.369278	0.649901	0.477841	1.16352	0.598206	0.968448	0.620637	0.839984	1.2267	1.09246	0.978186	1.24791	1.14614	0.958581	1.39619
9030204H09Rik	0	0	0	0	0	0	0	0	0	0	0	0	0	0	0	0	0	0	0	0	0	0
9030404E10Rik	0	0	0	0	0	0	0	0	0	0	0	0.241132	0	0	0	0	0	0	0	0	0	0
9030612E09Rik	0	0	0	0.128351	0	0	0	0	0	0	0.037666	0.039296	0	0	0	0	0	0	0	0	0.056654	0
9030617O03Rik	10.8606	10.4403	9.63809	10.9395	11.7735	9.64931	3.09558	3.05102	1.819	4.64428	4.04812	2.89389	5.44164	6.50767	6.09917	5.63264	7.03309	8.98517	10.185	14.2557	9.84335	7.25631
9030619P08Rik	0	0	0	0	0	0	0	0	0	0	0	0	0	0	0	0	0	0.207022	0	0	0	0
9030624G23Rik	1.20558	1.02129	0.975977	0.833922	0.246006	0.5249	1.54817	1.5397	1.93322	1.99108	1.12704	0.264359	0.697633	0.177462	1.20436	0.709229	0.73652	0.938707	0.297333	0.237751	0.343366	0
9030624J02Rik	33.855	31.7119	30.2516	38.7232	38.8553	32.7861	17.1593	18.5993	16.2853	21.2685	20.96	15.6733	24.9547	21.2993	31.6121	31.4169	32.5288	32.458	36.8884	43.1844	37.0908	32.516
9030625G05Rik	0	0	0	0	0	0	0	0	0	0	0	0	0	0	0	0	0	0	0	0	0	0
9130008F23Rik	0.198415	0.325807	0.141604	1.96426	1.57922	1.63593	0.235346	0.54956	0.25114	0.33585	4.00483	3.09048	3.35349	3.29012	0.351787	0.409272	0.37593	0.530549	1.65014	1.24146	1.30279	1.88562
9130011E15Rik	5.37828	4.43767	4.906	4.33836	5.41459	4.7471	2.329	2.84174	3.43516	4.21774	3.915	3.2873	4.07171	2.22171	4.40658	6.78261	5.51023	4.77852	7.38133	6.68209	5.90798	6.25053
9130015A21Rik	0	0	0	0	0	0	0.692235	0.170609	0	0	0	0.157413	0	0	0	0	0	0	0	0	0	0
9130015L21Rik	0	0	0	0	0	0	0	0	0	0	0	0	0	0	0	0	0	0	0	0	0	0
9130019O22Rik	1.90641	1.95457	2.07176	2.308	2.28237	2.95693	0.981169	1.10703	1.59686	1.04666	1.89592	1.49324	2.02193	0.963393	0.945019	1.36136	1.28289	1.0672	1.27124	1.45378	1.66878	0.767791
9130019P16Rik	0	0	0	0	0	0	0	0	0	0	0	0	0	0	0	0	0	0	0	0	0	0
9130023H24Rik	1.18498	2.07237	1.46341	3.9129	1.34147	1.35731	0.924012	1.4346	1.08823	0.767575	0.869985	0.481737	0.816609	0.239932	1.08885	1.44746	1.708	1.34115	1.08103	0.968378	1.23289	1.27485
9130024F11Rik	0.042615	0.067954	0.163205	0.128559	0.071171	0.120291	0.01684	0.043549	0.032416	0.130458	0.184345	0.097102	0.057106	0.08614	0.176488	0.10429	0.067505	0.050187	0.087854	0.018115	0.113304	0.110105
9130204L05Rik	0	0	0	0	0	0	0	0	0	0	0	0	0	0	0	0	0	0	0	0	0	0
9130209A04Rik	0	0	0	0	0	0	0	0	0	0	0	0	0	0	0	0	0	0	0	0	0	0
9130221F21Rik	0	0	0	0	0	0	0	0	0	0	0	0	0	0	0	0	0	0.048589	0	0	0	0
9130221H12Rik	3.95691	3.91982	2.8609	7.55378	6.20669	5.04701	3.02571	4.39821	4.97259	5.19319	6.74538	4.57462	5.71127	3.17173	3.35398	3.594	4.88057	3.67793	2.96983	3.4309	4.29264	2.91587
9130227L01Rik	0	0	0	0	0	0	0	0	0	0	0	0	0	0	0	0	0	0	0	0	0	0
9130230L23Rik	0.141457	0	0	0	0	0	0.875208	0.989832	0.836958	1.10337	0.544577	0.959362	0.402724	0.518283	0.768574	1.15871	0.562217	0.787213	0.748365	0.473249	0.480504	1.06366
9130401M01Rik	52.6268	51.0439	45.2804	29.6622	44.6656	37.2352	23.3322	28.0143	30.7771	32.5719	30.3028	25.345	29.8739	31.5346	41.1389	43.0617	43.4955	46.7166	35.1415	49.3749	38.9154	34.2791
9130409I23Rik	0	0	0	0	0	0	0	0	0	0	0	0	0	0.397041	0	0	0	0	0	0	0	0
9130409J20Rik	0	0	0	0	0	0	0	0	0	0	0	0	0	0	0	0	0	0	0	0	0	0
9230009I02Rik	0	0	0	0	0	0	0	0	0	0	0	0	0	0	0	0	0	0	0	0	0	0
9230102K24Rik	0	0	0	0	0	0	0	0	0	0	0.109561	0.114258	0	0	0	0	0	0	0	0	0	0
9230102O04Rik	0	0	0	0	0	0	0	0	0	0	0	0	0	0	0	0	0	0	0	0	0	0
9230104L09Rik	0	0	0	0	0	0	0	0	0	0	0	0	0	0	0	0	0	0	0	0	0	0
9230105E05Rik	0	0	0	0	0	0	0	0	0	0	0	0	0	0	0	0	0	0	0	0	0	0
9230110C19Rik	0	0	0	0	0	0	0	0	0	0	0	0	0	0	0	0	0	0	0	0	0	0
9230110F15Rik	0	0	0	0	0	0	0	0	0	0	0	0	0	0	0	0	0	0	0	0	0	0
9230112D13Rik	0	0	0	0	0	0	0	0	0	0	0	0	0	0	0	0	0	0	0	0	0	0
9230112J17Rik	0	0	0	0	0	0	0	0	0	0	0	0.059939	0	0	0	0	0	0	0	0	0	0
9230114K14Rik	0.50159	0.358826	0.16951	0	0.185847	0.840621	0	0.050989	0.198945	0.105878	0	0.135821	0	0	0.436343	0.418585	0.378588	0.318176	0.258829	0.323225	0.24498	0.441232
9230116L04Rik	0	0.020089	0.04717	0.035528	0.006826	0.001855	0.079573	0.03623	0	0	0.049976	0	0.08876	0	0.068957	0.039604	0.043256	0	0.034873	0.057656	0.007403	0.007599
9230116N13Rik	0.077113	0.100968	0	0.676617	0.216843	0.4429	0.147392	0.076396	0.170607	0.360917	0.505697	0.104957	0.418284	0	0.155463	0.199344	0.174846	0.380484	0.355108	0.164939	0.122119	0.113561
9230117E06Rik	0	0	0	0	0	0	0	0	0	0	0	0	0	0	0	0	0	0	0	0	0	0
9330020H09Rik	0.338144	0.310196	0.21774	0.345841	0.245673	0.142508	0.684427	0.458156	0.586721	0.439227	0.316922	0.306101	0.342617	0.500451	0.376884	0.384931	0.409475	0.297101	0.263627	0.220964	0.389976	0.225086
9330102E08Rik	0.097342	0.066071	0.039473	0	0.077137	0.087668	0	0	0	0	0.145961	0	0.073544	0	0.056947	0	0.049387	0	0.051172	0	0	0.075952
9330111N05Rik	0	0	0	0	0	0	0	0	0	0	0	0	0	0	0	0	0	0	0	0	0	0
9330117O12Rik	0	0	0	0	0	0	0	0	0	0	0	0	0	0	0	0	0	0	0	0	0	0
9330133O14Rik	4.27361	4.01445	3.89602	6.47164	8.45836	5.13937	4.69345	5.17275	5.46008	5.16638	7.30886	5.75719	7.73672	3.92555	4.35302	5.13277	4.92492	5.13789	6.84228	4.93265	5.25891	7.07288
9330136K24Rik	0.065309	0	0.516238	0	0.039413	0.089899	0.043273	0.064991	0	0.175159	0	0.116182	0	0	0.177306	0.064963	0.197911	0.236017	0.183498	0.203183	0.042719	0.186785
9330151L19Rik	0.357216	0.764882	1.5827	1.48983	0.855909	1.00522	0.498734	0.402821	0.733881	0.639221	0.574763	0.488419	0.800332	1.43957	0.368737	0.446057	0.387202	0.423302	0.424258	0.259516	0.285895	0.32583
9330158H04Rik	0	0	0	0	0	0	0	0	0	0	0	0	0	0	0	0	0	0	0	0	0	0
9330159F19Rik	0	0	0	0	0	0	0	0	0	0	0	0	0	0	0	0	0	0	0	0	0	0
9330159M07Rik	0.231993	0.146868	0.587309	0.760422	0.330381	0.409186	0.605103	0.398761	0.924162	0.624426	0.484986	0.809285	0.471951	0.471259	0.326297	0.365477	0.258183	0.281126	0.377488	0.241316	0.338765	0.395214
9330162012Rik	0	0	0	0	0	0	0	0	0	0	0	0	0	0	0	0	0	0	0	0	0	0
9330162B11Rik	0	0	0	0	0	0	0	0	0	0	0.104525	0	0	0	0	0	0	0	0	0	0	0
9330175E14Rik	0	0	0	0	0	0	0.324928	0.231866	0.072887	0	0	0.180072	0	0	0	0.216673	0.121365	0	0.10739	0	0	0.144927
9330175M20Rik	0	0	0	0	0	0	0	0	0	0	0	0.057117	0	0	0	0	0	0	0	0	0	0
9330178D15Rik	0	0	0	0	0	0	0	0	0	0	0	0	0	0	0	0	0	0	0	0	0	0
9330179D12Rik	0.971097	0.836	1.10195	0.35379	0.925647	1.43965	0.912608	2.46819	3.09512	2.39787	3.58121	3.48171	3.15172	1.69548	0.751144	0.486933	0.191424	0.661724	0.593036	0.652454	0.699289	0.341281
9330182L06Rik	0.02008	0	0	0	0	0	0	0	0	0.022412	0.052273	0.012517	0	0	0	0.02419	0.013687	0.027629	0.00706	0	0	0.012866
9330182O14Rik	0	0	0	0	0	0	0	0	0	0	0.117811	0	0	0	0	0	0.118115	0.089618	0.080615	0.101351	0	0.114087
9330188P03Rik	0	0	0	0	0	0	0	0	0	0	0	0	0	0	0	0	0	0	0	0	0	0
9330199G10Rik	0	0	0	0	0	0	0	0	0	0	0	0	0	0	0	0	0	0	0	0	0	0
9430007A20Rik	0	0	0	0	0	0	0	0	0	0	0.083185	0	0	0	0	0	0	0	0	0	0	0
9430014N10Rik	0	0	0	0	0	0	0	0	0	0	0	0	0	0	0	0	0	0	0	0	0	0
9430015G10Rik	3.67061	3.85317	5.01031	5.71316	5.35876	3.44226	1.19489	1.68975	2.19722	2.34488	2.62927	2.53269	2.51584	1.65152	2.71456	3.77918	4.46176	3.88534	3.75663	3.39251	3.15581	3.29372
9430016H08Rik	12.5316	12.2475	9.47985	10.2325	13.3969	10.8566	16.8229	17.4145	18.5294	16.8826	16.564	17.0701	16.6895	14.9693	10.3941	12.0576	13.2784	12.4668	11.964	12.0877	11.4214	14.3113
9430018G01Rik	0.038796	0	0	0	0	0	0	0	0	0.029838	0	0	0	0	0	0	0	0	0.015847	0	0	0
9430019J16Rik	0	0	0	0	0	0	0	0	0	0	0	0	0	0	0	0	0	0	0	0	0	0
9430020K01Rik	0.412306	0.661399	0.54041	1.33879	1.19202	1.30715	0.605398	0.56516	1.36588	0.582817	1.14226	1.10853	1.71721	0.590744	0.883945	1.05371	1.08102	0.974015	1.54697	1.18174	1.45575	1.31427
9430021M05Rik	0	0	0	0	0	0	0	0	0	0	0.086112	0	0	0	0	0	0	0	0	0	0	0
9430037G07Rik	0.030584	0.191374	0.309003	0	0.049884	0.145975	0.218252	0.106262	0.088253	0.111165	0.131691	0.15186	0.062699	0	0.074665	0.128017	0.215472	0.051537	0.208398	0.104369	0.332861	0.173912
9430038I01Rik	13.1375	15.0603	14.0642	14.8151	18.5391	16.4935	7.86489	13.8652	10.0951	13.2522	13.3408	10.2565	15.803	10.2026	11.3725	14.8978	13.2172	14.2809	14.6261	19.1452	13.9973	15.0928
9430041J12Rik	0	0	0	0	0	0	0	0	0	0	0	0	0	0	0	0	0	0	0	0	0	0
9430060I03Rik	0.219831	0.573011	0	0	0.430014	0	0.184239	0.162116	0.30466	0.18222	0.096862	0.217083	0.454024	0	0.269305	0.113402	0.186395	0.357306	0.137276	0	0.094893	0
9430065F17Rik	0.098978	0	0	0	0	0	0	0	0	0	0	0	0	0	0	0	0	0	0.121563	0	0	0
9430069I07Rik	2.46744	1.66821	2.39286	3.21919	3.92939	2.8393	0	0.332551	0	0	0	0	0	0	0	0	0	1.09526	0.684516	1.3685	0.566534	0
9430076C15Rik	1.01606	1.11588	1.67202	0.631856	0.530038	0.753466	4.06908	2.78213	6.49385	3.12741	2.42399	2.90873	1.16695	1.18975	2.47823	2.45166	2.35904	1.94923	1.54543	1.07651	1.15788	2.48102
9430078K24Rik	0	0	0.128671	0	0	0	0	0	0	0	0.135428	0	0	0	0	0	0.106617	0	0	0	0	0
9430083A17Rik	0.140661	0.275925	0.353497	0.318466	0.071516	0.056026	0.059912	0.108594	0	0.081464	0.215948	0.14593	0.134595	0.015514	0.071085	0.018716	0.075248	0.021519	0.021849	0.023197	0.035143	0.059472
9430091E24Rik	0.673693	0.750721	0.893187	0.953337	0.52442	0.453911	0.391416	0.139236	0.325541	0.38967	0.356111	0.210873	0.473851	0.444577	0.449992	0.366351	0.227993	0.37367	0.380215	0.114978	0.386279	0.551236
9530002B09Rik	0	0	0	0	0	0	0	0	0	0	0	0	0	0	0	0	0	0	0	0	0	0
9530003J23Rik	0	0	0	0	0	0	0	0	0	0	0	0	0	0	0	0	0	0	0	0	0	0
9530014B07Rik	0	0	0	0	0	0	0	0	0	0	0	0	0	0	0	0	0	0	0	0	0	0
9530020I12Rik	0	0	0	0	0	0	0	0	0	0	0	0	0	0	0	0	0	0	0	0	0	0
9530026F06Rik	0	0	0	0	0	0	0	0	0	0	0	0	0	0	0	0	0	0	0	0	0	0
9530026P05Rik	0	0	0	0	0	0	0	0	0	0	0	0	0	0	0	0	0	0	0	0	0	0
9530027J09Rik	0.905995	1.05194	1.71169	1.89524	0.047167	0.440777	1.15728	0.792069	1.34652	1.12201	1.85434	1.64235	1.5625	0	0.132764	0.557872	0.454789	0.170446	0.335549	0	0.30607	0.162746
9530036O11Rik	0	0	0	0	0	0	0	0	0	0	0	0	0	0	0	0	0	0	0	0	0	0
9530051G07Rik	0	0	0	0	0	0	0	0	0	0	0.036208	0	0	0	0	0	0	0	0	0	0	0
9530052E02Rik	0	0	0	0	0	0	0	0	0	0	0	0	0	0	0	0	0	0	0	0	0	0
9530053A07Rik	0	0	0	0	0	0	0	0	0	0	0.020443	0	0	0	0	0	0	0	0	0	0	0
9530059O14Rik	0.040472	0	0	0	0	0	0	0	0.030179	0.014752	0.061068	0	0	0	0	0.013513	0.03184	0	0	0	0	0
9530062K07Rik	0.205091	0	0	0	0.373574	0.284217	0	0	0	0	0	0	0	0	0	0	0	0	0	0	0	0.301363
9530068E07Rik	69.9077	64.3864	62.4753	67.3155	72.6126	64.6838	46.1639	56.7154	55.2887	54.7408	60.8709	50.6517	63.8707	51.9222	57.0365	64.5189	62.4034	69.1469	69.2988	78.0501	64.7794	58.655
9530077C05Rik	0.862522	0.205922	0.541299	0.994005	1.05365	1.03668	0.579013	0.386064	0.130846	0.407627	0.907285	0.227154	1.02031	1.38622	0	0	0.058335	0.117354	0.293192	0.557779	0.318096	0.247678
9530080O11Rik	0	0	0	0	0	0	0	0	0	0	0	0	0.140155	0	0	0	0	0	0	0	0	0
9530082P21Rik	3.08299	3.7738	3.33092	4.42642	3.92449	3.63325	1.40917	1.98881	1.79386	2.13377	2.54881	1.86594	2.62861	2.35925	2.23978	3.15609	3.00851	3.38293	3.34319	4.07016	3.4237	3.93139
9530091C08Rik	0	0	0	0	0	0	0	0	0	0	0.039803	0.009076	0	0	0	0	0	0.023985	0	0	0.00663	0
9630001P10Rik	0	0	0	0	0	0	0	0	0	0	0	0	0	0	0	0	0	0	0	0	0	0
9630013A20Rik	0	0	0	0	0	0	0	0	0	0	0	0	0	0	0	0	0	0	0	0	0	0
9630013K17Rik	0	0	0	0	0	0	0	0.202148	0	0	0	0.37322	0.262178	0	0	0	0.118154	0	0.05604	0	0	0
9630028B13Rik	0	0	0	0.139484	0	0	0	0	0	0	0	0	0	0	0	0	0	0	0	0	0	0
9630028H03Rik	0	0	0	0	0	0	0	0	0	0	0.070785	0	0	0	0	0	0	0	0	0	0	0
9630028I04Rik	0.141902	0.243934	0.234357	0	0.329282	0.411283	0.098671	0.041597	0	0.070757	0.061145	0	0.137218	0	0	0.106498	0	0	0.025162	0.100833	0	0.160375
9830107B12Rik	0.036127	0.102555	0.061472	0	0.05335	0	3.12118	1.63928	0.273572	0.146121	0.207327	0.901139	0.036924	0	0.065345	0.096534	0.101872	0.110989	0.035438	0.027892	0	0.158349
9830132P13Rik	0	0	0	0	0	0	0	0	0	0	0.057751	0	0	0	0	0	0	0.045686	0	0	0	0
9830147E19Rik	0.376697	0.246877	0.434833	0.544278	0.201257	0.478449	0.122615	0.064725	0.041727	0.272559	0.093947	0.223368	0.203107	0.342498	0.342222	0.071416	0.248359	0.224111	0.128026	0.034421	0.082049	0.421817
9830166K06Rik	0	0	0	0	0	0	0.092095	0.216251	0	0.044513	0	0.08018	0	0	0	0.040506	0	0	0	0	0	0.06478
9930012K11Rik	0.374671	0.193038	0.643101	0.839859	0.312462	0.199677	0.479483	0.503127	0.15092	0.353527	0.403983	0.208431	0.280685	0	0	0.140522	0	0.159431	0.113475	0.103852	0.305191	0.179073
9930014A18Rik	0.181167	0.264504	0.611108	0.693914	0.397063	0.463102	0.313816	0.349388	0.31292	0.39939	0.727901	0.270773	0.666146	0.671888	0.255664	0.709402	0.411902	0.339242	0.23667	0.62711	0.250594	0.315207
9930021J03Rik	2.44892	2.93291	3.8886	2.13044	1.16234	2.88226	1.74186	1.63137	2.76031	3.36416	1.35517	2.71028	1.52078	2.18141	2.90581	1.27526	1.30383	1.40721	1.12885	0.772746	1.28459	3.04141
9930104L06Rik	3.17998	3.29537	4.52864	5.02529	4.51151	3.45294	4.1436	4.06652	6.39457	4.18417	7.21793	5.28633	6.58821	3.83561	3.19877	4.17105	4.71966	4.0923	3.97175	3.85284	4.05936	4.3976
9930111H07Rik	0	0	0	0	0	0	0	0	0	0	0	0	0	0	0	0	0	0	0	0	0	0
9930111J21Rik1	1.73953	2.58053	4.00845	3.02238	0.918252	1.26671	1.06868	0.903987	1.89785	2.1491	0.639232	1.98932	0.482459	0.813338	1.44864	0.701015	0.863583	0.821512	0.406575	0.431566	0.747094	2.26878
9930111J21Rik2	0	1.20577	0	0	0.990235	2.75108	1.55315	0	0	0	0.812789	2.45564	0	1.57573	1.63459	1.68605	0	1.40415	0	0	1.65666	4.85912
A130010J15Rik	2.45733	2.23023	2.49799	2.44496	2.74617	2.96867	1.63563	1.49629	1.38418	1.94505	2.27012	1.56866	2.47567	1.06892	2.20436	2.10826	2.52914	1.74671	2.35164	2.14554	2.16363	2.31807
A130077B15Rik	0.086629	0.096711	0.319034	0	0	0	0.127025	0.13682	0.200896	0.383301	0.053128	0.103658	0	0	0.088462	0.130675	0.226074	0.127805	0.141757	0	0.209282	0.161159
A1bg	0	0	0	0	0	0	0	0	0	0	0	0	0	0	0	0	0	0	0	0	0	0
A1cf	0	0	0	0	0	0	0	0	0	0	0	0	0	0	0	0	0	0.050425	0	0	0	0
A230001M10Rik	0	0	0	0	0	0	0	0	0	0	0	0	0	0	0	0	0	0	0	0	0	0
A230009B12Rik	0	0	0	0	0	0	0	0	0	0	0	0	0	0	0	0	0	0	0	0	0	0
A230020J21Rik	0	0.04199	0.344752	0	0.791133	0	1.15969	0.719933	0.87963	1.22871	0	2.9027	0	0	0.579612	0.820521	1.26111	0	0.762668	0	0	0.994627
A230028O05Rik	0.036707	0.10966	0.081376	0	0.035312	0.057855	0.090212	0.135714	0.107029	0.28379	0.086979	0.232467	0.075889	0	0.14181	0.073309	0.090699	0.182779	0.286645	0	0.345939	0.231946
A230046K03Rik	8.39833	8.34643	9.03711	5.94268	2.23827	6.61027	6.6289	4.63567	9.81181	9.88054	2.88398	9.14853	4.67889	5.96357	8.93763	3.59186	3.89066	2.80327	4.0951	1.74981	4.33848	14.574
A230050P20Rik	5.59654	7.07883	9.22477	9.4535	9.63177	9.88403	5.60196	7.48644	6.20079	8.03212	7.91359	5.54906	9.7691	7.3957	5.19233	5.48527	5.20107	6.47396	7.59679	7.46771	6.9271	9.23021
A230056J06Rik	0	0	0	0	0	0	0	0	0	0	0	0.044991	0	0	0	0	0	0	0.010218	0	0.050084	0
A230056P14Rik	1.16415	1.03211	0.476034	0.393827	0.665232	0.485968	0	0.146337	0.081527	0	0	0	0.171733	0	0.473988	0.656315	0.409223	0.452451	0.898559	0.40221	0.563939	0.707568
A230057D06Rik	0	0	0	0	0	0	0	0	0	0	0.024457	0	0	0	0	0	0	0.031262	0	0	0	0
A230065H16Rik	0	0	0	0	0	0	0	0	0	0	0	0	0	0	0	0	0	0	0	0	0	0
A230070E04Rik	0	0	0	0	0	0	0	0	0	0	0	0	0	0	0	0	0	0	0	0	0	0
A230072C01Rik	0.762038	0.634747	0.640081	0.29287	0.562954	0.538711	0.187765	0	0	0.240079	0.139503	0	0.0692	0	0.326507	0.300869	0.282609	0.158529	0.412712	0.427559	0.412575	0.149796
A230072E10Rik	0.065534	0.05852	0.206941	0	0.119378	0.034246	0	0.115648	0.035074	0	0.072868	0.066018	0	0	0.049205	0.033796	0.038499	0	0	0	0	0
A230077H06Rik	0	0	0	0	0	0	0	0	0	0	0	0	0	0	0	0	0	0	0	0	0	0
A230103J11Rik	0.398827	0.443359	0.569068	0.336937	0.347339	0.235504	0.553191	0.353246	1.25742	0.865877	0.875997	0.979597	0.393476	0.611794	0.424351	0.511637	0.569527	0.542056	0.350528	0.382145	0.382903	0.807403
A230108P19Rik	0	0	0	0	0	0	0	0	0	0	0	0.114681	0	0	0	0	0	0	0	0	0	0
A2m	0	0	0	0	0	0	0	0	0	0	0	0	0	0	0	0	0	0	0	0	0	0
A330009N23Rik	0	0	0	0	0	0	0	0	0.212843	0.129472	0	0	0	0	0	0	0	0	0	0	0	0
A330015K06Rik	0	0	0	0	0	0	0	0	0	0	0	0	0	0	0	0	0	0	0	0	0	0
A330023F24Rik	0.072494	0.122562	0.409963	0	0.012684	0.074623	0.838509	0.410824	0.295249	0.65281	0.121691	0.315443	0.135702	0.09341	0.062776	0.132623	0.069615	0.119019	0.038146	0.039877	0.090685	0.080219
A330032B11Rik	0	0	0	0	0	0	0	0	0	0	0	0	0	0	0	0	0	0.126405	0	0	0	0
A330033J07Rik	0	0	0	0	0	0	0	0	0	0	0.114267	0.052105	0	0	0	0	0	0.045096	0	0	0	0
A330035P11Rik	0.097442	0.165711	0	0	0	0	0	0	0.087978	0	0.112786	0	0.070984	0.19795	0.079472	0.041014	0.131676	0.047155	0	0.051168	0.136557	0.064409
A330040F15Rik	0.097471	0	0.161146	0	0.202808	0.201057	0	0	0.156399	0	0	0	0	0	0	0	0	0	0	0	0	0.429919
A330041J22Rik	0	0	0	0	0	0	0	0	0	0	0	0	0	0	0	0	0	0	0	0	0	0
A330048O09Rik	0	0	0	0	0	0	0	0	0	0	0	0	0	0	0	0	0	0	0	0	0	0
A330049N07Rik	0	0	0	0	0	0	0	0	0	0	0.046529	0	0	0	0	0	0	0	0	0	0	0
A330050F15Rik	0	0	0	0	0	0	0	0	0	0	0	0	0	0	0	0	0	0	0	0	0	0
A330069E16Rik	0	0.642795	0	0.554963	0.665351	0.563402	0.70852	0.784945	0.400189	0.299603	1.11924	0.322498	0.708677	0	0	0.938596	0.211127	0	0.887176	0.723331	0.588999	0.238446
A330070K13Rik	0	0	0	0	0	0	0	0	0	0	0	0	0	0	0	0	0	0	0	0	0	0
A330074K22Rik	0	0	0	0	0	0	0	0	0	0	0	0	0	0	0	0	0	0.051701	0	0	0	0
A330076C08Rik	0	0	0	0	0	0	0	0	0	0	0	0	0	0	0	0	0	0.06556	0	0	0	0
A330076H08Rik	0	0	0	0	0	0	0	0	0	0	0	0	0	0	0	0	0	0	0	0	0	0
A330093E20Rik	0	0	0	0	0	0	0	0	0	0	0	0	0	0	0	0	0	0	0	0	0	0
A330102I10Rik	0.082668	0	0	0	0	0	0	0	0	0	0	0	0	0	0	0	0	0	0	0	0	0
A3galt2	0.094355	0.056545	0	0.210204	0.019181	0.131121	0.22347	0.095358	0.177534	0.232391	0.119435	0.107068	0.14488	0	0.078011	0.096067	0.074481	0.13211	0.057814	0	0.07443	0.121314
A430005L14Rik	32.4557	24.9204	27.1878	24.7313	36.3701	33.6922	12.8208	20.4293	19.2643	18.4245	24.7005	19.2851	26.0648	23.8008	41.3536	33.2987	41.3209	36.3716	36.2601	44.7346	33.9423	31.3028
A430033K04Rik	1.51801	1.11669	1.3718	1.06272	0.409725	1.0038	1.12135	0.616174	0.914969	1.12318	0.638207	1.31926	2.02483	0.370211	1.09227	0.997186	0.903446	0.578369	0.633337	0.263442	0.813214	0.792071
A430035B10Rik	0.138843	0.164438	0.667502	0.247551	0.084979	0.057813	0.095206	0.430001	0	0.405262	0.369288	0.113187	0.324908	0.334694	0.226691	0.514607	0.128266	0.289444	0.119006	0	0.190503	0.184103
A430046D13Rik	0.808638	0.700976	1.30936	0.959432	0.80551	0.888707	0.523709	0.658476	0.243088	0.223856	0.546744	0.540353	0.591532	0.198722	0.252172	0.357819	0.627375	0.471897	0.488743	0.573724	0.361573	0.766529
A430078G23Rik	0.219587	0.253911	0	0	0.662677	0.421806	0.276772	0	0.09968	0	0.080441	0.41743	0.052871	0.072637	0	0	0	0.064201	0.030641	0	0	0
A430078I02Rik	0	0	0	0	0	0	0	0	0	0	0.119667	0	0	0	0.03941	0.040271	0	0.046608	0.017346	0	0	0
A430085M09Rik	0	0	0	0	0	0	0	0	0	0	0.074129	0	0	0	0	0	0	0	0	0	0	0
A430088P11Rik	0	0.076818	0	0	0	0	0.071886	0	0.19019	0.31431	0.241632	0	0.038888	0	0	0.025197	0	0.028779	0	0.021362	0	0.392367
A430089I19Rik	0	0	0	0	0	0	0	0	0	0	0	0	0	0	0	0	0	0	0	0	0	0
A430090L17Rik	0	0	0	0	0	0	0	0	0	0	0	0	0	0	0	0	0	0	0	0	0	0.032294
A430093F15Rik	0.202207	0.238758	0.42937	0	0.217886	0.290183	0.06016	0.101445	0.055633	0.171799	0.434255	0.450942	0.230455	0.202446	0.077172	0.210285	0.088649	0.121286	0.170918	0.097086	0.098706	0.165352
A430105I19Rik	0.045568	0.026142	0.064826	0	0.041548	0.035364	0	0.068395	0	0.036648	0.10212	0.031113	0.029897	0	0	0	0	0.068037	0	0	0.055186	0
A4galt	0	0	0.212265	1.89005	3.1663	1.99845	0.179039	0.103522	0.031175	0	1.83302	2.24387	4.33452	0.96332	0	0	0.059019	0	3.03874	4.14953	2.34918	2.08683
A4gnt	0	0	0	0	0	0	0	0	0	0	0.26241	0	0	0	0	0	0	0.046675	0	0	0	0
A530006G24Rik	0	0	0	0	0	0	0	0	0	0	0	0	0	0	0	0	0	0	0	0	0	0
A530013C23Rik	1.05122	1.63535	2.52116	1.09507	0.803033	1.46485	2.52357	1.83536	1.68827	1.34564	1.31973	1.12493	1.15166	1.2005	0.488897	0.300934	0.431042	0.469512	0.420486	0.190003	0.739611	0.671851
A530016L24Rik	0	0	0	0	0	0	0	0	0	0	0	0.044749	0	0	0	0	0	0	0	0	0	0
A530032D15Rik	0	0.998469	1.04857	1.70282	0.065211	0.926231	4.56123	3.43399	5.84299	0.608661	2.632	0.954998	2.65061	4.73389	0.582425	0.087023	0	0.123889	1.27542	1.14286	1.22193	1.60471
A530046M15Rik	0	0	0	0	0	0	0.124093	0	0.309639	0.11917	0	0	0	0	0.068823	0	0	0	0.042477	0	0	0
A530050N04Rik	0	0	0	0	0	0	0	0	0	0	0.113588	0	0	0	0	0	0	0	0	0	0	0
A530053G22Rik	0	0	0	0	0	0	0	0	0	0	0	0	0	0	0	0	0	0	0	0	0	0
A530058N18Rik	0	0	0	0	0	0	0	0	0	0	0	0	0	0	0	0	0	0	0	0	0	0
A530064D06Rik	0.611217	0.148597	0.277352	0	0.170997	0.256325	3.278	2.27235	0.178245	0.40292	0.386643	0.623573	0.167581	0	0.587683	0.720771	0.329443	0.605122	1.23903	1.36626	1.29148	1.31512
A530065N20Rik	0	0	0	0	0	0	0	0	0	0	0	0	0	0	0	0	0	0	0	0	0	0
A530072M11Rik	0.256197	0	0	0	0.121115	0.236937	0	0	0	0.197063	0	0	0.076635	0	0.117116	0	0	0.138053	0	0	0.113099	0.190761
A530088E08Rik	0.059663	0.035753	0.04258	0	0.108186	0.030971	0.26535	0.195592	1.00453	0	0.2461	0.376212	0	0.120859	0	0.228475	0.167848	0.529484	0	0	0.088002	0
A530099J19Rik	0.077753	0.045983	0	0	0.047369	0.101308	0	0	0	0	0.087605	0.07937	0	0	0.038978	0	0	0	0	0	0	0
A630001G21Rik	8.3368	8.06054	12.4202	13.1919	9.13312	11.3283	8.83091	10.3182	10.6976	11.0629	12.534	12.118	10.4766	11.9561	7.26761	8.16752	7.5156	7.55427	8.65664	7.63034	8.59925	10.1604
A630010A05Rik	0	0	0	0	0	0	0	0	0	0	0	0	0	0	0	0	0	0	0	0	0	0
A630012P03Rik	0	0	0	0	0	0	0	0	0	0	0	0	0	0	0	0	0	0	0	0	0	0
A630019I02Rik	0	0	0	0	0	0	0	0	0	0	0	0	0	0	0	0	0	0	0	0	0	0
A630020A06	0	0	0	0	0	0.063696	0.052704	0	0.068319	0.050613	0.090956	0	0	0	0.04689	0	0.053884	0.077374	0.056304	0	0	0
A630023A22Rik	0	0	0	0	0	0	0	0	0	0	0	0	0	0	0	0	0	0	0	0	0	0
A630023P12Rik	0	0	0	0	0	0	0	0	0	0	0	0	0	0	0	0	0	0	0	0	0	0
A630033H20Rik	18.1511	19.1135	25.0155	15.3756	4.88908	14.5565	10.5136	8.05926	18.9793	20.0133	6.14647	17.7947	8.54923	17.8035	10.3185	4.12699	4.54549	4.36193	4.26541	2.83057	5.45917	12.8786
A630066F11Rik	0.816177	1.56824	0.845949	2.83346	1.62066	1.29926	0.858874	2.23233	0.859117	0.631439	2.09999	1.10625	1.81237	4.39563	1.18533	1.13126	0.666724	0.712822	0.717886	0.944373	0.916447	1.0728
A630072M18Rik	0.989248	0.953343	0.545031	1.44655	0.41806	0.663397	9.42951	3.92824	7.72868	9.6247	4.36411	7.85367	2.34362	11.3333	1.13924	1.20118	1.1383	0.901503	0.456487	0.608797	0.884192	1.02006
A630073D07Rik	0	0	0	0	0	0	0	0	0	0	0	0	0	0	0	0	0	0	0	0	0	0
A630075F10Rik	0	0	0	0	0	0	0	0	0	0	0	0	0	0	0	0	0	0	0	0	0	0
A630076J17Rik	0	0	0	0	0	0	0	0	0	0	0	0	0	0	0	0	0	0	0	0	0	0
A630077J23Rik	0	0	0	0	0	0	0	0	0	0	0	0	0	0	0	0	0	0	0	0	0	0
A630089N07Rik	0.201022	0.332307	0.141577	0.122215	0.030922	0.188757	0	0.051013	0.085062	0.282923	0.091265	0.078972	0.115676	0.304068	0.721592	0.156559	0.179616	0.273567	0.400936	0.194855	0.095026	0.57735
A630095E13Rik	0	0	0	0	0	0	0	0	0	0	0	0	0	0	0	0	0	0	0	0	0	0
A630095N17Rik	0	0	0	0	0	0	0	0	0	0	0	0	0	0	0	0	0	0	0	0	0	0
A730004F24Rik	0	0	0	0	0	0	0	0	0	0	0	0	0	0	0	0	0	0	0	0	0	0
A730006G06Rik	0	0	0	0	0	0	0	0	0	0	0	0	0	0	0	0	0	0	0	0	0	0
A730008H23Rik	1.57786	1.54324	1.26016	0.236219	0.77993	0.111929	0.02984	1.59022	1.45469	1.50631	1.40311	1.60173	1.74267	0.144885	1.89838	0.046571	1.52002	1.82263	1.24238	1.82181	1.47732	1.44235
A730017C20Rik	0	0	0	0	0	0	0	0	0	0	0	0	0	0	0	0	0	0	0	0	0	0
A730017L22Rik	1.24563	2.01315	2.21932	1.40327	1.23196	1.97579	0.41487	0.523067	0.378603	0.903407	0.624635	0.452481	0.652239	0.946486	0.49449	0.879153	1.13207	1.25356	0.629931	0.607891	0.86986	0.938937
A730018C14Rik	0	0	0	0	0	0	0	0	0	0	0	0	0	0	0	0	0	0.109208	0	0	0	0
A730020E08Rik	0	0	0	0	0	0	0	0	0	0	0	0	0	0	0	0	0	0	0	0	0	0
A730020M07Rik	0	0	0	0	0	0	0	0	0	0	0	0	0	0	0	0	0.105699	0	0	0	0	0
A730036I17Rik	0	0	0	0	0	0	0	0	0	0	0.044072	0.063549	0	0	0	0	0	0	0	0	0	0
A730043L09Rik	0	0	0	0	0	0	0	0	0	0	0	0	0	0	0	0	0	0	0	0	0	0
A730046J19Rik	0	0	0	0	0	0	0	0	0	0	0.05161	0.061115	0	0	0	0	0	0	0	0	0	0
A730056A06Rik	0	0	0	0	0	0	0	0	0	0	0	0	0	0	0	0	0	0	0	0	0	0
A730082K24Rik	0	0	0	0	0	0	0	0	0	0	0	0	0	0	0	0	0	0	0	0	0	0
A730085K08Rik	0.746827	0.31798	2.2112	0	0.264178	0.510714	0.57353	0.860995	0.709221	1.96942	0.401654	0	0.877646	2.38294	0.506081	1.00695	0.559457	0.327952	0.329323	0	0	0.446956
A730090H04Rik	0	0	0	0	0	0	0	0	0	0	0	0	0	0	0	0	0	0	0	0	0	0
A730090N16Rik	0	0.230801	0.326497	0	0.103076	0.120591	0	0.150293	0	0	0.175655	0.314098	0.352639	0	0	0.079864	0.134364	0	0.071486	0.100301	0	0
A830009L08Rik	0	0	0	0	0	0	0	0	0	0	0	0	0	0	0	0	0	0.041622	0	0	0	0
A830010M20Rik	0.276199	0.235982	0.593041	0.246419	0.131706	0.43787	0.186597	0.111576	0.185813	0.425738	0.130111	0.324634	0.323546	0.208086	0.475662	0.401198	0.399504	0.233204	0.305891	0.071458	0.354942	0.405857
A830011K09Rik	0	0	0	0	0	0	0	0	0	0	0.067173	0	0	0	0	0	0	0	0	0	0	0
A830018L16Rik	0	0	0	0	0	0	0	0	0	0	0	0	0	0	0	0	0	0	0	0	0	0
A830019L24Rik	0	0	0	0	0	0	0	0	0	0	0	0	0	0	0	0	0	0	0	0	0	0
A830052D11Rik	0	0	0	0	0	0	0	0	0	0	0	0	0	0	0	0	0	0	0	0	0	0
A830080D01Rik	2.70377	2.7887	3.67162	1.75825	0.902343	2.96845	2.56149	1.89081	4.56021	4.24557	1.11624	2.67143	1.17289	1.55826	3.04346	1.15683	1.78889	1.06542	1.02465	0.624849	0.934658	3.3042
A830082K12Rik	0	0	0	0	0	0	0	0	0	0	0	0	0	0	0	0	0	0.055828	0	0	0	0
A830082N09Rik	0.033562	0.016157	0.038867	0.091293	0.012691	0.021273	0.031711	0.089764	0.076867	0.062034	0.051371	0.091731	0.026917	0.041143	0.038399	0.042359	0.024127	0.03272	0.004222	0.017694	0.013225	0.007493
A930001A20Rik	0	0	0	0	0	0	0	0	0	0	0	0	0	0	0	0	0	0	0	0	0	0
A930001C03Rik	0	0	0	0	0	0	0	0	0	0	0	0	0	0	0	0	0	0	0	0	0	0
A930002C04Rik	0	0	0	0	0	0	0	0	0	0	0	0	0	0	0	0	0	0.050317	0	0	0	0
A930003A15Rik	0	0	0	0	0	0	0	0	0	0	0	0	0	0	0	0	0	0	0	0	0	0
A930003O13Rik	0	0	0	0	0	0	0	0	0	0	0	0	0	0	0	0	0	0.065524	0	0	0	0
A930004D18Rik	0.147125	0.448534	0.400084	0.221936	0.25561	0.381073	0	0.165436	0.092938	0.150556	0.12059	0.113444	0.065724	0	0.577631	0.188825	0.512598	0.594592	0.246798	0.320615	0.3228	0.092301
A930005H10Rik	2.13433	2.91343	3.17924	5.32524	4.11569	6.19607	0.457688	2.11464	1.10171	2.21397	0.580378	1.06038	1.80493	3.56256	1.4116	1.1561	2.54359	0.710171	1.70981	3.45611	1.7003	2.1926
A930006I01Rik	0	0	0	0	0	0	0	0	0	0	0	0	0	0	0	0	0	0	0	0	0	0
A930006K02Rik	0	0	0	0	0.170518	0	0	0	0	0	0	0	0	0	0.136132	0	0	0.225086	0.701441	0.306381	0.100208	0.697823
A930007I19Rik	0	0.114941	0.310084	0	0	0.267513	0	0	0.09048	0.064186	0	0	0	0	0.145624	0.2067	0.156157	0.155077	0.082719	0	0	0
A930009A15Rik	0	0	0	0	0	0	0	0	0	0	0	0	0	0	0	0	0	0	0	0	0	0
A930011G23Rik	0.048001	0.038017	0	0.135057	0	0.033592	0.09484	0	0	0	0.070525	0	0.126113	0	0.032659	0.082987	0	0.037357	0.058954	0.040814	0.093987	0
A930012L18Rik	0	0	0	0	0	0	0	0	0	0	0	0	0	0	0	0	0	0	0	0	0	0
A930013F10Rik	0.370404	0.563539	0.720051	0.29503	0.190135	0.420418	1.01651	0.745555	0.847793	0.954649	0.165138	0.950207	0.545385	1.13308	0.809137	0.197594	0.181017	0.456803	0.233564	0.256176	0.149158	0.522122
A930015D03Rik	0.540473	1.27828	0.999375	0	0.602506	0.530686	1.74751	1.54853	0.880605	0.615292	1.51222	1.7301	1.5348	0.535885	0.379048	1.06028	0.627841	0.740645	0.509937	0.511573	0.712898	1.1941
A930016O22Rik	0.041924	0.099947	0	0	0.090347	0	0.056749	0.041626	0	0	0.062014	0.057316	0	0	0	0	0.123212	0.09855	0	0.078427	0.085649	0
A930017M01Rik	0	0	0	0	0	0	0	0	0	0	0	0	0	0	0	0	0	0	0	0	0	0
A930018P22Rik	0	0	0	0	0	0	0	0	0	0	0.281524	0.264021	0	0	0	0	0	0	0	0	0	0
A930019D19Rik	0	0	0	0	0	0	0	0	0	0	0	0	0	0	0	0	0	0	0	0	0	0
A930024E05Rik	0.113207	0.168263	0.259532	0	0.379421	0.443876	0.066808	0.143265	0.095387	0	0	0	0.075015	0	0	0.0576	0.066945	0	0.052255	0.070906	0.054091	0.250902
A930031H19Rik	0	0	0	0	0	0	0	0	0	0	0	0	0	0	0	0	0	0	0	0	0	0
A930041C12Rik	0	0	0	0	0	0	0	0	0	0	0	0	0	0	0	0	0	0	0	0	0	0
AA387883	0	0	0	0	0	0	0	0	0	0	0.080508	0.127165	0	0	0	0	0	0	0	0	0	0
AA388235	0.245031	0.131895	0.094923	0.122306	0.093666	0.114433	0	0.041983	0.089228	0	0.166421	0.056667	0.052398	0.135454	0.116306	0.100732	0.04827	0.152522	0.094044	0.141835	0.081159	0.122759
AA413626	0	0.014668	0.611386	1.18141	0.164594	0.137946	1.12655	1.29196	0.810813	0.347085	0.23835	2.17019	0.393884	0.134579	0.129602	0	0	0.128146	0.064843	0	0	0.403791
AA414768	2.36652	2.2945	1.87034	1.432	0.844283	0.835383	3.94569	3.91576	6.45362	4.7284	3.37074	5.05741	3.36794	3.36329	3.56404	4.15867	3.99124	3.71461	2.0845	1.50588	1.74198	2.19609
AA415398	0.858288	1.05045	1.43656	1.12727	0.84664	1.02689	0.420303	0.52566	0.392785	0.577684	0.313537	0.571482	0.698093	0.454736	0.369953	0.422388	0.231763	0.735325	0.447235	0.261498	0.215468	0.58648
AA465934	0.120333	0.294142	0.11763	0	0.284384	0.007775	0.599899	0	1.10639	0.959903	0.871015	0	0	0	1.25836	0.194025	0.515369	0.022245	0.325063	0.330754	0.036821	0
AA467197	0.775855	4.31279	14.7046	0	3.45492	0	25.0754	296.918	241.477	83.8452	134.754	104.453	99.1512	101.244	122.974	410.882	246.059	341.347	176.339	104.695	24.1064	297.805
AA474331	3.24059	3.61192	4.98456	2.71702	4.22981	4.47585	0.691319	0.740864	1.40114	1.83421	3.03138	0.61899	3.33204	1.61181	2.99732	3.00203	2.48709	2.66013	2.97232	2.68114	2.48725	3.85955
AA536875	0	0	0	0	0	0	0	0	0	0	0	0	0	0	0	0	0	0	0	0	0	0
AA543186	0	0	0	0.275147	0.115273	0.179754	0	0	0	0.144092	0.141981	0	0	0	0	0.160208	0	0.226679	0.1926	0	0.062367	0
AA543401	0	0	0	0	0	0	0	0	0	0	0.064524	0.058458	0	0	0	0	0	0	0	0	0	0
AA545190	0	0	0	0	0	0	0	0	0	0	0	0	0	0	0	0	0	0	0	0	0	0
AA619741	0	0	0	0	0	0	0.023774	0	0	0	0.029862	0.10786	0	0	0	0	0	0	0	0	0	0
AA792892	0	0	0	0	0	0	0	0	0	0	0	0	0	0	0	0	0	0	0	0	0	0
AA986860	0.423736	0.522512	0.386848	0.571211	0.339332	0.402593	0.258982	0.554401	0.571198	0.45486	0.849752	0.701591	0.456758	0.255128	0.075309	0.095429	0	0.129217	0.076111	0.117644	0.143529	0.20277
AB124611	5.3405	3.87582	2.60997	12.6407	14.2535	9.31585	77.7818	51.7497	8.37962	8.892	12.2919	30.1861	10.9026	24.0818	13.7028	15.239	13.8523	14.4466	23.6834	26.3389	26.8669	25.9083
AF067061	0	0	0	0	0	0	0	0	0	0	0	0	0	0	0	0	0	0	0	0	0	0
AF067063	0	0	0	0	0	0	0	0	0	0	0	0	0	0	0	0	0	0	0	0	0	0
AF251705	231.406	181.564	180.136	169.98	208.379	182.878	108.663	110.041	97.5152	152.745	126.36	85.4984	125.361	144.885	44.7826	63.7878	39.5908	90.4821	55.8695	95.7474	93.4845	86.5792
AF357355	0	0	0	0	0	0	0	0	0	0	0	0	0	0	0	0	0	0	0	0	0	0
AF357359	0	0	0	0	0	0	0	0	0	0	0	0	0	0	0	0	0	0	0	0	0	0
AF357399	1.22984	0	3.25237	0	1.60165	0.946252	0.284966	2.13035	2.38509	5.01998	0.940802	2.59817	3.49655	1.85238	1.16529	0.994853	1.51589	1.31494	0.579164	0	1.47319	0
AF357425	0	0	0	0	0	0	0	0	0	0	0	0	0	0	0	0	0	0	0	0	0	0
AF357426	0	0	0	0	0	0	0	0	0	0	0	0	0	0	0	0	0	0	0	0	0	0
AF366264	0.018605	0	0	0	0	0	0	0.004628	0.002318	0.010544	0.074376	0.008441	0	0	0.003172	0	0	0.013556	0.007116	0	0.009249	0.006941
AF529169	0	0.029846	0	0	0.023239	0.091344	0	0	0	0	0	0.034346	0	0	0	0	0	0	0.015086	0	0.049518	0.027687
AI115009	0	0	0	0	0	0	0	0	0	0	0.131102	0	0	0	0	0	0	0	0	0	0	0
AI118078	0	0	0	0	0	0	0.361335	0.067448	0.564813	0.101195	0.501093	0.293564	0.231203	0.215242	0	0	0	0.051438	0.027323	0	0	0
AI182371	0	0	0.311093	0	0	0.234142	0	0	0.106414	0.389757	0.235789	0	0.204188	0	0.065593	0	0.075051	0	0	0	0	0
AI197445	0.034057	0	0	0	0	0	0	0	0	0	0.034109	0	0	0	0	0	0	0.061008	0	0	0	0
AI314180	13.6243	16.4443	17.0702	16.794	4.28583	12.6512	17.7395	12.0928	20.342	26.2245	9.25459	14.8163	12.7537	14.3147	21.6672	19.4419	20.2295	15.2223	13.6731	4.94539	13.5781	15.3908
AI314278	0	0	0	0	0	0	0	0	0	0	0	0	0	0	0	0	0	0	0	0	0	0
AI317395	0	0.071237	0	0	0.123528	0.112333	0	0.141223	0.135027	0.113125	0.249767	0.135125	0.404654	0	0.061196	0	0.057233	0	0.05858	0.146821	0.039093	0
AI413582	91.4055	79.4295	82.4987	62.2589	85.7068	73.6686	27.7336	33.3928	29.6208	45.8572	40.736	22.9322	49.0776	42.8777	53.0063	60.0331	65.8377	65.6649	65.4922	75.0865	74.9356	51.3921
AI414108	0.012845	0.013034	0	0	0	0	0.013093	0	0	0	0.066661	0.015099	0	0	0	0	0.025038	0.026483	0	0.014274	0.021768	0
AI427809	0.177058	0.331331	0.327625	2.1149	0.874286	1.48528	0.537817	0.229076	0.196605	0.257862	1.62497	0.619301	1.26008	0.913623	0.724699	0.455645	0.850175	0.503881	4.41952	2.61444	3.55126	3.75297
AI429214	1.19654	0.453901	1.55393	2.3177	1.67696	2.38525	0.481143	0.579016	0.303971	1.05871	1.51637	1.26444	2.5157	1.26842	0.415103	0.449928	0.385809	0.683679	0.876399	0.451411	1.15269	1.74223
AI450353	0.004255	0.32342	0.561498	0.319507	0.013528	0.242204	0.715368	0.849526	0.469333	0.184625	0.034096	1.48789	1.15721	0.370449	0.273964	0.362612	1.15562	0.654832	0.337585	0.467815	0.319469	0.079379
AI463170	0	0	0	0	0	0	0	0	0	0	0	0	0	0	0	0	0	0	0	0	0	0
AI464131	0	0.13774	0	0.113282	0.141422	0.080604	0	0.051905	0.186809	0	0.1544	0.052023	0	0.128878	0.065851	0.053088	0.075047	0.091048	0.102233	0.115414	0.125508	0
AI467606	42.2789	31.9891	32.1253	28.019	34.874	26.7987	11.9252	11.3289	7.08026	11.4232	11.9309	8.49116	13.8162	11.0942	9.64481	9.32605	11.8226	17.7416	10.4839	14.9462	15.2948	9.37114
AI504432	38.3818	60.518	86.4044	40.3878	14.032	44.0303	15.4126	17.6315	32.6547	24.0726	10.5768	27.7842	14.1453	23.2091	28.4268	9.68847	13.4554	15.0156	9.04914	5.36402	10.5635	28.5306
AI506816	1.00722	1.93773	1.96805	1.96608	1.42285	1.71525	1.40808	1.29776	1.53478	1.32117	2.5661	3.00829	4.31003	4.56213	5.66718	4.35632	4.14165	4.21433	4.92009	6.08032	2.69902	3.39363
AI507597	0.247904	1.17482	1.12047	0.645711	0.558168	0.611596	2.25546	3.23122	1.69175	2.4423	2.29013	2.29963	2.09353	0.250808	0.604798	0.447524	0.570618	0.28808	0.295855	0.14471	0.776911	0.59032
AI593442	0	0	0	0	0	0	0	0	0	0	0	0.025645	0	0	0	0	0	0	0	0	0	0
AI597479	4.03301	4.22561	4.42733	5.69408	3.55122	4.48083	3.93917	4.11612	4.51031	5.35905	4.80255	4.14139	5.22131	2.64186	4.23203	4.29859	4.79586	5.17097	4.68187	4.70452	5.54225	5.54618
AI606473	0	0	0	0	0	0	0	0	0	0	0	0	0	0	0	0	0	0	0	0	0	0
AI607873	19.1505	17.0971	26.7425	19.8829	8.14236	20.8861	47.5756	53.0785	92.3452	61.719	39.2762	106.354	40.1364	77.5638	23.9788	11.6245	11.2492	8.27219	14.6502	6.87096	13.8276	51.7417
AI646519	0	0	0	0	0	0	0	0	0	0	0	0	0	0	0	0	0	0	0	0	0	0
AI661453	0	0	0	0	0	0	0.074692	0	0	0	0.048277	0	0.02802	0	0	0	0	0	0.018695	0	0	0.070364
AI662270	58.8858	61.1078	61.635	51.9535	43.5539	49.9564	47.9493	48.7272	45.4167	56.3932	46.5435	37.7503	44.3853	53.8854	89.1533	91.594	97.8574	100.636	96.2706	63.919	99.9255	104.597
AI837181	28.2302	26.9014	22.6043	28.4597	35.4706	30.3259	25.1432	28.072	28.6396	18.7347	30.4565	30.382	29.4649	23.8106	23.3002	25.6607	24.982	23.7604	26.1864	25.1081	27.1852	23.4282
AI839979	0.499426	0.858835	0.568201	1.22036	1.61647	0.860256	1.93179	1.45088	0.542571	0.72644	1.9266	2.05405	1.53476	1.97712	1.7353	2.47521	1.88966	1.73868	4.09355	3.51349	3.03386	4.2887
AI846148	5.09461	3.98623	4.22912	6.4086	5.22908	4.86516	7.38599	10.6324	8.42059	7.62142	7.67909	7.2431	8.30646	6.27968	3.5962	3.54054	4.24693	4.14377	4.78409	3.68294	4.09494	5.2013
AI847159	0	0	0	0	0	0	0	0	0	0	0	0	0	0	0	0	0	0	0	0	0	0
AI854517	0	0	0	0	0	0	0.067575	0.013956	0.014239	0.023018	0.064083	0.058317	0	0	0	0	0	0.033945	0	0	0	0
AI854703	0.075429	0.053412	0.063892	0.593897	0.457033	0.108913	0.140568	0	0.050287	0	0.202779	0.102665	0.276227	0	0	0	0.158823	0.053312	0.26695	0.193351	0.11744	0.114224
AI987944	4.49884	4.75202	7.00327	3.65082	2.01535	6.09252	2.35673	2.62664	3.47512	4.12929	1.93153	5.33203	2.45024	2.27802	8.39775	3.96243	6.40471	3.41781	2.34384	1.24095	3.25399	7.00288
AK010878	4.71036	5.14801	4.39043	3.42393	4.09451	4.57177	6.11837	5.35165	4.48623	2.31658	3.48517	4.59121	4.44994	4.04303	9.40188	7.85133	10.0273	7.60814	8.23185	8.174	8.79384	9.56874
AU015228	0.098584	0.116528	0.102186	0.120538	0.109317	0.121798	0.031019	0.04449	0.049989	0.040976	0.162038	0.110064	0.071236	0.054084	0.138052	0.130997	0.116667	0.095108	0.13269	0.104206	0.131965	0.149078
AU015791	0	0	0	0	0	0	0	0	0	0	0	0	0	0	0	0	0	0	0	0	0	0
AU015836	0	0	0	0	0	0	0	0	0	0	0.053829	0	0	0	0	0	0	0	0	0	0	0
AU016765	0	0	0	0	0	0	0	0	0	0	0	0	0	0	0	0	0	0	0	0	0	0
AU018091	0	0	0	0	0	0	0	0	0	0	0	0	0	0	0	0	0	0.057787	0	0	0	0
AU019823	7.35721	6.23499	7.84193	6.39977	3.03426	6.02454	9.27406	7.50891	10.8369	10.662	11.4373	11.3151	12.4117	7.50533	6.82418	6.00971	6.15935	5.4795	6.53751	2.40386	5.87718	8.31217
AU019990	0.077017	0.325627	0.196048	0	0	0.300021	0.080187	0.078077	0.052259	0.26523	0	0.069788	0.214805	0.389968	0	0.108612	0	0.061616	0	0	0	0.109083
AU021063	0	0	0	0	0	0	0	0.372929	0	0	0	0	0	0	0	0	0	0	0	0	0	0
AU021092	0	0	0	0	0.120867	0	0	0	0	0	0	0.208966	0	0	0	0	0	0	0	0	0	0
AU022252	2.46466	3.29543	3.12043	2.12286	3.36421	3.85146	1.03093	1.05842	0.78694	1.39678	1.929	1.13533	1.42473	1.90273	4.11041	3.82096	4.35841	3.74872	4.19599	4.9047	4.31764	3.4531
AU022751	0	0	0	0	0	0	0	0	0	0	0.073515	0.194117	0	0	0	0	0	0.058029	0	0	0	0
AU022754	0	0	0	0	0	0	0	0	0	0	0	0	0	0	0	0	0	0	0	0	0	0
AU022793	9.19575	13.1742	11.4193	10.9985	15.006	13.4564	9.2904	7.15152	7.49023	8.19803	8.28889	8.97394	7.97675	12.8192	10.0245	11.9881	13.1418	12.9864	12.7384	13.651	13.8978	13.8058
AU023762	0	0	0	0	0	0	0	0	0	0	0	0	0	0	0	0	0	0	0	0	0	0
AU040320	14.6416	15.7967	14.8197	16.5808	18.095	15.2109	7.04732	8.30574	7.83648	9.67721	8.09573	6.45393	10.6983	8.9616	12.9334	14.7236	13.3736	13.821	15.3104	15.2085	14.006	13.9832
AU040972	0	0	0	0	0.095014	0	0	0.48716	0.172333	0.292743	0.385956	0.280856	0	0	0.157243	0	0	0	0	0	0	0
AU041133	0.64892	0.406831	0.978942	0.181952	0.236752	0.38356	0.529455	0.40837	0.958022	0.783128	0.244326	0.347569	0.107411	0.409641	0.498755	0.310865	0.431201	0.340377	0.29978	0	0.177949	0.539182
AV039307	0	0	0	0	0.107981	0.048621	0.925139	0.277228	0.199119	0.136824	0.126501	0.265952	0.060135	0	0	0	0	0	0.074087	0	0	0.185849
AV051173	0.147197	1.15912	0.860598	0	1.03226	1.07514	3.02547	1.48463	2.35242	4.83491	0.355746	1.24982	0.393977	4.51723	0.728643	1.0162	0.786094	0.873009	0.885064	1.02083	0	0.634889
AV064505	0	0	0	0	0	0	0	0	0	0	0	0	0	0	0	0	0	0	0	0	0	0
AV320801	0	0	0	0	0	0	0	0	0	0	0	0	0	0	0	0	0	0	0	0	0	0
AW011738	0.235378	0.157813	0.109176	0.087298	0.28584	0.257608	6.16882	3.09443	1.16749	1.3366	0.859375	2.79435	0.623512	1.71581	0.772716	0.845813	0.51971	0.528626	0.934053	0.870714	0.760775	1.63204
AW046200	0	0.341045	0.64968	0.319936	0.108952	0.112817	0	0.243866	0.191153	0.307598	0	0.367242	0.094122	0.287735	0.183048	0.394953	0.280016	0.473274	0.110482	0.184593	0.140755	0
AW112010	50.2815	46.0878	61.2601	34.2888	39.2077	38.8672	97.6949	95.2402	169.738	148.239	94.4749	53.747	73.1881	75.4504	106.809	155.184	122.395	114.574	138.112	57.7814	141.628	225.773
AW146154	1.77808	1.72725	2.11615	0.909122	0.884105	1.3306	0.21105	0.273412	0.358927	0.490317	0.152279	0.310896	0.154801	0.340805	1.15	0.664138	0.891292	0.88917	0.756786	0.611347	0.835317	1.41845
AW209491	5.66011	4.22687	3.98315	6.48491	5.50179	5.89628	2.04191	2.3742	2.37323	3.01693	2.66265	1.54661	2.96161	1.81068	5.08817	5.11452	4.98154	5.35783	5.98195	5.71311	5.1969	4.47717
AW495222	0	0	0	0	0	0	0	0	0	0	0	0	0	0	0	0	0	0	0	0	0	0
AW549542	0	0	0	0	0	0	0	0	0	0	0	0	0	0	0	0	0	0	0	0	0	0
AW549877	5.01849	7.5903	8.7363	7.57808	2.31595	6.86396	8.46438	5.13111	9.44639	9.86003	4.89822	8.64428	7.75347	5.99475	6.1379	5.11591	5.03552	3.20424	4.01351	1.52956	5.5139	11.0285
AW551984	0	0	0	0	0	0	0	0	0	0	0.05596	0	0	0	0	0	0	0	0	0	0	0
AW554918	1.08287	1.11279	1.06167	1.90208	0.617391	1.38328	0.621987	0.573916	0.523731	0.647961	0.700102	0.535612	1.02814	0.906595	0.983193	0.816574	1.0307	0.549417	1.14808	0.487799	1.13134	1.1262
AW822252	0.70661	0.580108	0	0	1.02379	0.578036	0	0.340212	0	0	0	0	0	0	0	0	0	0	0	0	0.146128	0
AY074887	4.83458	2.5321	2.03007	3.32018	4.56086	4.18933	2.37814	3.75014	3.09584	3.61055	2.9568	3.09513	3.49683	2.77474	5.92828	5.69351	4.8804	4.53381	6.0026	6.84846	5.64079	3.48353
AY358078	0	0	0	0	0	0	0	0	0	0	0	0	0	0	0	0.42293	0	0	0	0	0	0
AY512915	0	0	0	0	0	0	0	0	0	0	0	0.039638	0	0	0	0	0	0.034763	0	0	0	0
AY512931	0	0	0	0	0	0	0	0	0	0	0.040084	0.070367	0	0	0	0	0	0	0	0	0	0
AY702102	0	0	0	0	0	0	0	0	0.050747	0	0.068917	0	0	0	0	0	0	0	0	0	0	0
AY702103	0	0	0	0	0	0	0	0	0	0	0.026836	0.036799	0	0	0	0	0	0.043329	0	0	0	0
AY761184	0	0	0	0	0	0	0	0	0	0	0	0	0	0	0	0	0	0	0	0	0	0
AY761185	0	0	0	0	0	0	0	0	0	0	0	0	0	0	0	0	0	0	0	0	0	0
Aaas	11.8674	10.5869	13.3866	13.8136	16.6156	11.4501	3.40151	5.35644	2.87104	6.81661	5.27932	3.0023	7.1871	7.88205	12.0888	11.6534	12.365	14.8724	14.3782	17.432	12.0832	13.1294
Aacs	14.2641	16.9698	17.8855	14.5817	21.6981	18.6417	8.18052	6.53679	6.00834	6.75001	7.02929	6.61775	7.26022	9.93356	19.9636	20.5975	23.3939	23.0206	21.5163	31.2023	22.5544	19.684
Aadac	0	0	0	0	0	0	0	0	0	0	0	0	0	0	0	0	0	0	0	0	0	0
Aadacl2	0	0	0	0	0	0	0	0	0	0	0	0	0	0	0	0	0	0	0	0	0	0
Aadacl3	0	0	0	0	0	0	0	0	0	0	0	0	0	0	0	0	0	0	0	0	0	0
Aadat	0	0	0	0	0	0	0	0	0	0	0	0.08189	0	0	0	0	0	0	0	0	0	0
Aaed1	13.2463	13.7312	15.7431	16.8357	13.3326	14.7525	7.52172	6.06808	6.00772	9.71687	11.1788	6.41069	11.4522	6.30365	8.2706	8.45171	8.23867	10.833	9.72239	8.52797	11.9613	11.2239
Aagab	23.2743	23.8572	21.594	24.034	26.0895	20.4101	13.9832	13.8785	11.2402	17.4791	18.0538	10.0422	17.8679	8.64469	14.0677	17.7955	18.0726	18.4877	16.4783	17.7347	16.8788	14.4738
Aak1	1.9769	2.38047	2.5208	2.78338	0.808082	2.0151	1.60533	1.31621	1.07158	1.75345	1.21959	1.33691	1.73175	1.22141	2.52974	2.35578	2.2803	2.03238	2.32585	0.99103	1.96887	1.97666
Aamdc	15.2054	12.2601	9.72502	12.8987	20.1284	17.8355	4.14755	5.73728	3.72977	6.42054	8.34861	3.53577	7.12255	4.81551	5.45348	7.44878	7.99733	6.20533	8.47606	10.9752	9.88814	7.80709
Aamp	98.9813	95.0996	89.5878	79.5479	105.309	91.6253	75.3149	85.6949	73.6953	73.357	70.1601	59.6375	74.5434	66.6895	78.9422	87.4289	80.0802	89.8658	75.062	96.6274	82.7604	82.7798
Aanat	0	0	0	0	0	0	0.159011	0	0.119118	0.082321	0.157523	0	0	0	0	0.070811	0.16094	0.080462	0.039213	0	0	0
Aar2	7.49562	7.82329	6.75318	8.82796	9.56971	8.76385	7.0015	8.19563	7.66944	6.01609	8.54862	7.33717	7.8299	7.56388	7.48919	7.22522	7.13077	8.01903	8.22581	9.19948	8.06925	6.78027
Aard	0	0	0	0	0	0	0	0	0	0	0	0	0	0	0	0	0	0	0	0	0	0
Aars	35.0681	31.8061	31.9196	28.1643	36.5888	26.7655	58.2311	45.636	79.3709	54.9104	56.1335	58.98	46.1429	42.7942	52.473	58.5707	50.014	45.9566	55.3711	60.2307	52.8788	49.4279
Aars2	4.02224	4.55729	5.31752	4.62364	6.30559	5.24394	2.34779	1.79305	1.47988	2.44747	2.42338	2.589	3.41724	2.79013	4.52056	5.25502	5.06895	4.96991	5.73513	5.98956	4.88568	4.3429
Aarsd1	22.5665	21.021	21.9825	20.2476	34.0878	30.4911	9.24437	12.1529	6.68172	15.1371	20.9828	10.5762	18.9059	13.9608	27.7861	27.2451	31.4374	26.7096	30.4712	36.7568	27.4276	22.0106
Aasdh	1.36625	1.91907	2.77046	1.84142	1.87741	2.13436	0.628834	0.333781	0.572178	1.0695	1.2074	0.574531	1.26848	0.247275	1.19158	1.76014	1.54117	1.86356	1.48156	1.6503	1.5255	1.22888
Aasdhppt	8.48635	8.47954	7.35452	9.37233	5.30284	8.01678	4.73581	6.48281	5.27943	5.99381	6.86849	5.46066	8.19134	5.19575	7.68027	7.4661	8.06745	7.77312	7.82789	5.01122	8.57007	8.54392
Aass	0	0	0	0	0	0	0	0	0	0	0	0	0	0	0	0	0	0	0	0	0	0
Aatf	18.796	16.6155	15.2253	18.5661	22.7775	21.1279	15.0317	17.1771	18.1188	17.3683	24.7441	22.5711	24.7235	15.687	20.2144	21.8157	21.7055	20.6842	23.4998	25.0226	20.0308	17.202
Aatk	7.02987	9.78309	9.72947	13.8189	13.3564	11.8335	1.30717	2.84351	1.29264	3.91701	5.46378	1.92919	5.4658	2.25693	1.94562	2.7957	1.80214	3.46797	4.16835	6.10194	4.30183	5.18087
Abat	0	0	0	0	0	0	0	0	0	0	0.032872	0.092916	0	0	0.022628	0	0	0.041098	0	0	0	0.036336
Abca1	9.18109	8.39269	8.2923	16.57	2.36934	10.212	8.33631	6.28329	7.94776	10.5934	9.35654	13.8185	11.2125	10.5755	5.6866	4.90095	3.0878	2.25267	7.65436	1.84291	9.39277	14.5107
Abca12	0	0	0	0	0	0	0	0	0	0	0	0	0	0	0	0	0	0	0	0	0	0
Abca13	0	0	0	0	0	0	0.035395	0.006789	0	0	0.019831	0.02285	0	0	0	0	0	0	0	0	0	0
Abca14	0	0	0	0	0	0	0	0	0	0	0	0	0	0	0	0	0	0	0	0	0	0
Abca15	0	0	0	0	0	0	0	0	0	0	0	0	0	0	0	0	0	0	0	0	0	0
Abca16	0	0	0	0	0	0	0	0	0	0	0	0	0	0	0	0	0	0	0	0	0	0
Abca17	0	0	0	0	0	0	0	0	0	0	0.017686	0	0	0	0	0	0	0.020994	0.075268	0	0	0
Abca2	15.1004	18.4706	21.7902	14.3637	16.1714	13.1751	8.52268	9.00717	6.9743	12.8056	8.1723	6.82938	10.3111	7.22066	9.89453	9.68186	9.76192	12.4848	5.84912	7.15038	5.78896	5.56835
Abca3	16.5092	18.2366	20.1424	20.9415	22.8953	18.2182	10.4547	11.0337	10.3373	14.6794	12.9071	8.71447	16.9351	11.1962	22.5362	24.1093	23.0876	20.3219	22.8773	20.6398	15.9084	15.9322
Abca4	0	0	0	0	0	0	0	0	0	0	0	0	0	0.042044	0	0	0	0	0	0	0	0
Abca5	0.071275	0.015522	0.036607	0.086176	0.015991	0.047509	0.038063	0	0.087301	0.073107	0.097413	0.159001	0.159669	0	0.046583	0.04586	0.02993	0.01546	0.043137	0	0.025331	0.150436
Abca6	0	0	0	0	0	0	0	0	0	0	0	0.018936	0	0	0	0	0	0	0	0	0	0
Abca7	10.878	13.9408	16.3198	19.0985	18.2553	15.4726	14.5284	13.477	9.66179	12.8831	12.4286	12.7638	15.3574	11.0013	10.8753	11.9861	10.6656	12.4616	11.6037	14.1276	11.6499	12.2969
Abca8a	0	0	0	0	0	0	0.016992	0	0	0	0	0	0	0	0	0	0	0	0	0	0	0
Abca8b	0	0	0	0	0	0	0.06264	0.179087	0	0.019648	0	0	0	0	0	0	0	0	0	0	0	0
Abca9	0.110663	0.388629	0	0.947722	0.632186	1.54686	0.343488	0.136009	0.104136	0.154671	0.500154	0.585444	1.26425	1.03334	0	0.016557	0	0	0	0	0.158981	0.367128
Abcb10	7.1378	7.90724	9.37693	9.17354	8.26124	7.24636	4.63177	7.63606	5.06985	6.75252	5.58848	3.8	7.40094	4.2214	9.23848	9.46462	9.56957	11.0756	8.61829	8.49193	6.42078	6.79378
Abcb11	0	0	0	0	0	0	0	0	0	0	0	0	0	0	0	0	0	0	0	0	0	0
Abcb1a	0.376135	0.760028	0.213581	2.25523	1.01649	2.89812	0.132366	0.124443	0.496635	0.541008	1.52198	2.31318	3.3419	1.24409	0.077103	0.082112	0.100123	0	1.22027	0.684957	1.92904	1.07237
Abcb1b	0.030531	0.160881	0	2.88037	1.72911	3.00809	0.672136	0.218898	0.027452	0.190685	2.22388	3.45668	3.89886	3.44552	0.23287	0.220192	0.190676	0.059051	3.22316	2.73666	3.40684	3.68164
Abcb4	0	0.093665	0	7.77221	7.23122	8.96043	0	0.026677	0	0.074766	4.17899	3.41145	6.05164	3.19434	0	0	0	0	1.32475	1.91815	1.84363	1.67646
Abcb5	0	0	0	0	0	0	0	0	0	0	0	0	0	0	0	0	0	0	0	0	0	0
Abcb6	6.28941	7.87979	5.8674	6.9499	8.14273	5.65021	2.2343	3.64654	2.18302	4.67874	3.08053	3.19847	3.55428	4.71513	8.46454	8.2605	9.1863	9.35146	9.4952	14.7495	9.44689	6.60475
Abcb7	9.18211	8.36681	10.264	8.76653	3.03034	9.51629	3.39413	2.74144	3.64729	7.53895	3.40016	4.62918	6.95479	5.62768	10.2538	4.40172	5.73975	3.52361	4.73859	2.75873	5.66839	10.8135
Abcb8	6.0777	7.17427	5.61053	7.03321	9.78482	7.39995	1.85583	2.56714	1.56826	4.19358	2.9801	1.68374	4.73887	3.89045	8.03407	8.36907	8.78052	9.16721	10.2625	12.5943	9.73707	8.72257
Abcb9	0.092744	0.11423	0	0	0.039529	0	0.151148	0.081086	0	0.031767	0.072864	0	0.063855	0	0.065492	0.033129	0	0.056881	0	0	0	0.034773
Abcc1	11.1849	13.6497	14.0272	15.0286	13.0555	9.90495	52.7304	36.1864	55.6886	42.2431	35.5759	59.5514	27.1257	43.1524	24.2101	26.7155	23.5528	21.2596	28.5784	30.2805	23.8763	25.4338
Abcc10	1.47349	1.42352	2.83145	2.47141	2.48796	2.21086	0.448678	0.576992	0.170696	0.991487	0.700956	0.386536	1.09779	0.629273	1.21008	1.17189	1.34298	1.38937	1.51358	1.45862	1.40835	1.24422
Abcc12	0	0	0	0	0	0	0	0	0	0	0	0	0	0	0	0	0	0	0	0	0	0
Abcc2	0	0	0	0	0	0	0.690382	0.11984	0	0.056237	0	0.34554	0	0	0	0	0	0.023722	0	0	0	0
Abcc3	0.127469	0.228076	0	0.093923	0.743663	0.234135	0.126684	0.161997	0	0.170194	0.354149	0.356292	0.054602	0.107857	0.131247	0.411453	0.185584	0.076672	1.07833	0.796386	1.60363	1.93957
Abcc4	4.44048	5.3416	4.46609	7.24149	6.63173	4.85778	2.72327	2.09227	2.34001	4.22685	4.43248	4.42378	6.1353	4.24409	4.67269	4.91749	3.92036	3.91795	7.85063	6.1121	7.22624	5.95845
Abcc5	55.5697	68.4483	83.1525	67.3634	52.9589	49.7754	127.339	94.9467	156.436	130.439	103.013	131.807	89.606	115.544	140.823	174.932	169.435	144.385	151.472	102.658	107.001	115.351
Abcc6	0	0	0	0	0	0	0	0	0	0.026304	0	0	0	0	0	0	0	0	0	0	0	0
Abcc8	0	0.049793	0	0	0	0	0.075899	0	0.024082	0	0	0	0	0	0	0	0	0	0	0	0	0
Abcc9	0	0	0	0	0	0	0	0	0	0	0	0.028686	0	0	0	0	0	0	0	0	0	0
Abcd1	27.5623	27.6132	28.5239	29.742	36.0337	28.9618	6.60537	8.82685	6.34664	10.8837	9.24257	3.89982	10.9841	10.1145	27.4646	25.6345	27.4662	29.3782	29.7355	35.6619	28.6907	21.6432
Abcd2	61.9115	69.7846	72.5787	79.4864	25.0969	63.1481	20.405	24.0321	22.0627	37.2356	25.888	10.7356	32.2953	20.806	25.1554	25.1698	19.8756	23.5975	22.5411	9.981	29.1511	31.0154
Abcd3	16.1981	15.8394	16.1305	10.4211	5.73465	8.63918	9.77943	10.0158	12.2491	12.3446	9.01102	6.87089	8.33605	6.5853	17.8824	16.8571	17.7693	16.386	11.5968	6.0694	10.068	8.78549
Abcd4	6.77771	8.52012	8.90258	11.8073	13.5727	11.641	3.51646	5.3779	4.44606	6.40181	7.32928	5.67124	10.401	8.10811	6.04943	7.77147	6.92257	8.85791	12.2984	16.1751	12.6194	9.51675
Abce1	31.231	27.9655	33.3026	26.559	9.67146	29.0257	20.9583	20.0613	32.5452	24.7993	20.8816	35.0318	32.7039	26.7833	44.9333	25.2181	31.7718	19.3432	23.3338	10.5143	26.1669	39.2615
Abcf1	37.7686	35.5113	41.9814	43.1936	44.4304	40.4359	34.976	40.1068	34.2853	34.8865	37.494	36.0508	40.194	30.0085	54.0681	52.5538	51.8161	48.9092	52.8636	57.2055	47.2321	42.4198
Abcf2	29.5327	29.264	29.1626	29.4331	34.1436	27.5927	21.024	25.6041	22.7321	25.1555	26.5816	20.0303	25.7289	20.2851	39.5619	40.7269	39.103	37.0532	41.0946	44.8287	33.32	31.03
Abcf3	19.1335	18.3465	16.822	20.5058	22.0828	21.5412	10.4844	13.494	11.2916	11.1827	13.5525	11.6879	11.8963	11.3419	18.7439	19.3273	19.4364	18.312	19.2841	21.4994	20.3006	18.4007
Abcg1	379.477	411.519	352.655	502.013	456.218	461.007	98.4623	124.581	94.7489	169.737	211.646	100.298	216.008	148.552	117.379	114.916	109.276	177.173	118.767	163.724	176.048	127.241
Abcg2	2.78284	5.43647	3.16473	4.53147	3.30771	4.89983	2.09792	4.31095	3.75047	2.71174	3.75856	2.89102	5.06714	3.18245	2.59238	3.15039	3.24435	3.16907	3.63374	2.84296	3.57716	5.25322
Abcg3	0.053298	0	0	0	0.021575	0.055458	1.57595	0.531325	0	0	0	0.120587	0	0	0.108788	0	0.062071	0	0.174126	0	0.188807	0.272906
Abcg4	0.450069	0.312996	0.1653	0	0.027199	0	1.92511	3.32289	2.54305	1.24079	0.332928	0.239601	0.135966	0.209008	0.827442	0.702434	1.35911	0.685968	0.081797	0.095136	0	0.032837
Abcg5	0	0	0	0	0	0	0	0	0	0	0	0	0	0	0	0	0	0	0	0	0	0
Abcg8	0	0.034772	0	0	0	0	0	0	0	0	0	0	0	0	0	0	0	0	0	0	0	0
Abhd1	0	0.081806	0.043458	0	0.066567	0.03746	0.130323	0.522455	0.147032	0.158682	0.157152	0.245222	0.155049	0.147405	0.188131	0.030924	0.030196	0.073114	0.28773	0.174993	0.107362	0.170096
Abhd10	7.48689	8.60915	6.10417	8.46175	6.20731	7.24516	3.43385	3.8618	3.98016	6.34741	6.26714	4.83806	6.61038	6.63309	3.82129	6.45942	4.70012	5.52059	7.03557	6.19819	7.44337	7.08806
Abhd11	16.8713	15.1245	15.9584	15.1333	25.0624	18.9001	6.57207	10.0377	7.29429	10.4064	13.4708	7.04701	15.0376	11.7978	18.6319	20.0709	25.9377	20.1626	25.4117	27.7047	22.9419	22.9892
Abhd11os	0	0	0	0	0	0	0	0	0	0	0	0	0	0	0	0	0.319731	0	0.301248	0	0	0
Abhd12	383.994	372.924	359.584	393.925	479.229	447.181	142.226	233.532	139.599	268.23	272.188	135.33	333.477	240.843	193.712	219.292	194.185	245.961	216.744	246.487	233.705	213.829
Abhd12b	0	0	0	0	0	0	0	0	0	0	0	0	0	0	0	0	0	0	0	0	0	0
Abhd13	8.67023	8.22247	9.7458	8.97556	5.51582	8.05307	9.04255	9.34806	10.6291	9.98284	9.8649	9.00034	11.893	7.6733	8.21085	7.05675	7.06215	7.13658	7.55655	5.28082	7.11586	8.49161
Abhd14a	5.32148	6.54938	5.46112	7.39593	12.414	10.2698	2.05675	3.27171	1.72143	2.65106	5.08904	3.13306	4.71724	5.77342	7.02559	6.82591	5.81757	8.04508	9.40428	12.4295	10.2243	7.63242
Abhd14b	16.4778	18.1998	17.2845	16.1478	20.748	18.2252	5.49526	7.21251	4.30395	6.92645	9.71579	5.92286	12.2766	13.1867	9.89561	9.28796	9.68885	12.1492	8.80099	11.1759	13.9793	9.52282
Abhd15	5.10784	6.493	5.44126	12.1182	16.1649	14.7245	2.80832	3.3435	2.50084	8.67196	14.4947	4.14	18.0709	8.99087	3.69605	3.05712	3.68918	4.15224	4.55385	6.97136	5.87351	4.13155
Abhd16a	39.0704	39.4535	37.1761	45.6013	55.5941	47.4275	28.7546	37.2224	33.1366	35.5656	42.7035	27.9853	41.3744	31.0574	25.0062	29.3579	29.7082	32.6715	30.6276	39.0033	35.4403	32.1778
Abhd16b	0.059935	0.036156	0	0	0	0.03132	0	0	0	0	0.033615	0.082665	0.039454	0	0.03106	0	0	0	0	0	0	0
Abhd17a	61.8006	64.633	60.0131	44.5792	70.1586	53.9926	19.9309	35.3196	19.0381	33.6942	32.4116	16.2389	40.6477	33.0397	47.2631	49.2648	51.179	51.7503	49.3251	58.5814	51.5147	46.9943
Abhd17b	10.0442	10.1179	13.0363	12.4911	5.33773	10.4695	20.1868	13.4149	17.7355	17.1865	15.7124	17.1103	14.5757	17.3022	6.9663	7.48635	8.3525	8.38736	8.78472	3.76251	10.1477	13.1729
Abhd17c	52.155	70.1238	64.738	74.1852	76.804	61.0584	156.766	122.474	203.082	140.34	126.072	120.565	85.8349	124.407	66.7042	68.0082	64.8661	70.5291	48.4213	59.3919	60.3193	50.4866
Abhd2	10.0803	18.2098	14.9861	23.5028	13.5429	17.8391	13.1843	11.5953	10.4932	12.1321	12.2837	12.6063	15.6757	9.04132	15.1727	14.1316	12.4238	13.9067	17.0489	12.5756	13.626	13.5192
Abhd3	15.3557	15.6317	10.9051	13.0361	13.9187	11.3086	4.74127	10.2973	6.1003	11.7485	7.30426	4.65168	9.96975	6.13025	6.42184	7.92539	9.53898	10.4289	8.74964	8.17959	9.00178	10.0282
Abhd4	23.5375	26.1204	23.3975	28.5621	32.4004	28.6779	15.3835	20.5862	11.3532	20.5137	18.5132	16.365	21.0716	23.8668	13.3548	14.4631	13.8475	17.1282	15.3611	18.2098	21.5534	14.3923
Abhd5	74.3722	79.6825	74.715	56.4432	47.0082	46.2292	44.7297	59.9062	55.5992	60.993	51.8096	30.9892	48.3612	30.6208	61.3698	66.3817	63.2409	64.4752	72.742	55.8532	58.0581	56
Abhd6	5.24967	4.32869	5.31315	4.26004	4.96423	3.64499	1.43151	1.65578	1.17127	3.27368	2.55812	0.82756	2.63718	3.04756	3.69464	3.39154	3.16678	4.63492	3.62411	3.19954	2.21315	2.63407
Abhd8	7.84731	7.71735	5.78829	6.45698	8.99385	7.1834	2.06467	3.38175	1.9273	3.85741	3.85776	2.17165	3.94877	3.75109	8.41369	6.10297	7.20078	7.97598	7.4635	9.20329	8.45464	7.07181
Abi1	70.9711	67.0497	76.5165	81.4262	33.2579	65.8685	100.575	71.5402	118.494	101.27	93.5434	118.948	78.4286	103.799	56.9906	52.264	50.6992	45.3749	44.9969	24.9361	58.7226	67.0765
Abi2	1.18012	1.5713	1.62704	0.244193	0.08401	0.35251	4.87077	2.28471	8.92679	4.51907	0.80324	3.61172	0.935167	3.37094	2.29976	1.1304	1.37866	1.1423	0.530793	0.143687	0.34859	0.678537
Abi3	16.8431	13.5869	14.8447	23.9023	28.6522	20.7085	4.57063	7.62951	3.60809	8.6587	8.41521	4.93574	8.00086	7.99588	17.9559	18.6	18.3952	18.6526	18.7446	15.8614	16.2339	15.1504
Abi3bp	0	0	0.097696	0	0	0	0	0.023159	0.038278	0	0	0	0	0	0	0	0	0	0.014103	0	0	0
Abl1	8.97071	10.3727	11.5049	15.2524	14.567	14.7602	8.47951	8.68658	8.50528	10.2069	14.434	12.4633	15.7662	7.01609	7.74389	8.89684	8.52134	9.41591	11.4652	12.4366	10.6664	10.4913
Abl2	2.29539	3.38456	4.75388	5.20527	2.31593	3.93879	14.7114	8.81787	16.1758	13.9568	8.80437	13.7635	9.33834	6.78079	5.09133	6.14251	5.2234	5.12617	5.77411	3.21801	5.33605	5.62943
Ablim1	0.014675	0.211587	0.023087	0	0.009952	0	0.094822	0.185575	0.044789	0.054758	0.072578	0.097976	0.042873	0	0.016434	0.016904	0.01913	0.067513	0.064531	0	0.045929	0
Ablim2	0.971913	1.3978	1.6691	0.382495	1.02582	0.926029	0.720712	1.04564	1.67846	0.936161	1.84133	1.13992	1.27317	0.114149	1.23791	1.21993	0.95796	0.998009	1.09917	1.18924	1.28094	0.408912
Ablim3	0	0	0	0	0	0	0.055757	0	0	0	0.088124	0.031936	0	0	0	0	0	0	0	0	0	0
Abo	0	0	0	0	0	0	0	0	0	0	0.087257	0.081206	0	0	0	0	0	0	0	0	0	0
Abr	71.7802	82.6566	80.0291	94.4733	85.1286	78.4185	67.7836	57.4094	71.9846	71.2047	70.9363	82.5193	64.3959	71.8468	66.0049	71.2828	67.8286	74.0471	72.966	78.5711	77.8248	68.2006
Abra	0	0	0	0	0.051797	0	0	0	0	0	0.137872	0	0	0	0	0	0	0	0	0	0	0
Abracl	174.982	160.484	167.649	134.782	81.0792	125.763	279.799	258.086	392.346	287.926	303.84	272.647	209.599	250.439	185.794	201.807	208.333	172.041	139.002	84.968	139.576	191.54
Abt1	4.96432	4.15169	3.73108	4.08848	6.25795	4.90117	5.30787	4.87833	5.78628	3.86642	5.79645	4.55151	6.44501	5.61256	5.31589	5.07875	5.09291	5.11192	5.1519	5.73675	4.75635	4.01078
Abtb1	12.6689	12.3748	14.6285	12.6105	21.3718	16.336	16.4804	15.0015	14.6848	13.8721	14.9619	10.7463	14.4819	8.57104	6.07977	5.94189	4.92532	8.56623	5.34801	7.72292	9.94363	8.73513
Abtb2	0.386049	0.362291	0.982722	0	0.24912	0.228321	14.8238	11.9695	10.1591	5.41195	7.93037	11.7072	6.40771	5.71904	5.48229	7.08593	5.57092	4.19391	6.8483	6.10692	4.76106	9.93927
Acaa1a	132.608	123.092	125.979	120.398	180.742	152.577	58.7024	85.6073	53.4729	83.2279	108.901	64.7892	117.56	90.024	110.96	123.841	126.271	151.805	112.31	161.467	116.996	110.537
Acaa1b	113.473	94.2525	100.237	182.221	332.58	279.577	43.8157	72.9619	48.491	71.654	263.06	122.13	231.569	143.494	34.3742	45.4988	34.2265	48.6347	39.3077	54.3652	54.4731	66.689
Acaa2	83.3237	69.5659	62.7208	77.1948	107.626	84.3221	31.5791	43.2201	22.5169	40.4947	46.338	26.3036	55.5508	43.4581	59.7974	59.4709	60.3013	69.0487	65.8148	85.2549	66.616	55.4329
Acaca	4.33281	5.16152	4.93693	6.34762	2.85044	4.6244	3.18102	3.01117	3.4089	3.99328	3.12614	3.15614	4.04571	2.23758	7.71951	7.24477	7.1185	6.19252	6.14571	4.59167	4.43275	4.34803
Acacb	0	0.015127	0	0	0	0	0	0	0	0.021411	0.050465	0	0	0	0	0	0	0	0	0	0	0
Acad10	1.3221	1.86641	2.20172	2.41507	3.60725	3.03114	0.634114	0.933935	0.275549	0.790449	1.35385	0.785912	1.85293	0.431405	1.33203	1.53433	1.48813	1.93047	2.01348	2.87908	1.97809	1.54938
Acad11	7.09743	6.6357	7.26076	6.62332	8.78101	6.51366	1.20737	1.50536	0.893342	2.80398	2.4925	0.994737	2.98819	2.19799	5.64773	5.24989	5.35271	5.61368	5.80377	7.09449	6.47552	4.70419
Acad12	2.29075	2.30825	1.84422	2.58018	3.41442	2.97038	0.47794	0.692297	0.27734	0.789495	1.16508	0.381253	0.943157	0.705808	1.56628	1.61433	1.69659	2.06054	1.5707	2.63887	2.19868	1.3899
Acad8	8.7582	10.0106	10.7277	11.8294	10.8274	11.2799	4.99036	4.41949	4.23887	6.32186	6.63771	4.73698	8.82355	3.55943	5.37601	6.21576	5.49295	6.92536	6.72063	8.97055	6.50635	7.84002
Acad9	7.95283	7.66926	9.14701	9.77297	10.7515	9.6383	4.49583	4.77281	6.10455	6.42901	6.03131	5.76541	8.25246	4.72354	8.23138	9.32422	8.7016	9.10439	10.7688	12.2602	9.20129	9.37318
Acadl	52.063	49.8619	53.1301	52.8199	49.2288	51.7311	50.7176	59.0761	51.4695	58.0032	51.5601	43.7438	53.0411	51.2286	47.8161	57.9481	50.0064	55.3658	50.9599	44.2782	45.5819	52.885
Acadm	59.5031	55.0271	54.5536	55.8969	39.4441	52.939	22.7783	31.7193	23.3281	38.1699	38.0749	22.9949	46.1407	30.4119	33.4172	33.7665	33.382	39.6512	34.8675	29.555	38.9622	37.4967
Acads	51.114	49.8187	45.7794	48.2516	58.3243	53.1922	19.7986	27.814	20.1706	27.6739	32.5737	14.0509	36.5084	31.5382	31.4802	36.1429	36.5334	41.4211	34.9699	44.7479	35.3064	31.5923
Acadsb	8.20216	8.92763	9.77072	13.8214	4.7599	11.2843	6.05837	6.06737	5.16129	6.98137	8.12067	6.31586	9.68152	5.38867	10.5213	10.3559	11.0417	9.74555	13.2565	5.55141	12.6879	13.3293
Acadvl	65.0768	63.9565	57.0216	62.1082	82.3207	70.6302	39.7685	46.9711	34.4009	44.7686	51.1651	40.1456	54.2149	47.4235	45.3088	49.9965	47.0117	48.0633	53.4658	64.4031	49.3807	46.4469
Acan	0	0	0	0	0	0	0	0	0	0	0	0.019949	0	0	0	0	0	0	0	0	0.014192	0
Acap1	12.118	9.125	11.2115	0.668211	0.292569	1.0775	22.9718	27.8698	9.20228	6.21016	0.67651	5.43746	0.33896	3.14832	2.3769	2.95474	1.88147	3.37038	0.667814	0.524693	0.929004	1.8085
Acap2	14.561	17.3746	23.0021	19.4009	5.11561	13.119	34.8635	23.1872	36.9416	42.579	27.5339	43.9223	36.6884	32.1438	15.4723	14.1843	13.179	9.92735	10.7187	4.77645	13.9427	20.0555
Acap3	7.92724	10.3775	10.3052	10.8363	12.7852	11.2922	4.62132	6.25485	4.89153	6.02957	5.69289	5.86094	7.38479	7.19068	6.44308	6.43758	7.73138	8.90583	8.0131	11.1781	8.80214	7.22187
Acat1	37.6011	34.1135	35.8333	47.6447	54.5803	46.6492	12.1396	15.1266	7.58815	20.2101	24.6727	11.6343	27.54	20.1646	25.9991	27.7628	29.5114	30.2782	34.4405	43.6569	33.6032	28.9667
Acat2	16.3641	17.9569	16.0883	12.537	19.6652	17.7885	5.47674	5.39441	4.93084	6.20258	7.17484	5.98285	9.59824	8.59129	27.1441	25.4843	29.0806	29.4032	25.1554	33.029	25.3021	21.8678
Acat3	0.730122	0	0	0	3.26428	4.12918	0	0.0546	0.704566	0.748338	0.87447	0.32066	0	0.111015	0.244639	0	5.8274	0.117026	4.91907	0	4.53291	0
Acbd3	20.523	24.7266	28.3131	28.7407	9.94441	19.9374	31.7994	23.8747	32.6987	31.148	22.7336	32.8153	23.0292	26.3811	34.634	33.0145	33.8795	28.7065	27.5549	14.1949	30.3792	30.2058
Acbd4	2.96172	2.61263	2.55099	2.05494	4.20017	3.95083	2.78262	3.80291	2.18595	2.40731	3.55008	3.67206	3.97656	2.96104	1.81143	2.30375	2.82823	2.20365	4.09979	3.53656	3.36408	3.47998
Acbd5	25.6237	27.6793	34.8208	28.4887	8.71817	26.8534	13.8926	10.6701	14.8072	20.1411	10.7131	12.4708	18.9677	12.4111	20.1634	10.5207	11.3669	9.6623	8.27181	4.1348	12.8381	25.5967
Acbd6	23.1208	23.8096	22.2659	25.3723	37.8883	30.3015	16.8846	22.6527	21.3139	24.2956	30.1853	22.6892	32.3168	26.157	31.4942	33.4478	32.8221	29.838	34.7622	36.8864	38.3701	28.2468
Acbd7	0	0	0	0	0	0	0	0	0	0	0	0	0	0	0	0	0	0	0	0	0	0
Accs	3.01199	4.38696	5.01354	4.37821	4.59879	4.22858	1.50857	2.27721	2.17469	4.29169	2.89837	2.1677	4.12074	3.12661	1.36678	1.8276	1.73938	2.6782	1.70207	2.08234	2.14416	1.94649
Accsl	0	0	0	0	0	0	0	0	0	0	0.136703	0	0	0	0	0	0	0	0	0	0	0
Acd	18.5924	20.9729	23.2398	22.2085	29.2026	22.9032	11.6634	16.7927	11.95	15.1366	13.6293	11.4258	16.9727	18.6984	19.4411	20.6436	22.5712	23.0974	19.9721	24.6285	20.9581	22.5493
Ace	14.058	13.9813	13.0491	19.332	18.0312	15.558	4.50603	7.2625	6.01872	7.9745	7.57226	6.24063	12.3645	10.9422	3.6424	3.74116	2.54379	6.89638	3.26317	6.33569	7.27524	4.66613
Ace2	0	0.053991	0	0	0	0	0.069718	0	0	0	0.045416	0	0	0	0	0	0	0	0	0	0	0
Ace3	0	0	0	0	0	0	0	0	0	0	0	0	0	0	0	0	0	0	0	0	0	0
Acer1	0	0	0	0	0	0	0	0	0	0	0	0	0	0	0	0	0	0.078073	0	0	0	0
Acer2	0	0	0	0	0	0	0.075031	0.217992	0.116417	0.043004	0.075998	0.173281	0	0	0	0	0	0	0.015636	0	0	0.207719
Acer3	1.24754	1.81768	0.707537	1.2937	1.23433	1.78051	3.90035	4.32947	1.70712	2.24326	2.02293	2.95807	2.61759	2.72505	2.98772	2.51843	2.48983	2.65291	4.74953	3.05435	4.86402	9.87839
Ache	0	0	0	0.06272	0.014994	0	0.084768	0.004526	0	0	0.067765	0.03273	0	0	0	0	0	0	0.014964	0	0	0.005666
Acin1	40.6797	39.9361	33.7181	40.158	47.5856	45.0725	40.2627	47.4243	46.6181	46.2689	57.4328	55.9651	44.006	47.9091	50.704	48.5119	44.0749	49.8779	51.489	34.6234	39.3997	33.5153
Ackr1	0	0	0	0	0	0	0	0	0	0	0	0	0	0	0	0	0	0	0	0	0	0
Ackr2	0	0	0	0	0	0	0	0	0	0	0.105367	0	0	0	0	0	0	0.042724	0	0	0.034655	0
Ackr3	0	0	0	0	0.028603	0	0	0	0	0	0.068919	0	0	0	0	0	0	0	0	0	0	0
Ackr4	0	0.09129	0	0	0.061455	0.079782	0	0	0	0.115112	0.076792	0	0	0	0	0	0	0	0	0	0.100306	0
Acly	107.257	101.02	103.551	133.487	175.548	138.293	54.9701	55.2953	49.1524	61.2001	75.2553	59.4431	99.8191	73.9728	103.037	98.0289	100.513	106.459	95.7835	132.932	102.077	78.2098
Acmsd	0	0	0	0	0	0	0	0	0	0	0	0	0	0	0	0	0	0	0	0	0	0
Acnat1	0	0	0	0	0	0	0	0	0	0	0	0	0	0	0	0	0	0.038705	0	0	0.020816	0
Acnat2	0	0	0	0	0	0	0	0	0	0	0	0	0	0	0	0	0	0	0	0	0	0
Aco1	41.0489	39.7078	35.4929	44.0294	51.3366	43.903	19.143	19.797	22.5361	21.7952	26.6876	20.1676	31.568	20.7989	35.7982	33.5095	34.8071	35.6729	34.7524	40.2298	33.5706	27.3626
Aco2	75.1284	78.9673	78.6837	79.2753	99.9006	84.6934	50.7874	62.4093	57.1637	61.0817	67.2403	54.0589	75.4082	67.8148	115.403	109.505	115.815	106.252	123.246	130.599	98.4418	83.4805
Acot1	29.1865	36.153	27.3703	83.3451	89.0355	97.2796	8.46497	10.8657	4.26734	15.5872	41.5505	13.3593	44.7032	34.2139	5.71087	6.38392	4.4857	9.96557	13.5433	18.1284	24.3225	19.5331
Acot10	0.503663	0.49062	0.415812	0.613376	0.610153	0.50613	0.690582	0.768003	0.912708	0.905608	0.751109	0.802974	0.571359	0.383972	0.370966	0.393086	0.361619	0.327459	0.539952	0.46699	0.526774	0.60471
Acot11	3.1664	2.85542	2.89564	1.20714	1.06804	0.777193	1.11459	0.940296	0.42108	0.617661	0.314744	0.281184	0.310202	0.530306	3.69355	3.11012	3.73631	4.60135	1.26633	1.70864	1.33466	1.13439
Acot12	0	0	0	0	0	0	0	0	0	0	0	0	0	0	0	0	0	0	0	0	0	0
Acot13	38.5199	37.5627	29.2421	37.6664	51.9929	45.0411	12.2671	19.4227	11.8513	20.1591	21.8751	14.2421	23.5843	27.9956	26.9587	29.7534	27.8049	34.9477	33.449	52.3098	40.7625	34.9297
Acot2	14.5201	18.802	16.3072	32.6586	34.6701	33.8349	5.8895	7.73542	6.69398	10.2612	19.2353	7.41241	21.4459	12.867	4.72701	5.26013	4.87809	6.68231	7.55807	9.36015	12.1107	9.27636
Acot3	0	0	0	0	0	0	0	0	0	0	0	0.220372	0	0	0	0	0	0.190782	0	0	0	0
Acot4	3.94459	3.08725	2.35932	3.12259	4.25577	4.56567	1.4177	1.83219	1.17226	2.34804	2.75568	1.89267	3.62822	0.726397	1.50199	1.77109	2.08061	2.03408	2.78089	3.17472	2.90535	2.0992
Acot5	0	0	0.323463	0	0	0	0	0	0	0	0.440972	0.499639	0	0	0.158893	0.166503	0	0	0	0	0	0
Acot6	0	0	0	0	0	0	0.207434	0.180989	0	0	0	0.219477	0.357474	0	0.10491	0	0.076378	0.16716	0.184778	0	0	0
Acot7	16.7844	19.0581	13.9404	2.84491	6.26047	5.06698	29.5226	24.4272	28.3235	18.7078	11.6455	14.2506	9.94986	17.3709	69.2883	59.3434	84.3352	59.9994	41.3017	47.6474	33.3176	26.089
Acot8	14.2408	15.7021	10.8002	14.5544	18.9497	15.6631	6.17087	6.67159	5.59423	8.36078	7.38188	5.69132	7.96577	14.4993	12.0308	12.9971	14.5128	13.1308	14.3014	18.7421	14.974	14.5082
Acot9	50.1346	47.2465	45.8635	58.5644	43.6733	53.9611	78.3465	74.5701	98.5372	67.7217	84.107	96.2207	70.9317	75.0551	40.9029	43.2806	42.194	44.0682	46.4321	45.0092	44.1619	46.6629
Acox1	97.4639	109.317	103.732	92.1419	91.1944	88.5303	41.2277	61.2909	40.1612	71.7741	57.3039	30.3731	73.9498	45.3179	59.6858	63.0126	70.0901	72.7911	56.3617	58.3181	56.0589	40.3894
Acox2	0	0	0	0	0	0	0	0	0	0	0	0	0	0	0	0	0	0	0	0	0	0
Acox3	59.1624	64.2118	63.9875	33.0296	36.2669	30.2454	22.4792	24.6795	18.843	34.1578	16.4967	12.2396	21.0112	19.008	36.8411	36.6053	36.6185	47.6806	16.4071	22.4564	18.386	18.8597
Acoxl	0	0	0	0	0.105668	0	0.110304	0.075244	0.062802	0.144195	0.12576	0.149747	0.049608	0	0.03854	0.117105	0.10759	0	0	0	0	0.082414
Acp1	9.65104	6.21392	7.07876	7.21273	7.71751	6.92049	4.29158	7.74749	5.92466	7.87259	6.06088	4.32989	6.58809	5.92884	9.02757	12.4332	13.3805	9.26028	11.3908	10.4047	9.4996	8.39343
Acp2	26.0857	30.4044	25.6023	33.4024	29.7952	28.5738	26.8802	28.6628	32.6124	28.4973	37.8882	25.6588	31.6054	23.3538	54.8418	58.352	54.9006	49.1223	69.4136	58.8	53.8391	64.9041
Acp5	200.608	264.838	244.348	299.991	395.091	314.014	1103.21	842.053	1281	860.881	1954.13	2473.68	1535.25	2400.58	776.938	917.594	1049.58	656.702	1121.86	1183.85	889.322	898.354
Acp6	9.3917	8.08564	9.33679	9.40884	12.3795	11.6718	1.29534	2.63146	1.93189	4.66535	4.34871	2.48218	5.38281	4.73119	6.71378	7.25906	8.77003	9.25334	10.1343	11.4335	10.435	8.26126
Acpp	0	0	0	0	0.049313	0.037326	5.72088	4.03343	1.5765	0.806379	0.143632	1.5395	0.031624	0.442977	0.722696	1.10358	0.983826	0.285031	0.102381	0	0.191301	0.448619
Acpt	0	0	0	0	0	0	0	0	0	0	0	0	0	0	0	0	0	0	0	0	0	0
Acr	0	0	0	0	0	0	0	0	0	0	0	0	0	0	0	0	0	0	0	0	0	0
Acrbp	5.19399	4.50406	9.02644	1.88042	5.5144	5.63957	0.83693	1.58035	0.330263	1.06527	1.04377	0.688081	1.15167	0	0.916902	1.82786	2.59679	3.37001	2.32228	2.18402	4.36917	3.15129
Acrv1	0	0	0	0	0	0	0	0	0	0	0	0	0	0	0	0	0	0	0	0	0	0
Acsbg1	0	0	0.190624	0	0	0	0	0	0	0	0	0.131842	0.148343	0	0.138024	1.45443	0	0.126543	2.32881	0.540004	0.807998	3.20268
Acsbg2	0	0	0	0	0	0	0	0	0	0	0	0	0	0	0	0	0	0	0	0	0	0
Acsf2	10.0662	11.0501	10.7686	14.8929	17.6255	15.035	3.21919	5.49886	2.44157	8.19269	8.01389	3.87073	11.2158	4.63121	3.74418	4.37706	3.60322	5.6774	4.58621	5.0394	5.08552	3.96088
Acsf3	8.80357	9.73591	8.49008	9.1091	11.3743	9.74985	3.66012	3.14982	3.4512	5.68435	3.88103	3.31326	5.45773	4.24616	7.11279	9.25122	9.48494	10.2346	8.47146	10.2644	7.73347	4.86902
Acsl1	32.6789	36.3647	44.2362	40.8997	38.0308	36.1638	35.3318	33.4369	55.9172	47.4572	75.078	75.9345	77.5183	60.9213	142.805	173.39	144.084	85.1003	291.19	164.622	154.301	186.708
Acsl3	1.13711	2.10105	1.78373	4.02551	0.979973	3.66243	0.463894	0.649646	0.659775	1.01099	2.06217	2.35619	3.12034	2.10264	3.20201	2.64399	3.05499	2.46714	4.32284	2.25505	4.24448	4.80786
Acsl4	12.5802	12.0425	16.1176	8.88194	3.42224	10.0548	33.4215	26.6155	37.6283	33.1156	13.1269	31.0258	16.0173	20.8806	27.2778	16.5047	18.1309	10.8198	13.5159	5.60601	12.9943	30.8596
Acsl5	63.2043	60.7615	57.3128	63.8663	74.4834	66.0764	61.6628	56.6877	83.8994	61.9362	75.6352	65.7439	73.3533	56.5563	82.7615	96.1737	87.7288	78.4795	100.487	98.9316	82.9855	86.9074
Acsl6	0	0	0	0	0	0	0	0	0	0	0	0	0	0	0	0	0	0	0	0	0	0
Acsm1	0	0	0	0	0	0	0	0	0	0	0	0	0	0	0	0	0	0	0	0	0	0
Acsm2	0	0	0	0	0	0	0	0	0	0	0	0	0	0	0	0	0	0	0	0	0	0
[truncated: 22,422 more rows]
