# Supplementary material for: EGR2 is an epigenomic regulator of phagocytosis and antifungal immunity in alveolar macrophages
Source: JCI Insight. 2024 Sep 10;9(17):e164009. doi: 10.1172/jci.insight.164009 (PMC11385099; doi:10.1172/jci.insight.164009)
Supplement: Supplemental table 4 [file jciinsight-9-164009-s057.xls]

## Sheet: WT_ctrl_vs_Egr2KO_ctrl_P0.05
Gene_ID	WT_ctrl_rep1	WT_ctrl_rep2	WT_ctrl_low_rep3	Egr2KO_ctrl_rep1	Egr2KO_ctrl_rep2	Egr2KO_ctrl_rep3	tukey_WT_ctrl_KO_ctrl	Fold change
St6galnac2	0	0	0	6.74964	5.9809	5.24093	8.89729e-08	180.715
Abcb4	0	0.093665	0	7.77221	7.23122	8.96043	1.12493e-09	124.255
Sorl1	0.022183	0.018257	0.184918	8.99719	8.88263	7.8811	0.00482483	79.4845
Gjb3	0	0	0	2.63259	1.7852	3.04322	0.0109656	75.61
Cd72	0.071726	0	0.071017	5.09713	6.01675	5.53554	1.12457e-05	69.0007
Tox	0.037799	0.066619	0	4.07175	3.7944	5.49815	0.000303317	65.8666
Pknox2	0.030167	0	0	2.25775	3.23471	2.13182	0.00136026	59.3413
Spink2	0	0	0	1.03968	2.65463	2.13206	0.000114078	59.2637
Vmn2r26	0.03107	0	0	1.22025	3.40645	1.19671	0.00223659	45.1927
Gm1673	0	0	0	0	1.93782	1.74336	0.0381343	37.8118
Rassf6	0.082225	0.162591	0.155113	4.95823	7.64287	5.22647	1.89222e-05	35.8602
Sgsh	0.319516	0.411869	0.562839	14.4381	17.1756	16.13	3.33392e-05	34.3156
Hpgd	2.67067	2.54756	2.298	86.6325	67.5084	99.5012	5.89736e-10	33.316
Abcb1b	0.030531	0.160881	0	2.88037	1.72911	3.00809	6.4344e-05	26.4834
Kcnj10	0.196754	0.200372	0.281037	7.50735	5.76316	6.81556	2.15263e-06	25.9407
A4galt	0	0	0.212265	1.89005	3.1663	1.99845	0.0250559	22.9126
Ephx2	0	0.296854	0	2.88661	2.8211	3.07551	0.000271789	22.3841
Kcnk13	0.086147	0.63577	0.146714	6.0234	7.04787	6.99643	5.55545e-10	20.8208
Kif19a	0.093793	0.037388	0	1.2344	1.71397	1.59193	8.05295e-08	20.0721
Plin4	0	0.254432	0.19126	4.42771	2.39482	3.75672	2.29474e-05	19.5701
Slc26a11	0.237114	0.117318	0.361995	4.32664	5.77619	5.70943	1.7141e-06	19.4901
Hs3st3b1	0.266494	0.576437	0.84043	12.8873	10.7252	10.9938	0.0180071	19.4612
Cdk18	0.141567	0.079529	0.150554	3.40561	2.28926	2.74129	2.20489e-06	18.0985
Plxnb1	0.080407	0.09603	0.069812	1.59705	2.37534	1.71888	0.000475664	16.7257
Nsmaf	0.108431	0.321339	0.562677	6.38809	5.44189	6.13058	4.26511e-05	16.5322
Nov	0.383556	35.2846	3.25551	135.385	155.066	252.32	0.00186645	13.9113
Hist1h2ao	2.58242	2.61199	2.08838	24.577	46.284	31.1493	0.00518296	13.8309
Pou2f2	0.064476	0.478444	0.568969	5.45372	4.5879	5.36345	7.38635e-07	12.7941
Adra2a	1.74538	1.22011	2.40053	15.4269	33.0745	20.8404	9.88579e-06	12.7043
Src	2.00162	0.967182	1.17487	14.427	23.1228	15.0838	8.51454e-06	12.4264
Prkar1b	0.122068	0	0.259441	2.24139	2.37313	0.976103	0.000805566	11.8183
Sh3pxd2a	0.367491	0.443604	0.707353	7.29894	5.33313	5.62229	4.85934e-08	11.3407
Pdgfa	0	1.24426	0.554886	4.9123	7.07486	6.72787	0.0133542	9.9071
Srgap3	0.23301	0.299155	0.333865	3.00884	2.86812	2.92463	0.00493196	9.21462
Alppl2	0.57726	2.0875	0.502358	8.97243	7.13765	12.821	1.60132e-05	8.88581
Ptchd1	0.163561	0.245562	0.19729	1.98854	1.07169	2.8157	0.000297682	8.45953
Epas1	2.26376	7.51285	4.23256	42.8376	37.2046	35.7534	7.86652e-07	8.2142
Lyzl4	0.260916	0	1.21973	2.79505	5.26474	4.66997	0.000123836	8.11681
Hoxb4	0	0.27413	0	1.24475	0.926694	0.715521	0.00266315	7.98376
Plxna2	0.034064	0.085717	0.116835	0.926911	0.40905	1.24877	0.0175638	7.97566
Klk1b11	1.78709	1.99978	2.63273	19.9656	12.0045	18.7785	8.71512e-07	7.79935
Plxna4os1	0.529418	0	0	1.74582	1.7906	1.18115	6.86777e-07	7.65401
Col14a1	0.513798	0.430304	0.247362	2.3307	4.27621	2.92882	1.36923e-05	7.46109
Slc1a3	0.948681	1.45177	1.24358	11.6241	6.87882	9.32265	1.05601e-05	7.45871
Fcna	0.403892	0.096177	0.802549	1.97993	5.02231	3.31387	0.00419402	7.42619
C4b	0.480801	0.796759	1.58953	8.14511	7.49201	5.00519	0.0101857	6.9908
9130008F23Rik	0.198415	0.325807	0.141604	1.96426	1.57922	1.63593	1.28328e-05	6.89374
Prkce	0.413134	0.325542	0.556359	3.94609	1.8746	3.6399	0.00177576	6.8533
Fam198b	0.2911	0.920362	0.653601	6.0306	2.78291	4.46382	0.000837959	6.80758
Neurl3	13.8791	6.35143	9.71562	50.6342	82.0437	63.6902	0.00398718	6.53888
Galnt12	2.00288	3.19903	3.7772	16.7398	21.3069	18.2782	2.22932e-06	6.21481
S100a6	93.175	62.1231	46.7685	284.892	471.016	485.791	0.000134469	6.14245
Sox4	0.506287	0.478696	0.770683	2.48784	5.10355	3.38386	0.000105909	5.96834
Cxcl14	16.7347	8.64497	13.2647	49.1198	105.293	74.9511	0.000741775	5.92251
Fam20c	5.45172	6.58977	7.02595	28.6978	48.2925	36.0624	0.028275	5.90338
S100a4	54.3055	44.5724	36.0932	153.962	318.079	324.292	0.000880864	5.89639
Dysf	0.643691	2.50024	0.465002	8.19063	5.46373	7.95527	0.000406076	5.85334
Vipr1	1.84413	3.23512	2.64003	17.142	13.733	12.5916	2.98557e-08	5.57169
Nid2	0.438116	0.676026	1.14528	3.61325	6.27675	3.07132	0.000690257	5.53582
Adra1d	0.598435	0.410421	0.349925	1.99954	2.51044	3.40396	6.40996e-05	5.49358
Tjp3	0.47057	0.585251	0.211378	2.09255	2.8936	2.31836	5.31199e-06	5.41583
Abca9	0.110663	0.388629	0	0.947722	0.632186	1.54686	0.00713001	5.3843
Hnmt	0.224721	1.89993	0.186644	6.10203	2.56	4.21881	0.00546503	5.38336
Lrp5	3.76476	4.58857	5.76256	24.2885	30.0029	21.947	9.86857e-06	5.36993
Trim46	7.08925	4.77905	6.11812	21.3026	44.6138	28.9311	6.20959e-05	5.24966
Scel	2.40636	3.03339	3.0203	17.1791	7.14021	18.7521	0.00029794	5.04335
Ldhd	1.43859	2.21102	1.74857	7.88582	8.63922	10.8251	8.48392e-07	4.9926
Bin1	9.34365	9.25421	9.09689	35.2139	56.0898	46.5782	4.26544e-06	4.96431
Htra3	8.17602	6.46899	9.70294	37.6056	42.3638	40.9851	5.76944e-06	4.95152
AI427809	0.177058	0.331331	0.327625	2.1149	0.874286	1.48528	0.0412795	4.88718
Mtus1	2.66477	2.94325	2.88478	13.1901	10.7295	16.8221	0.00054113	4.75301
Smim5	9.21325	8.69861	7.45478	30.6817	48.8392	41.3945	9.33294e-06	4.75192
Plxdc2	7.07111	4.63468	5.95743	28.1781	26.9634	28.7241	2.33932e-05	4.72694
Muc1	0.378806	0.427678	0	1.0557	1.81833	1.27096	0.000152761	4.68292
Ptgs1	4.91261	8.87543	3.87494	25.287	32.7665	24.6354	5.9882e-05	4.66076
Tgfb2	2.23293	2.07674	3.05553	13.8413	8.60989	12.1615	0.0447993	4.64994
Cx3cr1	0.427468	0.33953	0.423918	2.21376	1.95115	1.71769	5.14176e-09	4.63438
Rgag4	1.07859	1.3591	0.716045	5.82306	4.07144	4.93594	2.13382e-06	4.58871
Cd300lh	1.39901	1.51171	1.49329	7.06799	8.24036	5.14308	0.0039632	4.56292
Ccr2	4.19573	3.39822	4.85573	24.5571	9.58201	22.8458	0.00118522	4.54871
Gpr34	3.7984	5.41899	5.67	25.3705	13.2159	28.8853	3.23292e-05	4.50857
Amer2	1.6761	1.8405	1.27355	6.06391	7.02895	8.85233	5.66889e-06	4.50808
Gpr171	4.10973	2.65552	2.99124	17.1384	7.23881	19.741	0.00039587	4.4862
Abcb1a	0.376135	0.760028	0.213581	2.25523	1.01649	2.89812	0.0412713	4.3248
Eif4e3	1.8006	2.15622	1.5051	9.34494	6.83892	7.64267	5.463e-06	4.30185
Ifnar2	6.7814	10.6828	25.5953	65.4715	63.1963	56.7759	0.00215197	4.29902
Tsku	0.348879	1.21954	0.137004	2.16302	3.47044	2.00612	0.0165547	4.28685
Fgf1	2.25326	2.273	2.38026	9.57285	8.66152	11.6822	8.34175e-08	4.28409
Sult4a1	2.90569	1.70659	2.11726	8.46676	9.76983	10.8653	1.1053e-06	4.27581
Dctd	0.507571	0.518356	0.362651	1.60619	2.48293	2.13085	0.0374132	4.24564
Chst1	0.078275	0.166558	0.197609	0.520803	1.00035	0.67877	0.00139385	4.23994
Slc40a1	2.86589	8.54331	4.24404	27.1777	15.4798	23.0334	5.1035e-05	4.17634
4930502E18Rik	0.555311	2.83796	1.37517	7.01874	6.6362	6.49917	0.000379181	4.16029
Ceacam2	0.419573	0	0.445679	1.69486	0.949155	1.18874	0.0323695	4.07433
Igsf3	0.92752	1.67044	1.68682	6.42351	5.42709	5.72032	0.0466305	4.03005
Ugt1a6b	6.59815	0.741274	0.654662	9.39226	15.0724	7.82471	0.0119197	4.0016
Mfng	3.26155	2.04134	4.62394	10.6353	17.2414	12.0383	0.000148443	3.9908
Steap3	3.35541	5.98984	4.8148	18.0976	19.7302	18.0551	0.00549013	3.92586
Cyp27a1	1.87215	3.87369	2.0602	12.2597	10.4956	8.07196	0.000185111	3.91184
Pdgfb	2.6338	3.25691	2.13962	9.52021	13.103	8.96707	0.0477501	3.89779
Csf3r	6.66089	10.5748	11.957	35.8444	40.7202	36.9786	5.99016e-07	3.87957
Arl4c	12.3227	12.559	12.4124	51.6912	39.8073	52.9501	0.0439671	3.86554
Slc37a2	3.36263	6.47162	4.71005	17.7271	19.8989	18.5665	0.000194251	3.84399
Ecm1	15.7617	23.957	15.3006	58.2574	68.8091	81.0101	0.0235894	3.77684
Spry1	7.73307	6.56982	7.51515	24.7846	30.0912	26.2037	8.82505e-09	3.70378
Tbc1d16	1.13632	1.99854	1.68739	7.19428	6.50081	4.40082	0.00010758	3.69667
Pla2g16	8.46514	9.16322	5.86359	21.8117	32.793	32.2036	0.000112525	3.68381
Fgd2	0.46696	0.311075	0.55168	1.26602	2.15289	1.68577	5.60043e-05	3.64036
H2-Oa	1.94313	2.46328	1.51378	4.11445	9.94007	7.75495	0.00566751	3.63934
Tspan13	4.46416	7.03479	5.80809	21.2137	22.9701	19.0365	0.000114817	3.63763
Enho	2.81589	3.15428	3.38637	9.28971	13.4358	11.3283	7.33318e-06	3.61165
Cd63	215.496	428.345	238.097	963.591	1134.87	1071.33	1.96964e-05	3.59382
Ptpro	2.91893	3.83392	2.97573	12.9996	10.0054	12.1148	8.37583e-07	3.5834
Kifc3	7.90313	9.56493	11.0294	33.2273	36.598	32.4094	6.29551e-05	3.57846
Palm	1.10492	1.80661	1.02919	3.21061	6.72016	3.99975	0.0475065	3.47228
Tnfrsf13b	1.91185	3.53923	2.38232	8.8202	10.0238	8.56211	3.01819e-07	3.46712
Mir5107	1.98089	12.9717	5.13935	22.5185	21.0326	25.8237	0.00220087	3.44073
Dpysl3	0.702379	0.460018	0.207405	1.5173	1.47253	1.86416	7.56582e-06	3.37052
Lhpp	1.45775	1.54174	1.49818	4.43623	6.03915	4.69553	0.00423886	3.32145
Bcl9l	2.21234	3.67676	3.94676	11.1264	10.115	11.5027	0.00089594	3.30561
Cbr2	2.08359	3.11019	4.10886	7.04879	14.6766	9.21892	0.019628	3.30166
Sh3d21	1.02718	0.599498	0.510937	1.05007	2.8261	3.3953	0.0143346	3.29435
Gpx3	1.46896	3.06491	3.34383	8.81271	10.5462	6.74681	0.000283079	3.28487
Stbd1	2.28813	2.33209	2.06504	7.14953	7.99575	6.62888	4.16622e-08	3.22377
Ank	1.00099	2.0528	1.68628	5.58447	4.4805	5.40615	2.43099e-07	3.21713
Plxnb2	22.0644	28.1053	24.9268	81.4363	81.1686	68.4743	4.0926e-06	3.07434
Nat8l	0.801894	1.05823	0.962539	3.04824	3.53384	2.10471	4.36706e-05	3.00643
Slc35g1	2.64683	3.25514	4.83364	12.108	11.5181	8.80956	1.32958e-05	3.00266
Ciita	1.04707	3.92348	2.01767	6.3274	7.69381	7.02001	0.000781639	2.98258
Fbxl2	2.2749	4.70432	1.89736	8.29365	8.03244	10.3289	7.8164e-05	2.98054
Mettl10	3.34005	1.73435	1.97025	8.79162	5.55518	6.78601	9.08497e-05	2.97185
Cd300a	15.8679	14.9335	14.2256	39.2513	53.421	41.0551	1.2683e-05	2.96558
Mansc1	0.289843	0.775845	0.287817	1.64287	1.22671	1.33896	0.000744306	2.96424
Frat1	1.04296	1.06702	1.26343	2.47877	4.36116	3.35539	0.0068885	2.96404
Cx3cl1	17.625	16.9645	17.409	44.9632	62.1792	45.9773	0.00276249	2.94096
Trpv4	0.478392	2.09958	0.842941	3.98079	3.00483	3.17906	0.0365218	2.91535
Necab3	0.296233	0.621432	0.207245	1.36748	1.12258	0.980892	9.49462e-05	2.91528
Acot1	29.1865	36.153	27.3703	83.3451	89.0355	97.2796	5.15045e-07	2.90659
Unc13b	0.662723	0.35788	0.624502	1.90647	1.65427	1.40628	5.06788e-05	2.90356
Rab39	0.558841	0.215159	0.869593	1.9209	0.841644	2.19924	0.0443304	2.90308
Irs3	2.27216	2.55427	1.96787	5.77585	7.33762	6.72943	2.99898e-06	2.89266
Slc7a4	0.68904	1.09596	0.857822	3.14523	2.18412	2.48614	0.00101049	2.88589
Cyp2s1	0.428626	0.557374	0.607007	0.988859	1.94926	1.83003	0.012376	2.87544
Susd1	6.13235	5.59354	5.83288	16.7852	20.372	12.9445	7.8264e-05	2.84287
Lca5	0.314508	0.374863	0.265815	1.34162	0.510068	1.03281	0.0221746	2.82841
H2-Eb1	77.5334	163.048	76.0458	163.973	424.455	301.398	0.0480823	2.80976
Nipsnap1	1.25081	0.842636	0.485661	2.26803	2.54966	2.52489	0.00101219	2.77801
Bco2	1.48314	2.06165	2.04885	4.6553	6.13882	4.82353	2.09363e-05	2.76056
Hspb11	3.24167	2.28255	1.60115	8.32538	5.10867	6.18642	0.00475366	2.72934
Ceacam1	1.26962	2.54912	1.64405	6.41284	3.87467	4.77163	0.00454684	2.72509
Asrgl1	1.23976	1.20427	0.505643	2.79669	2.7688	2.61647	0.0101276	2.71569
Erc2	2.00586	1.45732	1.13826	3.7118	4.39535	4.54948	1.22009e-05	2.71334
Cited2	20.4068	21.1899	30.5786	61.9847	67.1498	65.1786	8.94392e-05	2.6899
Slc46a1	1.02828	1.30901	0.762148	2.41509	3.58862	2.46288	0.0143737	2.67753
Arhgap19	3.9328	6.16392	6.77035	17.4691	15.0265	12.8144	1.61502e-05	2.67636
H2-Aa	192.171	427.962	203.36	450.781	1025.28	721.762	0.0267828	2.6687
Cryz	4.00758	3.87795	4.04283	10.0603	11.7573	10.0256	8.50832e-05	2.65566
Timp2	32.3283	43.7445	32.2516	93.5883	98.3002	94.8122	2.23763e-07	2.64517
Il10rb	23.3798	25.7773	31.6345	75.5178	74.7168	63.1544	5.1908e-07	2.6392
Fam171a1	3.04957	3.08609	2.70167	7.98527	7.15447	8.29084	0.000135753	2.63284
Gpnmb	82.0872	149.411	111.484	352.067	285.648	259.629	0.000598558	2.61583
Akr1c12	2.6085	1.89364	1.47828	6.25869	4.92456	4.51	3.20466e-05	2.5974
Tanc1	0.564153	0.962184	0.734743	2.06403	1.70563	2.24306	0.0386073	2.58895
Dnph1	4.0874	3.78623	2.05498	8.78346	9.42523	7.62475	0.00105155	2.58595
Purg	0.958067	1.00787	1.05676	2.69722	2.47407	2.79315	1.02452e-05	2.58252
Cdh1	25.976	33.2144	22.701	60.8141	81.4723	69.2077	0.000143071	2.58069
Acaa1b	113.473	94.2525	100.237	182.221	332.58	279.577	0.00206272	2.57895
Cd74	554.443	1210.49	562.162	1277.09	2617.2	2084.98	0.018632	2.56935
Tmcc2	0.823803	1.03908	0.99859	2.08415	2.57676	2.78624	0.000446824	2.54844
Ggact	1.24231	1.60435	0.623533	2.84913	2.43008	3.65223	0.000469892	2.52968
Bbs9	3.99403	4.2147	5.17983	11.0196	11.9506	10.9968	0.00140008	2.52562
Foxred2	1.91846	2.312	2.68658	5.93306	5.81363	5.8163	0.0104959	2.51716
Abhd15	5.10784	6.493	5.44126	12.1182	16.1649	14.7245	0.0338328	2.51472
Mir6516	3.20445	4.91309	5.61346	14.332	16.3369	3.59834	0.042972	2.4848
Akap1	2.47867	2.26531	3.82384	7.25387	7.03313	7.06146	0.00042423	2.47449
Porcn	1.77575	1.33133	1.55136	2.11706	5.31194	4.23182	0.0213007	2.47158
Cd244	6.1639	8.35438	9.78453	22.1451	17.0284	20.9662	1.03316e-05	2.46855
Pgf	1.49171	0.926416	1.57588	3.41727	2.91856	3.66281	0.0309016	2.46669
Tfap4	2.27203	2.46018	2.54868	5.80585	5.94055	6.30274	0.00138578	2.45894
Cd300e	5.49265	5.49426	6.29768	12.9131	15.3362	14.2397	1.77267e-05	2.44981
5031425F14Rik	1.8871	1.76223	1.83553	3.70231	6.63497	3.23133	0.00231788	2.44744
Rbpms	9.20629	4.27409	11.3601	19.4995	23.7249	17.1938	0.00127327	2.4265
Rgl1	11.6167	20.0933	15.9481	40.4363	38.1377	37.1755	0.000374269	2.42576
E130012A19Rik	3.22169	3.72386	3.95146	8.02198	9.84785	8.67907	0.0442085	2.42329
Emilin2	35.4407	36.781	51.5491	95.2556	108.186	95.9005	0.00162746	2.41737
Epsti1	6.05374	6.93542	8.66981	19.3772	17.1401	15.8369	0.00466519	2.41069
Lyl1	17.9431	19.3902	24.0143	42.0504	53.2294	51.9893	2.21228e-06	2.39829
Fkbp9	4.82213	5.1617	4.51565	12.6802	11.7971	10.1377	0.00177207	2.37782
Slc43a2	13.8955	14.7472	16.9794	36.2888	41.6941	28.6818	0.000610891	2.33507
Tcp11l1	0.741816	0.851545	0.690681	2.37106	1.82911	1.23922	0.0254175	2.32353
Dennd2a	5.51724	9.87992	7.30328	17.3755	17.6995	17.7404	4.76951e-06	2.32081
Cox18	5.89746	6.3096	6.87219	11.6546	18.4429	13.966	0.0041826	2.30267
Tmem9	3.24985	5.13893	4.06262	10.8823	10.4674	7.38891	0.0118299	2.29764
9430020K01Rik	0.412306	0.661399	0.54041	1.33879	1.19202	1.30715	0.0462302	2.29737
Zfp467	0.794588	1.6034	0.586895	1.82394	2.3834	2.76348	0.00130974	2.29209
Haao	5.18888	3.22459	2.94963	6.38851	11.4232	8.31522	0.0030564	2.28794
Eva1b	22.6331	18.3075	16.8898	33.8044	49.1112	47.0031	0.000139901	2.2444
Slc25a13	4.5533	4.61002	6.28938	10.9924	12.9307	10.8606	0.000196038	2.24294
Cfp	95.8313	99.1743	90.8209	144.657	275.534	219.717	0.000824308	2.23836
B3gnt8	21.066	16.0725	17.9016	31.535	52.264	39.4208	0.00124937	2.23649
Plekho1	10.6114	11.6541	12.3213	20.4508	28.9694	27.8511	0.000263229	2.23057
Ngfrap1	4.81735	4.32293	4.81999	8.68543	12.1992	10.3617	2.51258e-05	2.22943
Cd300lg	4.56158	5.75954	8.73937	10.7638	19.0205	12.8324	0.0027763	2.22941
Ttyh3	26.3505	28.3231	35.3444	61.3541	80.7733	58.4262	0.00019147	2.22656
Sobp	1.24187	1.14745	1.36775	3.0606	2.6867	2.72097	0.000285575	2.22144
Wdr35	0.86232	0.776746	0.327667	1.82276	1.0096	1.65756	0.0260695	2.22086
Fos	202.008	251.645	291.327	442.368	576.579	634.797	0.000606409	2.21969
Irak1bp1	0.706237	0.767265	0.760228	2.0878	1.32751	1.66438	0.000892687	2.21949
Zfp599	1.25892	1.35219	0.871729	3.37536	1.31748	3.15178	0.0488781	2.21741
Otud1	1.35004	1.73963	2.32548	3.94224	4.18515	3.95587	0.0146717	2.20905
St6gal1	7.87805	9.40931	8.41924	17.698	20.4516	18.4079	0.00571662	2.19547
Zfp629	0.3327	0.664256	0.8807	1.47444	1.43975	1.32527	0.027579	2.19425
1700026L06Rik	13.1309	11.1325	7.07332	19.2707	28.9137	20.3546	0.00475372	2.1834
Zbed3	0.841889	1.69894	1.4514	2.9371	3.26594	2.62965	0.0186708	2.18284
Tpm1	3.07202	2.42792	1.99805	5.34684	5.30955	5.70984	0.028335	2.16718
2810025M15Rik	11.2165	11.9887	11.0489	17.5054	32.229	24.5466	0.00210735	2.16513
Tmed1	6.28884	5.39727	5.6639	11.2029	15.432	10.9989	0.00499079	2.1624
Tctex1d2	9.57073	11.6314	9.57855	17.729	23.1796	25.6846	0.00034884	2.1597
Mvb12b	8.12276	8.47312	9.37396	18.347	20.7727	17.0719	0.00168896	2.15926
Cd99l2	2.13511	2.47303	2.41269	4.69015	4.94605	5.48508	6.06044e-06	2.13757
Tmem220	1.26059	1.36102	1.00205	2.85094	2.6413	2.33857	0.00538026	2.12984
Nckap5l	2.76096	4.17522	4.45941	7.62991	8.13645	8.48124	5.36231e-05	2.11799
Clec2l	2.06765	2.27153	0.713523	4.00032	2.83365	3.93801	0.00116838	2.10996
Gm11545	2.91186	4.0723	2.35863	6.25515	6.94354	6.43193	0.000606527	2.08949
Zfp36l1	5.28765	8.31307	10.7772	23.5469	12.295	15.1059	0.0219419	2.08546
Hacd1	5.73631	5.21007	5.92085	11.2194	11.7876	12.2235	1.54548e-05	2.08228
Plekhf1	0.737667	1.11766	0.726352	1.82629	1.79833	1.84571	0.0167785	2.07718
Tmem65	9.74467	13.5092	14.2807	33.4227	19.6079	24.8903	0.0138504	2.07312
1810011H11Rik	54.8615	30.5095	34.515	64.1439	107.531	76.9038	0.00192296	2.07256
Krt80	8.55897	7.30507	9.55405	15.1281	22.7238	14.8173	0.00560664	2.06792
Dusp6	23.1509	34.6775	41.903	67.1506	75.9999	62.8005	0.00802808	2.06399
Shmt1	4.3265	4.71936	5.02187	9.21329	10.3191	9.47985	0.00670975	2.05483
Ffar2	19.413	17.5491	20.0546	37.9212	39.6242	39.1304	0.0147489	2.04451
Rragb	1.21761	0.834072	0.767588	1.67121	2.14216	2.03521	0.000491885	2.0377
Mettl7a1	7.12103	7.7211	5.94055	12.7963	16.0303	13.6059	0.000353214	2.03674
Acot2	14.5201	18.802	16.3072	32.6586	34.6701	33.8349	6.04592e-05	2.0363
Slc46a3	4.26537	6.6547	6.92877	13.0328	12.0347	11.0367	3.57007e-05	2.01708
Thbs3	4.89356	2.75351	3.23912	7.45727	6.8815	7.70432	8.52042e-05	2.01554
Odc1	28.1589	20.5826	19.0321	36.3253	55.7144	44.0231	0.0162782	2.00612
Siglec1	22.4047	37.0373	56.3931	79.6326	95.1323	56.3135	0.0246407	1.99403
Nlrp10	1.8139	1.40313	1.77781	3.98086	2.217	3.86116	0.00967384	1.99398
Cysltr1	1.18801	1.45133	1.41099	3.18743	1.54163	3.44198	0.0258336	1.99286
Akr1c13	19.9763	17.2188	15.2503	35.6547	33.8595	34.7843	1.41687e-05	1.98682
Pram1	4.91606	2.71569	6.05485	9.06325	11.0698	7.07136	0.00356967	1.98051
Pak1	10.9731	10.4122	11.2618	18.8873	22.6527	22.6842	0.00014581	1.96428
Park7	98.2999	84.5354	89.0724	148.83	202.355	182.656	0.00368395	1.96297
Sdr42e1	1.30239	1.63407	1.92443	3.00623	3.55625	3.06532	0.000623971	1.9609
BC037034	18.9201	20.7305	22.5691	34.8147	50.0969	37.0624	0.000148239	1.95884
Usp49	4.32619	4.99056	5.29891	10.2086	8.67615	9.69158	3.71338e-06	1.94869
Fbxl4	3.00872	2.62831	3.67261	5.17773	6.07599	6.9805	0.0364904	1.94845
Lbh	2.88433	2.85507	2.41813	4.48457	6.24674	5.23186	0.0107569	1.94528
Actn1	102.731	95.0738	96.0091	182.223	211.841	177.276	0.00035957	1.94424
Cbfa2t3	1.99962	2.75333	3.37434	4.91117	6.64781	4.30699	0.000862781	1.94061
Espl1	4.39276	5.75788	5.28298	9.76871	11.123	9.10504	0.0046218	1.93752
Clec12a	31.191	24.616	29.0141	55.953	53.2212	54.2209	0.00337808	1.92526
Prkcd	132.327	114.538	122.886	225.381	284.144	199.415	0.00988004	1.9171
Copz2	6.01055	8.31757	7.46565	13.498	15.7442	12.6137	0.000683247	1.91634
Tha1	3.41396	5.58522	4.90468	7.53131	11.4636	7.71202	0.00709112	1.91425
Fcgr2b	144.071	174.815	158.502	296.481	312.286	301.215	0.0331568	1.90598
Cdc42ep4	14.0482	11.7199	12.4366	23.9692	26.885	21.7377	9.47093e-05	1.89773
Pnpla3	0.562933	0.600679	1.20511	1.78236	1.60157	1.19948	0.0174473	1.8971
A930005H10Rik	2.13433	2.91343	3.17924	5.32524	4.11569	6.19607	0.0479996	1.88987
Gstm5	5.22622	4.6615	5.08795	8.87766	8.8998	10.5074	0.0271869	1.88283
Liph	1.45852	1.59002	1.43162	2.90121	2.67552	2.92467	0.0231533	1.87797
Selenbp1	5.90348	4.69703	5.44016	7.66928	13.2497	9.20137	0.00428918	1.87231
Clybl	5.9802	5.84778	5.49511	8.80107	11.2674	12.4283	0.00531364	1.8709
Lpar5	3.9073	4.22583	6.10946	7.82236	10.5869	8.21751	0.000302196	1.86346
Repin1	2.62111	3.64445	4.34104	6.21921	6.97148	6.65427	0.0390623	1.86286
Unc5a	1.30014	3.39249	3.98092	6.08472	5.42316	4.73134	0.00649363	1.86233
Gkap1	3.07639	3.90399	3.6232	6.6086	5.88741	7.24726	0.000121448	1.85389
Dusp7	15.8464	18.3074	15.6345	33.0259	31.597	27.7472	0.000345366	1.85355
Nfic	14.3889	12.9022	12.2105	24.6556	26.2205	22.1317	0.0052242	1.84608
Rcn3	3.83367	3.60964	3.12426	6.70536	6.51074	6.3405	0.000233813	1.84265
C130050O18Rik	52.2627	31.7321	35.4024	60.5985	89.313	69.7614	0.00259777	1.83915
Pltp	99.4829	100.474	72.2642	159.292	164.902	174.86	0.00067445	1.83296
Cul9	0.778513	1.25217	1.35916	1.94611	2.48096	1.82292	0.0340073	1.81957
G730013B05Rik	2.64991	2.45717	2.0933	4.66207	4.28045	4.22592	0.00382405	1.8175
Tef	8.39062	7.2981	7.47	12.4762	14.8708	14.6115	0.0043978	1.80829
Hddc2	8.78147	8.59021	7.45847	13.4817	16.9305	14.5211	0.017761	1.80638
Suclg2	9.28072	9.98257	11.1344	17.7131	19.5367	17.5417	0.00252048	1.79986
Slc2a9	2.45903	2.6435	2.52143	4.54136	4.26688	4.94828	0.0353523	1.79397
Arvcf	0.897556	0.94394	1.08959	1.9272	1.75417	1.65354	0.000250506	1.79306
Lfng	58.2988	41.422	51.3569	88.5246	107.201	74.5822	0.0375012	1.78868
Elk3	11.6867	11.7785	12.6637	22.0428	21.6123	20.9956	0.000667127	1.78727
Sod1	196.721	200.836	172.273	264.318	419.2	334.068	0.00293858	1.78563
Cst3	905.82	818.287	719.54	1043.36	1516.63	1799.26	0.00378225	1.78388
Car9	3.77625	2.78591	3.54803	5.64679	6.53489	5.89641	0.0124456	1.78039
Chst14	4.47426	5.19772	5.0028	7.16572	10.1897	8.83829	0.00998966	1.77963
Cd209b	3.30948	3.93542	3.51156	5.77025	8.55566	4.81234	0.0129565	1.77206
Snx29	2.06916	2.48829	3.40829	4.79092	5.0929	4.30646	0.0186139	1.77172
Dgkz	44.1985	32.2466	52.357	76.7959	76.3806	74.6459	0.000226748	1.76818
Ankrd23	6.52312	6.9785	9.39258	12.4032	15.2218	12.8022	0.000501508	1.7625
Slc52a3	23.4345	18.2294	25.103	34.1235	50.5504	32.3572	0.0176427	1.75171
9130221H12Rik	3.95691	3.91982	2.8609	7.55378	6.20669	5.04701	0.0475149	1.74461
Gna12	24.7249	41.0069	33.5123	55.6729	61.8986	55.5586	0.0114681	1.74374
Ttll1	3.96474	4.13506	1.98103	4.59121	6.28476	6.76435	0.0110134	1.74252
Gba2	4.00787	4.68441	6.33162	7.60235	9.55757	9.00371	0.000353996	1.73656
Camkk2	18.3751	17.296	20.5216	34.9072	32.4736	30.0395	7.02547e-06	1.73238
Abhd14a	5.32148	6.54938	5.46112	7.39593	12.414	10.2698	0.0233522	1.73128
Armc9	1.00629	0.844985	0.862779	1.47695	1.6362	1.6443	0.0142696	1.72614
S1pr2	10.3168	11.2477	11.3189	18.3896	21.0118	17.2279	0.000222396	1.71994
Rmnd1	7.49644	7.8324	10.6661	16.5147	14.1506	14.1052	0.000273866	1.71951
Sh2d3c	12.4208	14.8919	21.1075	25.8034	29.5395	27.6585	0.00520645	1.71272
Polr3h	2.42592	2.01335	1.89493	2.64635	4.18992	4.07693	0.032818	1.71167
Gbe1	1.84667	1.81209	2.06182	3.73658	2.73986	3.38366	0.0442847	1.71119
Tln1	72.2354	75.8159	80.2417	129.216	144.783	116.006	0.00218934	1.70804
Rac3	16.8966	13.3747	11.8311	22.0508	24.9087	24.9488	0.00205519	1.70626
Fcgr1	36.3975	26.2819	29.3722	44.363	62.8215	49.6329	0.015343	1.70282
Pou6f1	1.99418	3.11479	3.57467	5.00592	5.13407	4.67964	0.00282333	1.69857
Lancl1	4.64899	3.95301	4.69379	7.42295	7.79393	7.43243	0.000470877	1.69824
Cant1	28.9368	33.124	32.914	53.7928	56.2869	50.9502	0.000105487	1.69477
Fam187b	3.34593	3.31119	3.36957	5.17223	5.97584	5.91098	0.000355308	1.69444
Ldlrad3	4.12434	5.45926	4.9805	10.4816	7.689	6.54596	0.0119843	1.69234
Zfp3	1.90186	1.99135	1.82377	4.06626	3.04349	2.63314	0.00350459	1.69209
Tesk1	9.00992	10.8639	11.0587	16.221	18.9036	17.2224	0.000483427	1.69007
Nav1	6.00616	7.07556	8.66267	14.7051	9.99903	12.1109	0.00255918	1.68991
Ppt1	139.786	148.063	131.44	216.028	252.448	239.695	0.000243568	1.68882
Shcbp1l	2.65763	4.24655	6.08663	7.8433	7.16173	6.99076	0.0181567	1.68788
P2ry13	48.8476	57.4789	52.3987	96.9591	84.4311	86.096	3.4545e-05	1.68478
Ly86	18.0901	22.5237	18.4672	31.0797	36.2437	32.084	0.0040991	1.68141
Bzw2	85.8845	76.7019	71.7258	114.258	147.94	130.104	0.00341012	1.67398
Trp53i11	27.311	11.9471	21.5595	25.7644	43.1089	32.8855	0.020709	1.67207
BC026585	18.8783	22.1537	16.6901	23.8807	41.7867	30.7746	0.0269604	1.66964
Tbc1d2b	5.39635	6.51586	8.28753	12.4416	11.4786	9.83435	0.0216682	1.66773
Plxna1	10.8783	18.001	16.1203	26.8586	29.3663	18.7034	0.0491742	1.66361
Ly6e	156.525	156.281	154.9	230.598	277.902	269.358	0.00946046	1.66299
Pctp	15.8108	17.9007	13.8617	22.724	30.8185	25.6219	0.0116529	1.66266
Tbc1d4	2.75481	3.22059	3.75161	5.91913	3.96353	6.3475	0.017455	1.66176
Msrb2	8.35122	6.24147	7.00759	10.338	13.5692	11.9032	0.00977822	1.65484
Gpr137b-ps	50.2723	63.0503	62.0062	109.39	85.9245	94.669	0.00929467	1.65356
Xylt2	3.97039	5.21509	4.69528	7.38273	8.01411	7.5909	0.0179802	1.65139
Smyd4	2.24839	2.4973	2.15059	5.11192	3.00865	3.32426	0.0333672	1.65014
Tmem141	25.4523	23.4574	20.6889	29.615	44.9912	40.2787	0.0115196	1.64974
Dcxr	34.8668	36.1011	32.1354	42.6072	68.4603	59.0021	0.0169254	1.64888
Bphl	6.65824	6.25052	7.95218	10.5701	13.0372	10.853	0.00168936	1.6488
Dnajc15	32.4404	29.0425	27.4339	40.5321	54.3867	51.5759	0.00653279	1.64682
Serpinb6a	169.683	141.67	121.161	235.233	238.012	238.668	0.00564727	1.64584
E330020D12Rik	1.17721	0.989757	1.09549	1.94179	1.96001	1.52466	0.013085	1.64358
Gpr137b	49.395	62.7237	62.7599	106.316	83.7416	97.1185	0.00699002	1.64178
Scmh1	2.47793	3.03633	3.29034	4.61622	5.0871	4.79998	0.000214535	1.63997
Rere	1.39569	2.48944	2.69039	4.2049	3.04559	3.59137	0.0232206	1.6391
Pdss2	2.54772	2.77574	2.60691	5.49692	3.5187	4.03433	0.0109421	1.63753
Morn2	4.946	3.63095	3.10405	5.87235	6.31983	6.99071	0.0233709	1.63678
Fkbp1b	19.4327	17.3075	16.0907	24.198	35.0166	27.2712	0.00895463	1.63583
Ebpl	11.8569	14.7752	13.7535	19.1793	24.8857	22.0413	0.0185986	1.63531
Dhrs7b	92.1093	64.3974	61.8734	101.481	131.624	123.424	0.0250361	1.63232
Fn3krp	2.85687	3.09593	3.26088	6.47782	4.06094	4.56388	0.00826669	1.63229
Zfp12	1.72736	1.88323	2.50175	3.87632	3.04036	3.12151	0.0436951	1.63194
Pdxk	9.94766	12.263	12.7484	19.0875	21.2029	16.6412	0.0130298	1.62673
Ctc1	3.9377	5.08313	4.37699	6.58605	8.88258	6.34259	0.00938532	1.62332
Ntpcr	19.1248	19.5632	18.8343	23.0185	38.2275	32.0516	0.0164459	1.62086
Abi3	16.8431	13.5869	14.8447	23.9023	28.6522	20.7085	0.000629779	1.61683
Ccdc28a	4.82717	4.15628	4.40648	7.8853	6.6619	7.15738	0.00131829	1.61636
Hfe	15.0986	20.0002	14.626	21.1722	33.1267	26.1157	0.0340269	1.61595
Ccar2	11.4016	12.9939	13.3251	18.3317	22.4704	20.1977	0.000670659	1.61552
Metap1d	5.87498	6.22932	8.54778	12.9227	9.87999	10.5912	0.0261966	1.614
Zbtb5	1.43471	1.53745	1.30118	2.43714	2.66329	1.85703	0.0258164	1.61375
Pacs1	6.21201	8.09606	7.18559	13.0344	11.2176	10.45	0.00148623	1.61168
Parp1	18.3785	18.6151	19.8042	28.4117	33.9063	29.0952	0.00703001	1.60838
Stx2	5.51592	5.61943	7.27416	9.06539	10.8314	9.74972	0.00150626	1.60709
Trim16	4.80717	5.21791	5.22323	8.53489	8.41521	7.60903	0.000507933	1.60663
Scarb1	90.2183	100.779	116.833	143.659	190.434	159.787	0.00926963	1.6042
C5ar2	8.67956	9.29104	10.3833	15.0507	16.44	13.9077	0.00015577	1.59903
Khk	21.0653	20.4749	17.6704	26.1128	35.7944	32.7798	0.00590087	1.59815
Phpt1	25.6711	22.5985	24.5932	33.472	41.4842	41.4987	0.00186881	1.59746
Dusp22	22.5869	19.2043	19.4618	28.4289	36.8383	32.5171	0.000498832	1.59543
Plod1	39.4983	42.2823	37.7413	57.9686	74.6805	57.8931	0.0304339	1.59371
Specc1	6.22026	7.30791	7.80164	14.5621	8.21486	11.2695	0.0275583	1.59341
Cables1	1.69257	2.22363	1.62989	2.70127	3.23879	2.94139	0.0276342	1.59074
Rhobtb2	1.42457	2.16961	1.73504	2.89626	2.8461	2.78751	0.0105137	1.58952
Foxj2	10.7766	12.5887	15.0422	22.0935	20.6605	18.2661	0.000338409	1.58723
Fbxo4	2.20468	2.63427	2.28595	3.68622	3.79164	3.86016	0.0147527	1.58314
Wdr6	4.36159	6.05055	5.29967	7.11365	9.83345	7.95454	0.00321619	1.5812
Prmt3	9.20412	10.008	10.3288	16.4413	16.2885	13.9715	0.013598	1.57894
Icam5	1.47971	1.03912	1.53465	1.77005	2.58504	2.10019	0.00907029	1.57826
Lrrc8a	3.28142	4.54258	3.31315	6.24678	5.97212	5.37366	0.00393777	1.57447
Il10ra	35.1947	36.8973	37.8708	62.2204	60.6889	50.2759	0.00309567	1.57442
Ppm1f	2.29391	2.59888	2.79173	4.18339	4.19752	3.7658	0.0443934	1.57321
Zfp251	3.24421	3.97609	3.11057	6.47848	5.09784	4.67711	0.0437278	1.56779
Naaa	249.232	262.405	257.639	386.161	431.185	382.045	0.00331936	1.55904
Lyplal1	5.46025	5.25779	4.9499	6.94388	9.80096	7.68492	0.0108212	1.55567
Mum1	32.1615	41.6141	46.3257	63.0247	65.8102	57.9462	0.0170177	1.55474
Ccbl1	2.88292	2.09369	2.63109	3.67341	4.49003	3.71369	0.039109	1.55392
Mmgt2	5.9993	6.33642	4.17168	8.48625	9.60479	7.60597	0.0175447	1.55334
Sirt4	2.98125	2.66381	3.22811	4.61022	4.95542	4.25265	0.00233021	1.5511
Lix1l	3.52158	3.71667	2.93403	5.89006	5.16487	4.72361	0.00697478	1.54577
Trim45	0.699924	0.962358	0.744072	1.22471	1.36114	1.18444	0.00193287	1.54419
Agk	3.05704	2.80259	4.43556	5.4707	5.37429	5.0915	0.02549	1.54268
Slc41a3	11.5885	10.9736	10.3441	15.9119	18.4406	16.3954	0.011305	1.54056
Dagla	3.36125	4.40197	4.21059	6.05703	6.82774	5.60988	0.00118506	1.54008
Rasgrp4	10.5637	10.9182	14.1432	18.7598	17.7715	18.3324	0.037373	1.53851
Glb1l	2.63271	2.81199	4.29209	5.57706	5.32682	4.12532	0.0305156	1.53802
Hmha1	53.5321	58.9732	73.1744	94.5185	103.919	87.1691	0.0142823	1.53788
Camk1	214.071	228.281	209.531	303.003	347.686	351.389	0.0142254	1.53712
Card11	116.057	115.817	121.286	178.756	189.332	174.166	4.97637e-05	1.53528
As3mt	8.26049	9.82895	6.57044	12.0035	13.2176	12.4976	0.00742631	1.52742
Aldh9a1	66.4546	69.9202	60.8729	89.6974	118.623	92.9714	0.00497116	1.52721
Man1c1	23.6893	29.6828	31.9896	41.8649	48.6598	39.7686	0.0159815	1.52575
Mtr	7.17427	7.48572	6.04936	9.92214	10.9087	10.8187	0.0042622	1.52573
Rnf144b	8.14791	12.8944	12.9282	20.7628	14.5358	16.5833	0.0485313	1.52572
Adam15	35.6189	42.8227	40.3873	51.5882	71.0683	58.6804	0.0211119	1.52559
Zfp385a	33.3538	36.9927	38.4823	49.2045	65.7148	51.0134	0.0160932	1.52423
Tnni2	15.8239	15.3147	12.2621	17.4062	25.4735	23.2269	0.010911	1.52197
9430069I07Rik	2.46744	1.66821	2.39286	3.21919	3.92939	2.8393	0.0431686	1.52189
Tmem218	3.8102	3.83052	3.50625	5.04431	6.4013	5.55632	0.0319308	1.52058
Adgre1	147.54	140.791	154.525	229.998	233.816	209.469	0.000245173	1.5202
Them6	6.82686	7.00861	7.01737	9.71763	11.4424	10.572	0.0128315	1.51922
Xylb	3.70642	4.47996	4.88166	7.25106	6.25553	6.36193	0.00203068	1.51644
Mtmr9	11.1778	11.739	11.5243	18.6681	16.7324	16.8667	0.0171972	1.51609
Mppe1	6.67243	8.16687	7.27675	11.9432	11.4138	10.2072	0.00106589	1.51531
Sepw1	135.347	105.19	106.012	139.074	204.356	180.741	0.0304674	1.5124
Lmo2	39.0889	47.6386	45.9372	62.3092	68.6108	69.2407	0.000329736	1.50839
Pus7l	2.82822	2.41204	2.49475	3.92801	3.39935	4.38856	0.034296	1.50809
Clpb	4.46066	4.02687	2.77051	5.18686	6.19608	5.61186	0.0384892	1.50508
Retsat	7.49877	7.06546	6.12591	10.3756	11.0772	9.71827	0.0113622	1.50413
Acss1	26.1093	25.8699	25.5049	33.8557	45.1498	37.2343	0.00799715	1.49953
R3hcc1	7.80405	6.58664	6.42157	9.18752	10.9787	11.0603	0.0492142	1.498
Madd	8.16629	9.6848	9.31612	15.5885	12.6081	12.5445	0.000566162	1.49781
2210013O21Rik	22.3177	20.9215	23.531	25.7989	37.574	36.6355	0.0158782	1.49706
Cxx1a	9.24489	11.6564	9.06521	11.5463	18.0559	15.1729	0.0441637	1.49253
Zfp784	1.5171	2.28502	1.3084	3.10602	2.07886	2.48999	0.0488773	1.49215
Rpa1	30.7817	30.0864	28.1947	43.9738	46.9474	41.8751	0.0353278	1.49049
Acsf2	10.0662	11.0501	10.7686	14.8929	17.6255	15.035	0.0498441	1.48988
Epn1	78.4046	77.939	88.7985	98.5439	152.988	113.598	0.0431114	1.48927
Dynlt1c	19.4907	15.0012	17.3725	23.2179	27.6021	26.3811	0.00895296	1.48758
Arhgap27	16.998	17.6694	23.7465	28.117	31.2249	27.5881	0.00103544	1.48734
Sh2b3	14.4956	17.5498	19.1584	25.5617	26.6849	23.8548	0.00704971	1.4853
Ppm1h	9.45717	12.1862	12.5412	20.0288	15.8465	14.8589	0.00227897	1.48272
Engase	9.71391	9.70856	10.7329	12.2214	17.9848	14.4876	0.0157712	1.48053
Nol4l	11.3411	14.038	15.5055	23.0237	17.8626	19.6135	0.0238642	1.4786
Dnajb13	19.3921	17.3114	19.421	25.9046	31.0242	25.9981	0.0214308	1.4767
Polg	10.5615	12.6006	13.3435	19.1638	18.6023	16.1869	0.00183198	1.47663
Ift172	2.60061	3.32708	2.88869	4.87298	4.28419	3.89876	0.0361421	1.47548
Gm6251	23.5441	19.7594	14.5023	23.4694	32.8084	29.0607	0.0456507	1.47547
Idh2	62.6156	66.6198	61.1076	78.2498	109.775	92.6068	0.0431516	1.4741
C330006A16Rik	11.0635	11.8725	11.912	15.9044	18.1002	17.3982	0.00446953	1.4737
Tns1	38.2847	52.7623	54.9077	76.8627	72.0695	66.0978	0.0232135	1.47294
Plscr3	6.43637	6.5376	7.15825	9.14236	11.1026	9.39137	0.00781622	1.46975
Gsto1	217.788	200.809	186.707	254.375	342.168	292.674	0.00932939	1.46896
Aatk	7.02987	9.78309	9.72947	13.8189	13.3564	11.8335	0.0141833	1.46791
Vgll4	10.4754	10.2582	12.9218	14.7638	17.6196	17.0271	0.0420676	1.46675
Zbtb9	5.21557	4.81305	4.81594	8.25634	7.2431	6.31058	0.00149889	1.46609
Scpep1	54.9427	66.6825	61.3366	82.8177	100.616	84.7576	0.00189719	1.46558
Prmt2	9.36632	9.97456	9.78589	13.395	14.8946	14.4438	0.0289778	1.46555
Cluap1	8.38808	7.763	6.36125	12.8771	9.71608	10.439	0.0117786	1.46523
Fam3c	44.0278	42.8371	41.6572	75.2499	46.3259	66.6916	0.0297939	1.4645
Pcca	9.44592	9.64372	9.19454	13.2323	14.4315	13.7783	0.0174801	1.46357
Adi1	23.3618	35.5743	28.1503	45.2334	43.7692	38.4919	0.035009	1.46347
Slc9a9	5.70596	6.44114	7.53243	8.69704	9.97627	10.152	0.0062743	1.46239
Stoml1	6.43607	6.48906	5.73047	8.61046	10.0494	8.66709	0.0218248	1.46233
Zdhhc4	12.9269	15.2658	13.4308	17.3323	24.6624	18.8838	0.0218779	1.46149
Zdhhc8	4.55539	6.57353	6.53602	8.36061	9.4493	8.03796	0.00538771	1.46062
Pccb	19.2934	20.4539	19.6968	24.3834	32.5229	29.6968	0.0409957	1.45611
Lzts3	3.04959	2.69911	3.54726	3.94294	5.47191	4.15942	0.0299236	1.45534
Cep78	7.17915	7.71125	9.18042	14.2066	10.0656	10.7768	0.019665	1.45419
Hgsnat	29.6856	32.4198	29.3678	43.9642	48.6218	40.2226	0.00480826	1.45139
Rab31	36.1304	34.0487	29.7437	50.9339	46.5288	47.4859	0.000333888	1.45015
Gm5512	1.51788	1.44998	1.83742	2.36792	2.35303	2.29021	0.00218713	1.4497
BC068281	1.60567	1.56007	1.20998	2.46768	2.01315	1.90744	0.0129527	1.44966
Kctd21	2.80378	2.93977	3.11003	4.44374	4.0175	4.41821	0.0138405	1.44964
Dgkg	4.06744	4.64283	5.89828	8.14778	6.17964	6.87082	0.019611	1.44802
Unk	4.78529	5.75484	7.94991	9.57076	9.27496	7.96646	0.0219099	1.44767
Cbx4	5.49885	5.95323	7.17668	7.86227	9.72325	9.40194	0.0203572	1.4463
Fuk	2.35661	2.90343	3.40503	4.11864	4.32742	4.12145	0.0233159	1.44522
Agpat3	16.6529	18.5256	16.2591	23.9829	25.5288	24.8459	0.00871642	1.44472
D030056L22Rik	5.27381	4.79895	5.23737	5.90077	8.15445	8.10809	0.0433641	1.44472
Klhl17	6.89399	9.72848	10.838	13.5876	14.1833	11.8911	0.0375231	1.44272
Npc1	69.6956	87.7692	79.1616	127.626	112.428	100.296	0.00047107	1.43816
C87436	4.73267	5.45753	5.50188	7.46503	7.62478	7.51576	0.00774639	1.43778
Gbgt1	16.5687	16.6032	19.1371	26.0368	27.1973	21.9943	0.0236066	1.43732
Peg13	11.0105	11.7153	11.2377	17.3147	15.1743	16.3303	9.01968e-05	1.43612
Tubd1	5.6513	4.35649	3.86526	7.27437	6.3887	6.29691	0.00757793	1.43562
Acly	107.257	101.02	103.551	133.487	175.548	138.293	0.0201815	1.43439
Elmo1	13.2359	14.1317	13.7487	20.3537	19.2944	19.3129	0.00292613	1.43295
Gatc	12.0785	14.3383	13.7704	20.7032	19.9638	16.944	0.00732646	1.43249
Elmod3	3.09892	3.25677	3.28819	4.16243	5.49409	4.19986	0.00293373	1.43232
Plcg2	60.725	57.0318	60.4455	84.8144	94.7629	75.6042	0.00219593	1.43173
Dynlt1b	36.4511	33.2285	31.7253	42.0174	56.2829	46.631	0.0398385	1.42881
Harbi1	1.90914	2.38138	2.05417	3.21882	3.45244	2.42148	0.0479173	1.42641
Nicn1	3.87904	3.68413	3.41439	5.52719	5.63574	4.53726	0.0161964	1.42632
Rpl36a	561.999	477.929	470.963	571.659	822.929	759.201	0.0253591	1.42548
Vav2	23.9415	28.461	28.6886	42.2083	38.9856	34.3138	0.0138232	1.4239
Pias3	4.33031	5.71343	4.80893	7.55564	6.99584	6.63762	0.0251315	1.42377
Sac3d1	10.1342	8.56053	8.92366	11.334	15.4144	12.5783	0.0484632	1.4224
Tnfsf12	36.3066	33.697	32.1197	41.734	50.1967	53.1758	0.0401857	1.42048
Slc6a6	108.663	126.404	136.914	199.337	171.504	157.394	0.0141548	1.41995
Rpl3	565.021	529.237	466.866	603.752	860.875	751.457	0.0370363	1.41952
Pld4	161.279	132	159.604	188.463	253.43	200.891	0.0489024	1.41923
Aldh4a1	5.87851	7.24983	7.66406	9.22698	10.8502	9.46963	0.0117296	1.41903
Ppp2cb	73.8756	68.7593	66.0959	91.4418	110.17	94.3009	0.000534903	1.41747
Selplg	129.491	146.608	123.68	167.965	195.998	201.946	0.030585	1.41545
B4galt7	16.9994	16.0237	18.6175	23.1183	26.3383	23.5861	0.0195641	1.41364
2310022A10Rik	18.2805	20.8798	21.071	27.2466	31.5542	26.3586	0.0212106	1.41319
Pomk	7.16581	7.3652	7.7993	9.78626	12.1093	9.67654	0.022087	1.41202
Mtfr1	4.71309	4.15801	4.33283	6.95114	6.12507	5.54632	0.0144674	1.40729
Ube3b	9.91377	14.1735	13.3604	18.0818	18.8591	15.7735	0.0032111	1.4066
Mrpl3	31.0532	28.5642	25.8005	38.9239	42.4172	38.8001	0.00492466	1.40603
Thtpa	5.57785	5.78128	5.13621	6.7966	8.47193	7.9431	0.00976227	1.40471
Stard8	1.96636	2.20903	2.13677	3.20672	2.86719	2.82483	0.0322441	1.40339
Dbndd2	10.0524	9.34181	8.4788	11.8253	15.2389	12.0593	0.0371321	1.40219
Clip2	16.8194	15.0675	14.2869	19.7197	24.6034	20.4449	0.0261303	1.40183
Prdx4	40.2976	45.2238	37.4036	48.9546	67.7562	55.6478	0.0214768	1.40182
Rps6	376.301	311.706	305.874	379.002	550.861	461.327	0.0346235	1.39971
Pigl	2.2163	2.44098	3.68619	3.49847	4.36234	3.84035	0.0198219	1.39767
Tpt1	1841.82	1571.8	1398.72	1880.42	2544.01	2289.85	0.0145501	1.39521
Rps6ka1	62.7545	61.8744	65.2162	82.8185	100.493	81.5781	0.0159074	1.39509
Pelp1	8.55771	8.12403	7.48258	10.3784	12.3952	10.9309	0.0109729	1.39318
Ptpn21	1.59388	2.07248	1.93932	3.01173	2.46783	2.36429	0.0294426	1.39227
Fmnl3	25.1991	23.0121	25.3907	30.5349	38.1146	33.7624	0.0117527	1.3909
Arhgef18	5.58475	5.65853	7.67059	8.87788	9.16027	8.30751	0.0345626	1.39086
Fbrs	16.8833	23.1025	26.1986	28.817	33.5453	29.5032	0.0440658	1.38744
Mtfr1l	30.8676	30.128	28.3152	39.3352	46.5211	37.9753	0.00713543	1.38609
Maoa	7.12464	6.43475	6.34037	9.69731	9.452	8.44721	0.020441	1.38484
Acat1	37.6011	34.1135	35.8333	47.6447	54.5803	46.6492	0.0363991	1.3839
Tspan17	17.3204	17.9465	17.6609	19.8848	27.4826	25.8709	0.0403583	1.38302
Tsc22d4	32.9911	37.2548	38.5153	44.7935	59.4919	46.032	0.0285804	1.38174
Slc35c2	65.813	69.1514	67.0537	83.8655	106.717	88.5284	0.0364945	1.38142
Mtor	4.61143	5.13982	5.7443	8.02218	7.19221	6.20736	0.0428215	1.37999
Sat1	428.633	402.581	397.019	555.018	574.029	564.643	0.0458125	1.37893
Rft1	8.6992	7.94299	7.78161	9.69613	12.408	11.5941	0.0261818	1.37818
Map3k3	22.4054	28.0139	27.6985	37.9987	35.587	34.013	0.00961606	1.37691
Rpl23	626.417	614.718	543.412	685.722	924.347	846.736	0.0128295	1.37669
Plcb3	13.32	14.648	16.3399	20.3707	21.6157	19.0012	0.00275353	1.3756
Ccdc107	14.846	13.8513	13.0249	18.2985	20.6913	18.4265	0.00920889	1.37526
Rwdd2b	3.7309	3.72933	3.5901	4.74305	5.21928	5.26436	0.0367233	1.37455
Gtf3c5	8.37124	8.3661	8.07369	11.2093	11.9292	10.9981	0.0208102	1.37435
Tsen15	10.1191	8.54881	9.9363	12.991	14.0058	12.3203	0.0291973	1.37321
Slc38a7	18.2	21.4647	18.3943	25.9381	29.6563	24.0299	0.0102602	1.3708
Ccdc85b	7.5217	7.24221	6.66646	7.38956	11.5493	10.3747	0.0395267	1.36615
Anp32a	104.439	88.0613	103.761	142.364	135.17	126.614	0.0124323	1.36404
Zfp316	1.63197	2.17351	1.85027	2.82735	2.469	2.45381	0.0253301	1.36388
Rpl4	779.956	700.041	668.711	809.464	1125.35	994.824	0.039019	1.36342
Pigq	15.1543	18.4059	17.578	22.1353	27.2354	20.2819	0.0183971	1.36134
Dsn1	3.94164	3.64813	3.91123	5.82546	4.31422	5.55257	0.0440011	1.36128
Fam206a	4.39712	3.82953	3.57025	5.69292	4.921	5.465	0.027087	1.35993
Dcaf7	25.4025	29.9469	26.5989	36.8284	40.3919	34.2385	0.00727532	1.35967
Sipa1l3	9.08951	11.8596	13.7858	17.9131	15.0972	14.2452	0.00780286	1.35943
Zfp212	6.06224	5.60083	6.48831	7.8197	8.55945	8.32528	0.0421244	1.35904
Bcl2l12	11.8563	10.1121	10.9548	13.9514	16.9793	13.8303	0.0181818	1.35847
Mnat1	8.10594	7.16407	5.16444	8.24699	10.3689	9.13563	0.0312186	1.35633
Clec4b1	34.459	35.2492	42.1246	46.6771	58.0852	46.8739	0.0242143	1.3556
Slc5a6	5.15301	6.29657	6.30912	7.27773	8.74785	8.08336	0.0349291	1.35558
Hip1	44.1129	46.9129	51.1423	74.3946	59.4338	58.5504	0.0301246	1.35293
Tmem39b	5.41448	5.69226	5.33726	6.68758	8.16124	7.40698	0.049018	1.35129
Decr1	12.4464	11.5579	10.1398	14.9596	15.6106	15.5774	0.0372715	1.35053
Ankmy2	16.6537	14.0123	14.4305	19.3862	21.3748	20.1332	0.0131912	1.34954
Ptpra	21.2802	23.4386	23.4847	34.3331	29.551	28.1447	0.00363553	1.34882
Tmem229b	22.5472	19.2704	19.862	25.402	31.2183	26.5918	0.00988147	1.34854
Laptm4b	22.5931	26.3178	25.2785	31.1656	35.7475	33.1399	0.049257	1.34815
Dok1	16.1705	17.3947	17.1947	20.7789	26.6754	20.9825	0.0129179	1.34756
Akna	11.8409	14.6782	17.998	20.3504	20.0503	19.5793	0.0424398	1.34657
Ctnnb1	279.803	334.854	285.914	439.564	375.563	396.843	0.0115119	1.34574
Wdfy4	35.3224	43.1624	41.5503	55.5534	56.8777	48.313	0.0371716	1.33886
Hps4	11.9248	13.6159	16.2561	17.5899	20.1505	18.0841	0.00790213	1.33482
Fnta	41.8576	37.949	31.5008	45.7375	52.097	50.4551	0.0104463	1.33195
D430042O09Rik	3.06743	3.32128	3.93837	4.91596	4.7755	4.07826	0.0132835	1.33016
Rin3	42.9842	53.7472	51.9047	61.0686	71.911	64.6403	0.0254099	1.32933
Poll	5.67843	5.4214	5.44956	7.8036	7.02993	7.19295	0.0365392	1.32897
Klhl26	5.11637	4.95518	4.62345	5.78648	7.36525	6.4039	0.00437932	1.32853
Tep1	16.2294	17.1595	16.9387	21.7776	26.1129	18.9994	0.0299307	1.32844
Rps3a1	842.122	751.978	698.337	878.267	1081.19	1082.5	0.0112231	1.32694
Yars2	8.58455	9.09998	7.69326	10.2737	12.4455	10.9547	0.0423121	1.32562
Grap2	15.6387	15.3197	18.4355	23.6651	19.759	22.0279	0.0186028	1.32444
Rab32	159.72	163.074	148.86	202.135	223.643	196.995	0.000102003	1.32033
Rps4x	858.349	761.488	679.254	861.964	1103.63	1069.95	0.040822	1.32031
Elp3	14.0635	11.6494	11.0841	16.6192	17.4329	14.4985	0.0450853	1.31855
Rnf130	173.882	164.13	158.122	203.614	232.836	217.663	0.00439856	1.31836
Eef1a1	3208.56	2963.75	2639.93	3428.64	4223.67	3957.08	0.00781141	1.31741
Vps8	8.78057	8.93689	9.26029	12.3647	11.9142	11.2748	0.00667819	1.31672
Milr1	30.3301	33.5652	29.1482	40.199	39.3669	42.9093	0.00199485	1.31598
Btrc	2.53431	2.54806	2.45553	3.14756	3.17364	3.61375	0.0190473	1.31383
Tgfbr2	114.473	131.975	120.537	173.196	159.998	148.983	0.0130972	1.3138
Necap1	13.4351	14.07	14.4025	20.1159	17.8297	17.0266	0.00508286	1.31101
Rap2b	28.4387	36.9249	36.9665	46.5841	42.8988	44.5616	0.0207472	1.30962
Sidt2	54.6425	66.8277	59.7707	74.8796	90.8295	70.8513	0.0375695	1.30506
Dgcr2	13.4626	16.3914	16.7814	18.0815	23.0658	19.5511	0.0492646	1.30091
Nup214	6.49928	7.96995	7.08823	9.35658	9.65073	8.99439	0.0174947	1.29755
Rpl5	361.764	339.712	300.401	372.597	474.534	450.73	0.0486385	1.2954
Slc9a1	10.2042	13.0958	11.8396	13.2656	17.1203	15.073	0.0136476	1.29283
Fam53c	5.06084	6.01353	5.70635	7.54334	7.37994	6.77973	0.0132754	1.29159
Hmg20a	5.37584	5.52974	5.73297	7.21061	6.68551	7.61074	0.0131724	1.29084
Mepce	13.3932	14.3997	14.1781	16.3657	18.8453	18.9875	0.0118504	1.29064
Hdac5	20.9941	21.8708	23.4256	27.3693	30.3604	27.5496	0.0265467	1.28602
Gnas	402.93	376.807	417.991	468.435	589.672	482.177	0.0145671	1.28598
Adipor2	258.531	272.031	238.932	308.825	355.481	324.676	0.0437202	1.2852
Alyref2	4.90948	5.35651	5.17054	6.59835	6.70905	6.55753	0.0373733	1.28503
Rpl7	717.2	682.685	580.297	732.908	868.912	940.586	0.0430103	1.28391
Vipas39	16.0744	17.2156	14.4914	21.027	22.6948	17.641	0.0450093	1.28365
Slc25a3	261.29	249.237	228.38	273.671	367.991	306.758	0.0385258	1.28351
Pex5	14.598	15.2058	13.2281	17.9416	19.6151	17.6245	0.0276255	1.28168
Rpl21	282.24	247.611	219.502	284.617	312.512	362.812	0.0420692	1.28099
Inf2	26.1005	31.0856	31.2572	36.1027	39.6509	37.5365	0.0425071	1.28062
Ighmbp2	2.3367	2.64095	2.9483	3.29435	3.74809	3.08313	0.0497272	1.27406
BC023829	12.4785	14.3614	12.5923	17.5517	17.3073	15.3545	0.0133636	1.27273
Dnajc27	1.49093	1.80578	1.72541	2.11452	2.25247	2.03221	0.0239797	1.26885
Mbp	20.5751	20.8352	19.6209	25.1688	27.6316	24.617	0.0432676	1.26805
Wdr45b	28.8962	26.7776	26.7682	32.6321	37.0927	34.7382	0.0269951	1.26679
Ocel1	9.34342	9.37157	9.97669	11.0986	13.8628	11.3233	0.0294402	1.26372
Sirt2	88.9972	88.6738	81.3277	103.543	120.66	103.097	0.0234006	1.26361
Wdr24	6.71587	7.30565	6.34717	9.00432	8.97877	7.78065	0.0295183	1.26358
Vps33a	15.4355	14.9813	15.4189	21.1708	18.9931	17.6273	0.0239447	1.26027
Ehmt2	47.6461	46.6944	49.9472	59.7964	66.3636	54.6801	0.00697126	1.25315
Mprip	10.489	11.5035	11.4248	14.2333	14.1677	13.4336	0.000941545	1.25113
Gbas	29.5676	29.2088	28.7996	36.3456	36.9324	36.2527	0.0394239	1.25041
Dgcr14	8.45943	7.48245	7.8261	9.17324	10.4783	10.0831	0.00209388	1.24998
Ambra1	8.62108	9.53763	9.26086	11.1889	11.8039	11.2542	0.00386977	1.24809
Dazap2	259.172	236.597	243.835	298.867	336.962	285.797	0.0355511	1.24607
Bcas2	47.2321	42.2162	44.9896	59.3376	57.2677	50.9201	0.0490604	1.24593
Dpf2	15.0605	14.4449	13.7315	17.143	19.1971	17.5395	0.00502148	1.24558
Alkbh6	17.5755	15.8821	16.4376	19.1918	23.5384	19.2787	0.0465877	1.2423
Cstf2t	9.95461	10.5505	9.89238	13.3349	12.2871	11.8522	0.00775375	1.23204
Ccnk	11.0194	12.0979	13.0213	14.9039	16.315	13.097	0.0281206	1.22565
Akt2	49.5107	45.8081	40.4732	54.3402	59.3661	52.7217	0.0389928	1.22544
Sptlc2	60.361	64.0101	60.3752	80.2118	67.6827	74.6405	0.0207456	1.20443
Gucd1	29.2836	28.4512	27.6645	33.8253	37.7703	31.2703	0.0417979	1.20429
Rap1gds1	26.5892	28.6749	30.055	38.055	32.8703	31.3883	0.0335472	1.19895
Hnrnpf	138.651	143.342	138.498	186.458	160.437	155.075	0.0350779	1.19372
Abcf3	19.1335	18.3465	16.822	20.5058	22.0828	21.5412	0.0175984	1.18065
Csnk1d	40.3907	41.3154	40.8345	46.9951	51.0381	46.4067	0.0237243	1.17856
Btk	56.1469	51.0215	54.0562	69.2524	57.0321	63.4196	0.0410976	1.17654
Supt5	43.7706	44.8013	49.0348	50.8752	58.8155	51.7156	0.0138187	1.17283
Pld2	24.8089	27.6479	30.5017	23.2842	23.4902	20.4285	0.0434049	0.810307
Apbb1ip	112.674	109.258	115.937	96.1503	89.9366	86.1438	0.0117355	0.805785
Rassf3	53.3649	55.7238	49.664	42.3413	40.8152	41.5736	0.0474903	0.785824
Sel1l	37.9603	41.8501	44.3462	37.5292	29.381	30.5242	0.029237	0.784943
Heatr6	6.16062	6.69968	7.2492	5.44153	5.28693	5.00015	0.0226357	0.783226
Cyb5b	46.1016	48.574	47.161	41.5439	29.8584	37.7908	0.0402363	0.770014
Mxd3	9.00178	8.16229	6.87516	6.1653	6.15495	6.08113	0.0394666	0.766444
Lilra5	139.895	124.149	116.154	101.595	92.0481	97.2037	0.0189598	0.765047
U2af1l4	41.2998	34.511	34.1351	23.6496	33.8128	26.2545	0.0283394	0.761654
Fgf11	2.49727	2.39949	2.72695	1.9443	1.91008	1.91344	0.0127554	0.759716
Leng9	11.3566	11.4434	11.1088	6.92865	9.88569	8.69466	0.0454002	0.753013
Pttg1ip	107.636	98.1248	90.3954	68.4351	83.2808	71.0486	0.048969	0.752269
Ezr	249.772	194.017	204.425	164.653	159.985	161.165	0.0194631	0.749489
Nfix	21.0006	19.0824	21.8659	16.8792	14.8069	14.7115	0.0317297	0.74937
Rnf181	81.7881	84.2246	72.8364	55.421	68.073	55.3945	0.0317214	0.749065
Itgal	114.923	110.089	115.255	83.8072	91.2179	78.535	0.00101188	0.745254
Pparg	138.315	143.513	137.025	106.719	97.6627	106.936	0.00043829	0.743324
D1Ertd622e	29.3941	27.4142	32.5102	23.5113	20.1695	22.6617	0.0390896	0.743051
Camk2g	28.2063	25.375	31.7023	21.6362	20.1846	21.3993	0.0058995	0.741595
Tmem62	7.63973	8.1048	7.43794	6.49076	4.87126	5.76432	0.00246221	0.739884
Tmem134	85.294	81.9769	81.2894	49.6154	71.103	63.1607	0.017977	0.739882
Gskip	14.2995	13.0197	10.9826	10.4788	9.28045	8.49382	0.00468587	0.738328
Snrpb2	51.6596	44.1977	43.3141	38.5811	30.4914	33.1101	0.0379719	0.734412
Aida	17.5355	18.1899	18.3248	15.4723	10.711	13.2497	0.031812	0.730062
Arrdc4	48.9533	46.0701	44.1735	30.268	33.4803	36.5799	0.0216014	0.720965
Cnnm2	10.0043	10.8775	9.98517	6.83537	7.76176	7.6002	0.0124977	0.720036
Stx6	45.5516	47.295	40.4396	29.5339	33.7194	32.562	0.0104843	0.719079
Plekhf2	37.6806	36.862	36.4825	31.2302	22.024	26.2379	0.0219025	0.716238
Gdi2	315.236	289.72	259.422	247.789	135.85	228.445	0.0383457	0.708156
Gripap1	22.7237	23.1415	28.0205	17.6954	16.8001	17.5165	0.0105431	0.704351
Bbip1	14.9546	11.3724	11.515	8.13675	9.3942	9.03799	0.0443734	0.702888
P2ry6	67.8086	55.7016	51.7245	33.1933	51.7833	37.3353	0.0289253	0.698161
Zbtb4	13.031	17.2322	18.0606	11.9061	10.9877	10.6852	0.00394226	0.695505
Banp	3.62981	3.33708	3.81929	2.32772	2.68727	2.41978	0.0166811	0.692141
Sulf2	186.193	193.484	175.458	118.041	142.361	123.706	0.0176905	0.691975
Ppp1r13l	3.98395	3.88333	3.213	2.03185	2.55491	3.01083	0.0469716	0.688497
Plcl2	20.5632	20.3405	20.8318	15.5761	12.8183	14.0589	1.88403e-05	0.688168
Pced1b	16.2613	16.2135	20.935	10.4939	13.8009	12.0477	0.00370886	0.681043
Fgr	119.844	102.977	106.101	81.5931	71.5155	70.6429	0.00085478	0.680356
Arhgap25	46.0706	45.6778	45.2143	29.5333	33.6963	29.5675	2.2734e-05	0.677771
Nuf2	7.99739	8.82464	7.47707	7.27428	3.5863	5.54782	0.0304863	0.676599
Bst1	204.355	192.481	186.844	144.793	117.075	131.08	0.0294929	0.673282
1110034G24Rik	11.9041	8.62119	8.8172	6.57187	7.75339	5.3951	0.00901011	0.673188
Chst12	23.8197	27.3062	30.9691	15.6893	21.767	17.6044	0.0410437	0.671097
Clec4a3	171.242	196.829	191.031	156.691	96.1293	120.074	0.0351606	0.667011
Pqlc1	36.4575	38.0778	36.8533	20.7023	29.1935	24.3264	0.0269515	0.666635
Rnase4	51.5187	38.159	38.7281	23.4095	34.5327	27.5643	0.0262596	0.666169
Hmgn2	326.713	290.406	273.589	187.384	223.889	180.78	0.000588722	0.664737
Prr5l	21.5693	19.3665	19.6315	13.2213	13.7404	13.1916	4.38747e-05	0.663509
March6	17.3989	20.8854	21.0519	17.6269	8.18626	13.4628	0.0315237	0.662491
Slc41a1	10.3804	10.0162	11.3431	6.29018	8.21345	6.48914	0.00291736	0.662469
Rgs3	2.53949	2.76947	2.17697	1.15358	2.16506	1.5776	0.0204207	0.658619
C330018D20Rik	6.20205	5.91596	7.29891	5.77425	2.76719	4.20916	0.0481921	0.658434
Naprt	10.4025	9.45547	7.38554	6.02581	6.41704	5.41137	0.011618	0.656618
Syn1	12.9483	12.8579	11.2165	8.05904	9.02659	7.14362	0.00575059	0.655375
C2cd2	2.08411	2.93261	3.36675	2.28398	1.51882	1.65307	0.0389537	0.654907
Abhd5	74.3722	79.6825	74.715	56.4432	47.0082	46.2292	0.00434588	0.654436
Plin3	86.2925	87.3933	74.2261	50.9846	57.9004	52.6054	0.000164462	0.651543
Svil	33.4974	33.5717	37.6862	28.6803	16.6222	22.8421	0.0014749	0.650845
Plekhm2	35.6586	42.9731	47.3884	29.0556	27.5156	25.4067	0.00212201	0.650791
Mgll	83.2527	87.0097	70.9158	48.9424	59.5969	48.3382	0.0103505	0.650608
Fuca1	128.924	115.162	105.166	68.4708	83.351	74.5578	0.000954022	0.648285
Pex14	24.1466	25.6127	23.3202	14.2601	17.6876	15.3931	0.000221094	0.64828
Ubl3	84.3412	84.671	84.5508	58.0989	51.1218	54.8927	8.23667e-05	0.647369
Adcy3	77.4891	75.6166	71.2999	49.5009	47.5014	47.9718	0.0150405	0.646193
Cenpi	2.01465	2.57643	1.74031	1.59872	1.10357	1.33855	0.0364693	0.643848
Scd2	25.4386	25.3539	22.4127	19.3298	13.0458	14.6339	0.0329938	0.642648
Rhof	21.7096	16.3529	18.6905	10.1109	13.6269	12.5075	0.00495815	0.639287
Cyb561	38.43	39.3186	34.4061	22.8461	27.3267	21.3189	0.00423345	0.637762
Lpcat4	14.9493	12.8493	18.8711	9.18393	10.3435	10.1676	0.0161491	0.637059
Slc9a6	18.6835	20.0721	17.6503	13.9937	9.40714	12.4622	9.27465e-05	0.636447
Ccdc80	34.868	40.3707	35.1898	23.8293	21.7049	24.2204	0.0175657	0.632005
Hyls1	5.85302	6.63112	6.24519	4.0243	2.46442	5.28335	0.019995	0.630509
Hist1h2bb	2.71266	2.0315	1.7632	1.39386	1.35585	1.31184	0.00928431	0.629837
Ap3s1	47.0304	46.9901	45.0251	37.6218	21.5087	28.3437	0.0420461	0.629371
Tmcc1	9.96425	10.9517	11.7753	8.28589	5.7011	6.54282	0.00517266	0.629125
Sema4a	62.5536	61.0012	69.4381	38.4277	45.7326	36.9213	0.00279263	0.627582
Endod1	6.06483	7.67815	5.35636	4.2365	4.03345	3.6579	0.00175315	0.626472
Flt1	44.3912	41.971	46.5397	35.2955	20.4825	27.2842	0.000425554	0.625271
B3gnt2	45.1504	41.7755	44.1447	30.6693	24.4071	26.8133	0.000651013	0.625061
Enpp1	11.5902	15.9763	12.8855	10.1248	6.51653	8.59942	0.0267793	0.624896
Tmbim1	170.468	173.42	152.227	95.7123	111.653	102.239	0.000628526	0.624134
Pfkp	65.4532	59.7704	59.318	38.0405	39.9705	36.9579	0.000527663	0.623201
Tmem120a	70.0899	58.0088	57.2365	29.9428	46.0192	39.021	0.000545378	0.62061
Lta4h	100.62	96.1425	89.7978	61.8826	58.9873	56.0666	0.00315392	0.617582
Apba1	3.6781	4.01987	4.04739	2.10805	2.16988	2.88568	0.00314955	0.613203
Itgax	381.455	416.993	380.919	250.889	234.382	231.827	0.00010755	0.608069
P3h3	2.21744	2.14043	3.17862	1.11644	1.70355	1.72166	0.0436344	0.607825
Ptpn12	201.001	204.149	238.868	190.841	60.6413	138.945	0.0236598	0.606297
Nlrx1	50.3109	46.1643	48.9762	27.6159	34.1731	26.1219	8.22243e-05	0.604672
Arl1	110	105.534	104.943	73.5909	61.2357	58.8917	0.00350053	0.604593
Itgb2	854.652	865.523	749.434	485.429	535.037	470.274	3.91091e-05	0.60365
Hist1h2bf	9.68974	7.86692	6.81185	4.90074	4.79393	4.85606	0.0109053	0.598759
Pbx1	6.75547	5.59154	7.8982	4.63925	2.67874	4.70892	0.0308883	0.596057
Rgl3	4.57108	4.40615	5.39551	2.58853	3.79318	2.07341	0.00424717	0.59112
Serpinb1a	155.181	151.12	132.159	90.4123	77.9151	90.7101	0.00232117	0.590882
H2-DMa	223.924	209.184	186.43	94.8517	151.112	119.796	0.000485584	0.590441
Hsd3b7	208.904	190.983	207.78	112.249	135.155	110.964	2.68029e-05	0.589813
Hsd17b4	160.717	133.512	86.1517	73.8539	81.0603	68.7308	0.0261085	0.588059
Fuom	6.22092	5.12571	4.30985	2.88503	3.75377	2.46988	0.0414294	0.584437
Unc119	286.379	211.603	216.353	110.041	172.708	133.868	0.00119746	0.583282
Sec22c	4.63994	5.07126	5.55893	3.20429	2.83472	2.82186	0.00174557	0.583005
L3mbtl3	3.26726	3.32895	3.84666	2.47357	1.53562	2.03018	0.00123232	0.582325
Hist1h2bc	115.587	85.205	64.5522	45.4447	53.3338	55.3102	0.0404348	0.580871
Cd164	657.989	589.959	583.714	464.864	181.01	416.535	0.0148691	0.580047
Lzts2	7.65212	8.85598	9.73842	5.07165	4.59453	5.49415	0.00180704	0.579216
Cytip	91.2114	100.571	97.4565	58.8983	46.176	61.6046	0.000522132	0.576414
Kctd11	7.71768	7.42745	7.29165	4.02875	4.45754	4.30306	0.000352498	0.571925
Rnft1	19.1744	18.1922	18.2583	14.9062	5.65262	11.2061	0.00273127	0.571824
Sh3tc1	61.631	60.0685	72.4466	34.8595	40.27	35.5799	0.0408396	0.570458
Cd44	442.123	393.784	393.823	285.946	160.134	254.323	0.00925789	0.569593
Nabp1	107.178	154.356	145.118	107.605	35.9596	87.3078	0.00823348	0.567847
Coq10b	24.6879	18.1425	20.7828	12.4884	7.20097	16.3874	0.0464273	0.567806
Cenpf	1.3755	1.52025	1.01218	0.853323	0.319285	0.987351	0.033154	0.563872
AW146154	1.77808	1.72725	2.11615	0.909122	0.884105	1.3306	0.00329379	0.563461
Hist1h2bk	4.83315	3.93201	4.19506	2.52252	2.3135	2.40753	0.00247316	0.562284
C77080	17.433	22.5387	21.9772	14.8175	7.46804	12.4363	0.00148398	0.561201
Slc35b3	21.715	21.9561	22.0923	13.2376	11.3912	12.1818	1.80531e-06	0.560412
Gpcpd1	126.368	128.451	156.496	100.56	30.7637	98.5174	0.0364437	0.558905
Clec16a	17.2016	15.6974	16.8086	10.3267	8.33072	9.04977	1.63638e-05	0.558292
Zmat1	1.68129	2.0561	2.54934	1.22053	0.450967	1.78635	0.0477197	0.557068
Evl	235.795	192.624	198.65	104.321	136.208	106.497	5.08392e-05	0.553481
Krt19	762.046	553.512	466.73	291.766	318.995	374.152	0.000815795	0.552637
Hist1h2bn	4.8476	3.91267	4.41905	2.57186	2.28952	2.37243	0.000339402	0.552274
Inadl	19.4594	18.6359	20.6415	11.7156	9.58741	10.9245	0.000181617	0.549444
Mpc1	66.4001	63.5508	55.3009	30.1044	33.2999	37.1586	0.000513996	0.54309
Fpr2	138.165	151.016	153.878	85.0623	92.8314	62.6326	0.0105206	0.542979
Hist1h2bh	8.65612	6.90614	6.63985	3.48354	4.39387	4.06006	0.00452409	0.539746
Zcchc24	6.81562	7.2805	6.71903	4.41649	3.61641	3.12384	0.000160083	0.53821
Sec24d	6.31893	7.48637	8.66877	5.11418	3.68687	3.24223	0.0138158	0.537931
Tmem168	33.7617	33.8623	33.2587	25.4423	8.13772	20.5151	0.00596323	0.536678
Lhfpl2	25.2966	32.0058	24.9356	17.0159	12.8197	14.172	0.0133351	0.535689
Hist1h2bg	20.3186	18.4733	19.1464	9.56818	9.9218	11.498	0.000707231	0.535646
Mapre3	23.868	27.7672	27.4116	13.125	15.7328	13.3698	0.000194779	0.534797
Hist1h2bm	2.17627	2.01658	1.40157	0.8617	1.16064	0.922433	0.00753181	0.534694
2410004P03Rik	2.97855	3.39184	2.92872	1.44324	1.62324	1.84833	0.00426175	0.533541
Acox3	59.1624	64.2118	63.9875	33.0296	36.2669	30.2454	6.24991e-06	0.531531
Pon2	169.355	173.086	149.867	93.2285	81.3018	86.607	5.39354e-06	0.530531
Aftph	24.6012	21.7621	27.9933	18.0157	5.81511	15.446	0.0191518	0.528857
Pwwp2b	16.9285	13.7438	11.7715	5.92692	7.96438	8.49471	0.00839925	0.528538
Map4k1	23.0229	21.1457	22.0157	11.2489	13.0943	10.5373	0.000166895	0.527735
Chil3	11776.3	18014.2	13560.4	6386.2	9897.19	6560.71	0.0094945	0.526959
Mmd	41.4711	38.1412	34.6837	18.7689	22.171	18.9868	0.000301364	0.524727
Tusc3	70.5037	57.5738	55.8772	33.164	32.9686	30.3028	0.000323056	0.524492
Ermp1	25.4612	18.6759	21.9834	14.3962	8.26442	11.9475	0.012678	0.524129
Arntl	3.93847	4.80053	4.71213	2.37237	2.32762	2.30084	0.000640926	0.524003
Tbxas1	100.433	86.0641	88.474	42.5214	57.1283	44.3402	0.00803529	0.523828
Tlr8	61.424	61.9274	83.9475	47.2656	13.7935	46.99	0.0100513	0.521454
Hist1h2bj	4.24619	3.07891	2.62031	1.49872	1.7065	1.89851	0.00357241	0.518021
Hcfc2	3.65467	3.53113	4.58409	2.67037	1.66422	1.70054	0.0499811	0.516865
Mag	17.2658	14.1735	15.7272	7.0453	8.88747	8.37159	9.78371e-06	0.516314
Abcd3	16.1981	15.8394	16.1305	10.4211	5.73465	8.63918	0.00018643	0.515764
Aloxe3	4.84193	5.9158	6.89624	2.79773	3.41273	2.84491	0.0152177	0.51568
Aspm	1.50488	1.71361	1.24175	0.750729	0.316731	1.17413	0.00945241	0.51348
6720489N17Rik	7.89718	5.61861	9.5588	3.92995	2.51626	5.32864	0.0466064	0.512408
Shcbp1	5.49024	5.92493	4.33117	2.9031	1.84668	3.2594	0.00541121	0.511739
Itgad	28.1451	25.5594	35.1247	14.7753	13.8237	16.7544	3.83953e-05	0.511119
Gmpr	83.16	80.5612	76.3286	37.4145	43.1508	41.7838	0.00199643	0.509886
Ect2	3.63513	4.28156	3.98808	2.61117	0.808943	2.59983	0.0140874	0.509792
Pnpla8	45.2951	47.9732	54.1564	31.8175	11.535	30.9951	0.00829787	0.504645
Sgsm2	3.20733	4.59048	4.69989	1.4952	2.16364	2.57441	0.00194301	0.50273
B3glct	3.73273	3.36269	4.35174	2.34309	1.54557	1.814	0.0210079	0.502518
Tnfrsf26	10.4019	16.6996	17.9875	8.72302	5.97521	7.90455	0.0360358	0.502396
B630005N14Rik	16.4778	17.474	20.1219	13.3819	3.22936	10.4474	0.0203896	0.501326
Hist1h2bl	6.53681	4.66909	4.9772	2.62412	2.78571	2.65011	0.000275437	0.50113
Hist1h2bp	5.2749	4.31389	3.65733	2.05372	2.26985	2.25061	0.000168331	0.500084
Sec14l2	31.5193	24.3818	28.4905	13.5513	14.2963	14.2782	3.0661e-07	0.499764
Ncapg	3.48531	3.84525	4.06353	1.84864	1.1664	2.59508	0.0197607	0.496786
Ptprs	8.89351	9.55978	11.4577	4.55097	5.67866	4.56643	0.0052388	0.496354
Adamts2	4.76615	5.49596	4.50713	1.53377	2.86402	2.85119	0.00116641	0.494241
Tspan32	31.1711	31.9336	28.7082	18.9511	16.2139	10.143	0.00233761	0.494033
Kif15	3.24868	3.01795	3.25463	1.76382	0.817047	2.0717	0.00135654	0.493964
Kctd17	2.90555	4.58239	5.01135	2.1339	2.58662	1.39604	0.0236024	0.493406
Gpt2	3.83768	4.81654	3.53606	1.9781	2.2004	1.77846	0.0197509	0.492826
Hmmr	3.71606	4.0456	2.41936	2.07477	0.714917	2.13218	0.0326648	0.48846
Crlf2	99.0799	98.9795	100.4	42.314	51.4994	51.0493	2.06524e-07	0.48554
Zfp873	1.99788	1.16165	1.58196	1.12413	0.285931	0.826633	0.00758497	0.482639
Slc25a25	11.7364	11.4335	13.1301	5.97738	6.04812	5.43116	0.00423054	0.482326
Tle2	2.66548	3.56318	5.57927	1.59413	2.03787	2.00169	0.0168821	0.481501
Klf8	2.63087	2.56872	2.42674	1.81103	0.434042	1.35756	0.00801384	0.479224
Fads1	4.31489	8.36281	4.14307	3.02493	2.82336	2.16046	0.0431484	0.479218
Cd300ld	21.3013	15.5589	14.8678	7.59925	8.82641	8.1838	0.016021	0.476759
Echdc3	2.08817	1.99133	2.56079	0.523767	1.3677	1.19898	0.00721144	0.473339
Prkab2	2.49098	2.15995	4.11852	1.6615	1.05449	1.34976	0.0418153	0.469675
Bcas1	3.69375	2.45297	3.86092	1.3857	1.84584	1.38267	0.0100853	0.466401
Vat1	228.758	234.1	207.872	104.047	116.348	92.3559	0.0424939	0.466364
Ptp4a1	60.8581	55.1456	67.3243	27.244	15.7714	42.0937	0.0148351	0.464536
Pkp4	5.36461	4.80232	5.47628	2.88106	2.23569	2.07866	4.82835e-06	0.4634
Gas2l1	50.6658	56.8535	59.193	24.9016	27.1463	24.9355	2.94157e-07	0.462096
Vkorc1l1	22.539	22.3676	20.7243	11.7938	7.25936	10.72	1.27933e-07	0.454476
Rfx7	4.66512	5.35521	6.62113	2.59199	1.31779	3.59589	0.0124212	0.454302
Mesdc1	32.2749	27.8436	32.4854	12.1679	16.7386	13.0924	7.59802e-06	0.454123
Clec1a	1.47105	1.20475	1.8467	0.878954	0.331033	0.775637	0.000271403	0.45119
Atp10a	37.7769	45.8902	46.1697	23.3754	16.1118	18.8926	1.44115e-05	0.450063
Erc1	1.93665	1.71709	1.85283	1.13344	0.523421	0.762494	0.00477066	0.449357
Olr1	95.6733	115.588	127.586	67.8095	22.8303	61.569	0.0149383	0.449357
BC051226	8.8249	7.30137	8.77206	3.78078	3.71764	3.6232	0.000114201	0.448895
Il6st	25.5111	30.9388	33.5539	18.6753	9.03191	12.6136	2.49862e-05	0.448603
Setd8	54.6647	52.5796	63.4023	29.1765	27.0811	19.8283	0.000298683	0.446193
Scimp	55.4967	49.3972	34.6341	18.7598	21.3176	22.0894	0.00280579	0.445948
Parvg	86.2853	78.804	80.9889	36.9185	37.6083	34.9843	8.08687e-06	0.445251
F9	0.937694	1.16538	1.39405	0.43347	0.20583	0.840718	0.0394047	0.439245
Atp6v0d2	474.018	507.119	476.892	271.636	109.64	257.567	0.000621659	0.438194
Hist1h2ba	3.99105	3.03704	2.82505	1.0018	1.5878	1.65516	0.00090963	0.436522
S100a11	1419.99	1026.69	892.05	418.178	474.025	562.167	0.000140983	0.435623
Dtna	0.989807	1.24699	1.93311	0.597375	0.720765	0.437156	0.0432368	0.434506
Rpl3l	5.3146	3.28481	3.2413	1.48151	1.81427	1.76934	0.0163797	0.432563
Aplp1	5.06234	5.34587	4.25433	1.6767	2.29954	2.23066	1.06696e-05	0.427224
Zfp85	1.45908	1.45467	1.8998	0.641126	0.480234	0.876298	0.0271961	0.426913
Sipa1l1	6.28608	6.62459	7.54501	3.3746	2.29968	2.97373	1.29169e-07	0.425576
Ppp1r3b	5.45231	7.72684	5.68909	3.66198	1.81114	2.47475	0.000422644	0.424282
Csad	1.36492	1.12331	1.00878	0	0.881261	0.53866	0.029883	0.422552
Sgol2a	1.18143	1.74958	1.83936	0.512946	0.485952	0.952971	0.0190885	0.421296
Nudt12	1.95195	2.24568	3.63574	1.5696	0.480767	1.1826	0.0463971	0.420121
Zfp128	3.3184	2.76728	3.18518	1.36141	1.07885	1.35483	2.72126e-06	0.41566
Vamp5	12.3633	10.0204	12.052	5.83244	4.18416	4.1267	2.38711e-05	0.412424
Cpne5	57.0045	55.8532	57.881	23.0148	23.8732	23.1431	5.96914e-07	0.410511
Anxa1	536.098	422.29	398.793	232.207	83.7095	240.45	0.000119211	0.409986
Gbp8	4.47912	7.23032	9.69113	5.0576	0.16256	3.47696	0.0459358	0.409157
Phlda1	29.6052	29.0434	31.2107	12.3829	10.8314	13.4348	0.0408635	0.408507
Slc48a1	76.9732	101.501	77.2179	33.3965	40.9263	29.572	0.00178607	0.40656
Cd200r1	57.2946	63.2847	61.8135	36.761	9.662	27.5873	0.00021403	0.4061
Carhsp1	36.1668	34.3081	32.5638	14.3779	14.4479	12.9469	3.46745e-08	0.405985
Creb3l2	6.76466	7.00771	6.90571	3.37453	2.69555	2.2534	5.2452e-06	0.405402
Adgrg1	5.86935	9.2014	4.75762	1.85626	2.57784	3.5333	0.0121155	0.40482
March3	5.78968	7.37655	5.26399	2.81508	2.10558	2.47175	2.22937e-05	0.404335
Spint2	10.4202	10.0454	10.3789	4.36458	3.63818	4.34845	3.36645e-07	0.402373
Ccdc112	1.49089	1.80706	1.73703	0.852143	0.188049	0.921179	0.0105719	0.401438
Zbtb49	3.32152	4.20748	4.6481	1.70844	1.51047	1.56649	4.72659e-06	0.397928
Mllt4	19.6212	14.0414	20.2581	9.06963	4.44017	7.88338	8.69753e-06	0.397869
Degs2	8.84502	14.9513	13.1131	6.02585	4.01025	4.47214	0.00102917	0.394717
Mfsd7c	53.5658	63.3698	55.3189	22.1218	24.599	20.9688	2.47062e-07	0.393315
Tmem64	20.1895	23.6129	20.7151	11.108	5.47788	8.69208	2.64642e-05	0.392742
Cpeb1	0.942203	0.997732	0.902127	0.456276	0.431475	0.162338	0.0003245	0.390913
Rilpl2	40.0965	35.9489	34.84	12.2318	19.5985	11.3779	0.0130051	0.390215
Tmem216	45.2633	49.0478	52.7567	16.6731	20.0305	20.5966	3.44922e-05	0.390032
4933417E11Rik	4.02685	3.29719	3.28475	2.57609	0.830589	0.65646	0.00412379	0.388758
Ovol2	5.23349	4.22907	3.84777	2.74392	1.46956	0.82482	0.00441906	0.383159
F7	346.934	333.209	367.203	126.655	146.206	124.943	3.79677e-06	0.37988
Ctsl	177.472	161.568	131.304	58.7895	63.6961	54.1895	0.000554422	0.375762
Skint3	7.89533	6.45151	13.4103	3.31924	2.43982	4.45317	0.00164692	0.370182
Ccl6	4372.54	3974.01	2253.57	1132.91	1363.79	1384.17	0.0225358	0.366122
Ccdc109b	42.8253	31.3756	29.1525	6.81563	19.9088	10.945	0.000560505	0.365086
Slc9a3r2	18.8634	10.5969	10.7316	4.34021	5.54617	4.47643	0.000546899	0.35895
Trim36	2.20072	3.19393	2.60644	1.41214	0.425647	0.95786	0.00707891	0.357439
Depdc1a	1.73285	1.21558	1.30679	0.574531	0.312618	0.568101	0.00322884	0.3571
Nucb2	79.7357	78.7347	80.9685	36.6342	16.0628	31.0976	7.10335e-05	0.350234
Acot11	3.1664	2.85542	2.89564	1.20714	1.06804	0.777193	2.95453e-05	0.349585
Far1	42.9536	38.6175	54.8468	18.6541	7.73964	21.2049	0.01134	0.349395
Klra2	74.3161	71.6796	88.5747	35.7047	16.8944	28.8117	3.61868e-05	0.347342
Tnfsf13b	11.5127	6.32284	9.42829	2.38428	2.59394	4.40154	0.000350273	0.346434
Calcrl	9.10339	9.08787	10.3387	3.81947	1.5341	4.46241	0.0165424	0.34635
Mtmr7	38.7141	30.2245	33.5723	14.1201	8.59876	12.5166	4.03049e-05	0.344363
Tle6	1.30566	1.61554	1.37665	0.693199	0.289556	0.41347	0.0043403	0.340217
Synpo	8.42463	9.93249	8.72624	2.75688	2.64431	3.72463	8.4496e-07	0.339392
Wtip	4.4114	3.7671	4.37196	0.712861	1.70606	1.76492	0.000147057	0.338632
Rnd2	6.60397	6.30489	6.58095	0	3.59002	2.94108	0.0019193	0.338498
Gramd4	38.5713	30.0629	37.9128	11.1564	13.1861	11.4681	6.37677e-08	0.336723
1190002N15Rik	10.0424	8.13332	11.8916	4.50126	1.54063	3.63015	5.00409e-05	0.323928
Tmem202	4.62726	3.23808	3.20692	0.763155	1.54127	1.15257	0.000266327	0.318377
Best1	23.2697	17.328	17.7216	6.59829	5.31144	5.89435	4.2225e-07	0.306475
Mapk6	46.1986	52.6974	60.1163	24.2222	8.02431	14.8672	0.00208325	0.296732
Inpp1	3.6841	3.25867	4.61848	0.893552	1.18593	1.25809	1.71244e-05	0.294786
Fut7	15.2007	11.424	11.4506	3.49092	4.01309	3.63108	4.41432e-07	0.294303
Tmem30b	1.9693	2.11109	1.37736	0.581228	0.458065	0.494154	0.0117881	0.293904
Rarres1	2.87464	3.18744	2.68131	0	1.2784	1.14941	0.0170361	0.285842
Dusp5	44.1463	30.459	37.4318	11.3591	9.90552	10.6731	0.00468339	0.285702
Bsn	1.54036	2.0075	2.57831	0.993835	0.174699	0.497511	0.000185793	0.283649
Ado	16.9835	18.8789	17.7398	6.12378	3.64949	5.30534	1.35666e-06	0.282644
Clec7a	777.66	840.751	746.122	300.153	92.3813	260.897	7.4524e-08	0.276377
Gpr155	18.4912	19.8191	23.2599	7.62557	2.83183	6.3013	2.29114e-06	0.273368
Serpinb12	0.890432	1.55172	1.56603	0.424267	0.312226	0.266702	0.0113233	0.268536
Slc12a7	35.616	42.5631	38.7365	10.9189	10.9694	9.16135	1.05363e-07	0.266201
Ffar4	63.8479	55.7699	51.2905	13.0513	15.8548	15.7877	2.21446e-07	0.26194
Cldn7	2.06062	1.4119	1.08545	0.36557	0.468058	0.256689	0.00037371	0.255544
Hist1h4d	1.46761	1.31484	2.71958	0	0.659792	0.660438	0.013544	0.25352
Acy3	4.51502	4.3945	3.57842	0.729323	1.51401	0.846873	3.04255e-07	0.253434
Sh2d4b	1.59961	2.33719	2.74717	0	0.655598	0.962186	0.0153313	0.253212
Kcnj2	2.41423	3.07349	4.12881	1.17892	0.475411	0.696196	6.29097e-05	0.252202
Mfsd6	2.59626	2.1172	1.76208	0.897185	0.082996	0.573525	3.73728e-05	0.251494
Mctp2	2.32923	1.83175	1.92761	0.569171	0.266366	0.58867	2.68352e-05	0.246293
Mrgpre	4.24013	5.92588	4.16332	1.4537	0.775201	1.2028	1.90708e-06	0.244759
Alas1	178.125	134.661	153.373	39.6137	42.9606	30.224	0.0138839	0.242136
Phospho1	3.74877	3.37503	1.58073	0.529591	0.833757	0.65952	0.0127835	0.241111
Slc9a4	43.4662	40.5397	44.1778	11.7937	6.16415	12.5731	2.87928e-05	0.238776
Stac2	6.10746	9.2668	4.77503	1.08376	1.8761	1.73724	0.00632023	0.236902
Mical2	6.10157	8.29049	6.99843	2.16927	1.66526	1.12054	0.00643446	0.235224
Sh2d7	2.81027	2.36848	2.87874	0.643245	0.678157	0.484662	8.54515e-06	0.233658
Xrcc5	21.5109	19.3666	22.0143	5.02685	3.95911	5.54139	7.76907e-07	0.23221
Snta1	9.5356	7.72012	6.34847	0.892988	2.38953	2.05091	6.26134e-05	0.229218
Nptxr	4.16627	3.88527	5.51746	1.00344	1.03935	0.929652	4.78472e-05	0.224775
Nab2	18.5503	20.8638	20.4774	4.79629	4.06411	4.44034	3.19223e-05	0.223377
Irgc1	4.10357	4.76316	3.64864	1.29324	0.424952	0.978187	4.63052e-05	0.221665
Gm5640	1.87293	2.02782	1.41222	0.466584	0.183134	0.447882	2.1907e-06	0.221246
Pgap1	3.49438	4.01305	5.11662	1.05717	0.4314	1.15462	0.000103415	0.215591
Enkur	2.07032	0.810653	2.08515	0	0.355956	0.607079	0.0132582	0.209832
Espn	3.49249	4.54029	7.13149	0.749411	1.0957	1.25576	0.000190246	0.209697
Slc39a12	3.24668	3.27646	2.5029	0.17674	0.32974	1.25032	9.9164e-06	0.203461
Bhlhb9	2.7693	2.98388	1.88022	0.506719	0.371358	0.593771	2.72656e-05	0.203254
Ccdc69	5.84181	4.5852	4.16512	0.993242	1.1468	0.710411	0.000136795	0.200818
Cib2	182.741	134.839	146.476	32.4836	30.9242	29.5848	1.96239e-07	0.200563
1810010H24Rik	1.11516	1.70347	1.47876	0	0.423753	0.358138	0.00290021	0.200549
Bdh1	6.25569	8.62923	4.99575	1.59818	0.933685	1.30696	0.0014901	0.197132
Car5b	8.2413	8.52628	6.70047	1.57881	1.28844	1.56572	1.69907e-06	0.192335
Adtrp	1.44234	2.24402	1.20097	0.186502	0.489497	0.176259	0.000103449	0.190935
2810408A11Rik	0.762618	1.41944	1.88758	0	0.334202	0.353347	0.0052639	0.188877
Pdia5	2.89927	3.02345	4.15026	0	1.50264	0.274939	0.000484641	0.184566
Stap1	11.9574	9.184	9.48834	3.54162	0.226263	1.7813	6.23495e-06	0.183834
Prom1	16.5686	14.3842	13.9563	3.14563	1.87433	3.06154	1.72489e-07	0.181774
St6galnac6	9.45873	6.8323	8.95017	1.45553	1.58388	1.42386	0.00288683	0.180073
Slc16a1	6.83058	8.69313	6.3709	1.07047	1.52363	1.2631	7.20603e-05	0.179917
Insl6	1.78168	1.91534	1.60297	0	0.294234	0.511	0.016722	0.167636
Fam78b	4.62734	5.30214	5.68426	0.796313	0.699735	0.979276	0.0149519	0.16389
Tns2	0.995972	1.22324	1.6727	0.251868	0.161404	0.135478	1.12919e-05	0.162516
March9	0.860059	1.77509	1.24777	0	0.178226	0.362824	0.0313209	0.160949
Prr15	5.90549	7.2141	5.88764	1.15522	1.14391	0.659647	6.76629e-07	0.160085
Clec1b	55.3804	36.2194	31.1645	7.87451	4.21392	7.1776	1.1588e-05	0.157621
Tex9	2.22102	2.43898	3.28069	0.579188	0.198914	0.362459	8.08789e-05	0.154286
Elovl6	2.30018	2.31159	3.05183	0.239565	0.232647	0.610104	1.66105e-07	0.15229
E230016K23Rik	2.57954	3.33659	1.85412	0.322259	0.395589	0.353094	0.00090042	0.148781
Il27ra	4.74424	3.64525	6.79677	0.888498	0.737991	0.479995	0.000730484	0.144344
Lgi4	1.28037	2.39608	1.13824	0	0.30036	0.307132	0.00144693	0.143955
Aldh1a2	1.23973	1.06842	0.504611	0	0.300694	0	0.0139436	0.137565
Gca	5.84795	9.48246	9.94321	1.64615	0.760898	0.884833	0.00910703	0.133678
Stk39	2.13016	1.25075	2.96999	0	0.627197	0.134686	0.00466763	0.133607
Tmem151a	2.43675	2.6718	2.53597	0.343678	0.347675	0.236555	1.97062e-05	0.132727
Lipf	6.87742	7.34717	6.10871	2.0694	0.364789	0.163257	1.20005e-05	0.132012
Itpka	2.53724	3.69394	2.1732	0	0.561178	0.45097	3.81652e-05	0.130774
Cspg4	6.93235	6.87698	4.43681	0.471584	0.743492	1.07044	0.0357666	0.130028
Ear1	1043.03	759.638	735.812	128.562	85.2613	113.568	2.16757e-07	0.129006
Tns4	2.61328	2.21966	1.58877	0.299722	0.220077	0.187997	1.08316e-05	0.123863
Arhgap6	0.755145	0.912727	0.550337	0	0.02358	0.162492	0.047496	0.123402
Chst15	5.70516	4.90029	4.95222	0.611387	0.51057	0.654809	0.0143769	0.119862
Qpct	4.1485	2.68122	2.92762	0	0.410762	0.66495	0.000571679	0.119273
Akap5	2.54609	2.57576	4.46706	0.495714	0.113064	0.418571	4.38322e-06	0.116355
Hip1r	7.77348	8.3618	11.7689	0.973479	1.03166	1.09373	0.0447214	0.114229
Fn1	183.548	176.016	166.26	15.8535	24.7222	18.6561	4.04293e-06	0.112814
Gnb5	3.37819	3.388	3.22808	0.388426	0.162181	0.479548	8.24972e-08	0.11196
Klrb1b	6.41116	5.79387	6.38658	0.960737	0.176174	0.776248	0.000850446	0.107704
Clec9a	1.73101	1.30888	1.66784	0.217285	0.05021	0.13569	1.40495e-07	0.104662
Lmtk2	2.00437	1.71819	1.91437	0.144166	0.14785	0.204994	2.29711e-07	0.104064
Gm13546	16.7083	17.8378	16.1211	0.512558	2.43575	2.12878	8.73968e-12	0.101977
Kcnk5	3.01614	2.34176	2.56499	0	0.420435	0.279614	5.8475e-09	0.0997207
Sardh	0.834647	0.750323	0.848574	0	0.108571	0.036915	0.000134107	0.0968943
Dok2	38.7809	32.0891	34.7269	1.91349	3.89804	3.47951	0.000933032	0.0888488
Rem1	15.0744	20.3002	16.3122	2.36822	0.747283	1.37011	3.38992e-09	0.0885479
Ift81	3.46539	1.96196	2.87758	0.40188	0.044971	0.188448	8.39643e-05	0.0874843
Cttn	4.9186	5.66793	5.56236	0.51654	0.269918	0.480087	6.33201e-05	0.0841008
Ehd2	7.3136	6.27999	6.38524	0.699073	0.245881	0.619308	3.53475e-06	0.0828864
Rhoc	295.244	211.647	177.038	16.8415	16.3454	17.6812	0.00114507	0.0745116
Zfp532	1.62017	1.69994	1.28911	0.129656	0.018104	0.091709	1.36694e-07	0.0720862
Mkx	1.23523	1.53059	2.46312	0	0.206676	0.069932	0.000190181	0.0706722
Nxn	1.31188	1.46724	0.830192	0	0.095341	0.06032	0.0027695	0.0689241
Tmsb10	879.953	714.221	689.911	67.7348	34.5178	54.5158	1.576e-08	0.0686759
Zfyve9	1.65346	1.76378	0.566136	0	0.04565	0.129459	0.00867114	0.0673729
Osbpl5	0.880949	0.921397	1.02783	0	0.041192	0.055676	0.00016735	0.0671865
Apcdd1	2.1908	1.92299	3.44635	0.25684	0.116777	0.040253	8.83823e-06	0.0670837
Siglecf	190.691	157.151	175.396	14.9793	9.49726	8.93677	1.47183e-08	0.0640376
Amigo2	5.17802	4.26952	4.99739	0.221712	0.27468	0.328411	1.66079e-10	0.0635825
Pdzd3	1.70203	1.51521	2.24754	0	0.120266	0.127446	5.75611e-07	0.0624844
P2rx5	9.20362	8.08084	8.53543	0.621511	0.500286	0.390401	1.71256e-08	0.0621993
Clcf1	5.93803	6.8893	12.7275	0.847783	0.17139	0.384366	0.023924	0.0586065
Igflr1	70.9868	47.8364	63.3223	3.00948	4.15504	3.18054	9.44634e-09	0.0573131
Ces2c	6.40383	9.44955	3.82306	0	0.59737	0.407068	0.00291285	0.0558462
Egr2	38.695	37.2165	35.3971	3.07966	1.24132	1.78042	0.00759994	0.0556636
Crim1	0.579573	0.952052	0.911728	0	0.021911	0.01867	0.0147813	0.0552739
Kazald1	100.454	78.7298	84.4761	8.41724	1.82146	3.83667	1.54519e-09	0.0537435
Ptpn7	22.7917	18.3079	19.1697	2.02861	0.46165	0.52958	5.54321e-06	0.0516792
D630039A03Rik	16.2828	15.7268	14.2488	1.472	0.419063	0.400817	2.93099e-13	0.0515954
Krt1	0.647499	1.04114	0.279056	0	0	0	0.0229883	0.0483631
Vash1	5.81592	7.08023	6.60412	0.227217	0.312363	0.29678	2.29253e-09	0.0477728
Aig1	8.77862	11.2549	5.82791	0.454709	0.64942	0	0.00646614	0.0463815
Plcb1	3.62575	1.86154	3.26657	0.100582	0.069052	0.132393	8.002e-05	0.045407
Cyp4f37	7.16062	6.95793	5.07022	0.744149	0	0	1.08138e-06	0.0437638
Coro6	15.1993	18.9633	38.8187	0.606651	1.22819	1.25263	0.0014307	0.0436155
Lrrk2	3.14901	3.99492	4.10271	0.085816	0.083567	0.142752	0.00668297	0.0363222
Plekha6	22.5321	10.5217	21.944	1.25533	0.137637	0.361984	5.95589e-06	0.0336665
Ptpn3	2.68382	2.92179	3.12485	0.112377	0.056733	0.01769	4.20992e-08	0.0324785
Wfdc21	339.48	284.136	188.799	16.5714	4.9388	4.34077	0.000161058	0.0319391
Gm16701	1.98914	1.02756	1.61917	0	0.051242	0	2.75899e-06	0.0319354
Cldn1	8.38017	11.7901	15.2259	0.217919	0.427505	0.380107	4.70725e-06	0.0317085
Slpi	521.825	354.105	279.284	17.8107	12.1596	4.61841	0.00569314	0.0300254
Scml4	1.84192	0.952462	1.36576	0	0.013979	0	0.000350125	0.0267548
Map6	4.1351	4.30013	3.06263	0.092138	0.039576	0.071531	0.0111711	0.0261466
Cmbl	22.1041	12.4386	9.64514	0	0.222178	0.778587	2.95611e-05	0.0248548
Klk8	9.95342	5.90404	6.52163	0	0.19905	0.255674	4.869e-07	0.0246773
Bcam	12.5664	18.0384	8.82957	0.391674	0.246025	0.186308	2.95476e-05	0.0233722
Pcdhgc3	2.05034	3.75198	1.79462	0.07251	0.006984	0	2.31566e-05	0.0233201
Ppm1j	16.7507	12.1822	15.116	0.412462	0.378544	0.097394	2.83982e-08	0.0223878
Krt79	429.363	270.549	290.866	14.7301	3.41654	3.25475	7.79799e-07	0.0216994
Hr	39.5815	34.6884	36.8966	1.38085	0.383503	0.273554	5.66146e-11	0.0192143
Epcam	88.0362	67.6316	66.519	1.26825	1.21262	1.35371	4.47385e-11	0.0177005
Egfem1	3.92255	0.961432	2.29667	0	0	0	0.0162625	0.013735
Hist1h2ap	57.1386	57.7636	36.1396	0	0	0	5.21678e-05	0.00066163

## Sheet: WT_zym_6h_vs_Egr2KO_zym6h_P0.05
Gene_ID	WT_zym_6h_rep1	WT_zym_6h_rep2	WT_zym_6h_rep3	WT_zym_6h_rep4	Egr2KO_zym_6h_rep1	Egr2KO_zym_6h_rep2	Egr2KO_zym_6h_rep3	Egr2KO_zym_6h_rep4	tukey_WT_zym_6h_KO_zym_6h	Fold change
Slc10a6	0	0	0	0	3.53858	4.73301	3.57844	4.56731	8.68411e-09	165.173
Gjb3	0	0	0	0	2.77444	1.80999	4.27614	0.51768	0.00542462	94.7825
Abcb4	0	0.026677	0	0.074766	4.17899	3.41145	6.05164	3.19434	1.40492e-06	84.0755
Lyzl4	0	0	0	0	0.750145	0.733688	2.44403	3.02214	0.0366541	70.5
Rassf6	0.095495	0.130559	0.215609	0.392358	12.9725	9.42944	12.6284	10.0898	2.81643e-10	48.4145
Tox	0.13384	0	0.084744	0.042844	3.56295	1.48015	5.62174	1.55085	0.00360846	34.0751
Hpgd	0.989505	0.377357	0.245123	0.597649	13.022	9.79311	20.219	23.1804	0.029393	28.7121
Sgsh	0.219145	0.208901	0.180923	0.318466	6.45872	1.79001	14.8053	4.29949	0.0303493	26.7205
St6galnac2	0.06164	0.096754	0.089163	0.148676	2.2621	1.72406	4.56764	3.74003	0.00012265	24.9758
A4galt	0.179039	0.103522	0.031175	0	1.83302	2.24387	4.33452	0.96332	0.0088747	22.9004
U90926	1.20191	3.00325	1.0311	0	24.8307	42.7037	20.9447	30.1279	1.34342e-05	22.2453
Kcnj10	0.163794	0.079627	0	0.201305	3.38	1.28517	5.42403	1.89287	0.00397691	22.1801
Plin4	0	0.139325	0.030807	0	1.15657	0.841369	2.78699	0.635376	0.0457186	20.4356
Pdgfa	1.07869	0.803025	0	0.356929	9.43133	12.7683	13.9639	9.54345	2.4361e-06	19.587
Hnmt	0.192663	0.264158	0.073291	0	2.65721	2.27483	4.8913	1.9117	0.0110935	18.7824
Epha2	0.29017	0.082396	0	0	1.69706	0.403611	3.59733	1.14521	0.0265455	14.6926
Alppl2	0.327779	1.51199	0.140787	0	6.17246	5.33216	9.57611	6.56247	9.54582e-05	13.3345
Slc1a3	0.537359	0.166129	0.283913	0.632439	5.05764	3.65819	8.53972	5.48568	0.000289949	13.281
Vcam1	1.2039	0.681304	0.371779	0.965934	4.25956	11.8621	10.5536	15.7404	0.000306041	12.7947
Slc26a11	0.234459	0.261914	0	0.18156	1.84722	1.32715	3.79461	1.86411	0.007827	11.4831
Sash1	1.90636	2.27932	0.83543	0.523983	13.1964	20.8686	14.3223	16.0796	4.97417e-05	11.4377
Hs3st3b1	2.03262	1.78244	4.59593	1.22778	28.8374	34.7638	26.4738	16.7665	6.39792e-07	10.981
Pou2f2	0.302505	0.42385	0.316864	0.209109	4.22327	4.54586	2.96348	2.98568	1.07866e-05	10.9576
Abcb1b	0.672136	0.218898	0.027452	0.190685	2.22388	3.45668	3.89886	3.44552	9.69061e-07	10.8545
Fcna	0.239622	0.366555	0	0.324726	2.07186	1.99666	4.36807	2.3679	0.00662453	10.5776
Kcnk13	0.486596	0.291637	0.15405	0.193996	2.31119	2.88013	3.88797	2.99069	1.15326e-05	9.92431
9130008F23Rik	0.235346	0.54956	0.25114	0.33585	4.00483	3.09048	3.35349	3.29012	5.46636e-11	9.40211
Snora23	0	0.295404	0	0.24029	0.874393	1.83097	1.15702	1.74527	0.00206567	8.97862
Srgap3	0.587072	0.278427	0.338018	0.462824	2.76	6.0604	4.02912	2.67957	6.80306e-05	8.84828
Dysf	0.237001	1.27303	0.017074	0.571583	3.738	2.83844	7.94952	4.23183	0.00363198	8.57684
Dpysl3	0.124403	0.039516	0.098147	0.077104	0.667917	1.22806	0.664206	0.958521	0.000132442	8.23987
Htra3	1.91398	1.75067	2.34733	4.89114	24.067	11.6683	29.7646	21.7412	0.000513152	7.93785
Emp1	28.5602	13.2911	20.7717	11.018	172.787	233.146	148.645	26.8431	0.00962668	7.88599
Mtus1	1.94617	1.04248	0.621823	1.75834	11.2632	6.88382	16.5143	7.55949	0.000603682	7.73859
Epas1	2.195	4.45283	2.01996	3.55965	18.7181	18.3587	33.0939	18.7293	0.000167785	7.21967
Enho	0.557833	0.430146	0	1.29244	5.70851	1.31368	6.11309	3.87884	0.00861586	7.18955
Rai14	4.89836	2.06898	1.28308	0.430322	9.70261	21.8254	21.3303	8.92346	0.0107789	7.04744
Klk1b11	1.39028	1.38054	1.03511	2.52461	10.2295	8.95479	10.2207	14.6383	4.42561e-05	6.86462
Fam198b	0.385764	0.276816	0.181153	0.541015	1.51326	2.34639	4.14525	2.06279	0.0295649	6.84808
Cd72	1.23995	0.427737	0.689657	0.080227	5.99185	5.0387	3.39608	2.70464	0.000248538	6.79046
C4b	1.36141	0.502053	0.165492	0.817892	2.99237	3.22269	6.02717	7.39569	0.0429046	6.69798
Cdk18	0.497689	0.385536	0.175659	0.259427	2.45873	2.79457	1.80187	1.92251	2.68821e-05	6.40035
Prss22	0.238354	0.203105	0.136908	0.182148	1.78413	1.92482	1.29476	0.312613	0.0163453	6.29428
Abcb1a	0.132366	0.124443	0.496635	0.541008	1.52198	2.31318	3.3419	1.24409	0.0066081	6.11075
Cx3cl1	10.211	13.2375	10.1647	13.8982	86.4525	77.8325	80.8224	45.7099	4.84322e-07	6.11025
Fam171a1	0.621657	0.858194	0.907402	1.07068	5.93481	4.34444	6.61228	4.25573	7.7341e-05	5.9718
Vmn2r26	0.529535	0.17824	0	0.153858	1.18558	1.19224	1.95725	1.27117	0.0351577	5.93391
Bco2	0.091979	0.172996	0.792502	0.743456	1.95873	1.819	3.3655	3.41025	0.000523628	5.60434
Galnt12	1.00821	0.701635	0.663005	2.41536	7.60938	1.87376	12.5642	5.24331	0.0242866	5.60341
Col14a1	0.332991	0.116684	0.072487	0.385234	1.26484	0.650189	2.04429	1.45757	0.0263743	5.47638
Bin1	4.29439	2.48088	3.76498	5.01484	19.9112	16.1859	25.5523	21.8003	0.0045859	5.3369
Cxcl5	0.803218	2.30839	1.84787	0.723888	6.11882	9.05578	5.45695	8.74961	1.78677e-05	5.09758
Sh3pxd2a	1.01532	0.246386	0.683093	0.920662	3.88741	3.56802	4.76515	2.56382	3.1205e-05	5.01926
Plxdc2	4.63488	4.3419	6.12181	5.96708	28.2082	22.7442	36.2839	17.3133	7.72069e-06	4.94431
Lrp5	2.61727	2.94248	1.86752	4.31208	16.2456	10.1779	21.9186	8.66306	0.00177977	4.82334
Il17f	0	1.05093	0	0.354854	0	2.95744	2.45245	1.55809	0.0458777	4.69389
Pls3	2.71895	3.41738	3.67895	4.63004	13.6663	22.2902	22.4464	8.99302	0.00238525	4.64038
Src	5.69918	1.50821	2.74347	2.22572	14.6494	11.1034	15.3785	15.6837	0.00013318	4.63607
Sult4a1	0.951601	0.854146	1.04725	0.938479	5.45709	3.5741	5.18434	3.55058	0.00157313	4.59109
Rgag4	0.380266	0.765237	0.231899	0.711796	2.21749	1.84817	3.59499	2.13427	0.00148549	4.51988
Erc2	1.961	2.58731	1.39999	1.88708	9.02478	8.9555	9.25998	8.50596	1.91569e-12	4.51727
Ldhd	0.820615	0.777016	0.631972	1.19514	4.49845	2.20969	5.396	2.89392	0.00619731	4.28345
Pgf	0.783688	0.542607	1.17788	1.19702	3.76618	5.77989	3.31648	3.02006	0.000186581	4.20462
Irs3	0.081309	0.616037	0.256506	0.826239	2.54723	0.76113	2.99019	1.4822	0.0353862	4.19169
H2-Eb1	100.776	44.5113	185.72	55.4015	330.163	355.931	515.125	408.686	0.000227481	4.16551
Abca9	0.343488	0.136009	0.104136	0.154671	0.500154	0.585444	1.26425	1.03334	0.0207977	4.15505
Atp2b4	0.88561	0.408602	0.310266	0.519148	2.12673	3.40547	2.17517	1.18352	0.00107406	4.04334
Cd74	702.492	306.125	1248.17	450.695	2163.69	2726.84	3100.24	2893.01	2.50335e-05	4.01977
Snhg11	0.259234	0.368084	0.285121	0.342033	0.633678	1.5838	1.54501	1.5336	0.0162824	3.98391
Prkce	1.03697	0.546256	0.304461	0.553616	2.64395	1.68023	3.99073	1.67679	0.0123651	3.97108
H2-Ab1	277.444	115.505	536.06	158.808	970.899	1028.3	1302.58	1012.75	0.000150776	3.96596
Ptges	43.0144	37.3545	63.4442	33.9136	191.714	222.876	131.467	146.034	0.000321295	3.8925
Tgfb2	4.7488	2.17675	6.14437	3.51802	13.2037	20.2047	10.2201	20.7894	0.00155764	3.86614
H2-Aa	221.616	96.4289	408.491	145.531	697.415	732.05	1049.17	881.913	0.000513195	3.85321
Zfp599	0.597249	0.466995	0.741643	0.678148	1.71512	3.1307	3.14516	1.83736	0.00264849	3.84218
C2	0.334684	0.679956	0.427886	0.394877	1.79892	2.06947	2.28667	1.17137	0.0136386	3.83318
Slc5a3	0.203273	0.188332	0.352402	0.742954	1.03516	0.942033	2.50247	1.45401	0.0232463	3.80203
Zc2hc1a	0.207714	0.335358	0.78557	0.344657	1.91667	1.73081	1.51131	1.33679	0.0322197	3.71939
Plcl1	0.577083	0.082702	0.484781	0.532702	1.06045	1.62449	1.14071	2.5612	0.00148685	3.6499
Il10	3.77971	1.96978	2.44475	3.1989	5.60563	13.4939	7.31117	14.9226	0.000914595	3.60505
Gm11545	0.722076	0.69182	0.684952	1.58597	2.64492	2.24036	4.52404	4.02495	0.00412273	3.57594
Lyz1	57.8082	31.2331	26.6659	48.025	106.577	130.075	186.281	161.314	0.0247652	3.56674
Mfng	3.46747	3.74909	1.31783	2.7016	10.7397	6.34384	13.2925	9.02485	0.00133741	3.48455
Utp14b	0.307519	0.143347	0.438104	0.180449	1.15068	1.14706	0.720859	0.919521	0.000933824	3.4531
Unc13b	0.148663	0.135543	0.131715	0.320846	0.651845	0.547604	1.13188	0.454997	0.0219787	3.44938
Nt5e	5.76654	8.06986	7.87359	7.39211	35.4438	18.3956	33.9549	11.6727	0.0231835	3.40958
Acot1	8.46497	10.8657	4.26734	15.5872	41.5505	13.3593	44.7032	34.2139	0.00397365	3.40909
Stbd1	0.350016	0.622594	0.722938	0.334512	1.71659	1.24447	2.54061	1.56242	0.0380708	3.36332
Zdhhc2	0.706396	1.37461	1.5541	0.360749	3.90366	4.19558	2.89354	2.62972	5.98456e-05	3.35033
Dennd2a	2.81608	3.52136	2.56023	4.76845	12.4837	10.9621	12.9038	9.55559	1.25792e-05	3.34191
Ggact	0.290924	0.691991	0.769979	0.449995	2.08555	1.34824	2.08728	1.97221	0.00270921	3.29728
Ecm1	29.2391	24.5082	10.5717	15.9947	64.0309	54.9653	83.1319	61.0234	0.018467	3.27372
Rasal2	0.440624	0.224823	0.521369	0.698334	1.0149	1.86041	1.86292	1.63822	0.0453184	3.26245
Cyp27a1	1.65998	2.55922	0.592278	2.18613	5.55009	2.3424	8.83246	6.21643	0.0213597	3.24636
Ciita	1.96393	0.556778	1.85774	0.908587	3.41674	6.2549	4.82011	2.79164	0.0121313	3.22689
Kif19a	0.087461	0.451211	0	0.105841	0.741389	0.233107	0.593751	0.722183	0.0243604	3.21073
Acaa1b	43.8157	72.9619	48.491	71.654	263.06	122.13	231.569	143.494	0.00396203	3.20793
2810025M15Rik	3.27999	4.15547	3.25437	5.42889	11.537	8.85854	15.3895	16.0445	0.0185703	3.20182
Ccl17	545.705	475.116	496.318	316.974	1671.4	1860.65	1199.11	1118.92	3.76505e-05	3.18948
Cd300e	2.17754	1.71917	3.10792	4.79854	11.5733	8.84991	10.6539	6.31223	8.41285e-05	3.14952
Gpx3	1.87668	2.68599	1.11411	2.38674	4.74517	5.15754	6.2838	9.35469	0.00191775	3.14095
Csf3r	11.6118	7.08917	4.74191	10.6784	32.6276	20.9199	28.2832	24.8398	2.77547e-05	3.12001
Micall2	2.04656	1.50914	1.74201	0.470171	4.70871	6.19947	5.2628	1.82983	0.032789	3.08473
Pla2g16	4.44893	6.13626	3.90091	5.06515	15.2495	10.2268	19.8183	14.5944	0.0282421	3.05268
Ptpro	0.894991	0.680408	1.6264	1.88363	4.5377	1.99277	4.14109	4.90167	0.0382932	3.02255
Muc1	0.281392	0.430772	0.079397	0.209608	0.621336	0.92186	1.05529	0.626128	0.0249877	3.01917
Slc35g1	1.01434	1.40655	1.94601	2.21154	6.14937	4.21368	6.54073	3.14273	0.00913966	3.01665
Dynlt1a	0	1.02624	0.668491	1.09749	2.13081	1.02471	1.82158	3.64652	0.0251932	3.01623
Pdgfb	5.1295	5.75847	8.10759	4.47494	16.1793	26.9107	13.6804	13.8179	0.000456736	2.99902
S100a6	161.313	94.9183	59.4692	34.7994	204.764	205.664	314.839	324.722	0.0214724	2.99512
Bpifb1	1.4275	2.1776	0.645339	1.37231	4.33136	4.04941	1.25912	7.14218	0.0388936	2.94999
Akr1c12	1.45283	0.48454	0.238315	1.17905	2.38631	2.04593	3.4395	2.08347	0.00777408	2.91056
Sobp	0.451278	0.248162	0.464566	0.781377	1.81988	0.876936	2.11178	1.0279	0.00736465	2.90239
Nsmaf	3.4452	2.48751	0.581735	0.800334	5.32561	4.90002	7.57123	3.50868	0.00168763	2.88687
Tbc1d16	1.11416	1.23756	0.810499	1.70853	3.56255	2.61237	5.32676	2.53423	0.0153752	2.84382
Spry1	5.03468	2.35763	5.13825	7.44881	15.6319	12.1491	14.6665	13.8768	4.55279e-05	2.81006
Fam20c	30.2561	18.5176	36.8659	19.0328	75.799	85.7726	58.7624	72.2676	0.000189482	2.79369
Kifc3	4.29374	6.81209	7.37348	8.04702	18.3619	10.8757	30.1567	14.4736	0.0187983	2.778
Rmrp	2.9922	1.96612	4.79621	7.48632	15.4282	9.13375	13.2251	10.1101	0.00456962	2.76787
Snord65	4.64069	4.85576	2.20377	3.86427	12.412	6.06294	7.84666	16.9015	0.0489325	2.76569
Cd63	504.655	662.695	326.345	343.528	1311.68	1250.61	1148.93	1283.53	1.97851e-06	2.71855
Ccl22	133.594	62.6441	96.3704	44.5548	203.776	369.518	147.021	195.831	0.00396494	2.71671
Car2	6.74906	3.93035	9.28366	3.50833	23.2273	20.898	12.198	7.57714	0.00766975	2.71517
Hacd1	2.79139	2.12216	1.75786	2.18663	6.38089	5.0124	7.08089	5.67781	0.000665632	2.70729
Slc27a1	8.85931	13.4646	9.17928	14.0314	32.8157	26.5692	40.6225	21.9624	0.00343227	2.67494
Mir5107	8.38759	2.02948	9.77357	5.90912	9.21697	22.6708	19.0544	19.0231	0.0195359	2.67427
Znrf3	0.227905	0.298932	0.346006	0.649782	1.06118	0.797887	1.5855	0.762094	0.0119614	2.65413
AI429214	0.481143	0.579016	0.303971	1.05871	1.51637	1.26444	2.5157	1.26842	0.0471533	2.64184
Abhd15	2.80832	3.3435	2.50084	8.67196	14.4947	4.14	18.0709	8.99087	0.0481393	2.62827
Maml3	1.64809	1.17251	0.600536	1.65368	3.58479	2.32215	4.84921	2.6726	0.00170072	2.61434
Bbs9	2.3379	3.29114	2.35743	3.87466	9.69509	4.97158	10.6967	5.51925	0.0102231	2.59027
AI506816	1.40808	1.29776	1.53478	1.32117	2.5661	3.00829	4.31003	4.56213	0.0237001	2.56925
St6gal1	4.89141	6.83603	3.87587	7.14325	17.0118	10.0167	22.3188	8.6903	0.00619466	2.54469
Pak1	5.1103	6.34384	6.94023	8.67973	18.2125	14.4531	20.4487	15.9132	2.7724e-05	2.54387
Lrrc42	2.51269	1.84011	2.24293	1.78401	5.038	4.88381	4.04017	7.46375	0.000160391	2.53849
Pus7	1.88026	2.92906	3.22986	2.51299	7.6864	7.01674	8.59854	3.50301	0.00119685	2.52575
Snora33	1.61837	1.58233	3.40728	0.91872	3.57192	5.76438	5.20225	4.21376	0.0190682	2.47189
Gpnmb	109.919	188.783	104.449	150.626	323.065	331.707	341.285	369.775	4.06759e-05	2.46613
Elk3	7.67077	8.16622	9.08468	8.81628	20.8168	21.0791	23.8196	17.0473	6.27638e-06	2.44881
Thbs3	1.27759	2.14939	1.37476	2.6379	4.30061	3.72999	5.29088	4.95656	0.000580719	2.43752
Mir6236	518.081	423.084	627.933	955.075	2041.73	1800.07	947.895	1309.43	0.0458081	2.41623
Cd300a	11.613	12.9458	3.32219	11.0451	21.3361	19.1054	27.0821	26.3674	0.00898007	2.40841
Timp2	21.0589	24.9604	14.8659	24.5179	52.8357	33.8502	64.9184	53.3489	0.000223843	2.3982
Eif4e3	2.72877	1.67286	2.59042	2.19604	5.81163	4.75058	6.67549	4.8934	0.00157285	2.39351
Fbxl4	2.22685	3.03467	1.86767	2.55645	7.38708	5.25062	7.60786	3.05745	0.00426212	2.39157
Zfp809	8.05331	5.21063	8.56001	9.62318	15.7463	20.4304	22.6924	16.2256	0.000666524	2.38357
Rn45s	617.757	517.762	658.138	1066.48	1920.94	2143.47	1006.09	1676.46	0.0464619	2.35891
Cdc42ep4	4.44176	7.2081	4.07869	5.44496	14.7905	12.6304	13.1109	9.48476	0.00271773	2.35582
Avpi1	7.55865	7.78209	9.04918	10.4249	26.6775	13.3583	25.6577	15.8152	0.00371018	2.33736
Lars2	108.318	93.2975	134.186	193.556	422.562	355.021	181.738	278.109	0.0230279	2.33736
Ifnar2	44.2932	21.4482	40.6307	34.5561	83.9961	82.429	70.096	80.2866	0.00111513	2.24712
Tha1	1.99581	3.5297	2.72298	2.96962	7.29858	6.52881	7.15527	4.01316	0.0125399	2.21732
Mettl10	2.70432	2.04264	1.63611	2.63258	5.14342	3.94467	4.99987	5.95545	0.00490631	2.20976
Snord104	13.336	4.38911	8.64733	4.86733	18.8285	9.4417	16.8584	23.8134	0.0257498	2.20301
Trim16	1.42193	2.27646	1.33396	2.12876	3.78526	4.04987	3.52308	4.51039	0.00399203	2.1992
Igsf3	4.20427	2.79314	6.55971	2.97962	7.14559	13.5033	6.91908	8.71035	0.00746275	2.18662
Cfp	53.0506	60.8292	54.9495	70.1734	140.548	106.182	140.34	135.17	0.0205775	2.18459
Tnni2	3.30693	5.92581	2.78065	7.0485	9.5111	7.29414	12.3065	12.5863	0.0319674	2.18131
Akr1c13	7.84734	7.39136	6.88296	9.73629	19.8058	11.8574	20.8685	16.6925	0.00259341	2.16923
Gramd1b	4.42772	3.33614	5.09856	3.99141	9.05187	12.5397	7.90866	7.10527	0.000533578	2.16502
Tctex1d2	7.0416	10.1509	6.16748	10.8275	17.5704	17.2818	16.919	22.1098	0.000540535	2.15766
Suclg2	4.53235	5.92981	2.94357	8.35748	13.0752	6.99035	15.5779	11.2187	0.00701614	2.148
Cd99l2	1.31213	1.18642	1.3266	1.37084	3.49878	2.48196	3.03771	2.20914	0.000987101	2.1389
Tmem120b	3.24058	6.01971	3.72468	4.32175	9.54555	6.86213	10.6566	9.8871	0.0253348	2.12857
Mrps6	14.7541	15.3979	14.6049	18.6872	44.8359	19.6859	42.2869	27.6854	0.0437958	2.11812
Pdgfc	5.03729	4.63041	2.96167	7.85683	9.36957	7.59	13.1502	13.1752	0.0436157	2.10748
Grap2	4.25928	4.6703	4.87296	7.63509	10.2708	12.6156	12.8023	9.58981	0.00224828	2.10694
Nt5c3b	8.52811	7.5897	7.69306	7.81716	22.5088	14.2831	17.7791	12.0683	0.00383288	2.10348
Zbtb32	8.06526	7.36827	10.0478	4.98383	11.3119	22.7237	8.72899	20.7653	0.0430315	2.08178
Park7	49.408	57.8365	37.3603	69.6398	118.065	85.9612	127.913	111.522	0.0324619	2.06938
Rcan1	20.8014	24.0084	35.6514	20.5424	40.1449	64.2535	37.9926	65.4634	0.000993243	2.05684
Zfp36l1	10.3811	11.229	9.17763	8.93024	23.7562	17.4642	20.6999	19.5014	0.00164133	2.04736
Acp5	1103.21	842.053	1281	860.881	1954.13	2473.68	1535.25	2400.58	9.02902e-05	2.0463
Swap70	19.643	13.6411	10.7025	12.4379	26.8455	41.5519	21.9707	24.0586	0.00256139	2.02614
Tceal8	2.87118	2.64868	3.7862	3.54228	6.92804	6.84979	7.5269	4.71086	0.0221506	2.01691
Zbed3	1.45274	1.52462	1.95708	3.17597	4.1795	3.16755	4.95319	4.15706	0.000503569	2.01662
Gkap1	1.30691	2.29068	2.36572	2.26945	4.11285	3.71079	4.88182	3.92538	0.00139584	2.00784
Acot2	5.8895	7.73542	6.69398	10.2612	19.2353	7.41241	21.4459	12.867	0.03332	1.99023
Snhg20	14.6141	20.7357	20.8258	14.427	38.4907	28.5978	32.48	40.9856	0.00624827	1.98937
Tnfrsf11a	3.46435	3.66985	4.64114	5.14615	9.6735	11.5563	8.005	4.50766	0.00992474	1.98822
Bcl2l12	2.21692	3.88494	2.54376	4.00033	6.96574	3.60808	7.66803	6.97821	0.0326724	1.98652
Adgrl2	22.5706	17.1431	23.9599	21.7685	44.2742	54.9735	37.1954	33.3093	0.00029872	1.9856
Tnfrsf13b	1.69946	2.22758	1.8313	2.45057	4.38725	3.94664	4.47661	3.43827	0.0240791	1.96762
H2afy2	0.735364	0.827861	0.490953	1.19458	1.54752	1.58285	2.0056	1.32177	0.00710193	1.95826
Dynlt1b	15.2226	18.5243	11.3709	18.0793	37.0561	18.1809	34.4657	34.0526	0.0104118	1.95673
Mvb12b	5.97976	5.95662	5.47274	7.59253	13.4787	7.25261	18.6455	9.48979	0.0368702	1.95073
Tmem65	15.3292	16.9309	23.1678	15.3326	33.8863	39.8294	35.6498	27.9369	0.000535358	1.93906
Dbndd2	4.05987	5.25611	4.2582	4.99168	9.49613	6.65007	10.578	9.36609	0.00362864	1.93885
H2-DMb1	60.2679	55.667	80.3322	60.2062	105.255	98.9256	160.529	129.204	0.0415142	1.92543
Adgrl3	1.80677	1.47356	1.71946	2.93066	3.90562	3.3934	4.87325	3.125	0.0474135	1.91736
Syp	2.95611	2.81898	2.45508	4.68077	7.0347	4.9721	7.54175	5.02927	0.0274589	1.8967
Maoa	6.27241	6.98071	5.66285	7.3634	12.0279	11.7288	12.1674	13.9723	4.78304e-07	1.89528
Plod1	16.5077	29.9057	17.5521	26.9997	45.6693	29.0403	57.6361	39.2432	0.0340987	1.88534
Lpar6	1.16914	2.25453	2.33065	2.16149	3.21545	2.47355	5.84985	3.45938	0.0320562	1.88356
Uck2	23.7771	33.9306	34.4129	22.0222	54.3302	57.9666	64.6255	37.8641	0.00611294	1.88096
Ppap2c	4.98973	6.1284	5.79761	5.01246	9.52589	10.2665	10.8307	10.4709	0.00592412	1.87006
Adarb1	17.6739	20.5406	24.1238	23.9096	42.6764	46.9281	45.516	26.2452	0.000295046	1.86994
Slc6a4	16.8295	18.4911	14.4385	20.9729	36.5667	27.5382	37.4559	30.7182	0.00295137	1.86892
Rcn3	1.02202	1.89109	2.05242	2.41385	5.10377	2.51929	3.52643	2.71795	0.0184154	1.86746
Ngfrap1	4.48707	3.83855	4.8878	4.83817	9.5474	7.57375	8.42047	8.10469	0.000432897	1.85914
Pltp	45.4182	99.891	56.5328	71.3528	135.213	95.6765	146.108	130.043	0.00208491	1.85565
Serpinb6a	112.477	146.6	147.607	124.288	266.191	226.153	240.918	248.388	0.000203705	1.84862
Plekhf1	1.16945	1.99189	1.04338	0.466137	2.31277	2.23313	2.31188	1.85752	0.00340189	1.84774
Tmem80	4.19233	3.99752	3.27992	2.2237	5.00157	4.36858	7.52785	8.37385	0.0429408	1.83941
Ppp1r21	9.65198	8.9968	6.38333	14.2802	21.4907	10.162	26.0055	14.6926	0.0449644	1.83828
Basp1	207.248	185.836	132.349	61.0243	246.828	394.237	206.689	226.907	0.0246944	1.83232
Rsbn1	3.30044	2.50445	4.3986	5.86748	5.77963	8.56483	6.63901	8.44918	0.0103329	1.82628
Mthfd2l	2.25323	2.58743	3.78357	3.73115	6.04954	6.05168	5.54939	4.98196	7.7496e-05	1.82512
Fam60a	0.931568	1.88807	1.62278	1.54809	2.73592	2.81772	3.59096	1.86016	0.00802321	1.82329
Lrrc25	18.0042	20.2512	15.6389	10.9746	31.1343	43.6305	24.0945	19.1898	0.0473115	1.81855
Metap1d	4.01888	3.14706	3.41125	6.74902	6.47585	6.45366	8.89312	9.64606	0.0342426	1.81156
Hmgb3	1.48701	1.91162	2.21576	2.26932	4.04285	2.84303	5.09133	2.37494	0.0196211	1.8102
Rp9	47.1387	51.2	44.983	53.1942	111.072	69.4173	97.1999	77.2149	0.00213577	1.80557
Dnajc12	3.1243	3.64919	2.95315	3.14131	4.78188	4.98907	6.76144	6.74867	0.016347	1.80299
Nckap5l	2.10218	3.18019	3.02378	3.42631	5.30197	4.20039	7.1095	4.61028	0.00552554	1.802
Tesk1	8.71068	9.14254	11.2011	7.69594	18.4431	15.7831	18.9942	13.0244	6.66759e-05	1.80039
Tmem159	40.4934	35.8923	59.6623	30.4375	100.012	86.2525	57.7934	55.6199	0.00651593	1.79954
2410002F23Rik	16.2699	23.5239	25.641	22.8289	49.9803	37.893	50.8985	19.8594	0.018927	1.79634
Slc25a13	2.09859	3.7846	4.54022	5.13389	6.13799	6.64738	8.61138	6.60951	0.0364196	1.79509
Plekha8	0.812242	0.751683	0.704316	0.836529	1.7044	1.36692	1.41241	1.15244	0.0304615	1.78989
Ppat	3.34834	5.07681	5.23118	3.7361	9.82358	6.5109	9.58747	5.23001	0.0326519	1.7866
Ccdc107	6.3419	7.78933	5.94711	6.97717	12.4756	7.87916	13.7468	14.3127	0.00216687	1.78654
Pid1	56.9149	34.0304	80.7857	54.5343	124.825	108.192	107.698	62.8821	0.0281067	1.78339
Hmga1-rs1	41.7909	46.9251	35.6023	31.9141	71.7717	78.8165	61.8192	65.0513	0.0300345	1.77544
Emilin2	71.3422	56.5071	31.1721	30.6711	87.1583	94.7618	88.4325	64.5073	0.0263795	1.76487
Rbpms	7.0709	5.80497	9.10522	12.7473	18.7371	10.6255	15.3768	16.4519	0.044929	1.75981
Rac3	7.93213	12.5954	13.2028	9.67714	22.5215	18.8033	17.7674	17.0918	0.00324069	1.75335
Bzw2	39.4509	56.4218	33.7332	61.8586	91.7377	54.6602	110.538	78.7149	0.0229193	1.75268
Cst3	585.332	659.666	472.504	564.691	971.742	769.948	1153.07	1101.46	0.0284921	1.75101
Skp2	1.1036	1.13718	0.804691	1.2231	2.17678	1.85921	2.40299	1.10934	0.0220128	1.75076
Ext1	43.6887	30.5271	47.984	41.0564	74.1814	95.7692	61.5522	53.1919	0.00220136	1.7434
Anp32a	77.05	66.6399	44.8616	74.3641	128.271	110.882	122.192	94.2652	0.000190981	1.73264
Lancl1	2.64148	2.36628	1.59256	2.77719	5.05133	2.35519	4.42723	4.45194	0.0247937	1.7289
Mid1ip1	14.0572	14.4458	16.7565	17.5494	29.2543	25.1398	27.4032	26.7558	0.019626	1.72715
Znhit6	1.97145	2.59533	2.54054	2.67827	5.36171	3.54457	4.87299	3.12999	0.0349716	1.72061
Trmu	2.02112	3.05667	2.99354	3.17057	4.96643	4.03464	5.43287	4.93531	0.0159171	1.71658
Cant1	17.1521	17.7977	13.6995	21.3288	35.0736	22.0238	37.2759	25.7431	0.00713004	1.71546
Cited2	45.848	30.0616	31.1766	35.1409	59.5958	61.3142	45.4795	77.3725	0.00282066	1.71339
Sp3os	2.91157	2.73747	1.85881	3.41663	5.2821	3.11741	5.6243	4.75532	0.0339008	1.71247
Vcpkmt	2.99949	5.96386	3.79866	4.64951	7.05898	6.94528	9.07188	6.7985	0.0144851	1.71171
Fam3c	18.2435	26.549	19.1239	27.198	45.4753	32.6687	46.6127	30.1133	0.0495464	1.69897
Sod1	169.69	193.158	125.854	177.164	279.427	244.391	259.995	344.815	0.00775971	1.69487
Ppt1	68.5623	77.4675	64.007	87.6808	149.491	85.1309	167.62	101.845	0.0203968	1.69294
Tmem243	40.6542	33.5795	66.1683	23.5821	77.6674	85.3394	62.3738	51.9917	0.0270703	1.69104
Sh3bgrl2	14.2254	18.8499	15.842	24.9688	30.2542	27.9916	35.3533	30.8253	0.0107187	1.68308
Pou6f1	1.64677	1.95888	1.35477	2.769	3.8847	2.4	3.65969	3.12017	0.0278366	1.68142
Plekho1	18.9174	22.9648	22.5046	15.5618	30.5286	35.4308	33.5528	33.6104	0.000111795	1.66427
Xylt2	3.56324	4.22722	4.2041	4.7775	8.39288	5.6245	8.8465	4.99119	0.0120549	1.65688
Lins	0.469526	1.12638	0.944571	0.709739	1.25678	1.41347	1.5494	1.20838	0.0235893	1.65005
Cd244	9.29805	7.35896	2.94212	6.88143	9.85929	10.2782	11.6716	11.9363	0.0483377	1.64953
Dusp22	11.9983	14.354	9.51538	13.9043	23.1324	17.0219	22.0234	19.5299	0.00705741	1.64035
Pyurf	0.837396	0.931069	0.9076	1.11488	1.54643	1.12895	1.67986	1.8847	0.0177452	1.62941
C1qbp	42.4715	60.9025	50.2726	55.3471	93.573	71.1714	105.41	70.3423	0.0431744	1.62892
Ifitm10	1.547	1.27298	0.640614	1.52254	1.88972	1.37124	2.68264	2.21487	0.0387788	1.62468
Havcr2	46.7004	48.3537	46.1633	47.769	79.3811	83.9055	86.7816	55.8557	0.0124273	1.61843
1700021F05Rik	8.57221	10.9138	12.1937	11.4396	21.7938	14.2112	19.4816	14.1755	0.0053543	1.61414
Retsat	3.74463	4.61311	3.35251	4.65852	7.16082	4.54512	8.06475	6.63652	0.0428806	1.60954
Mina	13.0109	8.02694	12.9184	11.5889	20.9469	18.2386	18.0425	15.8569	0.034118	1.60335
Trip10	13.305	14.0868	17.2191	9.42111	24.4353	26.698	18.3678	17.0102	0.00897858	1.6
Fcgr2b	254.276	237.055	153.181	158.328	373.211	266.906	406.373	234.179	0.0441653	1.5951
Igsf8	117.08	114.037	171.752	98.5987	209.41	222.036	188.823	175.522	0.00217443	1.58681
Zdhhc8	2.57815	3.4521	2.56801	3.93337	5.35803	4.47599	5.31336	4.69208	0.0376915	1.57853
Mtfr1	2.55487	2.6763	2.12536	2.33164	4.47264	2.42522	4.76922	3.61644	0.0321941	1.57164
Igf2bp2	19.8166	13.5031	18.8758	17.9268	23.5836	38.7776	19.9077	27.5552	0.0358266	1.56537
Slc9a9	3.8237	3.348	2.6451	5.11496	6.28399	4.08122	7.20197	5.73349	0.0361108	1.55675
Cep78	4.87901	4.6918	4.70531	6.9	8.1619	9.81044	8.48898	6.36631	0.0352583	1.54763
Apobec1	28.3542	23.1617	21.495	26.5109	42.8935	36.1481	41.3945	33.5212	0.019773	1.54642
Camkk2	9.99878	8.82685	9.16931	9.78999	15.6471	12.7841	15.1485	14.8972	0.0305544	1.54618
1110038B12Rik	18.3949	21.1003	22.4529	21.0481	38.1045	27.1862	29.8799	32.812	0.00474382	1.54138
Txnrd3	1.63226	2.17659	2.37528	1.73876	2.71651	2.61449	3.7761	3.1504	0.0410725	1.54028
Nsun2	17.4033	22.8248	24.238	20.5255	35.8853	31.7133	38.2809	24.697	0.0237168	1.53571
Gdpd1	7.13713	7.21481	9.49653	6.35192	13.4067	11.7166	10.3773	10.6129	0.0245986	1.52518
Alyref2	4.30313	3.97091	3.92519	3.6121	7.30272	5.7859	6.26256	4.7257	0.000628989	1.51948
Fbxo4	2.66332	2.63018	2.15784	2.30223	3.09628	3.56969	3.18056	4.98996	0.0104812	1.51584
Lmo4	147.527	144.739	177.642	200.481	309.89	207.009	258.445	239.606	0.00268594	1.51389
Fam58b	8.34761	10.2452	11.6644	9.15202	18.8671	12.1147	16.7592	11.7782	0.0275414	1.509
2300009A05Rik	6.63929	9.65985	8.97402	9.57666	14.8331	10.7155	13.0473	13.9884	0.00937368	1.50743
Eva1b	22.551	24.217	28.0743	16.609	36.0108	34.0421	39.4756	28.2401	0.0303338	1.50592
Mrpl13	23.9645	26.0908	22.139	29.6024	42.7482	25.5714	43.9385	40.6455	0.0321742	1.50156
Kars	30.7685	38.8366	38.9955	37.903	54.7464	49.7306	63.3119	52.0702	0.0219094	1.50037
E130012A19Rik	8.89431	11.5265	14.2802	6.65116	14.0347	18.5513	14.3359	14.9811	0.0184229	1.49577
Ctbp2	8.00094	10.3317	9.77912	10.7441	14.9604	14.4465	15.5531	13.0398	0.00314153	1.49142
Nob1	14.9085	18.1833	20.4579	15.2654	28.0164	25.578	30.7317	18.2396	0.0244207	1.48974
Hgsnat	22.7343	27.3474	20.8524	28.2983	37.1647	34.1091	37.7161	38.3823	0.0044597	1.48463
Itpripl1	4.5646	6.03578	5.26488	5.3555	8.64463	7.438	9.53247	5.85018	0.0255923	1.48049
Mtmr9	10.5143	10.7546	10.0264	11.8963	16.9403	14.3524	20.2557	12.419	0.0160442	1.4799
Sipa1l3	7.80835	6.56031	5.88197	7.84495	10.3553	10.8457	10.7678	9.5475	0.0141258	1.47599
Ms4a6d	106.008	88.7232	112.233	113.678	170.364	148.796	147.654	152.81	0.0321839	1.47293
Rps28	607.572	684.711	661.318	644.38	1068.9	750.541	958.067	1036.07	0.022105	1.46788
Zfp593	10.6224	14.7775	15.9711	9.83798	20.2434	20.1329	19.7696	14.8477	0.0139853	1.46356
Thra	7.97803	10.4569	9.89382	8.32621	14.9066	14.6952	14.8932	8.88435	0.0333593	1.45503
Elmod3	2.26266	2.04078	1.69571	2.10551	2.91281	2.8177	3.09055	2.93878	0.0290446	1.4455
BC003965	5.29444	5.8973	6.50805	4.86264	9.1347	6.22657	9.76362	7.49408	0.0105087	1.44375
Snhg17	5.05834	5.77289	8.9725	5.27336	9.25309	10.0181	9.28823	7.45861	0.0191001	1.43456
Ranbp1	97.2434	116.997	110.011	111.032	173.827	139.255	167.065	139.989	0.0210792	1.42458
Sf3a3	17.4412	21.4182	20.4101	22.2173	32.4195	25.6969	30.6796	25.9855	0.0032559	1.40809
Slc38a1	20.2513	17.1179	28.09	20.7878	28.1771	39.1957	26.2917	27.4895	0.0444463	1.40426
Snx18	18.8888	25.879	21.0647	17.4323	32.0163	32.1375	30.8304	21.5675	0.0494783	1.39929
Rrp15	19.3435	21.6581	21.3727	19.197	31.9127	28.552	31.5075	22.2	0.017011	1.39917
2010111I01Rik	21.5462	37.3564	40.4293	23.4195	44.4082	45.7156	36.9001	44.0446	0.0449081	1.3933
Ankrd50	2.78018	2.25383	2.84007	3.09576	4.09741	3.85836	4.23554	3.08704	0.0174587	1.38921
Ostc	36.1634	44.896	33.571	43.5814	55.2979	40.7301	64.7567	58.9993	0.0397086	1.38893
Rap2b	24.0689	26.956	30.9214	25.3436	39.2224	43.3811	34.8146	31.6329	0.00746831	1.38887
Fbrsl1	9.22263	9.90698	9.70527	8.27118	14.9932	13.9868	13.8218	8.64601	0.0398118	1.38547
Fam222b	2.72161	3.52163	3.6761	3.13273	4.48826	4.65912	4.13883	4.8094	0.0127153	1.38348
Fam98b	14.8845	15.4736	17.292	21.011	25.1657	23.7395	24.8266	20.9615	0.0105739	1.37859
1810032O08Rik	11.1758	12.8564	13.3462	9.13114	16.3154	13.9968	19.634	14.1548	0.0139856	1.37742
Particl	1.48999	2.07646	2.09535	1.98448	2.47706	2.50827	2.77529	2.77252	0.0173674	1.37268
Usp22	14.2329	15.2743	17.6405	17.1017	20.6865	24.4331	22.4519	20.6452	0.0121332	1.37246
Ly9	34.6472	44.4434	40.3463	42.5463	58.9505	60.4041	46.5733	55.0798	0.0305133	1.36416
Ciapin1	9.36406	10.7057	9.51943	7.69659	14.9097	13.7138	12.1899	9.54573	0.0423822	1.34969
Snrpa1	21.6112	24.2421	26.1203	22.2874	34.4791	27.4532	32.9781	32.2591	0.0438432	1.34875
Serbp1	43.3549	49.5334	48.878	48.7471	70.2477	57.329	73.8917	54.3968	0.032477	1.34285
Eif1ax	46.9197	55.4496	58.8946	49.2472	75.768	76.1718	69.8745	60.6053	0.0116457	1.34143
Rhbdd2	2.30856	2.68021	1.9365	2.79229	3.89333	3.15103	3.35359	2.64267	0.0416262	1.33848
Rps4x	620.806	656.36	566.161	646.017	928.222	651.341	870.668	868.623	0.0477092	1.33321
Xpnpep1	41.6853	47.2885	48.0633	42.3373	60.8465	58.7515	61.3179	57.7789	0.00455784	1.33052
Elmo1	13.8203	13.4947	7.65339	13.855	15.9715	15.837	18.0357	14.8791	0.0241229	1.325
Alkbh4	3.9549	4.11167	3.59069	4.03448	5.87112	4.42143	5.37581	5.07408	0.042615	1.31983
H3f3b	622.578	735.384	620.459	563.813	808.466	859.364	712.205	950.801	0.00226652	1.31019
Rpl21	214.017	235.374	208.813	218.648	324.732	239.514	288.749	292.221	0.0216166	1.30602
Mrps30	18.7955	23.6418	22.4314	25.253	30.7597	26.0632	28.2899	32.5276	0.0281188	1.30501
Ttc4	7.0235	7.90412	8.52593	8.22784	12.014	8.6143	11.5958	9.06659	0.0310332	1.30235
Fam53c	4.96221	4.97165	4.29725	4.96394	5.75696	6.26676	5.51228	7.49033	0.0108604	1.30222
Mprip	9.10173	9.32168	9.75166	9.87269	12.0794	12.9835	13.0898	11.3143	0.000166866	1.29934
Mark2	37.9287	35.6901	35.8092	43.2438	53.4386	44.8797	59.3236	38.3211	0.0497461	1.28337
Adgre1	164.124	131.818	125.348	145.937	201.583	172.516	182.596	171.28	0.0242632	1.28335
Tpt1	1697.81	1753.91	1661.39	1520.04	2456.55	1869.94	2016.89	2129.84	0.0491093	1.2774
Ppp2cb	72.0142	78.5981	69.2111	72.8743	94.1967	79.3378	102.127	98.1839	0.00434901	1.27715
H2afy	68.0085	72.0321	72.6849	75.5923	92.9698	87.6306	99.3679	87.5922	0.00460597	1.27475
Rbbp7	37.7866	45.5491	39.9468	48.1214	54.9072	52.1925	57.3101	53.9217	0.00865417	1.27362
Ndnl2	12.847	17.0062	15.0033	13.8931	18.8547	16.4494	19.1426	20.3754	0.0145592	1.27311
Ddx24	39.5505	39.9447	41.7635	36.0371	50.4285	52.3448	51.2386	46.0188	0.00541935	1.27151
Npc1	78.4188	71.5007	78.6282	81.5948	96.3328	102.976	104.973	87.3539	0.0158214	1.26268
Pop4	24.5041	24.0505	25.8755	22.3249	29.9907	27.682	29.2681	34.9298	0.00987349	1.25931
Fam104a	17.8836	20.1256	19.8193	19.6147	24.9748	23.9817	23.7526	24.5056	0.000501602	1.25498
Llph	42.1529	44.8638	46.6881	48.4311	61.4563	53.7014	59.7681	51.8671	0.00865001	1.24505
Mphosph6	23.9066	27.2074	26.5574	25.831	35.4496	28.555	35.7048	28.06	0.0311354	1.23423
Necap1	17.6159	14.5626	17.4279	13.9666	20.0439	18.8487	21.0069	18.3543	0.00642254	1.23057
Sptlc2	70.6203	65.9152	62.2659	73.7339	84.7385	75.2524	75.5668	80.3743	0.0215784	1.15917
Ppm1a	54.4694	50.7144	57.9221	49.6238	50.9517	47.463	48.187	45.4865	0.0368527	0.903014
Pip4k2c	34.9504	32.4363	34.2451	34.2418	30.6957	30.3019	29.4177	27.3029	0.00729772	0.866478
Rab7	259.481	250.571	276.424	230.963	225.484	219.134	208.316	223.742	0.00796797	0.861664
Sdccag3	37.5185	40.9827	42.2302	37.4179	34.8366	31.8978	34.3808	32.4268	0.025065	0.844504
Ppp4r1	22.9597	22.191	26.7207	23.1682	20.7449	21.9131	19.2786	18.0696	0.0337078	0.841987
Nub1	31.5003	28.0499	30.1551	33.4442	28.7738	23.6522	25.7758	24.5185	0.0456714	0.834245
Akirin1	67.2303	65.6632	58.051	60.6925	55.3667	53.5144	49.6168	49.7027	0.00423364	0.827453
Tmem251	41.2673	42.3559	43.9082	37.6316	37.9561	32.1498	29.1558	36.0577	0.015643	0.819418
Ginm1	45.515	44.9945	53.7632	47.2069	45.4881	36.8734	39.6079	33.9693	0.0202425	0.814485
Clk3	42.3057	34.8544	37.916	33.235	31.968	33.0952	28.3711	27.022	0.0147216	0.812313
Pcmt1	48.5243	44.7768	46.923	36.5887	37.998	36.1445	32.4553	36.2714	0.0144607	0.808134
Tbc1d10a	24.3512	31.4614	31.4671	26.2869	24.7674	24.3118	22.2376	20.2529	0.0180214	0.806479
Surf4	147.416	149.622	171.069	126.138	122.302	131.287	113.901	110.953	0.0305862	0.805159
Herpud2	26.885	21.4747	27.7131	26.4141	20.2978	20.3106	20.3714	20.5296	0.0292404	0.795515
Cd47	294.221	332.934	376.034	306.175	303.082	242.904	292.825	197.271	0.0477008	0.791303
Csf2ra	401.031	426.201	475.638	438.816	337.304	375.98	335.47	322.945	0.0359117	0.787582
Prosc	31.2045	26.3448	32.7921	35.885	23.6245	24.7948	24.6093	26.0748	0.00407264	0.785294
Atg12	19.4397	19.7436	24.23	21.7641	19.9233	15.5642	14.7064	16.6636	0.0210234	0.785171
Shc1	39.0248	40.4353	42.1111	41.4372	33.7629	29.3664	36.6181	27.5246	0.00433622	0.780904
Plcl2	15.2802	13.1649	16.0879	16.1258	11.7395	10.7084	12.0245	12.7648	0.00437284	0.779103
Mical1	55.9767	59.8032	51.3247	47.8954	45.4469	42.5362	38.9426	39.9772	0.00507151	0.776396
Tbcel	7.81943	9.2537	10.5502	11.8855	8.04317	7.57336	7.47553	7.55199	0.0477728	0.776191
Lrrfip2	62.4178	52.8335	46.9847	44.8376	35.3619	49.0787	29.8034	45.4736	0.0489396	0.771419
Ccdc9	50.535	49.0337	55.6244	43.8331	39.1116	47.2103	35.1239	31.6267	0.0127598	0.769223
Zfand5	30.3828	30.5686	31.6214	36.5832	24.3126	27.3083	23.7343	23.8527	0.0384224	0.768305
Pfkp	66.5868	68.0395	72.0359	54.466	50.3384	57.1909	47.3553	44.5236	0.00652095	0.763731
Prdm4	10.5682	8.73199	11.8372	9.9898	9.02883	7.17823	8.54336	6.41518	0.0371098	0.758374
Smg5	22.7975	22.5179	25.2356	21.4872	16.8702	18.9061	19.3475	14.1639	0.00870842	0.753083
Gla	33.5258	31.6959	34.7136	36.3516	25.7512	26.9547	20.682	29.1408	0.0022008	0.752482
Trpv2	107.696	142.802	104.453	87.9577	87.5242	76.6949	90.4779	78.4507	0.0401895	0.752237
Chpf2	32.8613	31.5993	31.9037	41.123	21.8985	27.3719	23.9492	29.9968	0.0244061	0.750916
Cdyl	17.9358	12.2816	18.0306	17.8136	11.9202	13.9641	10.3642	12.9617	0.0170068	0.745298
Atp1b3	265.762	273.847	334.615	260.323	231.893	197.942	204.243	208.003	0.000452494	0.74224
Atg2a	15.9788	14.2952	15.6153	15.5453	12.9372	10.3018	12.3272	9.9218	0.00524046	0.740851
Arsb	8.13268	8.08807	6.37819	8.63189	5.84348	5.8953	6.97622	4.36151	0.0260798	0.739735
Tmem189	95.4477	115.594	116.171	85.9887	80.8724	73.2859	87.5703	63.5844	0.00542813	0.738958
Pip5k1a	16.6983	14.3338	15.7378	15.3809	10.1733	14.7926	8.32754	12.4583	0.00857927	0.736563
Ubp1	92.1049	75.3674	70.3343	65.2583	52.2574	67.8712	60.525	42.4832	0.0231076	0.736354
Pla2g12a	9.635	12.8653	12.4867	10.9939	8.28896	6.6622	8.65906	10.2091	0.00777617	0.736082
Pi4ka	16.5325	16.1927	17.5637	17.2805	11.3707	13.3035	12.6102	12.3042	0.000941543	0.734283
Plekhm2	28.7565	34.3926	31.6435	38.3439	23.4841	22.2266	25.5128	26.4925	0.038212	0.734154
Abhd17c	156.766	122.474	203.082	140.34	126.072	120.565	85.8349	124.407	0.0449896	0.733793
Unkl	3.77666	3.70065	3.26798	3.41633	2.72575	2.75745	2.64409	2.22107	0.00499169	0.732621
Tbc1d20	49.8308	52.2765	54.0617	63.5472	44.4417	34.0432	48.0773	34.3312	0.00728717	0.7324
Ldlr	62.2791	68.5074	87.8395	52.8729	48.9002	57.916	48.451	42.7968	0.0484528	0.72962
Sla	381.18	368.686	381.975	277.561	303.206	244.4	304.401	175.43	0.0423202	0.729007
Hmgcr	25.7778	26.3372	26.7909	19.85	18.2992	18.3345	17.8405	17.4732	0.00825544	0.728812
Lrp12	91.0047	78.5826	99.1169	79.7712	63.6314	72.9978	49.524	66.0822	0.0156109	0.723905
Sun2	104.116	100.72	108.118	81.3513	79.0165	77.2978	70.2343	58.759	0.000956997	0.723639
Wsb2	65.2135	60.9463	84.6648	55.9101	42.5604	54.0301	46.0792	50.3002	0.021896	0.723556
Snx7	19.7358	20.7906	28.6349	21.4583	17.682	15.094	16.5911	16.1113	0.0124833	0.72287
Mapk6	76.2632	72.5228	88.2343	93.5489	53.8979	79.5627	49.2924	56.1309	0.0333953	0.722728
Mt2	987.161	1100.23	972.382	775.933	500.02	697.513	590.546	980.3	0.0359682	0.721747
Atp6v1e1	476.458	430.206	521.848	408.831	324.649	348.802	253.23	395.682	0.00183596	0.719731
Wdr48	13.9597	9.91365	14.0673	13.2561	9.59495	9.38346	9.67338	8.09953	0.00510974	0.718395
Fam160b2	10.4536	10.3694	8.62039	9.34765	6.57622	8.89973	7.24908	5.0745	0.0439197	0.717377
Csf2rb	306.67	297.334	341.191	235.804	233.471	229.667	210.466	173.454	0.0329355	0.717263
Litaf	218.937	224.01	177.557	136.267	125.913	162.011	106.534	145.563	0.0373517	0.713623
Rchy1	26.1592	20.2977	23.1241	23.8039	19.0742	16.0478	15.0132	16.1791	0.000940316	0.710426
Vat1	333.734	345.775	472.563	300.876	248.607	325.176	200.566	257.115	0.0375131	0.709932
Ier2	199.511	235.763	146.134	178.089	124.554	137.729	104.519	171.163	0.0257018	0.708357
Gnl1	47.9622	55.1064	47.7107	34.3697	33.4238	37.8152	30.0341	29.7635	0.00372341	0.707894
Cyth3	88.2619	83.6465	129.461	88.2576	71.2287	79.1503	68.8532	56.4463	0.0161699	0.70762
Zbtb49	2.4633	3.31371	3.00834	3.21741	2.69031	2.13083	2.03277	1.60033	0.0335145	0.706801
Plekho2	61.5057	60.9283	71.4183	48.466	43.8692	54.4508	28.5993	43.5416	0.0291373	0.703581
5730508B09Rik	44.0846	48.6298	60.5241	40.171	33.9639	35.9189	28.6196	37.3184	0.00909508	0.702399
Il17ra	70.4074	71.1161	64.9726	75.4631	47.1908	46.9671	54.4037	49.3434	0.0102519	0.701998
Apbb1ip	133.402	120.895	146.982	129.92	96.2436	99.4979	83.6683	92.4043	4.12539e-06	0.700009
Gabarapl1	120.946	103.96	141.975	118.539	80.0911	100.452	65.331	93.6698	0.00246456	0.699546
B3gnt2	34.5963	41.5199	43.4829	38.9413	32.3787	24.8624	24.384	29.0012	0.00341706	0.69797
Pgam1	109.682	128.721	113.718	120.061	79.1006	74.3588	82.9754	92.3926	0.0262811	0.696464
Bet1l	33.7542	29.9136	38.4545	31.6704	22.8571	23.1137	21.9585	25.1395	1.51565e-05	0.695847
Fyn	25.6309	17.0953	28.5805	20.4775	13.581	18.4547	16.8059	14.9343	0.0139409	0.695178
Coq10b	36.2312	33.9738	36.3016	33.8296	20.8903	27.1192	21.8776	27.2876	0.00469455	0.692661
Pparg	56.5968	71.6356	64.7541	75.3158	53.2788	30.0108	50.6419	51.5929	0.0175243	0.69159
Klf9	55.8936	38.0574	61.9696	50.7297	37.083	36.9804	38.4795	30.2262	0.00297153	0.691022
Fam63a	23.1698	27.8533	18.3922	20.0587	15.1906	13.152	16.2266	17.0972	0.00652252	0.689557
Zfp740	9.58247	8.52925	10.6454	10.9964	7.83885	6.11614	9.1315	4.28374	0.0383018	0.68928
Mtmr12	6.66936	6.53881	5.43465	6.02145	3.34786	5.30674	4.10696	4.12282	0.0139577	0.685842
Insig1	63.978	59.461	88.5951	72.0967	52.5084	42.2757	55.2685	44.4924	0.0042552	0.684814
Pkp4	3.65894	3.17495	3.71221	3.95114	2.12797	2.23925	2.85933	2.6627	0.0135756	0.684324
Ccny	53.2104	47.1652	71.3589	61.1244	44.6885	37.117	45.3033	32.0689	0.00455062	0.683716
Fgr	62.9195	67.3132	62.1004	64.9728	49.4371	44.1235	37.1918	45.0913	0.0265019	0.683527
Icam1	226.76	220.257	258.939	189.131	155.803	184.827	95.5372	175.582	0.00478857	0.683487
Ndel1	83.249	70.5599	59.2362	50.2498	38.9735	59.3562	36.0639	44.6818	0.0176793	0.680254
Plekhg2	1.32188	1.39253	1.29601	1.07631	0.765385	1.07004	1.08418	0.507603	0.0467034	0.680044
Anxa4	351.898	390.511	421.469	335.955	272.989	260.405	219.573	265.404	0.000219328	0.679012
Arrdc4	57.5827	61.9783	71.5951	59.8753	43.1626	37.316	46.739	42.486	7.22586e-05	0.676155
Mir22hg	64.6139	36.3124	62.0005	52.0184	34.797	41.1569	24.9346	44.3473	0.0318423	0.675838
Cytip	119.442	120.878	108.499	90.8581	70.9998	68.6047	87.7904	69.5259	0.000476141	0.67539
Gas2l1	26.6088	36.8328	35.6115	33.3183	22.3412	20.8235	21.9752	23.81	0.00666858	0.67222
Fem1b	10.4835	8.2837	13.9462	9.68881	5.73417	8.0349	6.52515	8.17519	0.0366954	0.672187
Ubl3	102.786	100.513	84.4699	92.69	64.703	63.4344	60.7755	66.5553	7.92229e-06	0.671561
Cdkn1a	172.476	193.837	179.996	152.49	99.0975	123.014	107.479	138.091	0.00138664	0.669314
Tbc1d15	51.6605	36.2068	61.2899	55.2538	25.3399	44.0577	30.3142	35.7297	0.0336189	0.662759
Sh3tc1	112.299	106.874	151.054	112.805	86.8278	86.4526	78.8481	66.8078	0.000418491	0.660351
Rab43	34.5808	27.7177	39.4969	27.71	20.4666	27.0767	19.1782	18.6592	0.00166101	0.659546
Herpud1	89.9693	73.2468	104.059	97.6683	64.1524	45.908	61.0697	69.2155	0.0142292	0.658677
Asap1	48.9956	36.8822	48.2696	38.6446	26.6849	41.9363	25.1157	19.8979	0.0291486	0.657838
Myo1c	58.7146	53.3695	52.2534	34.5261	32.0406	42.9785	28.1429	27.5925	0.0081865	0.657681
Agtrap	24.3794	21.5823	34.7739	26.0587	21.4984	16.7373	16.6118	15.0911	0.0262393	0.655215
Zbtb42	8.04089	6.53007	7.71487	6.04159	5.26248	4.89353	5.24428	3.11711	0.00141703	0.654911
Itgal	102.428	95.9553	92.335	90.1397	62.7128	67.5823	61.8054	56.4708	4.60957e-05	0.652753
Hvcn1	283.967	262.552	326.17	307.912	191.58	171.533	195.874	210.282	4.38319e-05	0.651621
Tmcc1	12.9225	9.25583	9.40609	11.7304	7.03437	7.34098	7.17715	6.57769	0.00255617	0.650243
Hcar2	185.248	153.913	179.973	171.622	103.169	132.657	66.4042	145.301	0.00387889	0.647937
Itgb2	671.975	761.671	639.472	726.369	443.122	459.17	428.585	477.836	0.000182273	0.6461
Tmbim1	151.678	177.993	185.759	140.848	117.561	111.709	88.616	105.603	0.000272911	0.645344
Setd8	57.1966	53.4664	66.5085	63.5797	37.7742	41.0532	33.2178	42.4991	0.00321907	0.642074
Mesdc1	24.8247	28.5173	35.002	25.8778	18.0698	21.3737	16.0347	17.4218	0.000454432	0.638549
Gde1	176.937	167.46	212.697	172.488	118.783	118.745	98.5981	127.178	3.65676e-06	0.635076
Ier5	115.733	112.978	88.9415	84.9842	59.0882	77.7762	44.3839	73.7687	0.00310739	0.633459
Slc35b3	22.7405	21.1991	26.4117	25.1156	15.2204	14.5455	15.2403	15.4283	9.62285e-07	0.633425
Maff	179.763	188.094	191.91	161.734	98.8539	136.411	72.1793	149.05	0.000559868	0.632751
Gna13	82.4529	57.8986	100.279	67.1089	41.5967	63.7447	44.9482	44.301	0.0276974	0.632443
Casp7	21.6302	19.593	27.1675	24.3974	16.0177	11.3398	15.0885	16.1639	0.000478577	0.632049
Hmgn2	187.895	182.259	206.986	231.699	136.168	88.4888	150.918	134.214	0.00242739	0.630317
March1	49.3289	47.3487	84.4741	61.8539	36.5854	44.7144	44.8016	26.93	0.0490468	0.629897
Vkorc1l1	7.13423	8.92603	7.73493	10.2186	5.28194	5.02778	5.7243	5.26542	0.0427092	0.627295
Mafk	78.206	57.5833	67.6821	57.2932	37.1385	51.8027	35.1882	38.5173	0.000157283	0.623874
Gadd45b	328.202	243.626	371.912	309.42	145.596	285.626	98.3477	252.073	0.0198756	0.623766
Pgap2	27.9278	25.4524	32.5738	24.0183	17.8373	13.7597	19.7049	17.2008	0.00103053	0.623252
Psd	5.71217	4.77342	7.8951	7.24818	3.49365	5.43337	2.43849	4.52905	0.0116463	0.621658
Trem1	63.3446	70.6339	51.863	40.7757	38.2943	38.5796	37.1371	26.4476	0.00549583	0.619973
H2-Q4	118.081	88.1559	89.84	72.547	54.2133	74.7817	46.4427	51.866	0.0387782	0.616731
Traf5	37.0214	27.3354	41.346	33.234	18.912	25.6577	14.6603	26.2424	0.00156963	0.615466
Tagln	3.19547	3.36035	2.52174	2.8821	1.79268	1.67825	2.18792	1.66071	0.000224413	0.615237
Fpr2	149.71	125.925	172.476	162.54	110.01	72.669	80.8118	111.891	0.0100284	0.614787
Gm11696	3.21041	2.11781	3.57564	2.0328	1.30743	1.71937	1.43039	2.20434	0.0227789	0.612641
Zfp142	3.61268	2.29004	4.0547	3.33861	1.93203	2.43364	1.65685	2.02492	0.0112081	0.608198
Iqsec1	69.1486	55.4541	75.5326	69.1916	37.9731	43.8358	48.3475	33.0337	0.000288128	0.606064
Pttg1ip	124.365	133.764	145.015	110.172	79.8809	77.2515	72.5616	81.2613	1.11294e-05	0.605856
Cry1	10.9235	9.50947	10.7892	10.8441	5.85028	6.38953	6.87207	6.30712	0.00995505	0.605199
Bhlhe40	322.261	269.873	237.424	220.827	138.527	203.044	113.76	179.736	0.00139868	0.604642
Carhsp1	28.8316	28.3532	22.5582	24.6446	16.6082	16.2432	14.1784	15.7638	4.18941e-05	0.601924
Frmd4a	47.9295	41.8548	65.0441	50.5744	31.8672	37.8567	30.1989	23.3946	0.00224457	0.600563
Arhgap25	25.8518	28.4542	23.9478	25.6837	16.1267	13.6967	17.3303	14.9544	0.000233239	0.59794
Btg1	358.578	248.579	358.154	212.021	173.503	208.988	113.438	201.475	0.00592408	0.592395
Ncf2	241.275	256.474	178.373	163.302	119.578	133.652	107.221	136.176	0.00130252	0.591677
Aebp2	30.8197	32.4979	50.2598	35.0582	22.6672	21.466	21.9674	21.7345	0.00682172	0.591218
Ripk3	11.5863	15.3773	15.4294	11.7919	7.47381	7.34444	8.17044	8.97958	0.000868488	0.59074
Kctd6	16.0024	17.5331	24.4842	17.422	10.2816	13.3019	7.87816	13.0475	0.00132994	0.590524
Arntl	5.82084	5.22292	6.8796	6.87149	3.53033	3.27636	3.46396	4.31755	1.70872e-05	0.590009
Steap4	1.18552	0.804931	1.28066	1.43854	0.835732	0.878326	0.469842	0.546352	0.00449183	0.588454
Sec24d	4.40924	7.20345	5.36294	7.26951	2.57435	3.10854	4.07966	4.44106	0.0485679	0.587535
Ppp1r13l	2.99746	2.65877	2.94085	2.31893	1.58802	1.83721	0.760712	2.14269	0.019326	0.58357
Bid	8.7033	8.5698	7.93182	7.54015	4.01177	5.02113	5.07507	4.95043	0.0305819	0.583296
Lrrc61	3.39396	2.86987	2.09677	3.84381	2.44025	1.61669	1.41583	1.58272	0.0183258	0.581539
Rnf169	12.8686	14.6682	19.1771	22.538	11.1201	9.04066	15.663	4.25384	0.024725	0.579329
Rnf11	103.575	65.98	111.53	74.6289	39.1731	65.4236	29.905	71.038	0.0115776	0.577943
Tspan5	11.9781	13.2242	14.5194	13.6401	7.77729	6.78458	7.92542	8.20237	0.00231107	0.575919
Pon2	102.141	132.809	124.122	131.781	74.7228	51.524	78.4915	77.677	0.000112459	0.575443
1110007C09Rik	61.9876	75.4663	52.0553	46.5831	28.3666	36.5702	21.1659	48.9309	0.00880017	0.572134
Ak2	84.5438	100.251	80.3163	61.832	50.6113	49.9609	49.7782	36.6182	0.00135173	0.571999
Plcd1	8.42008	8.53123	16.0465	7.94064	5.87461	6.75288	4.98058	5.72792	0.0244881	0.571074
Pim3	37.9087	31.6393	29.9999	32.1823	16.0514	20.3689	16.1182	22.558	0.000161043	0.570405
F7	187.355	203.242	190.311	264.683	126.404	89.1364	137.321	126.307	0.00898681	0.566718
Nucb2	50.7892	60.0256	47.8398	62.0116	25.5704	28.6352	40.6726	29.34	0.0260461	0.563121
Cdadc1	14.1433	14.2825	18.3273	14.5264	9.09006	6.30396	10.2675	8.68479	0.000269398	0.561202
St7	129.318	101.179	151.844	109.387	83.9241	72.4954	63.5554	55.4106	6.97005e-05	0.560125
Trim36	2.89987	1.82081	2.64626	3.20147	0.956293	2.4807	1.57848	0.854586	0.0432219	0.559602
Dtnb	6.7435	8.52155	9.65674	8.38818	5.73169	4.38287	3.37369	4.98283	0.00142864	0.555855
Mreg	21.1854	27.4796	23.0717	26.1472	12.4213	13.7502	11.6004	16.1611	0.0069813	0.551447
Kctd7	2.88957	2.83662	3.85234	2.87407	1.73666	1.84173	2.33194	0.903316	0.00147364	0.550773
Spint2	7.56215	8.34287	9.68852	6.35932	4.7769	4.72451	4.12291	3.91709	5.51917e-05	0.550385
Itgad	17.0001	14.3388	18.1911	22.1619	11.4321	8.45898	9.96777	9.55052	0.00412213	0.550331
Trib3	10.3413	5.50986	16.1506	10.9043	6.78721	6.89896	3.97168	5.60387	0.0422541	0.543218
Slc36a4	26.5313	20.6044	33.2091	28.1443	14.2901	20.4652	13.8224	10.2338	0.00378882	0.542517
Tusc3	29.4251	42.5074	31.4927	46.3115	19.4383	16.149	26.4347	18.9787	0.0121232	0.54126
Slc3a2	385.771	356.021	435.704	330.316	168.558	211.88	164.261	270.154	4.40907e-05	0.540451
Slc2a6	31.1537	22.2296	43.4163	22.7345	17.2438	17.1097	8.77214	21.3661	0.0207925	0.53991
Rtfdc1	103.872	122.592	125.392	92.3354	65.1195	57.106	60.6215	56.0549	4.36916e-06	0.537941
Crlf2	117.407	124.49	130.069	109.445	61.4019	66.1228	59.9411	70.8964	7.77604e-09	0.536774
Ch25h	417.824	660.545	640.011	239.386	262.445	299.031	231.948	256.506	0.0225722	0.536313
Bmpr1a	3.14091	3.0835	4.04746	3.18194	1.23417	3.00064	1.6547	1.27838	0.00750263	0.536225
Pnrc1	127.065	93.3552	69.864	109.98	53.882	48.6971	40.9054	70.5517	0.00169676	0.534854
Cnnm2	5.95034	8.10733	9.44986	6.44457	4.09002	2.89862	4.79353	4.09956	0.000545698	0.531801
Mpc1	79.7166	81.0537	84.7003	96.3533	41.4037	44.8602	45.9192	48.4972	1.1811e-06	0.528715
Nr4a1	34.3259	32.8665	17.8657	21.982	11.0391	19.1436	12.0239	14.296	0.0240404	0.528305
Aplp1	2.64284	4.05673	3.23763	2.86231	2.13008	1.21029	1.49546	1.87654	0.00211922	0.528111
March3	2.34602	2.99939	3.59046	2.83953	1.28698	1.93348	1.18965	1.71611	0.0486009	0.524296
Tbxas1	52.3838	79.5656	47.9328	75.8389	31.0653	26.4399	37.651	38.5871	0.039021	0.523191
Parvg	42.4296	53.6108	33.2015	66.4695	29.9826	17.772	27.9159	25.8062	0.00257327	0.518748
Pmaip1	23.4106	13.8096	18.1398	20.077	8.60458	12.6493	7.56031	10.2262	0.0013174	0.518161
Anks1	4.55403	5.36925	3.55733	3.49298	2.40055	1.83079	2.45245	2.05856	0.00653789	0.517896
Rasgef1a	1.07455	1.05508	1.89102	1.06824	0.477129	0.759495	0.444759	0.892582	0.0153241	0.515325
Ppp1r3b	4.57848	5.11092	2.9817	4.57101	2.10622	1.58264	3.33176	1.78549	0.0166425	0.513554
Rab3ip	2.36345	2.41628	2.62597	2.52302	1.34195	0.942001	1.33396	1.39222	2.25882e-06	0.50955
Itgax	312.602	347.409	377.057	350.02	169.296	172.686	179.659	182.906	5.23221e-06	0.507968
Tnfrsf26	28.8875	29.5729	28.8659	22.3088	15.3109	15.5626	11.2506	13.2518	3.20083e-05	0.505544
Kdm6b	46.7156	48.7617	46.0471	29.6128	16.1061	32.6378	18.3653	19.0751	0.000367882	0.503887
Slc48a1	62.6701	75.2518	49.8527	83.2309	25.6662	26.5568	27.7541	54.6753	0.0155186	0.497048
Tmed5	76.9453	59.5242	116.524	107.792	22.4734	66.0456	36.7178	53.5378	0.0405446	0.495655
Kcnj2	2.28985	2.38305	2.58633	2.70601	1.15193	1.61136	1.09296	1.00101	0.00932586	0.492512
Ctsl	164.84	232.887	217.492	186.925	101.416	94.7201	90.586	106.081	6.7469e-05	0.489755
Best1	11.0226	10.3013	10.8675	11.6751	6.0162	4.10249	5.8097	5.496	0.00252796	0.489563
Slc2a1	73.8084	109.119	70.1498	42.0637	29.2039	48.4923	27.4901	38.6315	0.0108233	0.487459
Slc41a2	11.2033	10.9488	15.1188	8.26498	4.82943	5.80011	6.32901	5.16904	0.00023529	0.487063
Id2	623.764	510.835	775.948	536.178	277.679	327.333	184.895	401.544	8.56611e-05	0.486979
Lhfpl2	19.0666	20.7745	27.4509	18.1435	10.822	9.19725	10.3134	11.1451	0.0137786	0.486088
Slc9a4	36.8645	36.1691	56.2518	56.0782	19.0457	26.5398	19.2518	25.107	0.000204048	0.48551
S100a11	878.311	838.058	588.051	713.794	292.321	334.963	361.32	472.935	0.00426968	0.484256
Dcbld2	16.7959	10.9694	30.8653	17.3835	8.6024	14.4833	5.88612	7.64856	0.0417865	0.482439
Inpp5a	26.535	28.2623	18.7218	12.2403	9.15881	13.2286	9.25675	9.61927	0.00299944	0.481759
Mfsd2b	1.46907	1.25141	2.02156	1.24904	0.632416	1.24563	0.480452	0.474259	0.00206002	0.481484
Tpcn2	14.354	20.4941	16.7337	16.9626	7.99298	4.98476	11.1829	8.7646	0.0380373	0.481106
Tlr7	89.9415	65.5845	125.66	96.1332	36.4415	57.2069	39.2267	47.9392	0.00117692	0.479345
Rnf149	515.52	497.219	811.334	458.7	299.097	299.291	240.576	252.209	0.000450092	0.478026
Zfpm1	6.35008	9.80292	5.49854	5.51311	3.13755	3.38178	3.49408	2.89031	0.0011998	0.476944
S1pr4	8.13181	9.23758	3.06783	4.62858	1.91596	4.30811	2.8636	2.76681	0.0369962	0.475029
Cnksr3	16.3526	17.4198	25.615	14.8831	9.94783	7.74306	9.64758	7.77531	0.000215815	0.473492
9430076C15Rik	4.06908	2.78213	6.49385	3.12741	2.42399	2.90873	1.16695	1.18975	0.0281461	0.470022
Pira4	1.40938	1.35798	0.978444	0.6855	0.357988	0.463819	0.545692	0.65765	0.0344613	0.468993
Slc16a1	6.82367	10.1481	9.81639	8.36798	3.2359	3.65888	5.06684	4.47181	0.000243621	0.468951
F10	302.466	187.84	361.586	232.613	133.268	153.376	88.9481	131.041	0.00106973	0.467205
Zcchc24	2.17041	2.33503	2.42471	4.4207	1.37649	0.838898	2.01343	0.984878	0.0353423	0.464043
Rilpl2	81.4159	79.5232	89.3741	71.2793	37.2075	43.9477	26.3418	41.4829	2.57044e-06	0.463423
Gadd45a	112.918	81.1407	75.2518	90.304	31.3181	52.3276	13.7889	68.9993	0.00105321	0.462961
Tmco3	15.7901	14.1716	25.497	11.7773	6.90603	7.548	7.38111	9.18749	0.00281519	0.462199
Cish	170.448	169.85	158.961	52.1923	51.7532	90.1864	26.7426	79.6897	0.0171388	0.450497
Aqp9	13.538	13.557	14.9061	7.83465	5.44703	7.37112	4.3218	5.19546	0.000117414	0.449286
Sgsm2	2.74131	3.36144	3.50382	3.95963	1.05603	1.6632	2.03534	1.27615	0.00130523	0.448605
Apol8	6.09877	3.79211	4.0987	5.44653	1.18773	4.42172	1.37317	1.66599	0.00710637	0.447817
Hamp	623.736	385.805	634.662	261.006	140.153	318.056	87.2511	301.171	0.0113809	0.444406
Ldlrad4	15.8086	8.9601	21.0398	13.9946	6.70192	7.03686	7.37176	5.22921	0.00122555	0.441376
Crem	7.34501	5.39933	3.12213	3.71838	2.41843	3.32799	1.07907	1.75836	0.0327566	0.441144
Rhob	114.134	84.4078	113.757	115.597	43.6969	36.5671	48.4407	58.4823	1.75758e-05	0.43759
Acy3	1.0281	1.34042	1.62536	2.03506	0.464077	0.535291	0.653034	0.915925	0.0496049	0.435365
Slc25a25	30.1935	31.6664	32.0243	30.2135	11.6273	15.449	9.71394	16.4292	1.54324e-09	0.429311
Chac1	7.78916	1.8185	7.91385	5.92568	3.04987	3.28519	1.61411	2.04814	0.0222606	0.428812
Lrrc49	0.974685	0.921822	1.89748	1.90305	0.626626	0.892134	0.495472	0.36123	0.0173288	0.427022
Ccr1	95.693	138.698	68.6013	37.3491	29.8814	48.0502	32.6514	34.5537	0.0283594	0.426613
Cpeb1	0.862085	0.724836	0.815967	0.682099	0.154656	0.279927	0.451662	0.369414	0.00117418	0.42564
Scn1b	3.55554	3.423	2.05081	1.29046	1.4101	1.42563	0.843666	0.634957	0.0334809	0.423649
Fads3	2.01064	2.40266	1.79241	1.15095	0.609762	1.03354	0.84719	0.550551	0.00519322	0.42124
Pcgf2	1.42451	2.67363	2.1982	2.36764	1.08213	0.73522	1.21301	0.537606	0.00939063	0.418527
Rasa3	17.3341	19.3306	8.46116	12.0725	3.83048	7.41835	5.82702	6.76735	0.00637152	0.417869
Sipa1l1	5.68737	4.44188	5.46446	5.31243	2.03974	2.51688	1.91716	2.00773	4.71698e-07	0.408524
Fam46c	23.634	13.6785	9.86795	8.18421	3.94634	9.23793	1.90659	7.00889	0.0351912	0.400251
Slc12a7	16.1022	29.719	19.7712	25.1779	8.49969	11.01	8.6863	7.92272	0.000219128	0.398576
Slc39a2	82.9041	113.499	147.766	72.7815	43.9766	61.4464	18.0804	42.5011	0.00280817	0.398284
Rora	6.54766	2.97367	8.26441	9.69286	1.82281	3.86486	1.66542	3.52864	0.00726622	0.398198
Procr	44.5887	29.5125	48.1597	39.7977	8.22351	23.5998	6.39771	26.1724	0.00096462	0.397718
Ttc39c	34.4342	32.6112	49.4094	35.044	14.9843	18.9686	7.56346	18.4007	1.00599e-05	0.395894
Gpr156	0.687678	1.11779	1.49621	1.23369	0.420569	0.552699	0.597567	0.158201	0.00377414	0.394583
Plk3	236.519	187.649	113.406	81.8422	50.2462	78.6308	48.1271	67.2522	0.00683877	0.394431
Il11ra1	35.9344	40.436	55.8436	38.5015	15.9325	15.2016	13.818	22.204	1.56841e-05	0.393735
Thap6	2.45177	1.61133	2.31598	4.09124	1.20385	1.18522	1.06462	0.565767	0.0222886	0.38972
Orm1	1.51286	1.29209	2.86801	2.10226	0	1.60008	0.644376	0.706187	0.0282971	0.387372
Ksr1	14.2485	7.78061	6.52479	4.86402	1.79584	6.4364	1.99341	2.56429	0.0272718	0.384569
4930523C07Rik	16.5672	10.2425	28.526	13.0408	7.11714	9.92236	4.57095	4.57202	0.00962253	0.383817
Sh2d7	1.13231	1.80266	1.46073	2.08503	0.724113	0.234187	0.748583	0.714407	0.00464055	0.383132
Emilin1	133.991	192.809	238.914	99.7302	70.5764	66.2952	70.2716	46.715	0.000978139	0.38158
Clec7a	426.922	450.549	449.118	508.284	131.956	179.611	133.011	251.624	0.000100042	0.379462
Kdm5b	4.76501	2.86791	2.24965	2.67877	1.20683	1.95289	1.15213	0.391472	0.00344323	0.379368
Mctp2	0.899264	1.04629	1.09521	1.93804	0.491558	0.503591	0.557464	0.261583	0.00698093	0.376898
Gm614	2.95341	2.57241	1.88834	1.73961	0.864069	1.6277	0.852488	0	0.000760327	0.3722
Rps6ka2	24.8749	14.7364	28.6124	21.2248	6.29813	11.1955	6.0656	9.22872	4.40425e-05	0.367264
Fam209	8.22382	2.1654	5.83472	5.43517	1.98814	1.20331	0.871871	3.81331	0.0236315	0.366588
Adamts2	1.53533	3.67897	1.97168	2.81766	0.82907	0.612536	1.225	0.923729	0.0165413	0.365248
Pgap1	2.36337	1.36129	2.84412	3.97138	0.425429	1.03741	0.905845	1.39446	0.0169961	0.363072
Rhoc	368.107	392.115	489.675	258.561	145.883	188.311	87.6276	125.024	5.62892e-05	0.362562
Clcf1	17.5495	13.432	22.0917	17.0489	3.18639	7.97061	2.73326	11.3393	0.000325566	0.360707
Ado	14.4048	18.0649	21.1879	14.1452	6.57845	4.83923	6.82247	6.04771	1.82181e-06	0.359158
Wtip	1.28582	2.59627	2.51828	2.32138	1.02461	0.295516	1.47105	0.274497	0.0219541	0.358849
Gm166	6.36613	4.72936	1.22639	3.9994	1.94077	1.71429	0.495313	1.61705	0.0338052	0.357306
Gramd4	25.9203	26.8891	20.6081	28.2036	8.8167	8.94455	10.2533	8.2205	1.39682e-06	0.357203
Sphk1	133.013	98.2178	223.862	63.4872	48.1725	69.8345	34.0528	32.1966	0.0154188	0.355434
Cpne5	12.8233	15.3804	8.21963	26.0819	6.58781	2.88769	6.15441	6.28855	0.038236	0.351703
Hivep2	3.35319	1.80954	3.05611	2.45695	0.641714	1.35134	0.75565	0.92534	0.000171718	0.350234
E030018B13Rik	1.62357	1.78419	1.41052	1.38664	0.773658	0.285318	0.597869	0.421844	2.23407e-05	0.345553
Atp10a	40.7982	38.5714	52.9127	41.59	14.7721	16.4017	13.6511	15.1417	1.95874e-07	0.345265
Ovol2	3.77869	5.00633	6.23516	4.0194	2.18888	1.2682	1.00034	2.04293	0.000296857	0.344854
Gtf2ird2	14.7651	9.48949	3.22048	5.60572	2.48366	4.48742	2.01898	2.30566	0.0389264	0.343444
Dusp5	52.7719	55.5037	25.0913	33.6502	11.9215	22.3045	9.95501	13.0935	0.000925324	0.343319
Wipi1	20.1836	18.2177	31.9656	17.1089	8.5623	7.45087	8.5506	5.26096	0.000140188	0.341701
Creb3l2	4.4902	6.02965	6.2462	5.68592	1.54621	1.76547	2.7701	1.49047	3.02407e-06	0.340203
1700101I11Rik	1.77388	0.927584	2.65537	1.55127	0.758795	0.764446	0.348703	0.403735	0.00393384	0.338991
Il20rb	19.3776	22.6855	30.8344	15.6487	7.8485	9.43551	6.55274	6.03093	8.38237e-05	0.338059
Gpt2	3.14174	3.80707	6.07969	3.82916	1.82071	0.894498	1.28676	1.58719	0.000329388	0.335491
9030624G23Rik	1.54817	1.5397	1.93322	1.99108	1.12704	0.264359	0.697633	0.177462	0.000162309	0.332738
4933416M07Rik	1.65591	1.19032	1.34468	2.30223	0.650117	1.11931	0.181672	0.126034	0.00427699	0.330212
Vnn3	1.4485	1.92284	2.40792	1.63173	0.907011	0.162043	0.35593	0.952807	0.000104518	0.329888
Penk	6.16788	5.06812	7.5787	6.49652	2.61467	1.9245	0.996559	2.73925	0.000122451	0.329578
Tmem64	17.1244	23.257	21.1287	23.3555	8.88171	4.36202	9.46224	5.00739	1.32513e-06	0.327348
Vasn	14.1053	6.28309	13.3954	9.67505	2.12329	4.75399	1.93277	5.24351	0.000270465	0.32493
Cd200	62.9318	38.083	60.074	36.4692	9.73238	18.0212	11.9257	24.1196	0.00106871	0.32328
Carns1	6.27668	3.23097	2.8329	1.9051	0.789179	2.12841	0.494636	1.11287	0.0133474	0.322404
Tmem30b	1.37703	3.06974	1.678	2.76263	0.705454	0.73032	0.86062	0.495751	0.000797337	0.3218
Grhl1	10.2359	4.25234	4.49199	4.19549	1.64951	2.93078	1.21644	1.39102	0.00702052	0.313105
Irgc1	1.75006	3.47393	1.46675	1.42073	1.17672	0.461312	0.599497	0.233067	0.0341005	0.313049
Xrcc5	6.43207	9.12021	6.05403	15.2828	2.22613	1.66062	3.63412	3.90984	0.00594304	0.311732
E230016M11Rik	2.03834	1.26755	1.44101	1.54427	0.135172	0.67929	0.180003	0.889351	8.2099e-05	0.310399
Alas1	317.948	413.975	271.954	259.098	79.4922	116.744	65.1323	130.222	4.47264e-06	0.310109
Kif1a	2.09788	1.74836	2.92632	1.42706	0.577043	0.859344	0.610458	0.421787	0.00118593	0.309488
Prickle2	1.84299	3.54525	3.80258	3.47598	0.579001	0.89963	1.81923	0.527731	0.000660269	0.307484
Inpp1	2.69183	2.37093	2.82877	3.21462	0.771186	1.36361	1.18586	0	0.000181554	0.305248
Zfp704	1.99627	1.28604	1.04232	1.254	0.129405	0.716093	0.197957	0.556607	0.00044478	0.299379
Rprl3	16.0759	3.25004	7.80439	12.0243	5.44207	0	3.94179	2.24023	0.0244833	0.298667
2200002D01Rik	3.48868	3.39186	6.5743	1.92805	1.13374	0.756016	2.35	0	0.0139876	0.280293
Mrgpre	3.3016	4.07455	3.62129	4.67388	1.22867	0.620109	1.40371	1.03561	7.0889e-06	0.278233
Igflr1	15.1713	18.5346	13.9767	21.414	3.51658	2.67462	3.26853	9.61402	0.0469887	0.277091
Ffar4	14.6559	21.2606	23.4583	25.6786	4.87997	2.85025	6.47181	9.1741	0.00514976	0.275692
Hip1r	27.404	21.7166	14.5751	15.2831	4.175	9.94604	2.38048	5.00379	7.79361e-05	0.273213
Crabp2	1.03055	1.01954	1.12895	0	0	0.483736	0.311245	0	0.0484298	0.27294
Mir27a	6.55236	7.11902	1.12401	6.38484	1.10223	2.89598	0.461502	1.23038	0.0163036	0.272088
Vps37b	12.8712	9.70945	3.93117	4.44182	0.926362	4.47694	0.671309	2.18348	0.0155902	0.26915
Cib2	61.9586	80.3944	72.0753	111.22	24.5178	13.289	20.1864	28.3082	0.000307882	0.265239
Dok2	45.7287	39.42	12.8282	19.914	4.60325	12.3688	3.46086	10.2076	0.00865663	0.260533
Bsn	0.802367	1.2467	1.5252	0.996668	0.342567	0.35822	0.217508	0.196126	0.00904735	0.259995
Lmtk2	1.86266	1.43831	1.34411	1.33253	0.228225	0.545242	0.197365	0.509227	9.41125e-06	0.25998
Prom1	2.6645	5.28655	2.333	8.21512	1.18443	0.251511	1.77874	1.49468	0.0344521	0.258579
Bhlhb9	1.09639	1.8567	0.979173	2.22088	0.254962	0.436704	0.521901	0.264735	0.00262252	0.252401
Gm13139	12.5444	12.5203	24.3557	25.564	4.69848	8.93351	5.15846	0	0.0194942	0.25159
Kcnh4	19.7821	17.2813	32.3337	22.6844	6.06037	5.20866	7.07434	4.32397	7.37766e-06	0.246984
March9	1.31601	2.82246	2.44438	1.67053	0.482615	0.853215	0.575279	0	0.000397131	0.240754
Mir6963	4.86925	4.6437	15.1168	6.69146	1.9809	1.94425	2.47243	1.0453	0.0303937	0.240057
Slc7a11	228.211	116.565	315.686	219.538	29.6628	87.114	20.6912	69.4246	0.000152765	0.235192
Slpi	768.053	525.295	821.422	734.189	100.755	209.782	38.6348	299.648	2.02007e-05	0.227767
Car5b	5.46363	8.69443	7.97187	6.9615	1.99204	1.33533	1.51981	1.67495	1.19084e-06	0.226852
Gnb5	0.708703	1.95103	0.643847	1.30469	0.133461	0.376315	0.144364	0.313887	0.0132522	0.226841
Gm13546	7.0833	7.86261	8.24882	8.46319	1.61126	2.72686	2.76131	0	5.9195e-07	0.226697
Nckap1	1.85717	1.46983	3.50234	2.88157	0.271704	0.886504	0.477361	0.482443	0.000730635	0.226076
Arhgap10	7.68778	5.6987	6.26211	4.4382	1.68486	2.00728	0.60825	1.02697	0.000640966	0.224394
Ptgir	9.81429	16.465	11.4779	6.73437	1.46822	3.16352	1.64062	3.59721	0.0282563	0.223575
C1ql2	3.42075	3.29881	7.57983	2.02819	1.63499	0.910304	0.701236	0.269749	0.00923387	0.220134
Amigo2	1.95989	1.7255	1.42108	2.02607	0.2977	0.382047	0.174022	0.638128	0.000208604	0.220102
Mir3473c	1.24013	1.7659	1.77655	4.56525	0.53932	0	0	1.40962	0.0340518	0.216869
Tnfsf15	17.106	6.15986	31.8169	23.3583	2.20038	6.33641	2.40532	5.7288	0.00349474	0.21353
Rgcc	158.556	287.013	135.585	53.5407	23.0881	38.9395	23.3312	48.078	0.00862932	0.210362
D930016D06Rik	1.21813	1.86975	2.93469	2.79991	0.105458	0.378629	0.715807	0.539196	0.00909947	0.206119
Sstr4	0.496341	1.27889	1.41708	0.526461	0.164276	0.105018	0.312815	0.077121	0.00743021	0.198815
Gca	10.5186	9.2655	9.75933	17.6656	1.07391	3.22216	1.57001	3.43658	0.000182681	0.19875
Mir221	2.08831	1.55836	4.00026	2.35241	0.302823	1.43275	0.127774	0	0.00107651	0.194403
Zfp433	1.09048	1.60658	3.1694	1.91101	0.545741	0.837913	0	0	0.0181229	0.188341
Ear1	261.745	325.873	211.777	504.858	40.4453	29.2892	52.6227	121.495	0.00597565	0.187029
Acpp	5.72088	4.03343	1.5765	0.806379	0.143632	1.5395	0.031624	0.442977	0.0356194	0.184498
Mir8093	0.694417	1.73815	2.05891	1.54627	0.035226	0.928322	0.028217	0.021877	0.022903	0.181441
P2rx5	5.23874	6.96216	7.87804	6.55296	0.490994	0.875461	0.882316	2.4779	5.68793e-07	0.180559
Arhgap6	1.66879	0.460756	1.13518	0.65462	0.189527	0.251003	0.06366	0.097823	0.00337377	0.174659
Vash1	3.18049	2.3909	4.05005	2.93626	0.501677	0.554098	0.375366	0.673148	4.508e-05	0.174146
Plcb1	1.33401	1.61635	2.04154	3.25403	0.286069	0.362706	0.395983	0.307045	0.00307723	0.173954
Timp1	16.0512	23.1396	12.3289	6.24969	2.98121	1.8055	1.68534	3.48632	0.00670475	0.173811
Gng12	18.8156	16.1122	20.5418	12.7253	2.09519	3.25509	2.65807	3.64351	3.25721e-05	0.172076
Fn1	213.767	129.693	236.564	165.875	30.9151	30.8178	30.4029	31.8287	5.91239e-07	0.166307
Rab11fip4	7.09039	3.7979	8.22763	4.09583	0.784799	1.70393	0.591493	0.678092	0.000143757	0.16551
Colec12	10.6508	11.4823	16.3224	15.3149	2.02965	1.69871	2.70141	2.22249	2.8746e-08	0.162469
Stac2	6.2592	7.69328	6.11228	4.70411	0.526278	0.860652	1.36523	1.15808	0.00151569	0.161256
Ehd2	6.57679	4.26541	7.18648	3.22919	0.863051	1.14454	0.805493	0.525063	3.09272e-05	0.160978
Il27ra	1.84959	2.34737	3.38262	4.01305	0.120659	0.433446	0.360778	0.793091	0.028264	0.154625
Dcstamp	7.64647	2.91735	7.01776	5.1256	0.360319	0.731417	0.352662	1.9256	0.00682844	0.152145
Acap1	22.9718	27.8698	9.20228	6.21016	0.67651	5.43746	0.33896	3.14832	0.00660699	0.146204
Ptpn7	16.4954	20.3259	9.85605	9.52819	1.55541	2.9507	1.07334	2.4605	0.000251839	0.144568
Lrrk2	4.46932	3.09852	4.86486	4.14404	0.302556	0.736117	0.28849	0.955541	0.00219891	0.142876
Cyp4f17	0.983578	1.21234	1.0618	1.73648	0.205514	0.150066	0.26391	0	0.00144701	0.141237
Dennd3	14.7732	12.9236	15.0508	7.61707	0.872657	4.03273	0.398764	1.60685	1.55466e-06	0.138929
D630039A03Rik	1.22499	1.7329	1.37511	3.05286	0.054819	0	0.047719	0.837068	0.0454183	0.138876
Tmem151a	1.76117	3.37798	2.46268	2.43181	0.37947	0.367045	0.177754	0.354911	4.20891e-06	0.136099
Car4	978.363	1280.63	1747.17	650.044	150.809	79.5533	184.253	218.491	0.000138935	0.135989
Chst15	13.5932	9.60465	6.27225	7.51824	1.01474	2.30017	0.565078	0.993362	9.8242e-06	0.134094
Klrb1b	2.65695	3.57983	2.93536	7.73372	0.473014	0.617605	0.191222	0.886541	0.00984707	0.133388
Stac	0.66867	1.06727	3.0031	0.977442	0.223688	0.086745	0.361614	0	0.0221418	0.132734
Inhba	138.846	48.24	244.3	116.89	11.636	24.8592	12.0342	23.942	0.0161238	0.132339
Fzd1	7.45672	6.46514	15.139	5.80766	1.42836	1.01251	1.00668	1.07646	0.000751149	0.132233
Tmsb10	449.989	572.458	457.35	521.946	38.6412	35.7357	29.1234	156.083	1.91922e-06	0.129722
Sardh	0.591543	0.577306	0.618642	0.857672	0.174153	0	0	0.078595	0.000403284	0.128498
Siglecf	127.101	116.88	69.2625	130.73	7.70079	17.3453	5.38201	24.3086	2.68843e-06	0.123485
Tns2	0.900253	1.06026	0.565422	1.0259	0.10522	0.110453	0.134694	0	0.000109212	0.123326
Fam78b	5.73542	7.37193	11.0057	5.16919	0.454468	0.479179	1.29179	1.28161	8.57618e-05	0.122763
Cldn1	3.77476	5.19037	2.17364	8.09809	0.173318	0.402394	0	1.69366	0.0276965	0.122532
Stap1	11.3931	8.02858	7.61543	10.0312	0.28513	1.48623	0.782935	1.78656	1.24188e-06	0.11948
Cspg4	6.18123	11.6936	10.6241	4.15806	0.535792	0.849174	0.844539	1.3893	0.000764625	0.113527
Zfp532	0.412451	0.891148	0.527706	0.910655	0	0	0.06422	0.157111	0.000766898	0.113067
Abcg4	1.92511	3.32289	2.54305	1.24079	0.332928	0.239601	0.135966	0.209008	4.10584e-05	0.111424
Mical2	7.68043	15.6653	13.2957	11.0943	1.14094	0.996789	1.66026	1.28423	6.33502e-07	0.108334
Lipf	4.2009	6.15814	3.05026	6.19873	0.357525	0	0.259486	1.34813	7.41256e-05	0.104787
Aig1	13.922	14.2129	21.9942	11.2048	1.5861	0.923198	1.14281	2.03524	4.36426e-06	0.0942045
Rem1	2.35147	6.42556	3.66964	2.56961	0.099038	0.319769	0.173583	0.670438	0.0297107	0.0901563
Osbpl5	1.18404	0.69603	1.57911	0.906975	0.119313	0.054864	0.102301	0	7.26156e-06	0.0842958
Map6	2.65904	7.61498	5.99076	3.15721	0.478481	0.486857	0.13047	0.417183	0.000599695	0.0826244
Kazald1	20.3909	27.1264	13.9926	40.9076	0.876324	0.257421	0.824125	6.1392	0.0023573	0.0799578
Coro6	20.6911	23.934	35.9623	34.5831	2.74348	2.03621	1.37165	2.78897	7.29517e-05	0.0784269
Bcam	7.28129	10.5389	7.07172	9.71203	0	0.151196	0.146248	2.31727	0.00119612	0.0782249
Klk8	2.63726	2.19047	2.87823	4.51681	0	0.166486	0	0.648844	0.00489063	0.0742795
Egr2	68.8059	92.508	75.7355	41.6351	3.16879	3.74117	2.29923	10.5755	1.70033e-06	0.0713265
Crim1	1.64639	1.00389	1.9144	1.78796	0.06647	0.055875	0	0.228548	4.21003e-06	0.0698774
Epcam	19.3785	17.1205	24.0168	22.5652	0.386698	0.495076	0.649222	3.91885	0.000430553	0.0667202
Krt79	94.2638	179.073	101.541	220.233	3.6682	1.85608	2.87779	30.3008	0.00275289	0.0651918
Aldh1a2	0.886261	0.68518	0.319557	1.25518	0.10636	0	0	0	0.00964222	0.0635702
Wfdc21	209.201	280.464	242.893	261.013	16.4737	5.96387	12.3347	26.4594	0.000119456	0.0617223
Cttn	10.0426	9.52304	11.247	7.10676	0.365679	0.671574	0.675895	0.518996	3.14251e-09	0.0613409
Areg	3.11027	2.65378	4.29012	5.16254	0	0.122377	0.177558	0.533281	3.37626e-06	0.060928
Hr	14.2259	11.3179	12.8871	21.9811	0.245049	0.357665	0.166258	2.7083	5.43012e-06	0.0591167
Spp1	638.674	600.544	998.904	645.579	35.4617	27.3204	20.3759	76.2741	3.46082e-05	0.0553201
Phtf1os	2.86699	1.22314	3.55234	0.145426	0.063687	0.135315	0.055812	0.028689	0.0493439	0.0486192
Krt1	0.645176	0.543042	0.439916	0.670174	0	0	0	0	0.0211789	0.0416961
Ptpn3	2.81723	2.93577	3.83816	2.29183	0.088498	0.057141	0.021845	0.220506	4.59688e-09	0.0407236
Zfyve9	0.292402	0.794619	1.36715	1.61449	0	0.067617	0	0	0.0180853	0.0402089
Ereg	16.7318	9.04899	32.7066	19.4914	0.557989	0.631338	0.119201	1.0694	0.000143624	0.0317362
Ces2c	5.42363	8.7802	5.4343	10.8332	0.269879	0.204031	0.348432	0	0.000104635	0.0301701
Micalcl	1.42189	1.94293	2.6093	1.85793	0.065989	0	0.059211	0	7.42498e-08	0.0283912
Ppm1j	5.59022	10.8039	6.41433	9.39278	0.252124	0	0.484241	0	1.46951e-05	0.0258926
Nags	0.86916	0.784511	2.71062	0.252377	0	0	0	0	0.0363482	0.0212014
Topaz1	2.52895	1.38916	2.66206	1.78542	0	0	0	0	1.05386e-07	0.0118125
Mir6924	1.55459	4.42737	0	3.22828	0	0	0	0	0.0437858	0.0107409
Cyp4f37	1.67447	2.7138	1.46243	3.45229	0	0	0	0	0.0103572	0.0106349

## Sheet: WT_zym24h_vs_Egr2KO_zym24h_P005
Gene_ID	WT_zym_24h_rep1	WT_zym_24h_rep2	WT_zym_24h_rep3	WT_zym_24h_rep4	Egr2KO_zym_24h_rep1	Egr2KO_zym_24h_rep2	Egr2KO_zym_24h_rep3	Egr2KO_zym_24h_rep4	tukey_WT_zym_24h_KO_zym_24h	Fold change
Gm15056	0	0	0	0	3.72815	1.21196	3.78078	8.57053	0.0033889	173.914
Pknox2	0	0	0	0.05342	3.14139	4.68822	2.94895	1.79441	2.57765e-05	82.6031
A4galt	0	0	0.059019	0	3.03874	4.14953	2.34918	2.08683	0.00094837	73.7288
Abcb4	0	0	0	0	1.32475	1.91815	1.84363	1.67646	0.021643	68.6298
Cxcl11	0.137033	0.624334	0.08572	0.279211	16.832	10.4334	16.2006	32.2458	8.89257e-05	61.8217
Csn1s1	0	0	0	0	1.5374	0	1.25607	2.83587	0.0130736	57.2933
Csn2	0.674551	0.433677	1.09692	0.112781	41.2243	4.37353	21.0977	57.9621	0.00636687	51.5969
Slc10a6	0	0	0	0	0	1.15322	1.45007	1.70721	0.0349898	44.1049
Kcnk13	0.158742	0.214137	0	0.18363	5.32309	7.21521	6.21414	6.45681	1.0556e-10	38.5513
Prss46	0	0	0	0.102374	1.69211	1.529	2.3577	1.78979	2.75414e-10	36.9049
Cyp2s1	0	0	0	0	0.337658	1.72293	0.879603	0.497922	0.0200824	35.3811
Gprc5b	0.301387	0.484061	0.276031	0.12685	14.6899	5.64438	7.69924	7.1081	9.14159e-05	27.3546
Prkar1b	0.041342	0.061829	0.095931	0.048892	1.20748	2.58352	2.3306	1.98604	4.02218e-05	23.5856
Olfml3	0.094019	0	0.139683	0	0.808845	1.2685	1.9782	3.45692	0.0087043	22.8121
Fabp7	0.430297	0.36141	0.166222	0.167765	8.51745	3.59892	8.29938	7.39038	1.14033e-06	22.7676
Kif19a	0	0	0	0	0.578328	0.513324	0.487533	0.562238	0.00285806	22.4142
Sgsh	0.416726	0.408704	0.232028	0.320707	8.07703	8.54712	10.1631	4.70927	0.011661	21.3755
Ly6a	0.169116	0.221933	0.375067	0.190951	3.05071	1.97556	4.08274	11.9768	0.0427093	20.0421
C4b	0.182799	0.330694	0.197779	0.677431	4.34896	4.79029	11.2807	5.95185	0.00179469	17.7818
Abcb1b	0.23287	0.220192	0.190676	0.059051	3.22316	2.73666	3.40684	3.68164	5.97998e-07	16.3783
Ms4a4b	0	0.13287	0	0.277939	2.18458	0.627869	1.70014	3.53444	0.0018486	15.9493
Gm6904	0	0	0	0.819735	3.09407	2.86654	2.77795	5.64989	2.31782e-05	15.7529
Pdgfa	1.08179	2.05859	1.18563	0.503139	14.0949	17.7079	15.271	21.1326	1.25832e-08	13.8577
Cd72	0.290068	0.107292	0.329327	0	1.93573	1.63014	2.99943	4.25165	0.00928479	13.2057
C3ar1	2.6639	5.48981	2.06396	1.11246	32.0563	23.9296	42.0469	50.4286	1.85212e-06	12.9974
Fam198b	0.428329	0.301562	0.593854	0.779662	5.67801	7.70116	6.77732	7.69681	2.16523e-07	12.6864
Srgap3	0.182455	0.178044	0.148073	0.147895	3.15563	1.69008	2.42719	2.1725	0.00704971	12.6184
Kdr	0.070798	0.132518	0.088	0.070356	1.49354	0.43142	1.24476	2.38182	0.000894721	12.2415
Sash1	1.19059	2.6846	0.934656	0.266604	18.6632	8.44569	12.8336	21.7083	8.05204e-05	11.9292
Nsmaf	0.391693	0.965383	0.374014	0.246308	6.68391	6.28854	5.8435	5.393	8.88728e-06	11.7016
Ptgs1	0.538697	0.426496	1.35026	2.16663	5.55478	21.7146	15.141	7.85122	0.00891007	10.991
Sult4a1	0.638047	0.601315	0.917571	0.671101	7.676	9.86632	7.80211	5.64786	3.38774e-07	10.6188
Ccnd1	0.705156	0.89692	1.33929	0.822963	8.29247	13.4948	7.89077	8.65036	2.23465e-07	9.9444
Uaca	0.111728	0.099942	0.084308	0.129629	1.23314	1.81268	1.33845	0.651726	8.36662e-05	9.77154
Ctla2b	0	0.432693	0.110429	0.109977	1.28865	0.566639	1.14685	4.1147	0.0448023	9.58287
Apol9b	0.106513	0.500821	0.096212	0.162914	1.95206	2.75519	1.91954	2.36947	1.42034e-09	9.41194
Sh3pxd2a	0.202984	0.322831	0.155447	0.262146	1.94061	2.73691	2.72383	2.21674	0.00108475	9.3138
Epas1	1.82898	1.9477	3.21953	2.96327	17.4868	22.6061	31.4336	21.2125	6.92139e-05	9.229
Apol9a	0	0.397589	0	0.08344	1.34119	1.53565	1.39254	0.977456	1.04544e-08	9.20236
Ceacam19	0.146766	0.281526	0.056033	0.038288	1.29338	1.49096	1.40407	1.4364	5.18807e-13	9.19482
Cdk18	0.297101	0.446982	0.144445	0.147586	2.36425	2.69657	3.21481	1.94527	2.64615e-06	9.08439
Tsku	0.239299	0.177151	0.296485	0.404394	1.94193	4.0793	3.11683	1.80449	0.000650845	9.07113
Palm	0.441651	0.647579	0.457803	0.213008	2.9045	5.54755	5.72101	2.42866	0.00766017	8.97922
Igfbp7	0	0.182721	0.364095	0	2.17273	1.24439	0.948405	1.16567	0.000898199	8.70603
Plxna2	0.104602	0.090284	0.203812	0.114644	1.58733	0.802034	1.54789	1.17385	0.000112493	8.49625
Syngr1	3.2065	4.28572	2.92741	2.86126	23.7554	28.2093	26.2499	32.5905	2.32148e-07	8.28832
Gdf3	0.181267	0.052721	0.089691	0.150534	1.34728	1.00477	1.04068	1.1128	7.6109e-11	8.0206
Ecm1	12.0548	19.6062	9.96638	7.2763	86.6503	57.3722	95.0846	142.533	5.31633e-05	7.79004
Rassf6	0.305281	0.398636	0.479635	0.531829	3.64775	2.97133	4.07255	3.06257	0.00468996	7.63156
Gstt1	0	0	0.122142	0.618829	1.00966	2.45884	1.31123	1.4768	9.27186e-05	7.55856
Ms4a4c	2.59178	7.96285	3.12402	2.13346	22.6725	10.513	18.3654	67.1408	0.0459891	7.46549
Sdc1	2.68196	5.28198	1.79416	1.036	28.3973	11.5466	21.609	18.7111	1.04623e-05	7.37684
Slc26a11	0.304231	0.607788	0.569874	0.331471	2.98611	3.32362	4.84335	2.7752	0.000157424	7.33173
Cd276	0.188357	0.156517	0.242271	0.378779	1.81638	2.70586	1.90104	1.2504	0.00046338	7.2929
Nos2	0.632887	5.0246	1.09374	0.238917	11.9704	2.96352	11.5387	24.7199	0.0131556	7.23435
Ms4a6b	1.0105	1.95479	1.33044	0.585861	6.50187	3.56089	5.89474	19.1776	0.0341481	7.07304
Amer2	0.453182	0.264955	0.416071	0.553352	2.499	3.88822	4.63988	1.28021	0.00533171	6.94092
Htra1	1.09079	1.30802	0.735159	0.219644	7.53241	2.8242	4.61244	8.80716	0.000218984	6.91341
Eng	0.243496	0.235651	0.428691	0.054039	1.23464	1.16557	1.39359	3.3708	0.0147583	6.84128
Maf	0.73318	1.44075	0.518237	0.368675	3.92014	1.26327	4.30806	11.7715	0.0470159	6.75862
Pdlim4	0	0.515133	0.408561	0.108594	1.08019	1.04122	2.26967	3.08843	0.00950227	6.69398
S1pr1	0.360671	0.329156	0.205504	0.126892	2.64037	1.13435	2.07408	1.53566	2.30798e-05	6.66931
Ly6c2	10.4288	38.5829	13.6631	4.75726	91.326	40.6764	66.7811	242.664	0.0480036	6.53834
Htr2b	0.241921	0.834077	0.06113	0.212249	2.60142	0.794565	1.99158	3.9481	0.00242554	6.51015
Ifit3	7.37884	18.5257	8.74483	6.74338	62.6887	57.6332	54.1979	91.9178	5.67182e-07	6.42372
Cav1	30.0397	22.9147	27.7664	14.3462	219.831	82.8157	173.803	131.523	0.0237016	6.38953
Hs3st3b1	1.77209	2.14157	1.62211	2.16727	9.76008	11.5905	16.3013	10.0532	0.0122275	6.12646
Abcc3	0.131247	0.411453	0.185584	0.076672	1.07833	0.796386	1.60363	1.93957	0.000258463	6.09744
Cxcl9	2.63396	6.05377	2.95541	2.96617	22.7061	9.10437	35.385	22.2373	0.000499764	6.08681
Ifit1bl1	1.37189	1.73632	1.25503	1.25553	9.07704	4.91845	8.35467	12.0355	8.80927e-06	6.03028
Igf1	1.8869	1.93056	4.05206	2.43582	11.4077	12.0252	18.6522	20.3177	0.00673414	6.00679
Ifit3b	2.77534	7.52388	3.81359	2.91328	24.1683	23.3802	21.158	33.6885	1.11693e-07	5.98474
Rai14	3.11829	6.4019	2.80233	1.15529	24.4663	9.85237	19.6778	27.1514	0.00122757	5.98387
Lox	1.88367	1.99567	1.37	0.454161	11.5626	2.45734	11.1227	9.44349	0.00117952	5.97676
Tnfrsf14	0.4216	0.848183	0.342463	0	1.92161	0.896099	2.22401	4.9299	0.0171001	5.88211
Mafb	3.91881	7.34436	4.25009	1.48337	22.7939	10.1666	22.9428	43.8484	0.00376439	5.84043
S100a6	42.0981	76.3303	71.7992	61.5465	262.761	480.586	353.758	368.441	0.000118498	5.81896
Galnt12	1.15359	1.06708	0.974058	1.2317	5.41526	7.20777	7.54222	5.84504	0.0323183	5.76841
Ifitm3	19.5537	57.7624	24.5668	13.8958	128.345	112.526	128.303	297.039	0.00269902	5.75009
Msr1	12.9997	15.1555	8.64859	5.28598	46.9297	24.5196	53.3773	116.516	0.0114452	5.72277
Oas2	1.66849	3.23781	2.48362	1.53195	12.4807	7.59465	10.7405	20.3649	0.00030905	5.68406
Prkce	0.365838	0.363228	0.297645	0.296325	2.11749	1.17275	2.42973	2.23984	0.031531	5.66381
Bambi-ps1	0.087766	0.411506	0.516438	0.255723	1.77726	2.09486	1.24399	2.41515	4.04538e-06	5.56444
AI427809	0.724699	0.455645	0.850175	0.503881	4.41952	2.61444	3.55126	3.75297	9.17648e-07	5.48064
Oas3	4.99401	9.44907	5.94983	4.80418	36.5252	39.6778	26.8817	35.4473	1.85636e-09	5.48016
Zmynd15	0.721686	1.55285	0.435594	0.323837	4.08936	2.54158	3.84287	6.45827	0.000156492	5.43468
Phf11a	0.887434	2.09656	1.46663	1.65533	10.2928	5.87026	7.37947	9.76554	3.76615e-07	5.38323
Bin1	9.11331	10.4333	13.9911	8.46226	56.4205	65.5092	56.8893	46.4549	2.77204e-08	5.3533
Tgtp1	0.535214	2.13578	0.781976	0	3.2885	1.49854	5.91829	8.14941	0.0101772	5.33491
Oasl2	6.18729	15.8712	10.3283	6.82385	51.9008	37.9558	42.2614	73.5132	6.84075e-06	5.23348
Steap3	5.24956	4.0904	6.82454	6.28914	29.8079	39.6816	29.2349	18.5066	2.95659e-06	5.20231
Irf7	27.2915	58.8635	36.0784	20.5176	186.347	163.305	139.403	248.107	7.59556e-07	5.16105
Sox4	0.53061	0.319175	0.255661	0.382735	2.59092	1.86199	1.79071	1.66139	0.0143232	5.04036
Slfn1	4.43959	10.2276	5.08235	3.76846	23.3053	20.0105	18.5455	56.0284	0.00856189	4.99575
Clec4a1	1.91038	3.70301	1.60027	1.18677	9.28119	2.61523	9.06917	20.8502	0.0281273	4.93102
Tjp3	0.251976	0.109376	0.061067	0.58564	0.89161	1.20853	1.81121	1.40843	0.00135235	4.89124
Gbp4	0.203813	0.772965	0.304637	0.235923	1.56857	0.201371	2.27272	3.74085	0.0354668	4.87437
Arg1	39.9969	112.069	37.7833	16.3612	251.747	113.278	242.042	381.551	0.000655252	4.79238
Ifi27l2a	11.0454	24.6306	16.5143	15.2252	57.7039	54.8438	64.3868	136.566	0.0026184	4.64488
Arhgap22	0.472719	0.565	0.313689	0.398787	2.2144	1.63418	2.15138	2.29456	0.0208019	4.5371
Tgtp2	0.631258	3.13719	1.01647	1.07704	4.79185	1.80949	8.41996	11.8659	0.0176	4.52656
Depdc7	0.319081	0.324318	0.877843	1.03403	2.68202	2.16087	4.21246	2.61995	0.00181709	4.4347
Bco2	0.369174	0.560689	0.091161	0.946228	1.84749	2.60499	2.05577	2.4867	0.00442292	4.39954
Prnp	0.59909	0.341735	0.454111	0.188512	1.39807	1.41077	2.39653	2.08368	0.0059982	4.38923
Npy	0	2.81569	1.26906	0	4.76288	1.37812	4.31443	7.71703	0.0184579	4.36645
Pla2g16	4.88371	4.46093	6.71842	6.86735	18.8379	33.5662	26.5851	21.3963	5.72132e-05	4.36317
Il18bp	1.62054	2.0162	2.33744	2.93413	6.62088	5.68458	13.6957	13.1085	0.000471635	4.3526
Ccl2	57.979	208.681	81.2682	39.5215	355.548	163.545	343.228	817.936	0.0244263	4.33586
Fcgr1	9.57718	14.4479	11.2046	16.0792	47.2106	51.5828	52.04	71.9575	2.08394e-06	4.33564
Smad6	0.472996	0.366067	0.337695	0.129369	1.86702	1.15558	1.44586	1.50578	0.000340032	4.31984
Crip1	126.02	97.6204	205.192	227.588	390.656	1249.77	726.823	455.583	0.0215005	4.29984
Dennd2a	2.69474	3.40563	3.34371	3.95718	13.7704	17.091	14.8883	11.708	1.94059e-07	4.26314
2010005H15Rik	1.92344	5.16721	1.6658	1.86637	20.7639	4.9508	6.82794	12.5281	0.0171726	4.21257
Ly6i	6.40313	9.28905	7.10391	6.46138	28.7374	21.7981	21.2869	50.2697	0.000530463	4.16221
Peak1	0.350919	0.641929	0.360445	0.156921	1.80929	0.350861	1.67362	2.75513	0.010119	4.15404
S100a4	32.6959	66.317	41.5379	36.5498	115.426	267.229	183.583	166.804	0.0149487	4.13735
Trpv4	0.496051	0.429802	0.856803	0.494945	1.59173	2.11972	2.3124	3.69649	0.0486314	4.13035
Micall2	1.9435	2.2862	2.5167	0.86052	10.3102	8.6992	6.14913	6.47945	5.67397e-05	4.11811
Cmpk2	7.68496	17.9476	11.5687	8.35692	47.0504	45.6652	36.4573	58.2021	6.85881e-07	4.10606
Ms4a7	4.00606	4.19266	3.61262	5.53667	11.4054	9.22409	18.2098	32.69	0.0283191	4.1053
Pgf	0.779398	0.76582	0.734802	0.719533	2.45642	4.32075	2.38487	3.36317	0.00237467	4.07323
Oas1g	6.37608	10.948	8.7828	6.26298	26.658	41.7779	30.6219	32.341	9.98334e-08	4.04987
Sorbs1	0.671056	0.666348	0.640201	0.595795	4.34604	0.927323	2.71747	2.70953	0.0281043	4.03993
Lrrc16a	2.19874	3.60165	1.87403	0.809181	14.5527	4.98804	7.78693	7.21453	0.00162431	4.03585
Pou2f2	1.07872	1.08169	0.941425	0.641706	3.13826	2.7631	4.89146	4.55245	6.70476e-05	4.01851
Phf11b	5.57532	10.6896	6.7148	6.87468	26.8393	26.3831	25.5039	41.4593	1.54085e-06	4.01562
Tm4sf19	0.894122	1.59396	1.41866	0.306448	5.22257	2.53308	2.93713	6.36086	0.0146315	3.97702
Aif1	2.1124	4.17404	2.50193	1.09139	6.95109	3.92159	8.50478	20.1679	0.0398165	3.97258
Pls3	6.23596	3.59097	4.63825	3.55308	20.3843	9.86236	19.9796	21.1271	0.002228	3.94372
C2	1.2182	1.50387	2.15857	1.78286	6.93441	5.58487	7.55621	6.17788	3.25176e-09	3.8964
Sema4d	7.41531	10.9779	6.57418	8.93401	33.7335	30.0042	30.1712	38.1725	1.39887e-09	3.88752
Il21r	0.273247	0.317756	0.386123	0.315974	1.00939	1.13069	1.00444	2.16464	0.00156033	3.88283
Mansc1	0.114796	0.14039	0.105915	0.293959	0.536532	0.520061	0.796333	0.964016	0.0282323	3.86319
Scamp5	0.391341	0.791517	0.579716	1.09384	2.07477	2.82035	2.61256	3.80729	0.00159775	3.86109
Mx1	1.65025	5.61923	4.16467	3.32513	10.227	8.50164	10.279	27.9905	0.0254102	3.84259
Ms4a6c	34.9959	41.9851	37.2027	24.3201	154.4	82.1212	106.343	187.994	0.000127335	3.83076
Kifc3	4.27473	4.37992	4.70568	5.87738	15.1447	25.0043	20.6127	13.0244	0.00610469	3.82084
Isg20	4.22419	4.77163	3.69828	3.95447	15.6656	15.571	11.5638	20.1713	0.0358754	3.76579
Serpina3g	17.0987	28.417	13.5566	9.0816	60.9666	28.4722	55.5738	110.147	0.0481308	3.73985
Tnfsf10	0.177245	0.467217	0.229898	0.388198	1.02003	0.67467	1.41737	1.87748	0.0109399	3.73529
Usp18	6.04579	15.2512	9.28272	6.64902	31.3782	36.8245	24.415	46.6935	1.72706e-05	3.73468
4930502E18Rik	0.771895	0.644326	1.61371	1.29489	2.89739	4.75799	3.82703	4.82053	0.0145425	3.70703
Fam171a1	1.83743	1.15816	1.21236	2.10783	5.20085	8.34529	5.56298	4.42705	0.000105782	3.68407
Slc37a2	8.38219	9.53877	10.3912	6.67825	39.8255	28.9274	31.7678	28.3012	3.20105e-08	3.67399
Tgfb2	3.67757	3.62766	2.81628	1.40921	18.1425	7.50499	8.33182	8.64597	0.0481932	3.67349
Plxdc2	5.40326	4.6429	4.04594	6.75772	18.4777	20.7831	20.328	16.2039	0.000971558	3.6226
Arhgef10l	0.371768	0.93275	0.564682	0.02789	2.10525	0.666648	2.06486	2.24819	0.00420774	3.59771
Ptges	41.3967	71.5873	33.0345	18.2927	209.482	93.5882	115.567	170.969	0.00222999	3.58677
Ccr5	7.85793	9.83336	11.4615	11.7257	38.9054	26.1636	26.7783	54.877	0.00026058	3.58295
Phf11d	3.21124	5.11948	4.4192	3.79577	14.565	10.2343	14.0706	19.9721	4.72793e-06	3.54098
Pf4	29.0202	39.4522	58.7801	45.0312	142.799	219.087	98.3222	145.632	5.00156e-05	3.51507
9130008F23Rik	0.351787	0.409272	0.37593	0.530549	1.65014	1.24146	1.30279	1.88562	9.66709e-05	3.4964
Angptl2	0.460439	0.643128	0.12485	0.181169	1.10565	0.679419	1.55097	1.81439	0.000657077	3.47806
Cxcl10	45.0132	134.82	52.3682	40.7347	239.815	160.515	193.64	353.086	0.00267321	3.46898
Rgag4	0.565922	0.588269	0.778642	0.808085	2.14094	2.99726	2.79074	1.81418	0.00365561	3.46477
Slc6a8	9.87244	14.721	12.2116	7.44451	44.8377	34.6924	37.6125	35.1571	3.0003e-09	3.43633
Basp1	57.5641	64.6783	53.9505	49.8994	200.149	224.467	192.803	157.683	0.0102251	3.42718
Hoxb4	0.360444	0.345791	0.289673	0.099969	1.04979	0.803775	1.16585	0.968955	0.00391321	3.41872
Plxnb2	14.6384	15.4475	15.4558	19.5963	45.5948	73.9095	58.0068	42.6396	2.743e-05	3.37611
Pdpn	61.7085	92.4913	73.5994	49.1568	297.511	199.314	207.887	222.185	9.30876e-06	3.34588
4933412E12Rik	0.222589	0.381414	0.49116	0.223436	0.663717	1.15558	1.26188	1.55428	0.000155458	3.33812
Oas1a	20.7914	31.3373	29.4616	24.8176	81.0921	103.615	71.9557	98.6145	2.28137e-08	3.33663
Gm12250	2.54431	7.83821	3.25331	3.49816	13.0598	9.53811	13.6518	21.1129	0.00031527	3.33426
Ldhd	0.465753	1.67187	1.1088	1.30676	3.58936	4.61644	4.36889	2.67573	0.0118074	3.29891
Lrrc25	8.91579	10.9903	7.75759	7.07143	31.6919	22.9865	24.1534	34.6807	0.00217396	3.26144
Stab1	3.34402	6.02845	4.47087	1.68458	15.2397	6.4129	10.0066	19.1135	0.00196411	3.25525
Emilin2	33.9155	39.4115	26.5219	37.3557	107.756	140.393	95.7675	99.023	1.64083e-05	3.22669
Epsti1	10.6762	14.7542	11.2667	10.2746	38.7519	43.9475	32.3002	36.4685	7.96027e-09	3.21994
Src	2.57372	4.53589	4.27255	1.80581	7.18982	12.4474	9.38687	13.442	0.00858951	3.20335
Timp2	13.1419	12.3256	15.3626	20.1495	40.4334	51.4805	53.0422	49.1957	6.48072e-05	3.18031
Chst1	0.441247	0.363376	0.303554	0.261368	1.42579	1.12698	0.97376	1.04021	7.71823e-06	3.17564
Dcn	0.320782	0.937027	0.201476	0.068231	1.60452	0.07355	1.75979	1.60992	0.0477712	3.16297
Lrp5	3.38792	3.75626	3.40231	3.79253	10.0793	14.2761	12.5804	8.60922	0.0362429	3.16123
Slc27a1	21.1536	30.6393	26.1882	22.9796	89.7338	81.5791	69.2349	77.867	8.11363e-09	3.15172
2010204K13Rik	0.328456	0.606194	0.366207	0.773833	2.18082	1.50038	1.26707	1.77533	0.000456142	3.13774
Cd300a	9.38442	10.1002	10.125	12.5441	28.2633	40.0196	37.4982	26.6992	5.91826e-05	3.13772
Eif4e3	2.71055	4.36212	3.88264	4.54093	11.3921	12.432	11.0676	13.9069	1.0473e-08	3.13528
Cd180	4.10173	5.19939	3.19238	4.00626	8.92278	8.36999	15.5396	19.0441	0.0203529	3.13116
Pttg1	8.80917	7.44533	12.4466	14.1596	12.7455	47.0688	40.3768	33.9654	0.0236225	3.1251
Ank	1.01528	0.710126	0.708636	1.08586	2.16131	3.03331	3.00027	2.91375	0.000130579	3.09639
2610203C22Rik	0.420245	0.269107	0.499309	0.408682	0.882608	1.16696	1.02566	2.04841	0.00719648	3.07754
Mettl7a1	2.52732	2.13162	2.04142	3.8537	6.14667	10.2712	8.98006	7.24951	0.00127336	3.07371
Mthfr	2.48273	3.57791	2.77487	1.39639	8.24185	8.42581	7.83722	7.14288	1.17065e-06	3.07279
Gatm	19.3201	6.80504	24.1023	3.84977	32.2369	27.7094	55.0436	50.9729	0.00780054	3.06518
Rtp4	12.3209	26.5614	19.6855	14.2625	58.2627	44.4467	50.8623	68.6625	0.000170754	3.04858
Unc13b	0.354283	0.373141	0.216626	0.524759	1.29511	1.21134	1.21647	0.872263	0.000510533	2.99283
Rasgrp1	3.22109	4.19264	3.4279	1.32554	10.0289	2.78706	7.55684	16.1481	0.0396501	2.98528
Pnp	27.4209	33.1969	30.5946	34.502	118.626	70.4839	120.013	64.1439	0.000760743	2.9676
Pmp22	34.2624	40.0191	37.8504	29.2647	111.147	123.551	93.8751	82.6172	1.11076e-07	2.90671
Htra3	7.41628	6.61616	7.44467	7.2462	17.35	31.285	21.8611	13.1466	0.0109399	2.90538
Arhgap19	2.03702	2.08491	1.98968	3.00861	5.47584	5.61355	7.0017	8.25952	0.012539	2.86876
Akr1b8	12.779	14.5321	12.5848	14.7688	32.9977	58.0239	35.8726	29.6443	0.000252514	2.86021
Ptpro	3.67127	3.36614	3.26258	4.00438	7.86065	11.2543	11.1006	10.8271	2.87861e-06	2.85626
Xaf1	3.31935	7.04915	4.75847	4.76382	14.0139	13.8119	12.2829	16.564	0.000132172	2.83995
Ifi47	10.9472	25.1707	13.1851	13.0436	36.2916	29.2092	41.1125	70.422	0.00445456	2.83659
Bbs9	3.35956	3.03239	3.17101	3.66728	8.13782	12.8754	8.42763	8.23482	0.00105599	2.83383
Phf11c	1.27791	1.2239	1.21763	1.59732	3.46704	1.98506	3.76871	6.00942	0.0148181	2.83015
Slco4a1	4.35529	4.73875	5.72277	3.9411	15.9844	14.3966	13.592	9.28747	1.15549e-06	2.8296
Slc46a1	1.40599	1.17838	1.55473	1.91922	3.99524	5.63929	4.33848	3.10719	4.69364e-05	2.78975
Slc7a4	0.555453	0.356665	0.618203	0.684933	1.37346	1.73317	2.12511	1.07549	0.02567	2.7674
Tlr9	0.503044	0.431074	0.308255	0.347744	1.09542	0.530052	0.994195	1.93252	0.0466053	2.75258
Erc2	1.23694	1.36532	0.987718	0.895037	3.51798	2.50752	3.702	2.7484	7.77579e-05	2.74283
Pltp	23.0402	26.4451	18.9262	28.8979	40.88	74.3194	68.7402	79.4442	0.0332269	2.70491
Tmeff1	1.49091	3.8114	1.58003	0.629938	5.81752	1.34405	4.86167	8.36851	0.04524	2.69194
Fam213b	2.22891	2.9604	1.56893	2.55573	5.07769	5.49423	7.24421	7.30856	0.000846238	2.67949
Apoc2	7.0386	6.06137	6.43026	3.25133	17.7843	8.92771	17.3242	16.9965	0.000118463	2.6717
Slc7a7	8.74932	10.3015	10.0255	8.96277	30.135	22.2238	27.6321	21.7337	0.000228168	2.66982
Nkain1	0.687322	0.923218	1.13758	0.511751	3.3752	1.77693	2.51355	1.19436	0.00374128	2.66678
Traf1	7.67105	14.8511	8.93779	4.5123	31.0789	16.1462	17.7773	30.8843	0.0091608	2.66096
Cpne2	3.21236	6.94972	4.21716	1.46435	11.326	4.21693	11.0084	15.6567	0.0124714	2.65361
BC028528	3.88834	4.04909	5.4649	5.52281	11.4861	10.3589	13.3754	14.4478	0.00377972	2.61592
Ctsk	584.165	723.898	877.486	745.867	1406.88	2643.46	2295.46	1276.34	0.000848908	2.6001
Mlkl	5.18764	8.10545	6.93119	5.87077	15.8743	11.3373	16.4193	24.3629	0.00029608	2.59949
Irgm2	4.7895	8.71799	5.32834	5.89984	14.6765	13.6638	17.7706	17.6116	1.41363e-07	2.56979
Zbp1	34.1058	54.623	38.1305	36.5028	108.49	82.5493	94.6701	126.839	5.0044e-06	2.52443
Emb	13.8535	15.975	10.1593	16.2162	35.1051	25.952	43.8808	36.8828	0.0144639	2.52061
Lst1	16.7682	22.155	16.6028	18.5022	39.8674	42.3758	42.3924	62.0484	0.0283948	2.51974
Mov10	3.37867	5.31188	4.00092	4.53834	10.6538	11.3954	9.14718	12.0329	1.3964e-07	2.50027
Igtp	11.3644	21.8964	13.8985	13.776	36.6395	31.1429	39.7228	44.7918	1.64681e-06	2.49686
Tnfrsf13b	1.82664	2.89541	1.70558	2.07264	3.54062	5.98657	5.15828	6.66542	0.000355225	2.49421
Tbc1d16	1.80513	1.67059	1.48713	1.94375	3.46381	5.02187	4.46952	4.39365	0.00533229	2.49035
C1s1	2.06682	1.85226	2.55382	2.32308	7.46598	5.847	4.73984	3.85094	0.000151556	2.47345
Tspan3	4.16493	6.02451	5.08413	4.23546	13.3667	9.87608	10.2337	14.8845	6.23892e-06	2.47136
Tmem221	0.532157	1.12964	0.79297	0.809068	1.51771	2.99813	1.55227	2.14338	0.0328276	2.47084
Akr1c12	1.39396	1.10213	1.70349	1.91225	3.63303	3.79054	3.9449	3.79105	0.000379852	2.45653
Sp100	10.1292	14.9222	10.7163	10.0056	30.5786	19.9313	24.0167	36.9383	0.00320272	2.43202
Adam15	23.5537	27.1848	29.8232	32.4183	62.612	82.2806	67.6684	60.0858	5.88397e-06	2.41198
Spsb4	1.00199	1.76664	1.1525	0.741157	3.38669	1.63631	2.87954	3.4517	0.000420832	2.40519
Park7	94.9918	104.841	109.521	90.5442	246.363	294.699	225.337	192.234	3.73035e-06	2.39684
Baiap2	6.46997	6.3839	9.67078	5.92555	22.0037	21.5174	15.7848	8.89106	0.00203503	2.39217
Ceacam1	1.86953	1.98669	2.15168	1.73128	4.55384	4.15181	5.96012	3.97343	0.00525105	2.39045
Ly6e	154.9	163.226	149.852	180.403	360.959	394.282	348.111	446.694	2.51079e-07	2.39043
H2-T24	5.41935	10.8704	8.02463	6.27231	19.3104	17.8154	12.9261	22.115	8.48926e-05	2.35499
Adssl1	17.9709	22.5201	17.0945	14.8446	49.3494	40.1714	41.7872	39.1113	2.35724e-05	2.35102
Olfml2b	0.618769	1.91498	0.910031	0.910065	3.97467	1.0851	1.87943	3.2898	0.042955	2.31912
Fbxl4	1.49432	3.07865	2.43431	1.95383	5.30671	4.61778	5.2781	5.70177	0.0127107	2.31808
Tspan4	10.376	14.7912	12.735	14.8192	27.9142	33.9983	28.6489	31.4439	2.81551e-05	2.31166
Rab34	1.92115	1.47569	2.22798	2.28724	4.58839	4.07807	4.22536	5.51507	0.00112064	2.30988
Gtf2ird1	0.551102	0.651068	0.445241	0.429077	1.27071	1.53218	1.10834	1.01387	0.00247707	2.30881
Dhx58	11.1867	18.0549	16.1443	13.4175	37.5675	37.6117	25.9883	34.5409	1.55384e-06	2.30561
Espl1	3.23098	2.8254	3.56646	3.85556	8.08716	10.2793	8.33235	4.17772	0.00340933	2.28131
Cfp	38.7229	50.8732	45.8696	77.9097	91.8129	141.183	126.53	125.579	0.0275707	2.27289
Fbxl2	2.26346	2.49672	3.06002	2.658	5.04603	6.37573	7.28968	5.18309	0.00602407	2.2683
Adamtsl5	1.21553	1.46181	2.69842	1.30958	2.60663	4.30162	3.79037	4.50985	0.00220221	2.25611
Tmem65	12.2851	12.5887	13.2523	13.9029	28.5802	23.4547	31.1368	34.3298	0.000634551	2.25597
Usp35	0.721736	0.967938	0.90382	0.585077	1.89257	1.36657	1.65441	2.33876	0.00381158	2.24253
Cdc42ep4	9.35447	8.30626	7.62766	10.1468	19.3281	24.3114	19.6701	16.0413	2.84285e-05	2.23584
Xdh	15.358	17.8208	16.6715	13.0568	38.2233	29.6768	33.427	38.382	3.82861e-07	2.21894
Rrad	3.59666	3.22731	1.83537	1.7647	7.14134	4.78437	4.76068	6.54877	0.00277848	2.21732
Bst2	158.385	223.722	211.561	164.559	439.952	432.074	351.733	454.429	1.19805e-08	2.21314
Pid1	71.6464	72.9473	67.8883	53.2536	178.086	127.012	132.715	149.88	0.000109452	2.21112
Dusp9	2.50052	2.57449	2.73198	3.17006	6.06212	8.28713	5.68892	4.31246	0.00717043	2.20732
Lrrc42	4.27894	4.26755	4.50009	3.28565	9.09135	9.31626	8.9929	8.59761	9.35931e-07	2.19679
Suclg2	6.89981	7.53435	6.55504	7.66234	17.2055	17.1242	15.4831	13.2311	0.0003338	2.19619
B3gnt3	2.29771	2.88969	2.81268	4.00908	5.00986	8.93415	7.26168	5.2777	0.0071586	2.19531
Cxcl16	31.0987	44.4983	33.6561	25.7455	68.1519	54.6761	69.7668	103.595	0.0115838	2.19314
Parp12	21.7493	31.795	26.3176	23.4456	57.506	54.0152	46.7196	68.339	5.69696e-07	2.1921
Glrx	109.606	123.568	118.927	104.789	298.686	233.205	193.478	266.166	2.01269e-06	2.16993
Oas1b	0.872635	1.64867	2.01385	1.48993	3.16096	2.98761	3.1073	3.87556	0.000623814	2.16021
Clec12a	31.7112	41.0741	43.4736	54.071	81.4999	88.1567	89.4288	105.784	4.4175e-07	2.14147
Nckap5l	2.08119	2.66459	2.51586	3.21305	4.93481	6.00883	6.10605	5.40684	0.000592679	2.13307
Dbndd2	3.92091	4.47431	4.62311	5.11775	7.5194	11.9633	10.3639	8.89724	0.000756501	2.13006
Chpt1	25.0946	23.4935	23.379	18.3398	50.3345	37.4743	40.233	64.4049	0.000252027	2.12978
Cd63	522.053	578.288	692.237	578.558	1107.87	1503.77	1320.37	1108.32	1.73218e-05	2.12565
Ankrd37	0.715783	1.98548	1.04162	0.424238	2.53635	1.97462	2.62724	1.80499	0.00384444	2.11927
Gpnmb	217.236	279.967	243.91	254.341	480.632	543.777	607.87	467.013	7.76372e-07	2.10877
Ms4a6d	125.287	155.495	140.072	136.653	298.413	261.088	264.628	350.625	1.37427e-07	2.10696
Pak1	8.53029	7.42795	8.50979	10.2466	16.1912	22.0495	19.3716	15.5867	7.81188e-05	2.1054
Ddx58	10.988	13.8181	10.6151	9.10745	25.9166	18.3603	19.8431	29.3676	0.000770204	2.09703
Pam	2.06895	1.6859	1.68485	2.34977	4.83649	4.03449	2.89052	4.63449	0.000598825	2.09089
Igf2r	14.1422	17.4998	16.6466	9.45154	38.3531	23.9133	27.6059	30.9419	2.94581e-05	2.09049
Cst3	402.05	428.353	415.664	487.814	716.624	919.893	1047.42	936.453	0.0142251	2.08797
Smyd2	4.99834	4.77731	7.14455	4.68981	11.4976	15.0901	9.85457	8.74906	0.000817145	2.0862
Hspb11	3.21829	5.12941	3.25269	3.28948	8.64675	5.26258	8.90822	8.23143	0.00166891	2.078
Lgmn	75.4885	95.3201	82.2875	124.003	144.065	190.483	206.589	235.941	0.00367309	2.06039
Milr1	15.5898	17.5281	16.2825	22.098	36.4754	36.418	38.8783	35.6109	1.13897e-07	2.05986
2810025M15Rik	9.00903	9.59071	9.61014	9.89796	16.9241	24.0927	20.3352	16.7107	0.00771073	2.04572
Cd99l2	1.61188	1.51084	1.99156	2.11928	3.60069	4.42132	3.84004	3.02437	7.24982e-05	2.04354
Avpi1	8.589	8.09152	8.03927	9.07756	16.274	21.1358	15.1874	16.4775	0.0333148	2.04071
Plin1	0.898128	1.14535	1.02266	1.0746	1.59672	2.63152	2.04548	2.27523	0.0115681	2.03949
Ngfrap1	4.92592	3.92562	4.9584	5.34588	10.1381	11.1431	9.83638	8.04521	2.44139e-05	2.03901
Irgm1	20.233	37.3861	21.9784	23.2516	52.9204	34.5901	55.5355	65.9188	0.00170775	2.03076
Apobec1	14.8575	15.9829	15.1499	13.645	25.9092	22.5566	28.282	43.4324	0.00868988	2.01356
Agpat9	3.671	4.91666	3.67101	4.64008	10.2104	6.65215	8.27185	8.76165	0.0441538	1.99991
Clec4d	115.327	159.09	121.469	104.505	259.91	198.107	231.709	309.983	0.0142867	1.99766
Fbxo4	2.00004	2.49196	2.03488	2.0772	4.84994	3.98305	4.18758	4.25384	4.76705e-05	1.99612
Ube2l6	22.8074	35.0678	28.1296	24.3275	49.3112	55.2625	47.144	68.56	0.00106633	1.99559
Dusp7	7.72004	7.56395	9.24164	11.2924	13.9373	22.9141	20.3267	14.2397	0.00769477	1.99114
Batf2	2.56884	6.51165	3.83402	3.72234	6.74455	5.29258	10.8138	10.3538	0.00890841	1.9899
Serpinb6a	102.934	108.487	115.687	141.119	230.801	290.506	235.36	169.755	0.000169147	1.97836
Eva1b	14.1402	17.0565	11.4565	12.0556	21.7536	30.8876	28.31	27.2411	0.0105066	1.97582
Armc9	0.850235	0.651013	0.923687	0.964571	1.8349	1.69549	1.25519	1.97991	0.000541909	1.96747
Ifnar2	46.2686	53.8467	38.5794	24.9076	86.0744	63.4589	65.1329	106.07	0.00327865	1.95988
Dynlt1b	18.3973	19.9413	17.7548	23.1551	37.6087	43.6056	39.7549	32.6546	0.00169003	1.93732
Dynlt1c	7.92263	8.14498	7.64715	10.8852	15.7794	16.7223	19.4916	14.9555	0.0037842	1.93224
Bnip3	6.81689	9.26661	6.15324	7.02096	15.041	9.35208	14.7116	17.3753	0.0217379	1.92726
Plekho1	19.7662	25.1288	24.6875	21.7345	43.6705	39.9864	45.4404	46.9248	2.8412e-07	1.92658
Gkap1	3.57173	3.86922	4.11845	3.21352	8.06809	6.39575	7.67665	6.38468	4.69404e-06	1.92465
G630090E17Rik	1.04861	1.12488	1.06547	1.62891	2.48048	2.43686	2.25386	2.23412	2.0537e-05	1.91336
Slc43a2	12.4596	12.778	11.0114	11.5554	26.4864	24.4136	16.8845	23.6756	0.0364282	1.91131
Pafah2	0.552937	0.682842	0.792406	0.796004	1.49499	1.36081	1.42262	1.1995	1.50389e-06	1.90751
Nt5dc2	6.41821	5.74627	7.76331	4.69492	13.4948	11.3208	11.3376	10.7849	1.40849e-05	1.90263
Uba7	9.52121	14.0989	11.5776	13.647	21.0987	23.4455	19.9106	28.2413	0.000244497	1.89594
Wdyhv1	5.15185	6.14161	5.19237	8.07726	10.5005	13.6784	11.2363	11.2094	2.46077e-05	1.89451
AI839979	1.7353	2.47521	1.88966	1.73868	4.09355	3.51349	3.03386	4.2887	0.000408424	1.89317
Tap1	27.3778	51.7179	34.4782	30.6965	66.6281	57.1355	65.0451	82.9606	0.000902235	1.88314
Sp110	10.2729	14.7775	11.2476	14.2279	21.4094	23.3298	23.9318	26.5309	0.00194813	1.88248
Mthfd1l	3.3212	3.41421	3.72477	3.84732	8.93908	7.14599	5.59333	5.24396	0.000436729	1.87558
Clip2	10.0672	10.6125	10.3499	11.3562	18.3054	24.569	16.9418	19.4258	0.00018385	1.86749
2010111I01Rik	19.1002	23.9399	23.7255	23.6248	38.2929	48.2229	43.3372	38.926	0.000815886	1.86626
Chchd6	6.28583	7.5613	7.49153	6.99463	12.892	17.6478	12.8923	9.285	0.00656524	1.85758
H6pd	10.4607	11.0429	10.2155	10.571	23.8009	20.4158	17.2453	16.587	0.000397142	1.84357
Mmp14	115.752	143.175	107.778	80.1187	239.672	183.897	182.751	215.807	1.45312e-05	1.83975
1500012F01Rik	8.16629	15.2757	14.9948	15.953	22.5641	22.1505	23.61	31.6554	0.00308907	1.83667
Tns3	8.06126	9.84962	8.59711	5.7574	16.3055	11.1196	13.7316	18.1622	0.000900574	1.83588
Tpm1	6.29153	8.98642	8.38223	7.35394	15.7982	13.0055	13.0698	15.045	1.74995e-06	1.83256
Xylt2	4.67768	5.2054	4.6302	5.04896	9.84277	9.25319	7.6835	8.90918	0.000358791	1.82017
Aoah	17.5505	20.9149	16.2422	13.828	32.4514	21.2709	24.145	46.8197	0.0246352	1.81811
Kcnn4	7.63719	8.64635	11.2843	9.22899	15.5872	15.1996	16.3515	19.8333	9.79359e-06	1.81781
Akr1c13	11.74	10.9962	12.3892	15.0516	22.4067	27.0589	24.2198	17.4342	0.00106983	1.81434
Hexb	71.0709	89.881	80.306	94.3669	131.879	147.651	138.77	190.699	0.000413897	1.81428
Plod1	33.5809	33.6914	33.7253	33.4281	58.3776	73.8017	63.5243	47.9657	0.00309634	1.81206
Guca1a	1.72171	3.24398	2.1219	3.27392	3.34519	5.83732	4.46936	5.14872	0.0380875	1.80668
Serpinb8	2.12382	2.21889	3.26176	2.24247	5.09835	2.69577	3.62053	6.4557	0.0332639	1.80662
Cmtm7	25.0694	26.8793	30.0259	24.6594	40.8448	56.0094	51.3838	44.4356	0.000835253	1.80611
Tpst1	5.64296	6.41849	6.58767	6.40167	10.5233	12.3346	10.2249	11.9462	0.000187518	1.79434
Znfx1	16.2897	20.7709	17.0241	16.1898	32.4354	33.6156	24.5851	35.3097	0.000573084	1.79107
Maoa	6.50889	6.56442	6.57235	6.8183	11.9061	13.3096	12.218	10.0432	2.32111e-06	1.79103
Fam20c	74.1561	90.7615	80.9023	54.0595	143.144	141.011	119.997	127.349	1.57599e-05	1.77213
Psmb10	83.8765	107.714	93.9126	91.6681	151.066	157.197	177.086	181.471	1.15726e-06	1.76775
Narf	2.693	3.30038	2.9477	4.16528	6.07109	5.98261	5.77355	5.41098	0.000675187	1.76719
Sepw1	109.53	133.35	144.452	110.137	217.08	236.591	240.116	184.198	9.77278e-05	1.76475
Pml	4.17048	5.44094	5.08106	5.60335	10.0388	10.2854	7.85699	7.66214	1.37138e-05	1.76229
Parp10	10.5287	18.1027	14.0095	12.3748	25.7591	22.3646	20.6412	27.832	0.013849	1.75444
Elk3	16.4348	17.4833	16.2207	13.971	33.1027	24.7622	25.788	28.4279	8.29713e-06	1.7471
Tmcc2	1.3735	0.974651	1.48723	1.41204	2.21265	2.40623	2.94309	1.67937	0.00667395	1.74689
Stat2	12.79	19.1974	16.278	15.7872	29.4996	22.6906	26.1331	33.318	0.0396528	1.7418
Tmem120b	5.94331	6.05883	6.73179	6.58211	10.3607	15.7	10.9788	7.10359	0.0338285	1.74075
2700094K13Rik	35.9168	35.8755	39.5998	38.3403	62.4585	81.8258	60.9641	55.1686	0.0421573	1.73872
Rac3	7.97482	11.6736	9.09902	9.00949	13.5326	21.5148	14.4023	16.1727	0.0127812	1.73607
Rere	1.7372	1.93203	1.69261	2.11815	3.06804	2.52349	3.73	3.70162	0.00948684	1.73129
Ttc12	1.02577	0.988949	1.41775	1.49707	2.16722	2.3411	2.32151	1.77062	0.00781455	1.72987
Akap1	3.91929	4.30757	4.8153	4.16464	7.96045	9.22294	6.95277	5.67446	0.00209372	1.72826
Alg14	5.53306	5.48943	5.27175	7.4622	9.9732	11.9341	8.12035	10.7628	0.0189514	1.71402
Prorsd1	3.68955	3.91096	3.81239	3.50563	5.32198	6.14043	6.67945	7.46663	0.0195193	1.71178
Tha1	3.75125	5.61225	4.10671	4.82012	6.90341	8.86575	7.9277	7.62484	0.0190988	1.7086
Abcd4	6.04943	7.77147	6.92257	8.85791	12.2984	16.1751	12.6194	9.51675	0.00603496	1.70731
Rgs10	17.652	19.4025	21.8267	22.0901	25.7352	42.4377	37.4079	32.6659	0.0117047	1.70648
BC037034	15.1661	18.5576	18.3286	21.6782	29.0085	34.2248	34.3754	28.2533	0.00270758	1.7061
Rnf34	14.3616	18.2222	15.8813	15.8008	27.8687	30.42	23.022	28.3187	0.00043719	1.70478
Hk1	9.67313	9.95026	10.3656	7.85465	18.2363	17.9275	13.8091	14.5951	0.000104385	1.70432
S100a10	392.413	386.829	416.328	499.72	672.992	885.391	699.067	627.521	0.00705412	1.70171
Trim16	2.83332	2.23531	2.58673	3.93531	3.81236	6.14697	5.71205	4.1206	0.00671781	1.70153
Ifi35	34.8642	45.7889	42.5686	39.8924	68.7035	79.398	61.2223	67.1667	0.000117109	1.69465
Klhl6	22.9532	25.2357	23.9688	21.7304	44.1538	37.7648	33.4345	43.5595	0.0302606	1.69184
Psmb9	48.0487	68.7617	54.2874	54.1501	80.9262	82.5975	103.313	112.571	0.000372697	1.6841
Itgam	68.6722	91.5474	67.5981	71.2737	159.575	105.065	100.966	138.153	0.0474977	1.68407
Morn2	3.29631	3.08765	3.00348	3.24902	4.49621	5.22315	7.04696	4.54752	0.023087	1.6813
Purg	0.861979	1.00648	0.834469	1.10445	1.56125	1.41024	1.92116	1.555	0.0243402	1.67571
Fam216a	2.57916	3.24765	3.61664	3.24666	4.83117	5.81635	5.31571	5.32802	0.00685136	1.67248
Pctp	14.1211	13.2838	16.0798	14.426	23.702	30.6193	23.514	19.036	0.00681469	1.67161
Scmh1	1.59531	1.97668	1.59073	2.61473	3.06656	3.25507	3.46196	3.22111	0.00230293	1.66357
Chst14	4.25515	4.37398	4.19803	4.82406	7.11563	7.7766	7.59696	6.87032	0.0259752	1.65958
Tspo	264.437	302.672	303.912	314.191	455.15	571.735	454.571	484.601	6.69211e-06	1.65877
Nat6	3.48764	4.39597	4.16524	4.06141	6.33875	5.97395	7.14231	7.26378	0.0113782	1.65443
Ly86	12.4153	15.2469	13.9763	17.2369	23.3075	20.8952	22.5891	30.6133	0.0190854	1.65332
Prdx4	32.0037	29.7356	33.6558	37.7585	48.906	64.436	51.2001	55.039	0.00053364	1.64859
Mppe1	3.38292	3.97492	3.65554	4.78443	5.5595	6.73111	6.22134	7.53864	0.0105697	1.64492
Stbd1	1.87218	1.50571	2.48982	1.95764	2.23097	4.18511	3.40086	3.09273	0.0356846	1.64153
Dnph1	6.81632	5.93139	7.69067	5.48914	10.4849	13.3429	9.67873	9.07328	0.00271177	1.63979
Stx2	5.77392	6.6557	6.37128	7.88088	9.73636	12.7789	10.7878	10.3599	8.29962e-05	1.63406
Mettl10	2.75145	3.72208	3.76841	2.47299	5.30989	4.44566	6.14529	4.91973	0.0485651	1.63252
Trafd1	28.2111	40.6273	33.8526	40.9653	51.8643	59.0621	56.2927	66.9219	0.00167128	1.62943
Lmo2	16.6728	17.2523	17.0943	21.3339	22.8964	29.5183	36.6723	28.8657	0.0362274	1.62936
Aldh1b1	3.48305	4.31893	4.98567	3.85275	6.95621	8.52584	5.35329	6.30964	0.00991831	1.6275
Rap2b	25.7639	28.8239	25.9059	30.2738	43.9888	43.3412	49.1224	43.537	4.08331e-05	1.62437
Nmi	17.0528	21.6373	19.1963	18.7261	29.9099	24.7871	29.1389	40.4699	0.00184961	1.62171
Rmnd1	6.02053	6.69025	7.96715	8.37942	12.4457	11.0749	12.2266	11.1348	0.002049	1.61132
Stard8	1.40917	1.56127	0.908014	1.97262	1.91702	2.42338	2.43718	2.69838	0.00753977	1.60912
Clybl	6.78065	6.60339	5.99423	7.51983	10.2324	14.4561	9.18546	9.45127	0.00913244	1.60845
Tcp11l1	2.14836	2.10253	1.96615	1.48758	3.4597	3.0687	2.82393	3.08777	0.00305117	1.60675
Nudt13	3.49624	3.85568	4.23585	4.20819	5.65811	6.29563	5.94929	7.518	0.00536628	1.60551
Tctex1d2	18.2802	16.9803	21.6631	17.2259	30.413	26.9124	28.7962	32.9154	0.000140026	1.60455
Sccpdh	2.1075	2.50979	2.84392	2.25504	4.64129	3.51082	3.8762	3.59597	0.00533345	1.60186
Trim34a	4.14111	4.96093	4.90031	6.16609	7.51862	7.28917	7.77217	9.76745	0.00287426	1.60088
Gdpd1	12.7419	13.6571	13.6733	10.313	20.922	17.1139	19.7962	22.7104	5.27649e-05	1.59735
Anxa3	18.5939	23.0082	23.8296	29.2508	29.8185	37.7734	41.7432	41.8137	0.0199414	1.59575
H2-T10	4.13916	5.79957	5.0204	4.8945	7.44175	6.80062	7.22492	10.2442	0.00133645	1.59427
Irak1bp1	1.49234	1.26339	1.42999	1.13555	2.04172	2.24463	2.02149	2.23251	0.00109969	1.59379
Parvb	20.6393	23.6452	22.9113	20.1736	37.9266	37.4627	31.9961	31.6061	6.97723e-05	1.59017
S1pr2	20.0951	18.8832	20.9751	19.421	33.8448	33.6127	29.9333	28.8112	2.50872e-07	1.58922
Plekhg2	0.569441	0.914154	0.735846	0.53616	1.16876	0.917211	1.04441	1.30607	0.0431202	1.58862
Stat1	40.4488	54.0909	44.4743	43.1698	80.1316	59.0587	73.3503	76.8871	1.94258e-05	1.58834
Anpep	135.718	188.465	145.526	116.341	241.452	216.823	209.462	262.717	0.000395399	1.58757
Cox18	8.00719	9.53743	11.275	9.48728	15.4345	17.7414	14.283	13.3118	0.0297631	1.58489
Ttc32	4.6129	4.1611	5.66642	5.8695	8.44583	8.12492	7.15292	8.37396	0.000315391	1.57755
Serpinb9	3.4605	4.01989	3.65454	4.33744	6.29296	4.19766	6.76846	7.05818	0.0307013	1.56799
Mif	160.835	169.948	154.351	146.5	292.911	270.142	248.107	178.697	0.00144606	1.56705
Arhgap27	7.73805	10.5485	9.93558	10.2039	15.0782	16.147	14.3771	14.656	0.0326169	1.56669
Shmt2	22.074	22.3197	23.4778	22.1672	37.8066	47.2927	30.748	25.1825	0.0258752	1.56569
Lgals9	52.749	69.6977	67.7969	64.3941	99.2674	110.829	94.1469	93.3513	0.00426026	1.56119
Gsdmd	27.6004	36.7797	29.3686	36.7464	48.1764	51.9833	49.7656	53.548	0.0029189	1.55881
Abcc4	4.67269	4.91749	3.92036	3.91795	7.85063	6.1121	7.22624	5.95845	0.0115756	1.55446
Hacd1	7.38529	9.13488	9.79087	10.0298	14.6945	15.8149	14.069	11.9541	2.83344e-05	1.55409
Fbrsl1	6.87664	7.45034	7.59573	6.70078	11.0819	11.8883	11.4501	10.0429	0.0201984	1.55146
Irf9	17.2301	24.0802	20.8472	21.1475	35.5511	32.9934	30.9998	29.5686	0.00651508	1.54922
Lgals3bp	298.338	350.434	307.581	250.754	492.286	454.389	408.19	510.248	5.44197e-06	1.54506
1110007C09Rik	36.558	42.1536	41.8134	35.6074	56.3973	49.7818	66.7522	68.286	0.0316352	1.5446
Slc25a13	6.39588	6.34324	6.01799	6.26789	9.79967	12.4707	8.9488	7.41177	0.0197209	1.54153
H2-T9	38.5258	51.1481	43.8719	43.9276	65.361	62.6742	60.5838	83.6138	0.00223062	1.53363
Pex26	0.476741	1.5389	1.6666	1.85123	1.99132	2.1251	2.29393	2.1289	0.0244537	1.53356
Chac2	0.877906	1.5399	1.52691	1.74057	2.45003	1.92265	2.27926	2.08885	0.0291381	1.52815
Tpmt	1.17749	1.10628	1.11751	1.7749	2.1572	1.62588	2.08558	2.08459	0.0497147	1.52634
Sdc3	56.6871	55.0423	60.4241	67.7807	86.4647	113.458	82.3649	83.7455	0.0110504	1.52534
Hk3	27.7307	39.5273	33.3152	33.8487	47.0516	37.5189	52.5449	67.7834	0.0121167	1.52391
Ift22	19.831	23.8759	23.1055	21.0378	33.3954	37.0031	32.6168	30.8678	9.8963e-05	1.5234
Npc2	152.465	187.631	175.804	208.488	238.449	287.094	275.692	301.077	0.000593936	1.52164
Rab13	2.64434	2.84226	2.70603	2.05002	3.51903	4.52719	3.989	3.57837	0.0138465	1.5193
Psme1	132.547	156.208	146.12	158.473	212.039	207.536	226.497	253.178	6.5038e-05	1.51547
Sh2b2	14.2855	15.3994	12.887	13.0646	23.3773	21.8391	20.3139	18.7498	0.0106037	1.51391
Hmga1-rs1	82.7593	93.0207	76.2764	69.1181	146.973	128.771	120.336	89.6975	0.00254814	1.51234
Trim14	14.4089	16.1266	16.022	17.6356	22.0408	30.643	22.1811	22.2403	0.00524321	1.51191
2010012O05Rik	2.25858	2.84523	2.6795	2.76994	3.9456	3.82531	3.56525	4.66137	0.00835203	1.51105
Txnrd3	2.26551	2.41364	2.38706	2.08954	3.47519	4.14373	3.22272	2.99942	0.0243927	1.50621
Malsu1	13.4696	16.2325	18.1563	17.1542	21.325	24.0498	23.2751	29.1305	0.0188989	1.50325
Fxn	6.48201	4.91436	7.59975	6.56562	9.87822	11.5184	10.0131	7.05869	0.0116053	1.50295
Clic1	227.216	253.099	255.323	284.646	345.342	457.525	366.693	361.677	0.00810076	1.50075
Ebi3	9.212	11.2922	10.8926	7.32995	15.4222	14.5074	15.6779	12.5495	0.0460018	1.50044
Dnajc12	6.742	5.80338	6.14403	5.9919	10.695	9.70377	8.50762	8.14339	0.00397037	1.49911
Cux1	18.4232	18.3084	18.2515	20.2284	29.1063	33.1669	28.8078	21.5776	0.00079923	1.49723
Tdrd7	13.815	18.9866	16.6801	15.8576	24.8378	24.1598	21.8217	27.017	0.000630338	1.4966
Tbc1d2b	6.95034	7.58857	6.30365	6.93404	11.4098	9.9716	10.9426	9.26377	0.0497178	1.49544
Ppap2c	10.1367	9.83798	10.7582	12.4064	16.1006	19.8675	14.8074	13.6755	0.00227875	1.49288
Rab31	18.2094	19.9001	18.6907	24.3878	26.4054	35.5404	31.1907	27.709	0.00480171	1.48786
2510009E07Rik	12.819	13.308	11.3083	9.95136	21.4958	13.992	16.0573	18.9814	0.0124455	1.48729
Ggh	39.2062	40.7796	44.1258	50.234	65.0391	52.4445	64.9516	76.7105	0.0147372	1.48611
Ten1	16.9296	16.3403	16.109	17.6361	19.2157	25.8815	25.4974	29.034	0.00973238	1.48594
Pkm	595.643	587.096	607.728	527.572	913.527	1002.31	816.339	706.206	0.000471098	1.4833
Ppm1h	10.9605	10.6805	10.8696	11.1265	15.7623	17.0932	15.5306	16.2648	0.000897773	1.48046
Dnajc15	42.1523	40.1417	45.8281	44.2716	61.5115	74.3125	63.0633	56.2872	0.000838939	1.47991
Impdh1	15.9196	18.0544	15.6766	15.8819	28.1436	27.444	23.1575	18.1826	0.00710626	1.47835
Rgl1	38.5273	41.3725	33.9716	30.8422	55.7969	48.4782	56.3159	53.2719	0.00140853	1.4775
1700017B05Rik	16.5296	18.8926	17.078	14.3919	27.5656	26.6786	21.5854	23.029	0.0293717	1.47717
Orai2	11.3278	12.2814	11.6837	10.7596	19.5362	16.1163	14.7994	17.3292	0.0390951	1.4708
Cep78	6.10325	6.49916	6.47219	6.42243	10.1387	9.67078	9.4462	8.28459	0.0282442	1.47049
Adar	11.9997	16.4765	14.4486	12.5845	22.7846	20.7199	18.0081	20.0817	0.000433893	1.46908
Necap1	10.5047	10.9544	11.7671	11.7329	16.1864	15.5314	17.1253	17.1063	0.000185817	1.46584
Gm5512	1.21481	1.34724	1.53555	1.58081	2.09688	1.80259	2.16455	2.30071	0.00130673	1.46489
Il10rb	62.1172	74.3572	59.4835	51.1646	90.511	89.8097	89.4581	91.432	2.43011e-05	1.46148
Fam53c	4.94253	6.03213	5.31672	5.37626	7.76317	8.01012	7.63754	8.16132	5.29199e-05	1.45501
H2-T23	95.9474	128.677	117.424	132.841	152.643	152.767	188.255	196.374	0.0169806	1.45296
Tln1	77.2446	76.6348	71.4398	69.9106	108.927	134.576	97.1267	87.3291	0.0341793	1.44943
Gsr	124.217	133.121	131.003	143.944	180.535	209.026	193.227	188.57	0.0353477	1.44906
1600014C10Rik	40.1358	48.3251	41.0341	44.8011	66.1646	66.9349	58.1853	61.2679	0.00655308	1.44873
Npl	10.8936	9.35156	9.35039	9.68253	14.0058	15.4665	12.6907	14.6264	0.0272474	1.4447
Tap2	44.8066	62.0151	53.5952	45.3521	68.7938	66.7505	75.2821	86.0514	0.00241212	1.44256
Galk1	25.8364	22.5535	23.2836	24.4306	36.3244	43.5296	34.3126	24.3336	0.031993	1.44069
Kremen1	3.71221	3.77042	3.54648	3.66909	5.64274	5.65574	5.05961	4.85827	0.0236872	1.44047
Tpi1	202.092	198.546	208.015	182.296	323.862	320.081	275.47	218.051	0.00314671	1.43805
Mitd1	12.4501	14.5892	14.2101	16.6985	21.3356	17.4119	22.539	21.9005	0.00398357	1.4348
1110038B12Rik	15.3796	24.6689	23.1981	20.1349	28.7049	29.9147	30.2017	30.7475	0.0262549	1.43348
Ttll1	4.63124	4.51235	5.21916	5.42577	7.12628	7.91115	6.70813	6.61084	0.0127477	1.4308
Fhod1	15.248	15.3699	17.2451	16.0597	21.2628	23.4226	21.0642	25.5315	0.00952014	1.42732
Fez2	9.4536	10.906	9.88434	9.64491	13.005	14.6657	13.6954	15.5091	0.00300129	1.42478
C1ra	22.2332	21.1073	23.7078	25.7524	39.7639	37.694	26.6762	28.0571	0.00896505	1.42401
Faf1	9.2868	9.98467	10.0708	9.64304	14.7154	14.8093	13.282	12.6249	5.09647e-05	1.42078
Scpep1	50.2293	57.3121	44.6377	54.9868	70.0963	70.8906	74.784	78.5452	0.00573215	1.42048
Polg	10.4484	12.5134	13.3126	12.048	17.4156	20.006	15.1299	15.8529	0.00188923	1.41473
Dgkz	47.3768	53.5834	54.0057	46.7485	73.7836	71.8426	67.6193	71.9382	0.00518043	1.41359
Drosha	7.03412	8.25009	7.21995	5.84835	11.7499	9.81764	9.81107	8.63693	0.0105374	1.40991
Tubd1	3.71394	3.94149	4.15264	4.43248	5.39375	6.77055	4.89855	5.86207	0.0113857	1.40907
P4ha1	18.4095	19.8593	20.3586	21.9174	27.6928	28.4805	28.5134	28.7724	8.14487e-07	1.40814
Nicn1	2.8813	3.13167	3.03046	2.99109	4.34538	4.8056	3.74873	4.08379	0.0322357	1.40784
Ube2a	35.1202	37.8478	36.7221	37.8981	54.974	45.1011	47.8324	59.8267	0.000355085	1.40725
Hps6	5.62248	6.41983	7.02832	6.76874	8.96378	10.1625	9.50042	7.71461	0.0427423	1.40487
Camkk2	19.4072	17.1755	17.4893	16.6702	22.1426	30.0315	25.3614	21.83	0.00219105	1.40404
Psmb8	181.501	216.149	215.511	175.344	272.984	251.059	280.227	297.951	8.01307e-05	1.39781
Cant1	32.0174	39.8123	38.3605	38.5859	52.2805	56.2036	49.0137	49.9706	0.00171877	1.39424
Wdtc1	10.236	11.6446	10.1045	10.1047	15.385	15.5642	13.9512	13.8132	0.000298402	1.39403
Ddt	33.6441	41.4338	40.0256	40.2672	53.2622	60.1375	50.5385	52.3092	0.00750071	1.39156
Hibch	4.7254	5.37784	5.30689	4.91318	7.71855	5.60283	7.70385	7.27444	0.0482233	1.39055
Prmt2	12.5902	11.9014	12.0607	12.8788	15.1869	17.1171	21.2055	15.204	0.00600516	1.3893
Ydjc	6.57551	6.54561	7.85067	9.02723	9.94675	11.568	11.115	9.07708	0.0477548	1.38897
Arap1	20.8575	27.3741	21.8961	23.8892	33.4692	29.3703	29.9053	37.7842	0.0175457	1.38794
Tstd3	12.6171	11.705	12.789	14.0249	17.8023	19.6111	17.0301	16.4147	0.0242153	1.38493
Ogfr	33.4833	41.0837	31.4735	31.4166	46.6109	50.3151	44.6611	48.4777	0.0289906	1.38244
Mettl8	3.75188	3.99132	4.14678	4.80652	5.40623	6.9198	5.52376	5.25335	0.00854934	1.38143
Ndufaf5	4.20033	4.3972	5.5116	5.28337	6.53871	7.18893	6.1284	6.90574	0.00275324	1.37806
Ppp2cb	54.6367	59.504	58.237	64.2884	76.5246	83.7251	82.7456	83.14	0.00176167	1.37788
Ncf4	77.6041	91.8497	90.0462	66.7093	117.765	122.281	110.738	98.7236	0.00115823	1.37786
Por	63.3978	70.1522	64.6231	61.8799	98.8411	87.269	85.654	86.3623	0.000364826	1.37698
Nmnat1	5.21704	5.2679	5.61908	4.74595	7.93088	7.13821	6.04406	7.56823	0.00673374	1.37382
Vrk2	5.73024	5.14897	5.01104	6.77391	8.07359	7.99276	8.27965	6.78116	0.0476357	1.37177
Ccdc107	13.0142	12.9838	12.2671	13.671	16.1821	19.4551	18.109	17.5252	0.00534575	1.37158
Hgsnat	32.5466	40.1516	32.6798	37.0549	49.216	55.3773	49.651	41.1445	0.00185064	1.37153
Gpr137b-ps	75.6947	77.2556	79.037	81.1027	92.8024	121.658	122.899	91.843	0.02504	1.37074
Usb1	18.9113	26.6221	22.5486	21.8392	31.3706	29.4729	29.002	32.8912	0.0028921	1.36453
Inf2	22.9085	25.0005	24.6812	24.9355	34.214	37.1002	30.8436	30.4045	0.0101457	1.35889
Rnf114	21.8854	29.778	27.8513	26.8633	36.5402	36.1055	34.7156	37.1975	0.0275433	1.35858
Parp11	3.12038	3.73196	3.68383	4.43012	4.6056	4.23562	5.28448	6.22532	0.0103214	1.3574
Klhl26	2.42799	2.7631	2.57269	3.53159	3.42925	3.89569	3.90948	4.12658	0.0490666	1.35678
Capn2	103.405	88.2781	99.5013	101.037	129.029	168.823	130.356	101.862	0.0349638	1.35137
As3mt	8.70205	9.47706	9.62123	10.6157	12.908	14.1253	13.0643	11.8079	0.0178433	1.35023
Gpr137b	70.0861	72.7293	74.9125	75.0738	87.8784	110.216	109.381	87.5375	0.0405948	1.34896
Hmox2	83.7383	92.2815	91.9116	91.5891	123.142	138.815	117.662	104.85	0.00927289	1.34745
Pgm1	11.2416	11.6222	11.3472	13.7091	16.1999	18.2123	14.5194	15.6341	0.000858564	1.34664
Gcsh	31.3696	35.3215	36.6341	36.6495	48.434	56.9982	40.2481	42.5187	0.0141009	1.34428
Pde8a	17.886	17.0847	17.0515	17.7138	27.1385	22.1944	21.6222	22.6512	0.0107629	1.3418
Map2k1	61.8713	72.2683	64.5503	63.0188	91.8461	88.5515	78.7533	91.8519	8.82394e-05	1.34107
Agpat4	59.5104	57.6533	58.5398	53.9543	76.8168	94.2071	74.2533	62.41	0.0128847	1.33962
Eif2b2	28.631	31.9808	30.9372	28.0407	39.274	45.3373	42.3352	33.034	0.0178992	1.33746
Pdxk	17.0735	19.6695	20.7826	19.8422	26.7427	26.7599	25.6683	23.9033	0.0117628	1.33183
Hmg20a	3.63403	4.29436	4.0893	4.57515	5.62883	5.91247	5.38838	5.19428	0.0149142	1.33135
Plcb3	11.474	11.6397	12.4936	12.6983	14.9897	18.7848	16.238	14.2743	0.0134499	1.33015
Fbxw17	7.50487	9.43597	8.16911	10.1839	10.6361	12.9534	11.3527	11.981	0.0275437	1.32857
Gpr84	99.7514	89.6758	94.853	60.1192	129.241	116.888	91.6964	119.244	0.0182563	1.32705
Mapk7	10.2222	11.714	10.9136	10.4272	13.8282	14.2931	13.7703	15.442	0.0267183	1.32406
Lrpap1	48.5956	56.3072	60.6206	57.236	78.9778	91.0291	65.3213	58.7212	0.0351452	1.31989
Foxo4	4.22561	4.04549	3.85103	4.2796	5.1206	5.18326	5.9988	5.34097	0.0306838	1.31766
Tmem101	7.10913	8.01012	8.6058	8.39137	10.5909	11.7961	10.1684	9.65214	0.035656	1.31323
Cyfip1	48.3062	49.6272	43.6213	42.0745	64.7658	57.2592	58.8066	59.2173	0.00961508	1.30708
Tmem19	13.8402	14.5282	13.8171	13.9322	17.5384	17.7975	17.3414	20.5711	0.0268936	1.30472
Ptpra	20.0482	20.5452	21.3674	20.7379	26.3197	29.2829	26.5101	25.7309	0.00791515	1.30369
Fblim1	25.6842	29.0701	29.2115	27.7307	38.4005	34.7281	37.8861	33.66	0.00107853	1.29498
Tgfbi	672.563	642.435	725.788	650.643	1009.02	991.26	762.34	713.068	0.0421654	1.29138
Stom	65.3688	73.925	59.3695	74.2546	87.6256	84.016	87.8579	92.776	0.0217042	1.29067
Cmtr1	14.7727	18.1341	16.2949	13.3346	22.9289	21.7787	16.9591	18.9415	0.0396125	1.28852
Vipas39	13.6277	15.5368	14.1537	14.8073	18.0991	20.6942	18.8809	17.05	0.0311431	1.28508
Ppa1	52.7336	57.9632	58.405	48.8642	77.2467	80.7941	61.7275	60.089	0.0227005	1.28382
Stard3	30.7924	35.2017	33.0277	35.0271	41.4351	48.8598	42.9037	38.5522	0.0241411	1.28104
Tpst2	35.9325	32.7786	38.311	40.6265	47.2731	51.0427	47.2199	43.2464	0.0121743	1.2784
Med11	30.9283	33.9424	30.6773	33.8556	39.4213	43.2599	38.5519	43.9008	0.0498699	1.2759
Parp3	27.3364	26.9185	32.4717	28.9075	36.732	42.2938	36.0307	31.9522	0.0130199	1.27109
Pmpca	31.5773	31.1129	31.3919	28.622	44.0202	43.5933	35.6724	32.5668	0.0384755	1.26993
Slc25a22	14.1592	16.3463	16.4754	17.1947	21.1719	21.4105	18.8728	19.9958	0.00808338	1.26877
Hck	197.921	208.023	208.399	192.46	254.475	315.685	230.684	220.086	0.0403396	1.26537
Gnpda1	25.0893	26.6044	25.2714	29.6019	31.818	33.8078	35.2622	33.5704	0.0414832	1.26148
Fbxo7	9.37151	10.3089	10.0544	10.6741	12.3226	14.6239	11.6037	12.4421	0.0411558	1.26127
Ctps2	8.35397	9.17855	8.67362	11.0998	11.031	12.7419	11.518	11.7113	0.00462731	1.25922
Npc1	72.679	77.709	71.0475	69.4643	98.0962	93.0454	90.2261	84.8545	0.0278865	1.25884
Ifngr2	52.5065	60.7138	61.1403	66.4911	73.0014	75.2127	77.21	76.8367	0.00164504	1.25486
Sept8	20.2959	17.9823	21.2455	22.4023	25.4361	29.8235	22.2424	25.2066	0.00833717	1.25337
Ugdh	27.1155	29.0384	28.3057	28.1816	38.6103	30.4803	32.4747	39.6265	0.0459326	1.25324
Pcgf5	9.27509	8.7254	8.8204	7.93605	10.7967	10.0122	10.2088	12.2184	0.0187401	1.24326
Ddx24	40.1838	40.9094	37.792	39.3766	51.5096	56.7325	42.5532	45.256	0.0147356	1.23863
Lsm14b	9.23741	9.77012	9.07551	11.4706	13.3791	10.9912	12.3662	12.0411	0.0229515	1.23262
Uap1l1	125.814	142.29	139.998	114.141	159.804	189.627	156.413	137.627	0.0390884	1.23209
Hmga1	10.1812	10.8832	9.2902	9.37575	12.3025	12.1921	12.2673	11.734	0.0438614	1.22007
Adgre1	230.506	230.001	220.88	187.418	288.155	259.883	259.491	249.16	0.00730479	1.21623
Vdac3	68.3527	70.4251	71.8098	71.784	88.9151	95.6102	74.1157	83.5443	0.0483212	1.21175
Nr1h3	41.8975	42.349	48.9584	40.3489	54.9944	53.1282	53.4428	47.6351	0.0371336	1.20527
Prpf38a	19.3772	19.5256	18.442	17.2121	25.0501	20.3609	21.1919	23.1641	0.028723	1.20373
Hsdl1	17.8366	19.8282	18.0075	18.1009	20.9254	23.739	21.3223	22.0753	0.0277266	1.19342
Arhgef7	18.8705	19.1922	19.3943	18.4023	22.3762	24.5014	22.3609	20.851	0.0459259	1.18734
Sptlc2	52.9151	57.8155	50.3819	55.725	67.326	62.0106	65.5973	61.3073	0.0414542	1.18164
Rab32	156.474	163.884	153.739	159.037	195.944	187.937	186.376	176.839	0.00734833	1.17997
Pold3	16.1019	14.914	16.2496	16.9171	20.543	18.4518	20.042	16.4307	0.0437348	1.17555
Nckap1l	72.0717	77.2974	70.7207	73.0004	85.2205	87.8438	84.3249	84.7543	0.0394615	1.16731
Mcfd2	53.1271	55.8874	55.5507	59.4872	66.384	64.5543	61.6834	67.9494	0.00956369	1.16292
Ctsb	740.62	849.007	800.558	756.689	931.46	923.484	897.691	894.083	0.00490992	1.15883
Il2rg	103.306	102.454	99.2298	112.401	126.614	126.902	118.325	111.415	0.0208427	1.15777
Vti1b	71.6667	74.5992	80.6317	73.0126	84.8237	95.1396	86.8755	80.071	0.0226846	1.15666
Pip4k2c	32.7233	34.94	35.369	36.0257	31.5163	34.1432	30.0419	29.0568	0.0421488	0.89724
Tfg	39.7921	39.8583	41.778	38.2595	35.8299	33.0705	36.0295	37.6725	0.00841625	0.893074
Dnajb11	162.221	168.297	177.189	164.042	152.387	158.102	146.005	133.678	0.0266716	0.878577
Fxr2	31.9506	34.8999	32.717	31.694	30.2823	28.5135	29.1725	25.6346	0.0227972	0.865572
Coa5	52.6106	52.4704	48.8467	52.081	48.0171	44.3689	39.8578	44.46	0.0295168	0.857818
Hspa4	88.868	82.9996	83.6433	78.2826	79.7674	67.9492	69.7777	66.9247	0.0294691	0.852125
Pole4	43.3567	43.9044	46.1076	41.0785	36.9186	40.2979	32.8885	36.8807	0.0206274	0.84267
Csf1r	194.96	198.863	188.716	189.346	168.327	165.615	148.532	165.257	0.00394533	0.839176
Map4	41.3265	39.2818	40.335	41.8816	34.8467	37.8027	33.5828	29.6583	0.0215461	0.834682
Manf	192.663	184.207	204.743	195.836	158.819	173.468	168.751	146.694	0.00378035	0.833172
Amfr	54.0054	54.6219	54.3324	57.6982	46.4637	50.7927	41.4219	44.023	0.0112581	0.828063
Tfe3	28.1708	30.7875	31.196	32.0582	26.5815	27.451	25.2515	21.8749	0.0260441	0.827871
Ahcyl1	28.5526	27.2921	27.1149	27.5841	25.7335	22.6319	20.8065	22.2811	0.0326554	0.827457
Naa20	54.5638	58.8516	64.088	63.4961	51.3696	53.5746	47.363	46.5868	0.0177901	0.82536
Hdlbp	75.9172	68.2756	69.1377	68.5765	67.2046	60.4068	55.7451	49.249	0.00912939	0.825176
Adpgk	18.9128	20.5476	22.3496	22.9518	17.9684	19.1213	15.3872	17.3384	0.0284465	0.823871
Ubqln1	66.5593	67.1964	64.7376	64.2191	59.3067	49.8902	53.3648	53.7752	0.0292137	0.823541
Tmem214	48.2611	44.9523	46.5316	43.4943	38.7213	42.6611	38.517	30.5856	0.0251561	0.821347
Zc3h18	33.6004	28.5393	28.6669	27.7009	26.0642	27.0517	22.9905	20.9755	0.0204753	0.819357
Kcmf1	35.115	33.7279	34.4047	31.3832	27.2156	28.2023	28.0189	26.6916	0.00177761	0.818138
Ssr1	29.8006	30.1118	29.6996	31.012	26.6066	19.4325	24.686	27.6723	0.0489552	0.815889
Calu	84.6626	91.2239	86.9751	84.564	84.7352	65.7726	64.6898	67.836	0.0162424	0.814713
C3	229.781	217.922	210.568	241.891	220.926	181.758	151.334	175.612	0.0202838	0.810575
Gmppb	43.5481	40.5782	45.4383	35.8695	32.6415	37.5487	32.1673	31.4876	0.0123476	0.809169
Ctsz	1859.79	2064.26	2276.4	1898.57	1734.99	1756.2	1540.35	1509.79	0.00642487	0.807671
Pbdc1	34.3451	36.3948	37.9453	38.7118	32.8055	25.2005	32.7712	28.0996	0.0273465	0.806639
Lonp2	26.4478	26.4897	25.7191	29.0098	23.438	21.6399	20.4562	21.2593	0.0229055	0.806312
Zmiz2	57.2467	55.6558	55.0635	50.1598	46.6227	47.1925	45.1531	36.0368	0.0456018	0.802403
Surf4	190.039	197.252	184.946	173.9	163.348	153.189	140.216	140.751	0.0043579	0.800823
Klc2	11.2399	12.6616	12.0567	10.4306	10.027	9.43356	9.22255	8.28275	0.021049	0.797307
Tbc1d10a	23.1119	24.8794	23.0043	25.0301	19.4425	19.263	20.2026	17.2709	0.0368237	0.793533
Gskip	10.2349	11.2905	11.7571	12.2909	9.11209	9.29049	9.10384	8.60639	0.0236523	0.792864
Wrnip1	26.0693	26.244	26.8182	26.2604	21.6551	22.944	21.1816	17.7471	0.00279204	0.792741
Dpagt1	54.19	48.8583	53.7768	53.9493	40.1716	49.651	41.2876	35.1679	0.0416565	0.788991
Batf	40.0646	37.1	41.2381	41.566	33.2257	32.0149	28.8465	30.3009	0.0379007	0.777716
Susd6	33.872	36.4146	33.8158	40.1674	28.693	27.7243	27.1055	28.5602	0.0335027	0.777053
Cyb5b	69.1831	62.9581	67.1362	62.73	56.6683	45.6412	51.3249	49.9098	0.00107957	0.776949
2310039H08Rik	13.8861	15.3871	13.8599	10.9555	10.157	11.4884	10.9297	9.31502	0.0421141	0.77489
Sel1l	46.4575	44.614	42.6595	43.3408	33.5295	31.0052	34.7531	37.7981	0.00376947	0.77431
Dtnbp1	101.449	102.607	115.011	102.262	78.6414	100.683	77.246	68.9602	0.015649	0.772682
Cdr2	7.91602	6.93287	9.21315	6.90297	6.92416	6.08198	5.6205	5.14264	0.00850963	0.768366
Hnrnph3	10.4589	10.9426	14.2494	11.6899	8.63883	8.68992	9.17292	9.80413	0.0451226	0.767394
Tmem150a	9.12194	11.3885	10.1971	9.77575	7.08532	7.33136	9.4842	7.13051	0.040457	0.767098
Rwdd1	86.2516	86.3766	95.1045	91.4385	73.5719	73.5334	68.8035	59.1906	0.00615865	0.765993
Alkbh7	17.1288	18.8291	20.4678	16.9407	14.3208	16.4044	13.3731	12.0342	0.0246877	0.765417
Il3ra	16.2755	21.7893	20.1067	21.2829	15.1509	13.8868	15.0736	16.5545	0.0168152	0.763826
Ppif	14.7538	15.9884	15.7864	12.0285	13.7439	10.7149	9.07079	11.0298	0.0224155	0.761364
Xpo7	4.62221	4.30796	4.19686	4.20953	3.73149	2.59421	3.45844	3.38559	0.0313047	0.761029
Sema4a	64.418	65.6691	70.1678	73.4183	57.7566	63.8066	40.5041	46.1241	0.0199161	0.760817
Creld2	151.563	151.681	173.879	166.384	126.112	132.683	123.338	107.093	0.000142165	0.760284
Atp6v1e1	385.204	439.814	406.876	412.127	308.207	329.426	300.837	310.753	0.0176857	0.759873
Uqcrfs1	149.279	163.291	162.969	159.891	125.879	134.06	106.673	115.606	0.0169396	0.758923
Hspa5	1100.41	1059.6	1115.53	1182.97	885.151	715.205	985.267	793.225	0.00388949	0.75785
Fam114a1	4.66463	4.45279	4.8828	4.67828	3.94046	2.52645	3.48811	4.16111	0.044337	0.757043
Trmt44	4.10978	4.31339	3.84123	4.77266	3.6668	3.55082	3.19894	2.44818	0.0093325	0.756532
Ppp1r13l	4.17263	4.12167	4.36669	4.05017	2.81551	3.40813	3.76107	2.63009	0.0418415	0.756331
Hsph1	56.4785	45.4308	55.5382	55.5233	46.3271	36.2667	41.3482	36.878	0.000671108	0.755243
Gripap1	22.5314	26.0314	25.1635	25.7533	18.5856	18.9794	17.2804	20.1922	0.0136367	0.754547
Crat	23.327	23.3097	23.0283	27.666	17.5514	19.943	17.9936	17.8133	0.0161044	0.753368
Dennd4b	20.8297	26.379	26.6724	26.6493	21.2743	19.9781	17.4795	16.9263	0.0309781	0.752835
Rab3ip	3.77746	4.05867	3.99295	3.56754	3.1117	2.43248	2.88362	3.11619	4.97127e-05	0.751389
Ptges2	16.6033	15.8024	17.5471	16.206	12.4297	15.1597	12.6481	9.27192	0.019922	0.748721
Kif3c	1.72592	1.91035	1.36656	1.79222	1.42717	0.941919	1.43194	1.26093	0.0466587	0.748646
Rtfdc1	77.0749	85.5017	79.8016	85.3979	61.7199	67.4011	59.3389	56.5217	0.0392902	0.747482
Rassf4	80.3034	73.5395	67.8243	79.709	56.8666	60.4235	56.8009	49.8723	0.0198686	0.743221
Siglece	65.4446	58.4905	59.7288	50.9079	42.0031	55.6467	37.475	38.9953	0.0166316	0.742399
Lmo4	336.416	322.103	322.536	339.581	236.816	272.565	257.949	211.771	0.00291449	0.741406
Eml2	18.8245	26.8184	21.3918	24.2122	16.1434	17.5299	16.166	17.4505	0.0258331	0.737735
Apbb1ip	84.8658	76.5544	77.8835	85.6819	56.6064	67.0481	61.9147	54.1156	0.00436916	0.737605
Tex264	67.8547	66.6898	75.3618	69.6501	46.4797	57.8274	52.7078	49.1472	0.00220738	0.737555
Csf2rb	400.485	404.423	391.783	364.543	347.354	318.852	245.172	235.634	0.00644814	0.7347
Marco	1986.12	1778.38	2147.54	1340.25	1584.69	1526.9	1176.15	1027.97	0.0440767	0.732973
Ikbkg	17.7214	18.698	20.6068	19.0876	14.3204	16.0077	12.2527	12.3949	0.000839907	0.722647
Atp2a2	132.449	135.302	125.226	100.506	104.052	79.4141	78.8349	94.0744	0.00158836	0.722221
Tmco4	7.48104	9.21758	8.27568	6.00238	6.2534	5.38981	5.45319	5.24764	0.0221571	0.722215
Fam73b	5.50991	6.20774	6.46934	6.74062	4.70617	4.54828	4.81718	3.88286	0.000220889	0.721383
Itpk1	15.7724	17.1196	18.7951	19.1491	13.9428	15.2314	11.7908	10.0734	0.0213071	0.720907
Wsb2	70.9138	67.9329	79.6021	62.8895	53.428	49.0547	45.3804	54.9078	0.0137083	0.720836
Arl1	161.886	167.65	156.92	130.571	129.112	94.44	102.665	118.299	0.000709251	0.720459
Ak2	113.572	118.555	119.891	103.439	96.1847	85.0473	71.7077	75.103	0.00329894	0.720311
Hyou1	132.75	138.241	128.958	134.568	103.061	102.25	92.5209	86.3575	4.34649e-07	0.718812
Brd1	19.0747	20.2514	20.2191	21.1984	15.3772	12.846	13.9572	15.8188	0.0251878	0.718663
Ctdnep1	89.8304	91.2016	97.4961	101.75	68.8854	76.356	67.7678	59.1688	0.00165351	0.715808
Dgcr8	10.959	10.1918	11.6189	10.3769	8.34131	6.7913	7.40758	8.31144	0.0102634	0.7157
Tmem138	20.2308	21.7141	21.181	21.8276	17.879	16.4045	14.1397	12.0371	0.0193558	0.712025
Ubl3	57.8021	58.5029	57.8054	72.8301	38.6354	40.5259	45.8562	50.251	0.00370179	0.709878
Pigw	4.95928	5.30322	6.11301	4.75564	4.53049	2.61597	3.45903	4.36037	0.0398831	0.709612
Lap3	56.3358	59.7968	59.9141	58.2087	43.7216	43.2658	42.9522	36.2091	0.00128753	0.709387
Colgalt1	176.693	186.397	178.478	212.289	122.039	158.932	128.039	121.816	0.0193583	0.704187
4930404N11Rik	123.278	150.402	149.263	125.916	96.0625	115.671	101.916	72.657	0.0245678	0.70389
Zxdb	2.73046	2.59287	2.54539	2.20662	1.7984	1.41922	2.04128	1.80143	0.0496746	0.703695
Nadsyn1	6.23129	5.82369	6.703	6.95644	4.98719	4.59779	3.77377	4.6685	0.0083195	0.702214
Uxs1	42.4171	36.4128	41.877	43.0816	30.0119	30.9061	28.4323	25.5744	0.0249883	0.701847
Plekhm2	32.962	42.2812	37.4716	44.1924	27.5822	25.9003	26.6542	29.5463	0.00419366	0.699223
Pi4ka	21.2916	21.6067	20.7385	22.2217	16.0785	15.6047	13.4522	14.793	1.44078e-05	0.698341
Rnf181	68.5308	70.2408	68.7841	86.2299	48.2854	56.4739	54.0555	45.7897	0.00443068	0.696545
Zfyve21	10.5165	11.238	10.8303	12.8154	6.37439	8.4921	8.90138	7.72701	0.00239404	0.694389
Acaca	7.71951	7.24477	7.1185	6.19252	6.14571	4.59167	4.43275	4.34803	0.0257926	0.691382
Lclat1	6.51726	6.15731	6.6699	7.91273	5.65578	4.45475	4.6982	3.96708	0.00392808	0.689976
Stx6	38.6815	40.5327	38.6088	43.1721	27.1065	30.4221	26.5059	27.0162	0.00305836	0.689969
Pex14	24.5047	25.3665	24.7584	24.2847	18.4379	18.094	17.0049	14.5913	0.00014873	0.689073
Mfsd12	74.7744	83.919	81.0225	83.5512	54.6669	66.7222	49.9852	50.5761	0.00024807	0.686682
Mink1	46.3935	46.3379	51.4905	55.6905	32.0264	36.3829	36.5584	31.9908	0.0282016	0.68525
Ung	17.6905	13.3047	19.436	15.3124	12.5343	14.4196	10.5231	7.34577	0.0103303	0.682265
H2afx	45.4552	39.2403	49.5865	44.1408	30.246	35.7721	31.5191	24.0466	0.0311682	0.681615
Isyna1	71.9516	72.1989	88.5884	93.5165	54.6455	75.9006	56.6994	34.4105	0.0120998	0.679492
Myo1e	51.0528	48.9987	54.7059	44.7571	33.7075	37.7205	32.7103	31.0358	0.000253519	0.677676
Slc9a6	9.99139	10.7304	10.804	12.207	6.86273	6.50816	7.43396	8.78459	0.0142606	0.677333
Dnal4	18.1717	17.1346	19.9929	22.2222	13.5637	14.1577	13.6422	11.0337	0.0409464	0.676327
Hmgn1	139.338	130.052	152.142	149.995	105.256	115.606	76.9703	85.0678	0.00017872	0.670018
Dtnb	10.5233	10.7577	10.7159	9.68193	9.06792	7.30218	6.401	5.10266	0.00284373	0.669568
Cfb	1677.59	1757.14	1848.91	1357.66	1411.01	1077.3	851.424	1091.27	0.000554672	0.667196
Mreg	33.3463	38.8084	44.9514	36.1346	33.7875	21.7158	21.5409	25.1159	0.00179818	0.666882
Tm7sf3	17.2818	19.214	20.2422	23.4258	13.1134	13.7208	13.117	13.3651	0.0143971	0.665511
Rilpl2	71.1273	89.2336	74.5656	74.6993	61.0042	41.3874	53.382	49.7443	0.000999878	0.663871
Helq	2.52576	2.71139	3.1635	2.74136	2.34206	1.85245	1.80309	1.34024	0.00422954	0.661611
Pttg1ip	87.643	94.1814	88.3689	111.838	60.3083	66.1647	61.5027	64.0891	0.00164477	0.659891
Rnf141	17.4606	14.9853	17.2222	15.7235	12.4049	9.31585	11.1008	10.2649	0.0011169	0.65942
Sec24d	16.8342	16.7772	18.029	15.1763	10.6018	10.752	10.3685	12.278	2.03928e-05	0.659034
Dtx4	22.9453	24.7644	22.2466	22.933	17.5229	14.2851	13.8203	15.168	0.00542407	0.654874
Grk5	8.82131	9.43802	7.43153	10.315	5.37043	6.11736	6.22839	5.78147	0.0424266	0.65357
Plin3	87.741	88.0166	90.9579	102.239	60.5537	66.558	60.2402	53.6943	8.18504e-06	0.653416
Alpk2	1.08401	1.43836	1.16717	1.06153	0.809051	0.729341	0.760203	0.764323	0.00326249	0.652005
Lrp11	2.6817	3.20421	3.66337	3.36398	2.23561	2.57018	1.53977	2.0159	0.000703143	0.650218
Shtn1	86.2352	85.3954	83.4697	73.3412	63.6139	37.5518	56.4176	55.0417	0.0110711	0.647483
Rhoq	53.908	49.8395	52.0764	37.4582	36.8326	15.8699	31.3585	40.7978	0.0196953	0.646176
Tnfrsf26	28.6327	33.2462	29.6533	29.3285	21.9723	16.4815	18.1407	21.2635	0.000458876	0.64449
Pparg	82.4674	92.6175	79.651	89.1279	44.2433	53.7454	64.7888	57.0142	0.000442038	0.639287
Edem2	53.8208	61.1472	62.9421	64.2158	37.6355	40.6591	37.9885	38.3679	1.08199e-05	0.63887
2210408F21Rik	4.55606	6.05296	6.46172	6.37296	3.17335	4.36414	3.88125	3.50972	0.0377632	0.638322
Coq10b	25.1803	24.809	27.0232	22.8777	17.805	8.78033	16.3189	20.6737	0.018904	0.636842
Gcat	2.88942	2.70087	3.65625	3.90158	2.80352	2.87088	1.81051	0.850687	0.0478294	0.636739
Mvd	107.523	95.8608	122.438	117.672	66.994	91.4476	71.0134	51.3649	0.00136915	0.633283
Cyb561	23.0648	22.2946	21.4862	29.0049	10.868	17.9183	14.2973	17.4983	0.038115	0.632429
Arsb	7.92971	6.66202	7.38896	8.7655	5.5025	4.76732	4.72914	4.32224	0.0015516	0.629615
Slc35b3	13.3565	16.6884	16.4555	16.5877	9.04587	9.38801	10.4432	10.6809	0.000142574	0.627618
N4bp3	4.59701	5.74534	6.22673	6.33109	3.50898	3.69546	4.06677	3.02709	0.0278546	0.626008
Cdc7	4.7857	4.79963	6.9081	5.18237	4.69253	2.38977	2.97841	3.43685	0.0164326	0.624435
Col15a1	3.9779	4.03913	3.55011	4.39728	2.76414	2.64396	2.427	2.08894	2.64837e-05	0.62399
Casp7	39.0203	41.59	39.8851	41.4378	26.0975	26.5285	24.3234	23.9422	3.58426e-07	0.623277
Itgb2	786.351	847.919	878.382	950.032	536.247	646.589	507.474	466.591	6.43557e-06	0.622909
Ndufaf7	4.85588	5.19088	6.1656	5.82035	3.29968	3.70804	3.41974	3.23406	0.0220634	0.621772
Bhlhe41	70.1177	74.5103	76.8799	68.3604	50.2981	41.5013	42.8989	45.361	0.00348005	0.621307
C2cd2l	29.8991	27.5279	31.5219	38.4715	18.2386	24.3386	21.7067	14.8019	0.00723944	0.620965
Nup210	17.5302	15.7054	16.8439	19.789	13.5196	12.7727	9.03087	8.01544	0.0245179	0.620831
Slc41a1	5.83567	6.12601	4.81153	6.87	3.77747	3.79746	3.75633	3.3043	0.0364417	0.620622
Sept11	75.5102	61.3561	72.0719	68.4133	49.395	44.7322	42.6111	35.2601	0.00306022	0.620283
Pon2	74.474	78.3832	74.1024	103.053	44.1733	50.82	53.6167	55.7629	0.0148989	0.619404
Kif13a	15.2678	16.4865	14.7319	14.3611	9.90589	8.7408	9.35313	9.49462	0.0214755	0.616836
Mesdc1	28.0073	29.1752	28.9304	29.0279	18.0126	18.0988	18.5832	16.0908	0.000209681	0.615107
Slc17a9	8.92353	8.97426	9.90475	10.8145	6.61376	5.96537	5.52457	5.5902	0.00211898	0.614559
Rras2	18.6171	20.4494	20.528	28.5315	11.647	14.1408	15.558	12.7033	0.0376863	0.613753
Endod1	3.00876	3.06334	4.10236	4.59533	2.00764	2.49057	2.41268	2.10206	0.0339514	0.612851
Fgr	100.938	107.08	105.393	115.854	53.628	85.8577	58.9363	62.6922	2.12466e-05	0.608371
Dhcr24	48.6851	46.5224	55.5138	53.0367	31.0342	49.5007	28.207	15.1233	0.0192497	0.608096
Deb1	18.3135	21.1803	22.7956	28.0198	15.2293	13.186	14.4156	11.8153	0.00557551	0.605537
Mgme1	6.23232	6.5783	6.88008	7.87957	4.41843	5.24447	3.38843	3.56688	0.00139824	0.604194
Vkorc1l1	13.6069	13.0636	13.972	16.3841	9.51994	6.91028	8.78773	9.17772	0.000280036	0.603846
Adhfe1	6.41487	7.82921	7.07447	5.27283	5.12519	2.86007	3.35696	4.66389	0.00116607	0.603419
Icam1	172.618	185.691	169.762	157.268	117.925	89.2574	97.8078	107.877	0.0067042	0.602484
Erc1	2.83173	2.37697	2.5535	2.57851	2.28627	1.14159	1.43624	1.31745	0.00111997	0.601641
Sec22c	4.15566	3.75408	4.38144	4.66867	2.51205	2.75636	2.46662	2.41873	0.00381096	0.601047
Ldoc1l	2.31293	2.45993	2.46186	2.89406	1.59551	1.71613	1.52587	1.18705	0.00306721	0.598758
Ehhadh	7.95447	8.87286	8.23358	9.82875	5.13638	6.13052	5.11273	4.46663	0.000551531	0.598641
Zbtb49	2.20224	2.25813	2.36897	2.48564	1.56923	1.31953	1.50995	1.12453	0.0211924	0.597265
Ralgds	93.8392	118.831	95.269	75.5236	64.1504	50.5987	50.2872	63.6867	0.0363868	0.596573
Arhgap10	12.853	13.4287	16.1045	11.2609	9.02499	6.32168	7.74582	8.87013	0.000131235	0.596545
Flt1	21.0133	17.8193	19.3873	23.5705	11.9737	10.9662	15.2487	10.5359	0.0472425	0.596217
Gm5424	210.756	223.205	254.183	229.264	169.558	131.851	103.412	140.801	8.73921e-06	0.594788
Hmgn2	245.47	243.253	228.089	272.059	148.149	167.14	134.113	138.04	0.000110287	0.594095
Sipa1l1	3.41454	2.98911	3.05612	3.18724	2.19804	1.24072	1.91214	2.1033	0.00905313	0.592625
Bckdhb	62.6799	57.0667	68.3853	53.0508	42.9954	38.0347	27.7918	34.0452	4.76663e-05	0.592529
Itgal	77.815	71.3755	75.0768	90.5351	42.1521	60.9038	43.2237	39.59	6.26237e-05	0.590563
Camk2g	16.4737	18.1264	18.4466	20.8549	10.719	11.5723	11.9616	9.32985	0.00117376	0.590295
B3glct	5.88194	6.36666	5.64058	5.11885	4.80485	2.7111	2.7577	3.24305	0.000928325	0.589262
L3mbtl3	2.28474	2.16127	2.3622	2.71409	1.60202	0.828843	1.54697	1.58969	0.0115979	0.588998
Iqsec1	52.6192	62.5121	61.4142	57.9928	42.2041	29.4463	30.853	35.4106	0.00078157	0.588199
Scimp	36.3621	38.5696	40.7115	50.8082	18.6364	25.7519	23.0358	30.4101	0.0241241	0.588012
Cchcr1	6.26053	5.47899	5.47692	5.47697	3.38237	4.19916	2.80156	2.87678	3.54852e-05	0.586129
Tusc3	39.9457	35.9218	39.7078	52.0662	22.1568	30.8401	24.855	20.2695	0.0110871	0.585552
Dhcr7	42.1571	41.2179	49.5853	42.6125	26.9994	29.6065	24.2482	21.895	6.45127e-05	0.585458
Lpl	1237.37	1000.34	1066.7	874.272	583.432	344.216	696.395	814.645	0.0226834	0.583611
Pkp4	7.63754	7.12768	6.82881	6.87862	3.93778	5.03519	3.85649	3.72692	3.2682e-07	0.582949
1110008P14Rik	68.255	70.3744	71.2856	62.0443	37.9556	42.6007	42.6222	35.1468	0.000382422	0.582319
Agtrap	43.9686	46.1458	42.1041	35.0889	26.3343	24.0272	20.6699	25.6324	5.14503e-05	0.578014
Ppm1n	2.37838	2.92643	3.7833	2.66231	1.37122	2.17044	1.41309	1.76221	0.00584796	0.57525
Mpp6	36.216	30.1148	35.2771	28.0204	21.6194	11.5774	20.2558	20.5643	0.0259841	0.571324
Setd8	103.596	97.4076	104.474	86.1229	68.3449	50.0637	52.4342	52.5642	1.4846e-06	0.570607
Pex16	41.6216	45.2339	42.3762	40.1896	26.5035	23.7177	18.2192	28.1735	0.00666806	0.570512
Mpc1	75.5933	68.6252	71.1666	83.2868	46.5633	52.1542	35.4078	35.741	2.15273e-05	0.568883
P2rx7	10.3442	11.6014	11.124	12.6576	5.40706	6.39077	7.08211	7.00493	0.0116308	0.567018
Cybb	1013.48	830.214	905.502	633.892	587.879	190.591	545.136	583.839	0.0489469	0.56383
Tmcc1	5.7107	6.37876	5.41621	8.15265	3.25952	3.00606	4.06624	4.08849	0.0291191	0.563713
Fuom	5.59339	6.43024	6.84058	6.30611	3.27203	4.07468	3.29753	3.49637	0.00205626	0.563531
Tnip3	9.45278	8.13646	9.07573	7.47769	5.05472	2.51614	4.92662	6.64014	0.033541	0.561803
Atp6v0d2	424.045	346.621	364.69	316.016	196.3	117.321	237.583	259.733	0.0199379	0.558768
Ticam2	14.6589	14.2394	15.7075	18.3213	6.41529	9.03294	11.1001	8.1968	6.61437e-05	0.552859
Gas2l1	38.7958	34.8856	41.0394	46.5194	18.9069	25.6111	23.8808	20.3208	3.1623e-05	0.550511
Sgsm2	3.33121	3.72375	3.45967	4.36706	2.41583	2.2123	1.49248	2.00191	0.00365027	0.548838
Capn15	22.1992	25.8955	27.4332	27.7821	13.0927	13.726	16.1139	13.5866	0.0103693	0.547522
Dennd2d	3.64777	4.54378	4.61196	4.1457	2.996	1.80503	2.47014	1.94579	6.16619e-05	0.546475
Pi4k2a	37.0409	46.074	41.951	43.1455	24.8989	22.1318	21.714	23.0697	0.00283039	0.546098
Herpud1	108.246	89.3673	99.3788	121.976	49.9805	50.345	77.3485	50.5172	0.000259754	0.544759
Acot7	69.2883	59.3434	84.3352	59.9994	41.3017	47.6474	33.3176	26.089	0.00014054	0.543661
Nlrx1	25.5654	23.4244	22.9694	30.7079	11.62	17.7416	12.9633	12.9596	0.00288105	0.538932
Kctd11	5.31187	5.69547	5.76726	6.23818	3.16136	2.91785	3.3104	2.96503	0.000565086	0.538864
Ddhd1	45.9611	52.4624	49.5275	48.4834	30.9703	15.7226	36.7958	21.7818	0.00641275	0.536143
Crlf2	88.7207	101.289	99.0408	105.899	51.6024	49.1156	51.8394	59.0734	1.29813e-07	0.53596
Tspan5	17.7503	17.3601	19.8402	23.0057	10.3197	12.1872	11.384	7.8097	1.24505e-05	0.53552
Slc39a2	98.6912	118.089	110.594	93.0703	78.8517	52.9217	56.3216	36.7857	0.021788	0.534974
Dna2	15.9988	15.6412	18.0954	18.9603	10.3572	8.27034	9.93338	8.12497	0.0109755	0.534712
Cd200	53.9085	63.6561	67.6444	46.4111	45.063	22.1467	27.4997	29.0892	0.00774002	0.534691
Cd22	19.6409	29.4196	29.5653	34.8066	12.1373	18.0579	18.0119	12.097	0.0387694	0.532043
Ehd2	4.37525	5.0403	5.10524	4.78865	3.11039	2.73871	2.53228	1.83131	0.0236601	0.531323
Psd	5.97427	5.52014	5.95458	5.30721	3.20262	2.75121	3.02266	3.0629	0.00525451	0.53112
Abcd3	17.8824	16.8571	17.7693	16.386	11.5968	6.0694	10.068	8.78549	2.16822e-05	0.530759
Aplp1	3.54093	4.21722	4.04142	4.03305	2.1813	2.46216	2.0949	1.59322	0.000246607	0.529202
Bcap31	317.415	340.813	363.486	290.253	208.495	185.964	149.171	149.971	6.49799e-07	0.528708
Pfkp	64.8548	65.5142	60.4454	56.6233	32.0246	40.016	28.3245	30.2489	6.35639e-06	0.528057
Derl3	5.23264	5.92275	5.7152	7.88811	2.40977	3.77542	5.11594	1.69275	0.00219556	0.526733
Traf5	21.5724	23.4066	23.1881	17.4777	13.3546	10.2587	10.8325	10.6014	0.016834	0.52653
Lta4h	63.6105	62.0704	59.1337	93.4203	35.8197	42.1276	36.2947	31.6322	0.00207949	0.524455
Vamp5	5.7525	5.28699	6.42678	6.98326	2.88531	3.2441	2.78984	3.82601	0.022843	0.523239
F10	207.876	246.72	219.092	188.302	125.755	87.845	84.4034	152.883	0.0204466	0.523131
Pak4	12.1555	10.9509	11.242	13.361	5.90222	6.70167	7.30863	4.81008	3.67264e-06	0.519198
Vat1	436.946	442.586	448.931	443.527	221.708	283.541	234.711	178.835	5.06449e-05	0.518537
Phlda1	40.5354	55.2434	53.456	63.5802	35.3969	17.7769	24.6714	32.1484	0.000505394	0.517077
Zbtb4	9.37594	8.96158	8.95038	11.5833	4.67462	5.3962	5.93656	4.01194	0.00151865	0.516261
Foxp4	27.4881	28.236	29.7357	17.5938	18.3981	11.4947	10.4236	12.7029	0.00167355	0.514954
1700001L05Rik	1.23385	1.17995	1.002	0.81451	0.587602	0.350742	0.531607	0.642413	0.0277695	0.510902
Dnmt3a	21.8957	19.116	22.2026	20.7272	11.4413	10.6998	10.1691	10.495	9.8585e-08	0.510524
Hvcn1	380.952	363.793	375.038	377.44	193.693	226.394	192.531	149.745	1.80317e-08	0.509217
Med14	11.7272	6.9137	8.06801	5.5388	3.75721	1.99091	3.88502	6.66472	0.0379038	0.506924
Mag	13.4572	15.8043	16.6823	16.2001	7.13708	8.78199	8.61924	6.80255	1.29578e-06	0.505124
Atp10a	27.866	28.9393	24.9771	32.2589	14.5896	16.8617	12.4251	13.4525	0.00102991	0.50314
Ptprs	9.90924	12.1099	14.0643	10.454	7.8027	5.70303	5.79222	4.01322	0.000316262	0.501983
Cdadc1	12.5712	13.5484	12.1613	11.4739	5.8813	4.82936	6.22947	7.83901	0.000605818	0.499032
F7	385.069	424.471	445.159	503.413	246.81	240.869	199.945	188.534	4.29199e-07	0.49838
Pdia5	6.03608	6.77122	5.78748	7.4341	3.40649	3.49756	2.76735	3.13555	1.11672e-05	0.493972
Asap1	33.7576	31.7942	34.3078	25.7565	16.7574	10.1751	17.2659	17.722	0.0172171	0.493337
Rnd2	7.27321	7.22783	8.15754	7.62314	3.39129	4.12807	3.2047	4.16066	0.00145516	0.493215
Ctdspl	2.10503	1.9237	2.2872	2.70448	1.08535	1.39287	1.19669	0.722229	0.000229524	0.493085
Clmp	9.23941	12.3221	14.3794	8.17988	6.14681	3.70684	5.11442	6.66953	0.00177582	0.49157
AA414768	3.56404	4.15867	3.99124	3.71461	2.0845	1.50588	1.74198	2.19609	0.00829264	0.491253
Anxa4	618.953	627.425	682.705	597.387	336.691	327.374	291.019	280.097	3.27847e-10	0.488916
Slc25a25	18.1346	21.265	17.4079	20.4634	9.63371	10.4147	8.28846	9.23617	5.36594e-06	0.486915
Scd2	45.2498	38.8182	49.3466	46.37	23.9091	25.5017	18.6102	19.3826	1.80277e-07	0.486443
Slc6a12	6.12813	7.77671	6.79351	3.78747	4.79622	2.86585	2.21448	1.90845	0.00237324	0.483409
Acox3	36.8411	36.6053	36.6185	47.6806	16.4071	22.4564	18.386	18.8597	9.01122e-05	0.482809
Pcgf2	1.89007	1.77906	3.21661	2.20633	0.893537	1.10415	1.56535	0.769291	0.0160045	0.48219
BC051226	2.57003	2.90945	5.2835	5.81838	1.97908	2.62157	2.42563	0.838366	0.0298566	0.477457
Gmpr	50.0466	50.2134	50.0381	70.3522	22.3099	36.5739	25.9458	20.4397	0.00854284	0.477323
Rgl3	3.86209	3.55786	4.99635	4.40515	1.93423	2.14516	2.17346	1.70554	0.000322343	0.476223
Fgf11	1.08205	0.788286	1.05467	1.4617	0.238062	0.499876	0.854125	0.431863	0.00573603	0.473382
Fads2	1.67836	1.27607	3.35584	3.07998	1.14775	1.72431	0.974852	0.480298	0.0427714	0.4665
Soga1	6.34248	6.01176	5.80411	6.64947	3.75063	3.54517	1.45016	2.65859	0.00618829	0.461885
Adgra2	1.20716	0.829556	1.0521	1.09674	0.577432	0.738037	0.246939	0.315264	0.00180694	0.461475
Slc16a1	9.22043	8.4547	10.9188	9.02407	5.75777	3.39126	3.25538	4.80334	9.13553e-05	0.458872
4933430I17Rik	1.73642	2.1095	2.39305	1.12861	0.935878	0.232886	0.810376	1.34602	0.00419353	0.45867
Pvrl2	3.21831	3.83906	4.77995	3.22143	1.38385	1.68615	1.58409	2.11962	0.00890796	0.453448
Elovl6	1.83013	1.10221	1.14805	1.06363	0.716303	0.367711	0.588963	0.593845	0.0109625	0.451338
Dnaja4	0.881	0.919148	0.899019	1.16609	0.476983	0.548474	0.345043	0.274758	0.00198802	0.440138
Prrt1	6.31226	6.87075	9.95611	6.80011	3.72354	3.63709	3.21551	2.40517	0.000396066	0.435474
Lzts2	3.15791	3.65303	3.41729	5.57221	1.31111	1.57743	2.20507	1.66757	0.0312439	0.43151
Arhgef40	12.9283	13.2158	15.2762	16.1696	4.60075	8.9378	5.54171	5.70279	0.000913541	0.431324
Creb3l2	9.04065	7.29657	8.37768	8.15934	3.97426	2.75762	3.40891	3.89778	1.20381e-07	0.428776
Gm2694	6.16827	7.04967	11.0156	9.30199	6.30087	1.92668	3.92525	2.158	0.0012725	0.428439
Ccnd2	111.703	102.677	98.2078	86.7354	49.431	46.1002	33.8485	41.4695	0.00015538	0.42799
Serf1	47.9006	49.0578	64.4978	41.5871	28.1816	19.0129	16.8582	22.1345	4.7682e-06	0.42476
Nab2	13.4109	14.9832	13.8683	18.3868	6.55327	5.73408	7.02323	6.23903	0.00315353	0.422221
Wtip	4.32836	4.24652	4.6573	5.63175	2.17376	2.35877	1.95379	1.41523	3.31599e-05	0.421935
Slc48a1	136.743	118.457	158.085	142.876	60.7426	60.496	58.8958	53.0141	1.37527e-06	0.419315
Slc36a4	20.2127	18.503	15.4012	13.7144	8.73334	3.23534	6.83554	9.39852	0.0233132	0.416639
Unc119	145.515	168.023	164.125	189.453	67.1882	78.6714	68.3937	60.7884	0.000302986	0.412372
Fam181b	29.0921	33.6722	33.1985	22.5983	17.6056	15.4247	9.20611	6.32457	1.37317e-05	0.410083
Bdh1	7.23445	5.78022	8.81338	8.73339	4.15788	4.02108	3.01703	1.19148	0.00179289	0.40727
Map4k1	15.6921	14.0887	17.0336	18.2961	6.31077	7.64129	4.92509	7.41231	7.32254e-05	0.404681
Mgll	79.2905	94.9315	90.5522	100.811	39.7981	41.2397	40.5132	25.4247	1.39964e-06	0.402192
Speg	5.21362	5.50099	7.78247	7.28205	1.53683	2.86822	2.81748	3.08347	7.54981e-05	0.4021
Ak4	1.53943	1.67393	1.28003	0.968965	0.768782	0.16134	0.508629	0.680088	0.000466854	0.398903
Tmem64	12.1312	10.3339	10.134	13.7658	4.57332	3.55002	5.2242	5.0187	0.00447793	0.397424
Il20rb	20.6497	16.1054	19.7967	15.6789	7.84045	8.73751	5.63357	6.31544	0.00194513	0.395779
1190002N15Rik	8.03334	5.58413	6.65604	6.46162	2.99999	1.27626	2.56787	3.6367	0.00264474	0.39429
Slc12a7	22.0788	23.117	22.1496	27.9433	9.09879	10.6711	9.14474	8.59405	0.000116639	0.394267
Dnajb3	2.41234	2.39874	3.44626	2.94938	0.680491	1.00862	1.5505	1.0953	0.0031005	0.392237
Lmtk2	1.55312	1.56083	1.90578	1.44402	0.876855	0.336406	0.437817	0.789234	3.75933e-05	0.387021
Xrcc5	11.958	14.713	13.7163	15.1534	5.53071	5.78893	5.16286	4.92288	0.000341688	0.386505
Mtmr7	28.6247	28.6741	27.4948	25.6241	11.8744	10.1993	7.39979	12.6114	0.000180205	0.381703
Batf3	96.41	108.141	119.14	89.7952	41.823	43.318	29.7262	40.5887	2.14825e-08	0.376115
B930041F14Rik	2.03502	1.99522	1.93074	2.08054	0.763705	0.573041	0.468466	1.09712	0.00488534	0.368768
Mrgpre	3.51211	3.59187	3.34848	3.971	1.03307	1.1521	1.39212	1.6423	9.60059e-05	0.366276
Lrfn4	4.05799	3.28695	3.93497	4.22692	1.87179	1.57635	1.31094	0.827088	0.000136076	0.364338
Acot11	3.69355	3.11012	3.73631	4.60135	1.26633	1.70864	1.33466	1.13439	2.6394e-07	0.363749
Adamts2	2.45673	2.26902	3.40602	3.05179	1.28088	1.06697	1.09974	0.543855	0.0066361	0.362602
Fstl1	23.1744	43.4941	22.5683	14.0331	13.3987	6.03093	8.03623	9.61416	0.0411635	0.359679
Best1	15.5942	17.4521	15.4349	20.537	7.05961	6.5166	5.21867	5.96132	9.01274e-07	0.359619
Snta1	3.84588	4.40277	4.94444	6.70358	1.19437	2.43146	2.1281	1.3322	0.00949603	0.359366
Slc9a4	32.2999	30.6098	32.1132	32.4411	13.4693	6.70103	13.4755	11.9995	0.00104672	0.358607
Car4	1391.29	1343.2	1589.67	1592.23	586.061	750.451	406.24	369.603	0.000260447	0.357045
Sec14l2	10.5387	10.0437	9.29977	13.0691	3.4411	4.05654	4.58156	3.09511	0.000355846	0.354794
Cbln1	27.2283	25.9712	49.7901	36.037	19.3367	10.0203	11.2511	8.62351	0.000266711	0.354581
Fads1	4.8679	4.15596	6.17683	6.72655	1.71505	2.32506	2.21703	1.36553	0.00308562	0.350596
Ptgir	13.4961	12.4874	18.4478	18.2098	4.81658	4.14313	6.18587	6.53837	0.00793078	0.347204
4933439K11Rik	0.852712	0.829979	1.47709	1.3461	0.312879	0.503859	0.667775	0	0.00591069	0.34402
St6galnac6	16.3557	17.1397	16.5198	15.6067	7.38559	5.00089	4.86169	5.19561	3.70154e-06	0.343018
Mfsd7c	12.1757	16.1014	10.5978	19.3624	4.31329	3.44346	6.35382	5.74943	0.0461695	0.342148
March3	5.35581	4.20231	5.91527	6.00779	1.72897	1.67328	1.65836	2.18702	5.50608e-06	0.340465
Zfyve9	1.43285	1.63736	1.82096	1.82492	0.892758	0.286398	0.363331	0.662123	0.00701241	0.338113
Kif1a	1.51194	2.40698	1.94416	1.2307	0.701287	0.397927	0.379409	0.844251	0.00644583	0.336802
Slc2a6	43.6898	43.6836	51.6992	43.6498	14.3043	17.0579	17.2166	12.5827	5.84819e-06	0.335088
Dok2	36.1008	38.1005	44.802	42.1458	12.5396	11.7607	10.0321	18.3555	0.00119936	0.327369
Tnfsf13b	8.00517	7.44847	9.35963	7.27366	3.78948	1.93861	2.21345	2.45684	0.000204134	0.326169
Parvg	68.0462	72.5839	70.1639	77.1897	22.1429	25.9117	23.2112	22.2741	4.9903e-07	0.325044
Prelid2	9.07951	9.50421	11.7026	12.8587	5.1959	5.80966	2.16212	0.731411	3.62529e-05	0.323716
Olr1	145.6	105.129	120.004	63.7827	39.5136	13.1354	44.2547	43.4266	0.000938127	0.323113
Spef1	4.75667	5.57237	5.44588	10.0343	2.23768	2.53	1.53026	1.88986	0.0356479	0.319877
Car5b	4.82339	4.97103	6.57741	7.02622	2.10548	2.15614	1.57691	1.56578	9.2191e-05	0.319359
Tchh	3.72535	3.40961	4.10835	2.99328	1.59987	0.399803	1.48066	0.934687	0.0286619	0.31493
Zfp704	0.980127	1.01862	0.87012	0.76878	0.155255	0.10956	0.260217	0.524418	0.0211653	0.307533
Bcas1	2.03144	1.71612	2.50952	3.91275	0.667443	0.841723	0.969797	0.562406	0.00316048	0.305883
Rarres1	3.53838	3.76054	3.28476	5.69282	1.90881	0.580807	1.07119	1.17585	0.000234914	0.295341
Mical2	6.81792	6.78264	6.82277	8.20888	2.45003	2.22896	1.82693	1.84594	0.0035977	0.29416
Gca	9.33064	9.59346	7.29566	6.35416	1.79551	0.867086	2.09017	4.70817	0.018792	0.292617
Orm1	2.08225	2.7824	2.98761	2.12863	0.95471	0.443231	0.343408	0.994481	0.000874208	0.281307
Rps6ka2	9.84139	12.8786	10.6766	8.88735	3.55519	2.95251	2.56639	2.67007	0.0189612	0.27945
Nxn	2.20974	2.15642	3.08852	2.67481	0.813748	0.303086	0.609147	0.973439	2.20844e-06	0.273662
Echdc3	1.16058	0.980171	1.4109	1.19702	0.355162	0.188363	0.3176	0.349258	0.02254	0.270256
Itgax	463.217	478.056	529.106	583.365	131.272	172.233	131.914	116.766	5.93392e-11	0.268903
Prom1	6.15347	5.64175	5.90837	7.56798	2.01144	0.550633	2.17114	1.91848	0.00324275	0.266113
9030624G23Rik	1.20436	0.709229	0.73652	0.938707	0.297333	0.237751	0.343366	0	0.0277637	0.265248
Acy3	1.51325	1.78754	1.71267	2.4774	0.836465	0.372434	0.491558	0.181194	0.000970293	0.261058
Gng12	19.6529	21.8669	25.0824	15.0875	5.42145	1.91343	4.39433	9.31441	1.36792e-05	0.258512
6530402F18Rik	8.31914	9.66806	6.90744	3.13314	3.08494	0.763764	1.00869	2.27644	0.00732189	0.257177
Alas1	265.18	318.388	264.038	245.537	86.4487	56.0625	61.7944	69.6495	9.90715e-06	0.250681
Ado	21.6357	21.2411	22.2782	21.1883	6.65055	3.26546	5.9728	5.56906	6.60707e-09	0.249387
Procr	49.5017	59.7298	63.1322	50.8868	16.2873	8.89001	11.5421	17.8164	1.41851e-06	0.244619
Cnksr3	15.2419	12.768	13.6827	15.0645	3.11617	4.20478	3.06484	3.32763	7.29118e-05	0.24295
Clec7a	426.523	348.776	423.139	506.335	67.4568	50.0229	139.701	152.651	2.13782e-05	0.240447
Tmem30b	1.21057	1.64343	1.09024	1.46285	0.227586	0.294191	0.255918	0.445853	0.0214904	0.240335
Il11ra1	43.7476	51.8387	51.7472	55.9405	11.192	13.3843	10.8543	13.3311	7.1932e-08	0.240255
Stac2	7.51131	8.41547	12.5071	11.907	2.18544	2.24305	2.81614	2.08258	1.78773e-05	0.233111
Tmem202	3.3816	4.05871	4.70256	5.02321	0.990696	0.766559	0.752389	1.26171	1.49911e-06	0.224217
Cib2	49.159	48.1007	48.7498	77.2543	9.49826	16.0909	11.9916	11.5394	0.00676149	0.220359
Gm13546	4.94177	5.69805	3.87122	5.34478	1.03799	0.475165	0.765547	1.98256	0.000179825	0.218546
Krt222	1.51846	1.26064	1.19404	1.23351	0.416648	0.198036	0.190571	0.236866	8.81741e-05	0.215225
Ovol2	2.27973	2.38119	2.32723	3.72176	0.467782	0.690653	0.459978	0.54635	0.0112346	0.209508
Gramd4	17.771	21.6643	20.4998	24.1293	4.89114	4.58887	4.15383	3.71783	1.0655e-06	0.207352
Pdzd3	0.623635	0.671437	1.24057	0.950269	0.060707	0.126367	0.156579	0.295954	0.00357499	0.206253
Rhoc	153.873	163.883	186.84	177.537	33.4298	35.2387	30.4934	39.2593	0.0154673	0.203041
Inpp1	2.8718	2.20959	2.04133	2.7901	0.463765	0.23098	0.850805	0.365178	0.000132981	0.200815
Fut7	2.86985	3.62645	3.82512	6.05541	0.624853	0.697083	0.999178	0.840511	0.00760889	0.197952
Cspg4	6.14258	5.81815	10.7079	6.72045	1.17417	1.60732	1.18092	1.76403	0.0053397	0.197579
Tmem151a	0.905432	0.869805	0.917789	1.92991	0.074962	0.244981	0.225256	0.283355	0.0237132	0.196605
Lrrk2	8.84285	7.6182	8.54955	4.59244	1.78931	0.201261	0.951483	2.79563	6.71811e-06	0.196535
Ccl17	752.265	1209.79	1154.06	748.135	192.998	117.74	75.5378	368.232	0.000674394	0.195274
Sh2d7	0.891831	0.779576	0.756591	1.80304	0.168669	0.292053	0	0.277671	0.0158493	0.193578
Map6	3.60353	3.54912	4.81729	5.803	1.1539	0.48399	0.678135	0.974744	0.0046548	0.189715
Gnb5	1.87173	1.53988	1.51847	2.30619	0.458037	0.400655	0.347794	0.047927	0.000105247	0.184619
Stac	1.4139	1.97804	1.31671	1.19568	0.271882	0.299726	0.188426	0.234446	0.0267766	0.182282
Itgad	17.528	17.9581	19.8956	21.409	2.82887	3.21714	5.12744	2.66997	2.15786e-06	0.181341
Gpr176	1.69121	1.45707	2.30877	2.41797	0.366265	0.420484	0.089142	0.420215	2.54463e-07	0.17506
Calcr	1.25598	2.60624	2.09571	0.116019	0.346187	0	0.191997	0.432261	0.0248208	0.173381
Phospho1	10.3798	8.92333	10.1163	8.2072	2.34958	1.17433	1.40675	1.35875	3.97968e-10	0.169361
Ccdc69	2.45434	2.7316	2.20686	4.46987	0.46162	0.144704	0.482062	0.793834	0.00322524	0.165701
Ipcef1	2.48331	1.48456	1.88863	1.59711	0.21637	0.123245	0.2081	0.594541	0.0307521	0.164459
Aig1	5.38966	5.50305	7.30097	8.71905	0.852469	0.522973	0.643059	2.22666	0.0368151	0.160856
Cpeb1	3.56919	3.67703	3.37725	3.59282	0.602754	0.331163	0.698538	0.449107	2.35367e-14	0.152383
Ptpn7	17.6048	15.3173	18.1947	22.2804	2.9373	1.29469	1.7353	4.90647	1.13148e-05	0.149308
Bsn	1.35745	1.66149	1.93275	1.89437	0.206985	0.340402	0.180639	0.183143	3.53339e-05	0.145575
Klk8	3.45147	3.6149	3.97045	4.02937	0.492197	0.103548	0.65324	0.753125	0.0013855	0.138605
Ffar4	19.4971	16.16	23.2444	35.7336	2.42997	2.84133	3.59678	4.01795	0.000323411	0.137077
E230016K23Rik	0.8443	0.869675	1.31752	2.76051	0.208726	0.15532	0.235927	0.07971	0.0303909	0.132329
Tmsb10	754.421	674.401	791.984	912.541	102.455	59.0489	91.21	158.231	3.51485e-09	0.13118
Fam78b	10.7953	10.8049	10.5034	7.32705	1.76823	0.730466	1.30038	1.11746	2.21142e-06	0.126903
Nptxr	3.11712	2.9753	3.79791	4.96603	0.515528	0.607235	0.401444	0.236317	2.08983e-05	0.124397
Dcstamp	2.76965	4.87674	6.74078	9.5804	0.864765	0.172112	0.23602	1.44486	0.00297302	0.117077
Irgc1	3.22836	2.84847	3.25946	4.22281	0.357512	0.226282	0.342428	0.546758	2.12364e-05	0.11516
Crim1	1.23423	1.05177	0.774027	0.388068	0.027534	0	0.052815	0.216145	0.00523208	0.111748
Cttn	7.4793	10.1142	8.45151	8.56397	1.03106	0.726006	0.82348	1.10233	2.53025e-08	0.108988
Lcn2	521.621	565.949	461.434	270.008	78.9012	15.4383	18.7569	81.8784	7.09657e-07	0.107236
Osbpl5	0.389763	0.541475	0.743792	0.621828	0.048962	0.034046	0.041119	0.029419	0.00761002	0.105783
Tns2	1.10066	0.819456	1.06025	1.20003	0.092763	0	0.17031	0.074224	1.19497e-05	0.102163
Dennd3	5.66599	7.54551	6.79895	5.4097	0.766023	0.480672	0.33369	0.910773	0.00254048	0.101534
1700011B04Rik	1.25492	1.01454	1.05963	0.623823	0.296429	0	0	0	0.000145505	0.0978134
Arhgap6	0.924006	1.12549	1.2433	1.02759	0.083237	0	0.076338	0.139624	0.000506598	0.0903088
Prr15	3.03665	3.17557	3.10691	5.57189	0.235584	0.348918	0.485753	0.168468	3.53811e-05	0.0893017
Wfdc21	309.849	282.806	365.249	498.077	35.6132	20.3044	15.7907	55.8428	1.41329e-06	0.0876676
Ear1	278.622	320.607	321.598	397	29.0157	16.5697	25.8449	41.7649	0.00187696	0.0859647
Zfp532	0.919964	0.883596	1.18187	1.29178	0.093985	0	0	0.137969	2.80352e-06	0.0758369
Bhlhb9	1.57117	1.4298	1.86937	1.53827	0.104682	0	0.092865	0.188835	0.000193563	0.0747291
Ift81	1.15396	1.29148	1.10419	1.08365	0.044734	0	0	0.20128	0.0482786	0.0731024
Lipf	7.28576	5.52995	5.4229	6.31829	1.08931	0	0	0.519914	2.75649e-06	0.0693204
Rem1	3.00528	2.55632	5.1209	3.87177	0.183396	0	0.06555	0.601702	0.0304496	0.0648717
Apcdd1	0.681756	1.32537	1.10644	1.19371	0.082625	0	0.051608	0.04254	0.0124668	0.0627991
Rab11fip4	6.29437	5.0383	5.25481	3.82681	0.40277	0.218793	0.174353	0.389057	0.000163971	0.062638
Lgi4	0.869905	0.867624	1.50368	1.85361	0.05716	0	0.045867	0.120095	0.00140761	0.0622008
P2rx5	7.27441	6.21165	7.49385	8.86084	0.453044	0.17909	0.527686	0.588878	1.69159e-08	0.0617452
Il27ra	6.70256	6.48944	8.10474	9.9073	0.523851	0.416818	0.393754	0.460341	1.88629e-07	0.0605278
Areg	1.11337	1.01578	1.92235	2.53769	0.135854	0	0.131746	0	0.0190058	0.0549543
Itpka	2.362	2.50757	2.53031	2.92331	0.341364	0	0	0.12998	6.34599e-06	0.0548147
Siglecf	49.8153	52.6179	49.0437	83.512	2.16987	1.26569	2.46911	6.33261	0.0017371	0.0524792
Vash1	3.75371	3.18977	4.62642	5.14487	0.152426	0.166183	0.159999	0.265292	1.735e-07	0.050188
Myrf	1.27676	1.05288	2.86555	2.82389	0.04132	0.02299	0.130423	0.103849	0.04032	0.049092
D630039A03Rik	2.07103	1.93418	1.44676	3.43845	0.045418	0	0	0.266434	0.00541138	0.0458101
Amigo2	2.49178	2.34709	3.21735	3.49009	0.040789	0.086036	0.049149	0.191815	2.8035e-08	0.0401663
Kazald1	15.9002	16.284	13.3195	25.2564	1.13369	0.091483	0.189097	1.31806	0.0326874	0.0399708
Bcam	8.20647	6.67516	10.0858	12.9505	0.763764	0	0.063314	0.587753	0.000300856	0.0398452
Egr2	36.1896	48.1542	41.2647	58.7745	1.70438	0.46569	1.21503	3.09217	0.000177785	0.0356524
Sardh	2.20121	2.05751	1.98254	1.51824	0.115046	0	0.023206	0.038841	5.86173e-11	0.0352558
Scml4	1.35555	0.865306	1.75501	2.08302	0.054981	0	0.032997	0	2.71256e-05	0.0305215
Klrb1b	10.9678	9.02891	10.1207	13.0221	0.386898	0.093653	0	0.531555	4.47384e-08	0.0257197
Stk39	1.54647	1.62429	1.09866	2.10647	0	0	0.054221	0	0.0055876	0.0238147
Plekha6	15.2923	13.54	17.6088	19.4791	0.929259	0.056012	0.042334	0.372028	3.17364e-06	0.0227148
Ptpn3	3.0987	2.95961	2.79937	3.12787	0.087325	0	0	0.074042	3.0298e-09	0.0216264
Nags	0.899992	1.22411	1.61198	1.28612	0	0	0	0	0.020358	0.0195229
Krt1	1.69288	2.19791	2.65109	2.20421	0.053396	0	0	0	3.30255e-09	0.0173405
Egfem1	4.3487	3.92396	2.46304	3.14041	0.08743	0	0.019402	0.022132	0.000129419	0.0163825
Vsig8	1.51255	1.56223	1.92386	2.22157	0	0	0	0	1.09325e-10	0.0136608
Gm16701	1.35705	1.93213	1.93012	2.02154	0	0	0	0	3.62013e-08	0.0136224
Krt79	219.796	199.704	244.327	238.577	2.4173	0.692886	0.273439	7.00145	1.52618e-05	0.0116178

## Sheet: WT_ctrl_vs_WT_zym_6h_P0.05
Gene_ID	WT_ctrl_rep1	WT_ctrl_rep2	WT_ctrl_low_rep3	WT_zym_6h_rep1	WT_zym_6h_rep2	WT_zym_6h_rep3	WT_zym_6h_rep4	tukey_WT_zym_6h_WT_ctrl	Fold change
Il1r2	0	0	0	52.6461	40.0373	10.1059	10.6122	0.0137881	1135.02
Ifitm6	0	0	0	43.0751	46.5191	6.74234	4.59742	0.0421827	1010.34
Hdc	0	0	0.219244	50.1566	109.987	20.7944	14.6486	0.0446275	612.97
Fabp3	0	0	0	9.53886	6.13722	11.2224	12.3565	6.44849e-05	393.55
Gem	0	0	0	8.11458	5.2047	9.81619	10.153	0.000632609	333.885
H2-Q10	0	0	0	7.49552	6.22368	5.08717	4.14753	0.000456895	230.539
Edn1	0.367628	0.082138	3.6537	294.898	88.8017	427.5	132.761	0.0101603	224.591
S100a9	0.921734	0	2.74448	374.921	301.33	76.9781	90.727	0.0310134	224.113
Slamf1	0	0	0	9.31788	3.26279	4.41615	4.20452	0.00246895	213.013
Mir155hg	0	0	0.060515	6.60203	4.22176	13.8763	9.05856	0.0090624	210.938
Tnfsf15	0	0	0.312675	17.106	6.15986	31.8169	23.3583	0.000767446	190.322
Hamp	0.649737	0.521879	8.84299	623.736	385.805	634.662	261.006	7.74034e-05	188.372
Sphk1	0.217675	0.168888	2.44167	133.013	98.2178	223.862	63.4872	0.000626387	177.131
Col5a3	0	0	0.037344	7.7463	2.72642	9.06768	3.76626	0.00123871	170.424
Stfa2l1	0	0	0	8.66404	4.55113	0.664447	3.06212	0.0220845	170.417
Map3k6	0.061217	0.029428	0	17.1816	9.44165	3.3039	1.85667	0.0490135	167.242
Dach1	0	0	0	6.56601	7.3233	1.16795	0.84918	0.0430937	160.064
Mmp13	0.060451	0.143318	3.63544	242.361	74.3322	201.768	66.5319	0.0422244	148.53
Oasl1	0.274478	0.058443	3.74065	151.445	93.5459	204.177	133.753	0.0229719	139.694
Ankrd33b	0.028661	0.017118	0.152929	20.1032	10.0205	5.3605	5.76652	0.0176919	138.432
Acpp	0	0	0	5.72088	4.03343	1.5765	0.806379	0.0154149	122.372
Sdc4	0.390079	0.695117	3.908	165.084	137.578	270.976	49.0124	0.0029124	122.271
Hrc	0	0	0	2.65026	1.80163	4.83257	2.36733	0.000657717	117.518
Cd40	0	0	0.457335	19.1559	11.4734	26.9117	7.56307	0.00490483	116.993
Cxcl2	16.6755	9.9122	72.2247	3324.16	1745.21	2670.54	3797.31	0.02076	116.642
Crtam	0	0	0.078316	4.41696	4.50036	5.80333	5.72439	1.70325e-06	115.217
Fosl1	0.031371	0	0	4.02196	4.5115	3.29673	2.77101	0.0369416	111.906
Egr3	0	0.048192	0	7.40362	5.35761	1.40711	1.0935	0.0263138	103.662
Sdcbp2	0	0	0	2.31785	3.57227	3.22027	0.985587	0.000506748	101.96
Mir221	0	0	0	2.08831	1.55836	4.00026	2.35241	0.000276548	100.993
Il1f9	0.09732	0.262134	0.137997	17.1448	15.4778	9.80466	15.0153	0.00439376	96.3134
Gm614	0	0	0	2.95341	2.57241	1.88834	1.73961	9.56324e-06	92.5377
Samd11	0	0	0	2.59816	0.552317	3.16803	2.7517	0.00226548	91.702
Adora2a	0	0.144307	0.870884	36.7366	21.1846	29.2589	14.3775	0.00028292	91.1572
Plk2	1.1131	1.41841	4.00436	163.542	69.1058	178.604	182.468	0.00827132	89.4863
Nr4a3	0.086473	0.091586	0.37778	17.1712	9.76961	15.0893	13.8847	0.00102378	85.4095
Met	0.160995	0.057887	1.22186	33.7876	11.5139	51.2707	29.6252	0.0110994	81.9718
Orm1	0	0	0	1.51286	1.29209	2.86801	2.10226	0.000933524	78.7523
Slc7a11	2.4942	3.2007	5.3918	228.211	116.565	315.686	219.538	1.92332e-05	78.6738
B3gnt5	0	0	0	3.42841	2.41067	0.997702	0.68113	0.0229866	76.1791
Inhba	0.315421	0.459497	6.34893	138.846	48.24	244.3	116.89	0.0112022	75.912
Mir6972	0	0.686106	0	8.76324	15.7454	14.8571	17.9994	0.00240988	73.101
Ocstamp	0	0	0	2.76846	1.9229	1.71241	0.769358	0.00265937	72.7312
Il1bos	0.15089	0	0	3.92533	3.47759	6.21396	4.37141	0.00132305	72.0964
Tarm1	0	0	0.877464	16.0953	21.0335	18.9192	7.76244	0.00167256	65.3839
6430571L13Rik	0.042243	0.096952	0.236048	7.62517	9.40149	10.9355	1.96056	0.000967871	63.1735
Il1a	13.8221	13.9682	38.5064	1056.74	887.064	1176.57	987.998	0.0176458	61.8776
Isg15	3.52553	2.06642	14.4798	302.267	221.735	412.867	266.024	0.000902619	59.6376
Amica1	0	0.077642	0	3.64258	4.25599	1.68544	0.806497	0.036487	59.0542
Nfkbiz	0.998664	0.585167	2.39534	67.0418	46.0009	48.3876	76.0758	0.00314728	58.2486
Stac	0	0	0	0.66867	1.06727	3.0031	0.977442	0.0155622	58.1648
Irg1	1.37873	0.788316	10.4663	196.894	134.443	188.392	210.134	0.0337939	57.3271
Tnfaip8l3	0	0.056169	0.16633	2.12451	3.32073	9.86768	2.83544	0.0365729	56.5842
Mir365-2	0	0	0	0.635289	0.759889	1.81721	2.27527	0.0130363	55.8766
Armcx6	0	0	0	1.65339	0.518988	1.85957	1.42616	0.00376615	55.581
Tpbg	0.029601	0	0.041973	2.625	0.961604	3.34988	2.02906	0.00508254	52.8375
Ntng2	0.072501	0.388806	0.297743	12.7336	7.23808	18.9066	5.61522	0.00884322	51.9102
Plagl1	0.010111	0	0	1.32985	0.296082	2.35487	1.35152	0.0182801	49.335
Zc3h12c	0.182946	0.362669	1.04633	16.0181	8.87167	32.3354	17.7689	0.00452982	44.3832
2310010G23Rik	0	0	0	0.487897	1.06319	1.64102	1.06624	0.0159006	43.5836
1700042O10Rik	0	0	0	0.524834	1.93268	0.55985	1.12468	0.00779295	42.4205
F3	0.114551	0	0.121152	5.44954	3.53821	4.22901	0.874584	0.00818828	42.2735
Egr1	2.10115	1.90163	5.26568	127.598	86.8483	34.8108	138.881	0.00363499	41.4409
Htra4	0.833574	0.924197	1.14538	24.14	12.5404	57.4896	27.3371	0.0038262	40.4931
C1ql2	0.07908	0	0.228287	3.42075	3.29881	7.57983	2.02819	0.00273005	40.3263
Il1b	22.9691	17.2566	60.2294	1204.24	1134.33	992.501	720.955	0.00856613	40.2976
Cxcl3	12.2803	6.36771	167.159	2002.9	1035.02	2624.2	1750.18	0.00394917	39.8716
Ereg	0.777826	0.384448	0.698569	16.7318	9.04899	32.7066	19.4914	0.000343745	39.819
Creb3l1	1.19424	0.941859	1.49632	32.0108	23.983	73.4048	18.3716	0.0123464	39.6177
Srgn	87.1526	68.6101	90.3536	3712.32	2629.04	1824.18	997.143	0.000872329	37.2144
Flrt3	0.229468	0.182958	0.516245	10.685	6.93504	11.2122	7.95514	0.00688221	35.8592
Cd247	0	0.016832	0	1.00079	0.755003	1.54304	0.757154	4.07977e-05	35.5723
Ppfia3	0.282365	0.247946	0.463153	9.75283	8.39691	13.6687	6.82119	5.62738e-05	35.4283
Socs3	5.22344	7.64458	24.5248	289.787	470.23	382.604	141.093	0.0075194	34.2416
Syt7	0.124537	0.207876	0.565522	8.96393	3.50861	16.4035	4.80362	0.0106869	33.8496
Pygm	0	0.06651	0.146684	3.00482	2.01195	2.83601	2.42344	4.30301e-07	33.1303
Crabp2	0	0	0	1.03055	1.01954	1.12895	0	0.0109911	32.7903
St3gal6	0.298742	0.159028	0	4.80994	5.36449	4.94063	2.77542	2.45989e-05	32.2543
Gm13889	0.161514	0.145863	0.344311	6.27588	2.94386	6.65215	7.97841	0.00703373	31.862
Col27a1	0.002787	0.008406	0.02964	1.18246	0.317019	2.10984	0.61406	0.0200089	30.6986
6530402F18Rik	0	0.117261	0.479198	6.28089	3.48592	8.2682	2.5272	0.0205679	29.6675
Slc2a3	0.147615	0.144614	0.154191	7.74542	4.33197	1.21168	2.56312	0.0108504	29.194
Tnfaip3	10.6394	14.4679	22.2388	386.007	302.182	324.965	352.89	0.000288027	28.7936
Gadd45b	12.248	11.2932	20.4486	328.202	243.626	371.912	309.42	2.45322e-06	28.4252
Vnn3	0	0.166445	0	1.4485	1.92284	2.40792	1.63173	3.26694e-06	28.1897
1700109H08Rik	0	0.529923	0	5.59101	2.59892	5.21572	4.21677	0.000212322	28.1343
H1fx	0.050755	0	0.285981	3.71959	2.30518	4.67137	1.35721	0.0344483	27.8277
Gadd45a	2.55067	3.0345	7.50885	112.918	81.1407	75.2518	90.304	3.1835e-06	27.2634
Ccl9	40.0322	37.1654	38.972	761.487	855.569	879.163	404.26	2.6696e-05	24.947
Ccrl2	11.1546	9.55152	17.7777	267.339	165.087	230.695	263.839	0.00048974	24.0272
Gbp5	0.97593	0.905095	2.78831	28.9184	11.4411	43.9165	29.9477	0.0332854	23.9706
Marcksl1	2.18795	1.70778	4.1527	59.0482	49.711	49.2736	32.9766	0.0268715	23.4535
Abtb2	0.386049	0.362291	0.982722	14.8238	11.9695	10.1591	5.41195	0.000463016	23.1911
Timp1	0.714016	1.20335	0.509614	16.0512	23.1396	12.3289	6.24969	0.00418072	22.9007
Vasn	0.269549	0.677137	0.902429	14.1053	6.28309	13.3954	9.67505	1.32005e-05	22.348
Dcstamp	0	0.597617	0.326287	7.64647	2.91735	7.01776	5.1256	0.00538536	22.2747
Dhrs9	0.075279	0.113311	0	2.86532	2.10482	0.702179	0.552704	0.0252445	21.917
Fam46c	0.707487	0.843605	0.885342	23.634	13.6785	9.86795	8.18421	0.00170491	21.8672
Marcks	0.256348	1.20816	1.54502	20.1405	16.0303	20.2201	10.5355	0.00168403	21.5552
Clec4e	19.8175	18.3312	35.7409	414.389	261.267	502.612	392.898	0.00296413	21.2363
Car13	1.46258	3.4547	2.76504	41.4223	26.1273	64.7255	29.0672	0.00138164	20.7447
Gng4	0.132981	0.180499	0.186362	3.48179	1.29718	5.09367	1.99888	0.00638691	19.9578
Rtp4	0.445018	0.728482	3.75351	34.9565	23.4121	26.8031	14.222	0.0272623	19.7918
AW011738	0.235378	0.157813	0.109176	6.16882	3.09443	1.16749	1.3366	0.0449473	19.7012
Ier3	5.00433	6.03889	10.6988	141.557	126.462	70.6075	91.3481	0.000362072	19.6902
Steap4	0.068439	0.081754	0	1.18552	0.804931	1.28066	1.43854	8.55286e-07	19.2237
Rgs1	17.3714	23.2804	38.2759	490.494	175.768	374.124	454.757	0.0137357	18.9205
G530011O06Rik	0.030098	0.080541	0.117414	1.44298	0.67873	1.60599	2.31617	0.0182582	18.7283
Pabpc1l	0.169156	0	0.083804	1.3579	1.63524	1.79771	1.66842	0.00864918	18.5836
1700101I11Rik	0	0	0.281986	1.77388	0.927584	2.65537	1.55127	0.000273376	18.3465
Cxcl16	2.40468	4.25668	4.68367	60.6262	36.2848	75.7571	35.895	0.00482377	18.2318
Myo1d	0.139647	0.08345	0.084918	3.26343	1.22877	1.86052	0.952311	0.00812911	18.1489
Gpr132	0.666568	0.495445	0.874136	12.5999	11.836	9.33893	4.851	0.00087206	18.1288
Malt1	5.70299	9.0919	14.3172	131.183	70.371	206.626	119.743	0.00296995	18.0754
Slc30a4	0.039201	0.197631	0.263433	0.736314	3.55396	4.95191	1.35626	0.0360147	17.8229
Cgref1	0.869091	0.80193	0.400454	11.8168	7.39588	10.0753	8.00966	0.00477096	17.2222
Cpxm1	0	0	0.166158	0.867167	1.45992	1.38121	0.74212	0.00230571	17.0967
Mmp12	6.37681	17.6154	5.33782	201.457	132.365	115.116	49.256	0.0193507	16.9315
Tubb4a	0.070854	0.085277	0	0.701454	1.32878	1.15365	1.00882	0.00011277	16.7598
Dnmt3l	0	0.245174	0	1.74347	1.80485	1.06099	1.03419	0.0214581	16.6394
Dcbld2	0.961852	1.29041	2.22884	16.7959	10.9694	30.8653	17.3835	0.000623963	16.6148
Arg2	1.47526	1.95097	1.05191	25.3883	15.3165	21.6519	11.6354	0.00027551	16.1839
9130230L23Rik	0.141457	0	0	0.875208	0.989832	0.836958	1.10337	0.00029271	16.1742
Basp1	9.43683	14.029	13.1263	207.248	185.836	132.349	61.0243	0.0215135	15.9859
Stx11	1.85207	0.899418	1.87813	26.3046	16.8939	16.6275	14.6875	0.00623227	15.7758
Mndal	5.15824	4.65142	11.1804	88.7533	24.3203	149.061	68.7948	0.0315678	15.696
Ptafr	4.76122	2.71937	4.20999	61.3634	41.2728	49.5746	29.979	0.00301404	15.4606
Asns	2.29185	2.70115	2.74382	25.7459	21.1844	52.777	20.3144	0.00125467	15.3278
Rcn1	0.070391	0.434487	0.172373	5.53411	2.64244	2.27322	1.25897	0.0123328	15.193
Ptprj	5.35741	7.35824	9.31637	88.3318	58.3103	123.089	65.4934	0.000297932	15.1511
Zc3h12a	11.9381	16.4983	27.3441	199.788	200.535	294.547	139.94	9.0342e-05	14.941
Gm6377	1.6061	1.54809	2.52548	19.2201	17.423	25.8091	23.578	0.000785651	14.9023
Dusp2	0.396259	1.06051	0.900365	10.8143	11.5469	6.20891	7.68605	0.00462324	14.7962
Arid5a	0.581317	0.420732	0.416743	8.85245	7.53499	2.99631	2.4426	0.00931336	14.4367
Ch25h	25.6468	69.999	41.0368	417.824	660.545	640.011	239.386	7.83622e-05	14.3137
Alpk2	0.014873	0	0	0.469359	0.364256	0.356053	0.351032	0.014886	14.2827
Slc22a4	0.355245	1.48487	0.3017	7.77508	7.45507	8.98913	7.45421	8.31695e-05	14.1731
Ifih1	6.00979	7.92798	10.2255	75.3761	44.8925	131.059	87.9088	0.00274023	13.9856
Moap1	0.573496	0	0.017264	2.99676	2.98352	2.19353	1.29463	0.00118962	13.852
Dll4	0	0	0.220017	0.201085	1.50063	1.26807	1.27381	0.00172064	13.573
Rasa4	1.85682	3.73102	5.0631	31.8747	25.5597	52.9691	33.0405	0.00311269	13.3517
Klf9	4.48624	4.56328	6.42543	55.8936	38.0574	61.9696	50.7297	1.40936e-08	13.2745
Csrnp1	7.82342	7.65458	10.9068	114.504	65.8074	83.3956	71.9648	0.00219902	12.6779
Cish	9.90696	16.6957	16.9833	170.448	169.85	158.961	52.1923	0.000403934	12.6254
Cflar	7.80936	8.85139	13.2598	98.5005	59.8049	121.179	96.9069	0.000197612	12.5411
Ets2	7.5395	8.80723	12.3494	123.674	89.508	88.409	52.5009	0.00016435	12.3
Il20rb	1.17676	2.37247	3.62373	19.3776	22.6855	30.8344	15.6487	5.53406e-06	12.1885
Clec4d	21.7984	27.7871	27.1674	271.878	196.535	211.761	239.638	0.000292003	11.9698
A630072M18Rik	0.989248	0.953343	0.545031	9.42951	3.92824	7.72868	9.6247	0.00579108	11.9071
Mllt6	4.46259	5.57608	9.91118	62.7955	45.6006	85.5602	42.017	0.000912547	11.7743
Ptprcap	0.569231	0.451165	0	3.88265	6.34372	1.20288	1.51963	0.0390291	11.6467
Nfkbia	70.2825	47.5292	80.528	553.238	701.825	530.228	511.192	2.66183e-06	11.5732
Cabyr	0.169055	0.204167	0	1.1206	0.501811	2.08949	1.61457	0.00474926	11.4671
Lilr4b	74.1489	114.587	128.161	1280.3	847.244	827.4	620.204	0.00107471	11.2785
Apol8	0.142345	0.694349	0.799109	6.09877	3.79211	4.0987	5.44653	0.000143021	11.2548
Pgam2	0.720209	0.209711	0.55046	8.15473	4.7503	2.43915	2.13487	0.0144813	11.1233
E230016M11Rik	0.054058	0.141633	0.284617	2.03834	1.26755	1.44101	1.54427	1.00956e-05	11.0134
Topaz1	0.128887	0.180477	0.362126	2.52895	1.38916	2.66206	1.78542	1.45729e-06	10.973
Xaf1	0.90196	0.699562	0.850676	4.86582	10.3626	10.0236	2.64606	0.0133854	10.9702
Nfkbid	4.19683	5.33718	9.26366	69.6391	44.9968	49.2413	42.7472	0.00438109	10.9392
Chac1	0.805004	0.647582	0.608821	7.78916	1.8185	7.91385	5.92568	0.00105172	10.8944
Pde4b	4.88621	7.06268	8.8351	78.3322	47.8659	50.2203	46.476	4.5134e-05	10.6778
Adora2b	3.07617	2.48477	4.26155	23.7135	35.5086	29.7563	15.3871	0.0346771	10.5282
Procr	4.21862	5.51523	5.76922	44.5887	29.5125	48.1597	39.7977	3.66364e-05	10.3927
Cd14	107.607	71.7309	101.857	786.961	693.198	904.447	425.089	8.38421e-05	9.98879
Rassf8	0.308986	0.509197	0.175252	2.89939	2.25947	3.13792	2.47887	0.000152328	9.94632
Slc11a2	6.17645	7.51511	6.82434	52.8507	41.7981	65.7863	39.2477	9.07284e-05	9.69071
Mir22	0.239896	5.00514	10.552	46.031	23.2906	47.698	36.7213	8.08035e-05	9.67735
Spata13	1.01078	1.14269	2.67759	9.97788	16.4628	10.9839	9.34542	0.00117728	9.50504
Krt222	0.038898	0.045695	0.138256	0.869924	0.430683	1.2289	0.438617	0.0142367	9.50328
Frmd6	0.056593	0.061766	0.253682	1.06126	1.02715	1.27406	0.978382	0.00169751	9.40777
Hivep3	3.7608	2.90426	5.62162	31.6014	16.681	41.3881	25.6344	0.00125397	9.31687
Rel	2.61873	3.87415	4.18769	27.6604	15.2792	29.3017	27.3858	0.00954521	9.25063
Ifrd1	30.3379	39.4386	40.1528	273.108	171.229	306.868	266.503	4.57393e-05	9.25033
Gbp2	10.077	9.78654	12.2984	70.2692	45.4905	122.191	60.3395	0.00501674	9.24896
Nfkb2	19.9774	21.1967	27.7708	171.617	130.736	211.98	118.802	0.000152535	9.17133
Slc7a2	83.241	99.083	119.978	727.768	473.116	1071.4	486.253	0.00377445	9.12242
Anpep	3.27909	10.1286	15.4905	55.864	65.0744	102.984	36.6631	0.0354607	8.98973
Irf4	1.62228	1.73755	1.77619	16.522	9.48684	15.5609	5.38122	0.0492404	8.98604
Hilpda	8.88883	7.03755	9.40529	67.3792	46.9624	74.9694	37.0831	0.00468858	8.90598
Abcg4	0.450069	0.312996	0.1653	1.92511	3.32289	2.54305	1.24079	0.000162129	8.87996
Mybpc3	0.60722	0.274493	0.606778	3.23619	3.7849	4.6877	2.25147	0.000743035	8.85133
Vps37b	1.04042	1.12614	1.29312	12.8712	9.70945	3.93117	4.44182	0.0088648	8.72373
Prkcg	0.332487	0.637776	0.851677	6.85472	4.39463	2.92856	2.47761	0.0158935	8.71803
Ppp1r1a	0.165945	0.188864	0	1.36276	0.555552	1.07318	0.86986	0.00880722	8.70992
Osgin1	0.566375	0.905935	1.69646	11.2099	8.05674	2.41023	6.52943	0.0214235	8.65964
Rgcc	15.7277	44.412	13.1815	158.556	287.013	135.585	53.5407	0.0092351	8.64592
Aqp9	1.1019	2.93223	1.65058	13.538	13.557	14.9061	7.83465	1.41483e-06	8.63235
Clcn5	1.09638	1.46799	0.840439	9.22161	4.1448	10.6891	6.08299	0.0186574	8.62774
Trib3	1.31957	1.83129	1.73724	10.3413	5.50986	16.1506	10.9043	0.000411754	8.62175
Il1rn	115.99	90.3318	105.435	790.657	612.709	693.969	537.299	0.000262253	8.44855
Gper1	0.166496	0.176015	0.149508	1.19248	1.9476	0.952833	0.793628	0.00130277	8.42294
Rprl3	0.200501	3.11765	1.26027	16.0759	3.25004	7.80439	12.0243	0.0111179	8.39058
Rhov	1.04171	0.842399	1.2806	10.6745	6.21054	6.56801	3.56725	0.0131524	8.30709
Atf3	25.7008	34.5831	29.8978	186.458	148.84	212.607	194.9	0.00132664	8.22875
Cyfip2	0.561318	1.39596	1.1381	8.3054	7.46936	4.82046	5.55307	0.0010351	8.21446
Id2	118.361	82.481	102.883	623.764	510.835	775.948	536.178	4.50506e-07	8.05339
Rnf149	85.0491	94.8974	104.505	515.52	497.219	811.334	458.7	4.20481e-06	8.02272
Phldb1	1.88835	2.83332	2.88164	16.4755	8.97294	24.2088	11.6901	0.00572379	7.97675
Fam177a	16.9985	8.34293	16.1255	92.4588	54.9665	123.707	60.1433	0.00331127	7.97209
Dennd3	2.18311	2.30655	1.76758	14.7732	12.9236	15.0508	7.61707	6.6519e-06	7.93815
Ctnnal1	0.192168	0.224908	0.245485	2.08829	1.00082	1.91416	0.851847	0.010325	7.80936
Slc7a1	3.7074	3.98964	4.92021	23.5762	17.632	37.163	19.6083	0.000959005	7.71232
Kdm6b	4.5487	7.08268	10.7054	46.7156	48.7617	46.0471	29.6128	1.91647e-06	7.63198
H60b	0.443924	0.4715	0.492996	3.23484	1.94759	3.67309	2.54437	0.0239923	7.6238
Mir3473c	0	0	1.14224	1.24013	1.7659	1.77655	4.56525	0.0390771	7.60547
Pvr	1.15987	1.32221	1.60183	7.64421	7.90721	11.1655	4.70248	0.00412249	7.53349
Gpr85	0.879519	0.798939	1.22684	7.37804	2.42161	7.80577	4.88748	0.0192499	7.51769
Jak2	7.53319	8.59045	12.3126	95.6224	43.9693	44.7747	29.09	0.0305992	7.48369
Casp4	12.8822	12.4764	12.9162	82.2479	54.6032	85.4441	59.6994	1.04152e-05	7.35104
Mir3061	3.11751	0.695965	0	6.75188	6.53888	6.00205	9.34622	0.00106418	7.3436
Mir22hg	7.34851	9.11664	12.8289	64.6139	36.3124	62.0005	52.0184	6.24985e-06	7.31594
Jag1	2.92802	4.24703	6.65868	24.8107	21.3879	40.6115	13.3611	0.0397561	7.19629
Ninj1	11.7324	9.56333	9.49966	69.0625	77.2993	43.884	29.8451	0.0139898	7.12698
Relb	9.29517	10.5382	12.487	55.626	55.4538	72.3099	47.0692	2.27311e-06	7.11156
Mfsd2b	0.204259	0.204016	0.363006	1.46907	1.25141	2.02156	1.24904	3.45985e-05	6.99095
Tmem243	7.64905	6.78104	9.14499	40.6542	33.5795	66.1683	23.5821	0.0152756	6.93067
Osgin2	3.10889	4.05981	4.5899	23.0589	12.6831	23.8425	22.1196	0.000506106	6.89829
Wfdc17	89.2214	139.849	83.3825	442.372	572.797	653.508	480.58	0.00954079	6.87678
Cd80	8.73276	7.23037	6.48834	60.8158	36.3451	39.1459	18.6444	0.00230206	6.87544
Fas	14.5938	12.4864	10.78	66.0166	59.7604	86.9443	47.1633	3.74805e-05	6.84887
Smim3	10.1271	11.2962	12.3516	80.0437	69.7591	45.9881	35.3165	0.000254704	6.82534
Plek	220.359	250.617	266.854	1461.22	911.12	1613.23	1047.85	0.000848588	6.82115
Mir7024	0.606281	1.2258	0	3.40235	1.9264	3.96233	3.74712	0.00318737	6.80004
Helz2	1.74064	2.41896	3.35574	19.8106	11.9166	11.3706	8.273	0.0180318	6.75884
Mir8093	0.031406	0.034181	0.748973	0.694417	1.73815	2.05891	1.54627	0.0423644	6.71115
Arhgef10	0.193859	0.276489	0.288165	1.03909	1.35664	2.14163	1.10374	0.000840235	6.68725
Dusp1	102.376	93.7843	176.116	781.348	506.492	665.008	501.261	1.60087e-05	6.59068
Olfr920	0.109642	0.294692	0.310423	1.05874	0.680526	2.12225	1.3707	0.0213276	6.54455
Per1	8.77093	10.3375	17.3812	62.8452	51.1968	66.9302	56.6418	5.60709e-08	6.49677
Bcl3	6.35103	4.25992	8.16318	27.6897	42.2666	32.217	19.4671	0.00129673	6.45012
Zswim4	5.06936	6.70656	7.97526	37.4041	30.8232	35.8105	23.8334	0.000186177	6.44653
Hspb1	0.208529	0.392295	0	1.89109	0.580041	0.785787	1.15463	0.0295836	6.4375
Exoc3l4	0.362967	0.537652	0.533767	2.60399	1.69061	3.71631	1.74507	0.0290579	6.4234
4933416M07Rik	0.340253	0.460841	0.127142	1.65591	1.19032	1.34468	2.30223	0.00174101	6.41209
Sod2	31.1715	32.7656	41.1123	162.248	167.635	216.591	123.277	0.00235887	6.37047
Gm20219	0.432328	0.241649	1.24416	3.26391	1.95537	2.88442	4.63273	0.00575198	6.36052
Tet2	2.93852	4.25392	6.90732	20.1495	12.2409	34.3482	23.4297	0.0191081	6.35703
Dyrk2	5.8979	5.8427	7.48706	32.1833	19.3941	40.3911	29.2779	0.000587297	6.27839
Dusp16	3.67174	4.35384	5.35392	29.0888	18.4348	21.8129	14.9464	0.01366	6.26008
Mir7678	2.80695	2.78314	8.1345	34.0971	11.5782	15.0117	25.3431	0.0197793	6.23021
Perm1	0.203904	0.604185	0.699205	2.51698	1.30733	4.61172	1.46189	0.0470693	6.22035
Slfn2	133.542	112.338	129.77	647.779	608.571	656.008	413.371	8.69307e-06	6.18983
Traf6	4.41195	5.09729	7.01445	31.8833	21.8213	27.8697	21.0511	6.76586e-06	6.17946
Snora75	0.641979	1.48505	0.866955	3.86791	4.19866	4.61941	6.29938	0.0318735	6.16855
Smad7	0.990628	1.13925	1.22148	8.52862	7.89672	2.76032	1.89918	0.0324116	6.13813
Nfkbie	6.67043	7.84522	7.78085	35.1211	31.6209	39.2437	31.283	1.24094e-05	6.13349
Arid5b	1.20079	2.60847	3.13852	12.6116	5.14181	13.9099	11.3971	0.0457451	6.12396
Alcam	5.15586	7.02268	7.33637	28.8866	21.5069	49.3808	19.8247	0.00205329	6.10245
Ppap2a	18.9384	18.4045	17.6874	72.4077	98.031	106.147	59.2215	0.000331047	6.09297
Psd	1.03028	1.26753	1.84735	5.71217	4.77342	7.8951	7.24818	1.38151e-05	6.06076
Zbtb46	0.349225	0.441378	0.582997	3.04334	1.00823	3.52328	1.18242	0.0342323	6.01063
2200002D01Rik	0.616558	1.86043	0	3.48868	3.39186	6.5743	1.92805	0.0135983	6.00814
Nfkbib	23.5646	26.7081	26.6702	123.232	101.115	148.947	89.1883	0.000205977	6.00422
Hipk2	5.0656	6.05061	6.48275	27.9345	20.9091	35.1392	21.5752	0.00167841	5.96973
Kif1a	0.169957	0.765916	0.35849	2.09788	1.74836	2.92632	1.42706	0.00075304	5.95226
Mt2	205.504	196.572	243.033	987.161	1100.23	972.382	775.933	2.15251e-06	5.94505
Slc3a2	86.6055	93.4602	73.8705	385.771	356.021	435.704	330.316	1.2366e-07	5.93581
Cav1	47.4896	32.9992	33.7131	172.649	88.4051	303.314	112.819	0.0342604	5.92542
Gyk	9.06172	9.68557	11.5545	52.0787	21.4187	62.1674	44.0184	0.00268272	5.91357
Slc2a6	8.26621	4.8057	7.14514	31.1537	22.2296	43.4163	22.7345	0.000377091	5.88836
Aff1	8.48529	11.3284	12.3631	59.659	37.4892	56.3323	35.5458	0.000329424	5.85951
Slc2a1	16.2437	17.0654	16.9974	73.8084	109.119	70.1498	42.0637	0.000485707	5.85719
Mir6963	0.689256	0.725503	3.86686	4.86925	4.6437	15.1168	6.69146	0.04502	5.83861
St6galnac4	6.17077	6.8997	7.8458	30.0404	32.1811	38.7177	20.8784	2.52514e-05	5.8011
Snord89	2.10507	6.1626	3.46635	12.5741	8.83336	28.0967	18.7629	0.0187178	5.77717
Il15ra	4.78783	4.3747	4.42577	17.0781	16.2725	24.6564	20.9152	0.000130484	5.77298
Acp5	200.608	264.838	244.348	1103.21	842.053	1281	860.881	0.00475642	5.75753
Tes	22.9061	15.2746	19.0657	129.57	96.1767	62.0951	41.3979	0.0117387	5.743
Eaf1	11.0858	12.5542	13.5333	57.1306	45.2002	62.7092	47.844	1.51124e-05	5.71411
Gm166	0.314199	0.252544	2.20959	6.36613	4.72936	1.22639	3.9994	0.0165023	5.7091
Zfp819	0.263463	0.263274	0.189293	1.4525	1.42742	0.884686	0.775218	0.0104864	5.68584
Ttc39c	10.0994	9.22862	7.30912	34.4342	32.6112	49.4094	35.044	1.25028e-06	5.66997
Ehd1	75.2312	47.1426	56.4062	287.075	232.18	335.874	157.925	0.00119841	5.66388
Snora31	1.34248	6.70272	4.5704	18.7672	19.5656	12.1455	21.0732	0.00986753	5.63492
Rabgef1	12.6384	13.7474	15.1366	72.0511	48.878	61.4923	50.9249	2.34774e-05	5.60867
Etv3	4.43682	5.93281	6.67567	33.8677	21.5735	24.7236	15.8796	0.00705262	5.60763
Cpeb4	6.85824	8.21589	10.7051	33.9363	16.6753	48.3689	45.9614	0.0345714	5.60458
Rnf19b	25.3084	28.6395	29.7375	145.494	133.095	119.398	70.5475	5.24292e-05	5.59327
Arl5b	0.911102	1.24504	1.40144	6.28374	3.01856	6.512	4.50366	0.00206479	5.58236
Rab11fip4	0.885103	1.02702	2.16832	7.09039	3.7979	8.22763	4.09583	0.000878696	5.57638
Agrn	2.18355	3.49711	3.47713	14.5129	8.40627	19.5215	8.78451	0.00857857	5.54401
Lilrb4a	197.539	252.618	287.524	1209.15	960.003	1092.43	813.746	0.000151951	5.5239
Pmaip1	4.37913	4.15092	5.08177	23.4106	13.8096	18.1398	20.077	1.92288e-05	5.5089
Gm7334	2.90906	3.01081	5.35021	16.4503	17.0984	16.8884	11.878	1.29182e-06	5.48943
4930487H11Rik	0.115149	0.710266	0.478872	1.90445	1.51392	1.97765	2.16357	0.01469	5.45443
Gm11517	0.784	0.838256	0.544799	2.48797	3.05448	3.55611	3.04015	4.91274e-06	5.39851
Tma16	7.25955	7.48701	6.02199	26.7387	25.1132	35.5539	24.9757	7.79676e-06	5.39
Rnf169	3.36185	4.44035	4.97115	12.8686	14.6682	19.1771	22.538	0.000249259	5.38724
Cirbp	14.6398	19.9804	26.4348	81.8281	95.6797	66.0493	85.4469	0.000165378	5.38147
Maff	43.8295	46.8722	43.6077	179.763	188.094	191.91	161.734	1.93107e-07	5.36868
Srxn1	21.5928	23.4815	21.9187	103.505	69.4017	74.8347	111.566	0.0271579	5.35684
Frat2	1.19028	1.05232	1.96704	9.45942	5.61111	4.27002	3.30199	0.00671944	5.27713
Optn	4.94333	6.05508	5.56764	23.7314	13.1562	26.1171	24.2304	0.000116782	5.24029
Jdp2	11.425	6.96312	10.0076	45.1632	40.9783	34.6534	27.5798	0.000461481	5.21042
Cpd	13.4418	13.325	16.8495	60.3954	39.3979	81.0684	46.5806	0.0342651	5.20497
Birc3	11.1537	10.2202	13.7764	53.2298	49.3687	39.0399	41.5337	5.43632e-06	5.19915
Hk2	11.7708	11.5898	13.5087	53.6535	37.9251	57.8132	42.5059	0.000233141	5.19343
Tnip1	24.3652	30.4434	33.026	109.545	105.039	145.731	96.1307	0.000270044	5.19188
Creb5	3.25808	3.49062	4.64501	13.5723	8.7177	24.9127	12.2682	0.00634746	5.18291
H2-Q4	19.4314	23.4715	28.242	118.081	88.1559	89.84	72.547	0.000217821	5.17545
Nrp2	17.7561	23.1828	25.9584	101.674	57.5936	113.978	71.8236	0.000977802	5.15199
Nlrp3	18.5412	22.7093	25.863	94.7939	80.8961	86.8373	82.5672	2.4642e-05	5.13579
Icam1	56.3024	56.0478	62.5859	226.76	220.257	258.939	189.131	6.71653e-07	5.11429
Abl2	2.29539	3.38456	4.75388	14.7114	8.81787	16.1758	13.9568	0.000137735	5.10373
1700001J03Rik	0.454272	0.285459	0	1.04318	0.625102	1.41714	1.09974	0.00508572	5.10301
Dcun1d3	3.67885	4.38882	4.12686	16.0375	15.043	17.6968	13.3583	0.000177536	5.06206
Nampt	38.2617	47.2684	44.5721	189.929	126.792	180.215	160.187	3.75464e-05	5.04771
Mthfd2	13.2952	11.7132	12.3746	44.0639	34.5748	76.2089	34.064	0.00371002	5.04259
Fam209	0.49395	0.538374	3.18591	8.22382	2.1654	5.83472	5.43517	0.0136567	5.0389
Emilin1	39.5054	43.0618	50.7736	133.991	192.809	238.914	99.7302	0.000371623	4.98756
Mcoln2	3.01692	4.69378	3.00422	12.3534	13.1306	18.3503	9.59644	0.00247852	4.9497
Btg1	64.8948	85.1476	88.9395	358.578	248.579	358.154	212.021	2.94961e-05	4.92481
Sla	30.132	131.158	125.183	381.18	368.686	381.975	277.561	4.80378e-06	4.91848
Gan	0.392246	0.25732	0.631232	1.87972	1.47109	1.58968	1.64364	0.0167121	4.84077
E030018B13Rik	0.315138	0.439274	0.449372	1.62357	1.78419	1.41052	1.38664	1.50762e-05	4.83587
Ubxn2a	9.60502	9.29941	12.0332	38.54	24.4999	52.1735	34.753	0.000591955	4.83499
Igsf6	31.4793	31.9782	34.8933	123.303	81.2034	161.269	107.504	0.00198655	4.80829
Inpp5a	5.45047	5.72425	6.59841	26.535	28.2623	18.7218	12.2403	0.000221613	4.80382
Abcc1	11.1849	13.6497	14.0272	52.7304	36.1864	55.6886	42.2431	0.000237147	4.79825
Rnf11	24.8621	24.5037	25.111	103.575	65.98	111.53	74.6289	0.000134705	4.77109
Hmox1	137.699	165.328	130.348	576.846	326.919	425.922	733.939	0.0331536	4.76089
Rps6ka2	6.88888	5.40602	6.46964	24.8749	14.7364	28.6124	21.2248	2.35367e-05	4.74692
Mfsd6l	0.463412	0.775981	1.64959	2.62666	2.87604	4.61465	3.9675	0.000353901	4.74572
Zfp516	0.850105	1.20681	1.13143	4.8696	4.23322	3.25373	3.00521	0.0103528	4.702
E230013L22Rik	2.14864	2.22569	2.95456	9.01992	9.09364	9.02853	7.65273	0.00291751	4.69718
Far2	0.336846	0.525579	0.863846	3.0312	0.996164	2.02487	2.42098	0.0128285	4.69438
BC049352	0.383975	0.925685	1.38877	4.05146	3.37974	2.84554	2.7362	0.000161119	4.68582
Nfil3	29.9036	31.8915	38.4496	143.546	131.753	115.252	79.4207	9.82536e-05	4.68457
Ralgds	33.6386	39.8172	41.3189	126.805	133.489	166.913	106.09	1.13324e-05	4.64329
Pde1b	3.04053	4.57522	9.03728	25.5473	17.0953	19.1379	15.8045	0.000328262	4.63707
Snord16a	2.48622	0.352622	8.21111	11.1305	17.9819	12.6593	9.82324	0.00434536	4.63634
Tagap	2.72921	2.54553	2.38143	13.3196	9.93826	5.13126	7.43799	0.00112755	4.63207
Smox	5.4359	4.86595	6.00077	12.1451	27.8145	24.5854	11.2952	0.0238972	4.62975
Abi2	1.18012	1.5713	1.62704	4.87077	2.28471	8.92679	4.51907	0.0313037	4.62242
Kcnh4	3.49182	8.19633	8.21331	19.7821	17.2813	32.3337	22.6844	3.94469e-05	4.60874
Txnrd1	65.4269	76.2902	76.1465	285.884	227.172	230.415	260.957	0.00047393	4.60869
Mfsd7a	6.24798	9.41238	13.2549	35.9753	20.5534	46.8751	30.0987	0.00133332	4.60456
Rnf180	9.27817	9.98511	9.51917	36.2256	25.1616	45.2037	25.5787	0.000151314	4.57958
Wipi1	5.45256	5.79674	7.77857	20.1836	18.2177	31.9656	17.1089	0.000144491	4.57844
Plekhn1	1.89054	3.64904	4.47983	10.7247	8.91302	18.9691	7.52644	0.0169937	4.56876
Sfn	1.1929	1.10358	0.836914	5.2205	3.1027	3.55349	2.77164	0.00211612	4.56125
Mapkapk2	95.775	93.6143	104.013	389.112	314.549	379.608	255.161	0.000127202	4.56054
Zcchc11	0.264762	0.187467	0.475923	1.7443	1.05315	1.00686	0.783885	0.0273686	4.55983
Mafk	17.709	18.4007	21.4426	78.206	57.5833	67.6821	57.2932	1.28956e-07	4.52479
Mreg	5.38099	8.94586	7.37651	21.1854	27.4796	23.0717	26.1472	0.000174114	4.49398
Arl2bp	7.19255	8.62898	7.62436	28.4895	26.8667	27.5133	22.1903	1.07334e-06	4.46616
Ubp1	15.8698	20.4201	31.5448	92.1049	75.3674	70.3343	65.2583	1.69311e-06	4.4626
Adrbk2	5.89867	9.26045	12.3869	29.2481	20.5618	46.9629	26.296	0.039279	4.45521
Btg3	2.35479	2.00203	3.94583	9.17666	10.2152	10.9155	7.01993	0.000116822	4.45423
Pim1	72.3682	80.8861	107.831	336.064	297.791	323.781	200.395	8.27221e-05	4.43413
Bcl2a1b	342.639	300.61	261.539	1093.43	881.904	1221.85	811.674	3.94592e-05	4.43034
Mdm2	15.1129	19.5805	22.0484	70.9246	49.9231	67.01	62.4051	0.000304256	4.40456
Plaur	215.389	232.193	247.47	827.858	881.597	882.45	468.102	7.71603e-05	4.40207
Bub1b	11.7195	12.1802	18.9353	22.4713	55.6636	66.7004	43.5281	0.00629968	4.3895
Lpcat2	6.63539	5.58837	4.97123	26.1256	25.0606	11.3843	12.9337	0.009335	4.37145
Plk3	36.837	48.9128	56.1662	236.519	187.649	113.406	81.8422	0.00407115	4.3623
Sik1	2.37733	2.5712	4.57322	12.2482	7.24184	8.89593	13.245	0.00117621	4.33716
St7	37.5499	36.001	40.0373	129.318	101.179	151.844	109.387	5.61367e-07	4.32612
Traf5	10.2563	9.90433	11.9651	37.0214	27.3354	41.346	33.234	4.44766e-06	4.31447
Tnfrsf4	0.460542	0.362837	1.03457	1.50976	2.27183	2.29428	2.25231	0.00226115	4.30459
Peli1	20.0714	18.8022	24.7262	68.2932	35.7335	100.487	68.1904	0.0247233	4.28265
Cblb	3.24271	3.86021	3.92202	11.3424	7.99719	15.5688	12.5806	0.000293855	4.27768
Elk4	2.33906	2.6323	3.93939	13.1929	6.9752	10.254	7.98428	0.00299318	4.27338
Fbxo11	7.72682	10.4664	14.9086	46.5658	23.1057	41.0413	30.7007	0.00583023	4.26223
9430076C15Rik	1.01606	1.11588	1.67202	4.06908	2.78213	6.49385	3.12741	0.0069228	4.24505
Nfkb1	37.063	38.1728	42.846	148.918	97.2215	156.089	98.8424	0.000797443	4.24068
Rell1	2.61563	3.9772	2.91706	12.2601	7.97569	13.2491	7.04859	0.00586063	4.22829
Ext1	9.70918	13.444	15.515	43.6887	30.5271	47.984	41.0564	0.00906138	4.21367
1700001L05Rik	0.287805	0.418913	0.376779	1.16059	1.28654	1.32816	1.06941	0.000944301	4.17805
Rap2a	11.3812	10.9487	12.7296	31.5416	31.0999	54.7644	29.0561	0.00673207	4.16849
Tgif1	16.241	17.9228	21.5775	54.7416	46.4784	74.5176	56.7446	1.10445e-05	4.16505
Zfp382	1.07321	1.05441	1.90128	5.30384	2.31613	5.6225	3.81798	0.0108903	4.15619
Bcl2a1d	249.09	221.331	200.646	750.677	608.299	874.622	553.162	4.01626e-05	4.15226
Slc25a37	6.32534	6.77802	10.6024	24.9779	17.4065	33.342	22.9467	0.0413364	4.14912
Sqstm1	319.404	309.41	295.653	1006.48	773.548	1050.97	1003.87	0.0110891	4.14786
Kat6b	4.21066	3.61002	4.73551	11.5775	8.61231	16.0731	16.0745	0.000445579	4.14322
Arhgap10	1.74099	2.23441	1.76505	7.68778	5.6987	6.26211	4.4382	0.00479896	4.14126
Gm15694	0.53211	0.528982	0.398709	0.842312	1.83002	1.88375	1.78594	0.0197154	4.13003
Lrrc8c	6.41094	6.84759	8.19323	21.3038	18.5636	32.2755	16.5277	0.00201172	4.11895
Ppifos	0.181421	0.317329	0.339562	0.712568	0.634016	1.25153	1.14922	0.022001	4.10028
Arl4a	0.540364	0.24215	0.102936	1.30862	1.07738	1.11222	0.410656	0.0314792	4.06806
Gna13	23.6762	25.232	26.8766	82.4529	57.8986	100.279	67.1089	0.000238493	4.05666
Zbtb10	0.774255	0.857816	1.32628	2.76998	1.46844	3.54628	4.46376	0.00684524	4.03761
F10	94.8279	84.1474	92.7113	302.466	187.84	361.586	232.613	0.000228073	3.99065
Gde1	60.502	62.6345	59.9448	176.937	167.46	212.697	172.488	2.30648e-09	3.98339
Traf3	2.95491	4.09753	4.98542	13.6131	9.63637	14.3339	10.5909	0.000262893	3.97716
4931440P22Rik	0.829667	1.12058	1.4886	4.13852	2.62794	4.24921	2.9478	0.0137798	3.97403
Sp140	16.01	16.6445	15.9568	55.7561	40.5276	54.3506	42.8216	0.000107311	3.97354
Gm15708	0.455821	0.611515	0.426526	1.32151	1.39075	1.77779	1.72604	0.00180994	3.96276
Rbpj	9.33626	8.32483	8.35327	31.9986	24.2422	27.5245	19.5403	0.0328427	3.95972
Cdc42ep2	15.3344	16.9176	17.2697	42.0059	54.7617	67.5595	31.4953	0.0036378	3.94832
Rab20	28.2445	19.2561	27.5058	75.9105	91.8423	74.166	53.9062	0.00294179	3.94008
Hcar2	56.6692	62.2984	56.5953	185.248	153.913	179.973	171.622	8.82413e-06	3.93285
Dot1l	3.16849	4.46871	6.61697	14.5799	14.7223	17.3604	9.61741	0.0110971	3.92778
Nqo1	1.7931	3.07197	0.930503	6.73175	6.09939	4.22617	5.92603	0.0253316	3.91537
St3gal1	16.5394	16.3071	16.9633	58.1749	44.6007	55.4332	36.5894	0.00105263	3.90501
Tmem2	1.40924	1.36141	1.26463	4.51328	3.15024	5.05921	3.27541	0.0240677	3.89289
Trpm4	3.27559	4.59249	5.22222	12.7123	8.90054	19.3356	10.1606	0.0122697	3.88233
Esd	88.9854	84.9198	84.1482	252.143	244.379	261.308	244.222	0.00195253	3.882
Colec12	3.8321	4.63714	5.3267	10.6508	11.4823	16.3224	15.3149	2.45223e-06	3.87669
Prr7	2.0424	1.45184	2.07048	9.08128	6.03146	2.82714	3.89882	0.0195891	3.87287
Pstpip2	35.5203	30.9151	41.2217	133.59	78.9959	118.558	85.5769	0.00160923	3.86816
Hivep1	4.89285	4.8895	7.00086	16.7609	11.1197	21.4189	15.5444	0.00154086	3.84665
Kctd6	5.74385	6.5291	7.29251	16.0024	17.5331	24.4842	17.422	1.64245e-05	3.84133
Ptpn1	100.293	88.3799	104.523	309.247	299.759	306.322	209.148	7.754e-06	3.83427
4930523C07Rik	5.64314	5.82328	6.32185	16.5672	10.2425	28.526	13.0408	0.0113167	3.82801
Zc3hav1	15.369	19.0382	16.8422	63.3847	41.5765	49.8854	41.6034	0.000442131	3.82769
Plagl2	5.82734	6.46267	7.34229	23.9945	15.4244	18.2732	17.409	9.12029e-05	3.81107
Fth1	9419.86	8451.01	9552.65	24852.6	25832.6	32674.5	20864	6.2675e-05	3.80051
Areg	1.60598	1.28167	1.04861	3.11027	2.65378	4.29012	5.16254	0.000655402	3.79478
Fam219a	8.56125	12.1282	10.7	29.9448	24.3963	36.9944	27.9294	5.71901e-05	3.79062
Ksr1	2.92246	2.41529	3.42268	14.2485	7.78061	6.52479	4.86402	0.0322468	3.78287
E130012A19Rik	3.22169	3.72386	3.95146	8.89431	11.5265	14.2802	6.65116	0.00393151	3.76941
March1	17.3168	21.5769	25.5166	49.3289	47.3487	84.4741	61.8539	0.000976894	3.76848
Dtx2	5.28092	6.0712	5.51	18.0968	11.9921	22.7672	10.9632	0.0337012	3.76836
Mfsd4	0.675803	0.821445	1.1967	3.99199	1.84668	2.5305	2.04917	0.00500605	3.76469
Gch1	13.73	13.1002	13.3546	39.4333	32.863	45.7848	32.483	0.000363475	3.73997
Junb	135.629	164.74	193.483	530.164	575.341	361.757	380.003	0.000235982	3.73997
Pfkfb3	6.52165	8.13829	9.87885	24.6719	22.5513	24.8745	19.7913	0.0176435	3.7335
Cd200	13.8864	23.1539	15.9724	62.9318	38.083	60.074	36.4692	0.00368792	3.72148
Ssh1	2.68052	3.9717	3.7822	11.4473	10.1443	11.6875	5.75712	0.00810083	3.71507
Grhl1	1.86259	2.08358	2.23056	10.2359	4.25234	4.49199	4.19549	0.021681	3.70826
Mafg	10.3285	15.8017	18.1303	44.4221	32.0522	44.9946	42.8646	0.000238523	3.70675
Scn1b	1.05004	1.2151	0.447406	3.55554	3.423	2.05081	1.29046	0.0268073	3.70476
Carns1	1.27351	1.34178	1.16027	6.27668	3.23097	2.8329	1.9051	0.0340923	3.70157
Chka	11.2473	10.0442	11.7988	23.7663	29.1481	35.9879	33.799	1.85566e-06	3.69992
Furin	108.189	107.321	132.787	387.879	317.863	346.493	230.99	0.00055623	3.68351
AI507597	0.247904	1.17482	1.12047	2.25546	3.23122	1.69175	2.4423	0.0223467	3.67764
Tbk1	19.5753	21.9922	26.4011	65.2398	49.5129	73.2692	61.3007	0.00016705	3.66428
Dennd4a	7.09357	8.34662	11.2495	32.6278	18.5472	24.5558	22.1524	0.00517301	3.6575
Chd7	4.77265	5.50968	6.78826	23.985	16.1277	10.2393	12.2597	0.00957241	3.65227
Rab11fip1	17.3201	17.0866	19.3067	54.6765	42.1461	56.7046	42.6791	0.00015836	3.64792
Nr4a1	7.82535	8.87035	12.6176	34.3259	32.8665	17.8657	21.982	0.0041912	3.64258
Dclre1c	2.87061	3.57357	2.53392	7.29541	6.69381	9.57555	9.33544	0.00121818	3.63515
Csf2rb2	55.447	59.0081	65.9922	180.351	136.428	222.657	116.345	0.00179928	3.63274
Fam219aos	4.64453	6.59056	7.13758	13.7691	14.0564	22.9686	16.1081	0.00349321	3.6271
Cd274	55.3994	75.8123	93.1669	217.896	142.417	253.075	199.116	0.0057078	3.61996
Rnf2	4.91334	4.76349	6.15368	16.8335	10.2465	14.1454	16.3104	0.0156554	3.61795
Irf1	20.2315	15.757	20.0797	51.936	65.3526	34.6898	50.8376	0.0195769	3.61266
Irak2	23.8318	21.271	26.71	65.7211	56.7711	76.9009	60.1851	6.72769e-07	3.61102
Snord96a	8.94372	10.9229	6.58256	22.3295	28.589	26.8659	17.8002	0.0190884	3.60406
Rora	1.79722	2.51552	3.28561	6.54766	2.97367	8.26441	9.69286	0.00951935	3.58241
Rasa2	2.17934	2.47573	3.09624	8.29962	5.37376	7.88544	6.37307	0.00565921	3.57035
Suco	2.80821	2.96017	4.88653	11.3882	5.21166	10.1533	11.5309	0.0221714	3.56898
Taf7	3.169	2.36964	3.87466	12.3738	7.31066	6.09131	8.05585	0.00221693	3.56675
Rhbdf2	20.6608	19.1333	21.5306	53.948	52.1438	70.2912	42.3238	6.32833e-05	3.56219
Itga5	30.8185	29.9123	34.4565	73.3246	87.6305	117.203	60.4906	0.00103563	3.55502
Trib1	16.6154	16.8546	21.2976	78.942	51.5157	28.0885	36.1137	0.0337294	3.54964
Foxq1	0.569663	0.431702	0.530262	1.39425	1.12722	1.29047	1.87228	0.0410935	3.54507
Mtmr14	12.5205	14.4809	11.6167	38.6035	26.1235	44.032	27.7104	0.00475819	3.52727
Slc20a1	13.828	18.1784	19.8596	39.8741	48.5739	52.6203	41.3739	6.4492e-05	3.51273
Tatdn2	21.8786	20.541	20.9402	54.8228	60.5135	63.7974	43.6748	3.39766e-05	3.51259
Zcchc2	7.49888	7.69889	9.87155	24.3335	15.4582	28.1673	20.0049	0.00121076	3.49886
Ptbp2	2.82611	4.1611	6.67387	10.7181	7.70317	14.8019	14.8123	0.00352869	3.49795
Map3k8	17.0799	18.064	25.6151	48.6862	58.0064	53.6695	52.1759	2.56876e-05	3.49395
Ifitm2	38.2836	45.6932	29.7606	98.7126	128.301	115.101	55.0925	0.00140438	3.49013
Slc7a8	12.2289	23.5886	23.6379	50.7804	48.9317	61.6216	45.1283	0.00182587	3.4684
Fnip2	7.36741	11.4373	12.0705	27.6029	19.4531	30.832	29.302	0.00751352	3.46374
Nus1	25.107	31.13	33.1548	66.7522	75.2487	103.656	63.1234	0.00419739	3.4515
Slc12a4	13.8824	16.4361	17.0882	40.6859	40.9215	54.499	27.627	0.000788887	3.44864
Iqcb1	0.920721	1.05369	0.735509	1.72254	1.94193	2.57106	3.32438	0.0321102	3.43779
4930413G21Rik	4.33837	4.94315	8.43843	16.4012	17.0905	15.4348	12.0181	0.00129993	3.42564
Sh3pxd2b	18.5943	22.8867	20.566	48.7909	53.3888	64.1237	45.7175	0.000830071	3.41321
Slc25a25	11.7364	11.4335	13.1301	30.1935	31.6664	32.0243	30.2135	1.82973e-09	3.41203
Gramd1a	15.7785	21.1109	22.8629	53.6191	56.419	50.9081	42.994	2.76135e-06	3.40906
Rasgef1a	0.44382	0.586879	0.397481	1.07455	1.05508	1.89102	1.06824	0.00413248	3.39547
Cdkn2b	2.34307	2.22233	3.65015	11.2835	6.10248	4.0893	6.62898	0.045529	3.39175
Bcl2a1c	5.04052	5.64892	3.73237	15.3947	10.0438	13.8387	9.82219	0.00088155	3.38796
E2f5	2.41892	2.33802	3.32519	6.72014	5.42015	10.6036	4.86511	0.0175008	3.38653
Mitf	11.1309	12.4246	13.8399	35.3088	17.5413	40.4333	33.3978	0.0104748	3.38125
Bcl2a1a	216.722	202.362	181.411	529.249	446.456	622.323	422.47	3.31754e-05	3.36433
Tubb2a	7.26107	8.67938	7.77351	21.2441	22.4516	16.4704	19.7821	0.0436816	3.36139
Gm11696	1.05798	1.29531	0.844907	3.21041	2.11781	3.57564	2.0328	0.000942733	3.34627
Micalcl	0.592199	1.02129	0.663314	1.42189	1.94293	2.6093	1.85793	9.99965e-05	3.33728
Icosl	17.1023	16.2969	22.7606	54.3914	45.4951	45.5827	42.0896	0.000377866	3.33558
Atf4	90.992	87.8122	88.9502	240.653	183.792	250.92	217.631	2.20738e-06	3.33426
Abhd17c	52.155	70.1238	64.738	156.766	122.474	203.082	140.34	5.01079e-05	3.3282
Tlr2	267.486	306.188	321.224	681.356	812.911	955.232	521.903	0.000167533	3.32012
Car4	576.837	419.935	407.272	978.363	1280.63	1747.17	650.044	0.0106943	3.31612
Hivep2	1.38168	0.85827	0.921451	3.35319	1.80954	3.05611	2.45695	0.000930823	3.30403
Arih2	14.0342	15.141	15.0953	50.0076	36.6775	30.9034	28.5156	0.000128403	3.29508
Hccs	10.5888	9.96592	14.2981	28.3453	19.2285	37.1615	29.2944	0.00195606	3.26526
Sh3bp5	32.5972	29.8278	30.8915	97.1666	45.1275	96.5876	65.2482	0.0260865	3.25671
Rffl	11.8452	12.26	14.3666	34.2559	28.4261	34.4968	28.04	1.33761e-05	3.24897
Rab34	0.839872	2.59234	0.930872	2.94813	4.19524	4.62131	2.59341	0.0137938	3.23948
Fabp4	200.948	312.696	236.751	659.133	476.448	582.699	712.533	0.00881588	3.23908
Mamld1	1.86518	1.90151	2.31883	4.6412	3.85366	7.4367	3.99543	0.0221181	3.23772
Dab2	121.513	153.94	153.401	328.157	300.396	497.411	260.928	0.0124378	3.23342
Gdpd1	2.40409	4.10626	2.81255	7.13713	7.21481	9.49653	6.35192	0.0193845	3.21561
Spty2d1	7.96882	7.34275	9.07179	28.4814	14.8727	16.842	18.4121	0.00560299	3.21476
Chd2	4.51802	6.38265	8.83618	17.1519	10.6329	18.7581	17.0723	0.00228069	3.21196
Acsl4	12.5802	12.0425	16.1176	33.4215	26.6155	37.6283	33.1156	0.0232871	3.2047
Adam9	37.9049	27.4999	48.61	88.2668	72.3203	117.351	87.635	0.00389692	3.20443
Il4ra	32.7516	36.0144	31.3413	81.1766	101.613	89.2782	47.3344	0.00116948	3.18841
Fhl3	4.37852	5.80933	5.20262	12.139	14.901	14.663	7.56125	0.0256411	3.18675
2010111I01Rik	12.2945	15.1188	11.0393	21.5462	37.3564	40.4293	23.4195	0.00413588	3.1866
Ier2	83.0415	69.559	86.6665	199.511	235.763	146.134	178.089	8.01623e-05	3.17335
Gabpb1	7.20752	7.77251	8.98884	19.129	17.3781	23.2875	16.4362	0.000110134	3.17135
Rab12	26.6884	23.4764	26.268	64.986	43.6108	76.4175	57.1063	0.000126733	3.16493
Reps1	8.38138	10.6101	9.39509	23.9105	18.2292	27.162	20.5635	0.000105963	3.15816
Prdm1	6.58505	6.62052	7.18922	13.6391	20.408	13.1632	17.3692	0.000564507	3.1559
Gng12	5.66717	9.56411	6.33282	18.8156	16.1122	20.5418	12.7253	0.00351196	3.15244
Fem1b	4.76761	4.33929	4.28904	10.4835	8.2837	13.9462	9.68881	0.000556875	3.14926
Bhlhe40	109.666	104.446	119.904	322.261	269.873	237.424	220.827	5.31722e-05	3.14408
Snhg4	0.9249	1.23731	1.36215	2.14326	2.11264	2.59784	4.42798	0.0224261	3.14034
Pip5k1a	6.7335	6.99365	6.00004	16.6983	14.3338	15.7378	15.3809	4.08862e-06	3.13967
Zfand5	12.4633	12.6714	16.1034	30.3828	30.5686	31.6214	36.5832	1.14167e-05	3.1268
Prr3	4.61023	5.50148	5.5564	14.3097	12.0823	12.3382	10.3689	4.39914e-07	3.12016
Med13l	2.78786	3.94919	4.71652	11.2195	5.64773	11.2017	7.84361	0.0218732	3.117
Sgms1	9.35003	12.9274	14.6467	30.4819	28.793	28.0561	27.911	6.80545e-05	3.11531
Slc9a3r1	61.5429	54.9247	52.503	178.438	157.554	116.291	73.6946	0.00568415	3.11159
B4galt1	62.429	54.2649	52.9491	118.495	157.01	150.83	101.355	0.000134173	3.10935
Map2k3	40.493	39.397	37.2487	98.8936	109.539	101.15	54.7755	0.000546434	3.10869
Slc39a14	13.1877	13.1976	13.9624	48.292	22.5509	34.2767	20.4267	0.0334916	3.10639
Gmeb2	4.21635	4.48647	4.4016	9.9885	9.29818	11.9966	9.59516	4.33513e-06	3.10339
Eif6	84.7082	73.9677	75.4244	189.434	173.673	220.824	142.535	0.000187771	3.10233
Il11ra1	16.844	20.6644	17.5646	35.9344	40.436	55.8436	38.5015	8.50918e-05	3.096
Pfkm	0.647176	0.473823	0.605147	1.02136	1.05292	1.67005	1.80917	0.0414341	3.09587
Pnrc1	35.1401	47.0832	47.3181	127.065	93.3552	69.864	109.98	0.000485089	3.08824
Spred2	2.13017	2.49097	2.62167	7.21899	5.42643	6.50309	3.36233	0.0273204	3.07932
Hnrnpdl	39.0894	40.8025	52.4085	99.4172	103.425	103.99	100.111	0.000332193	3.07434
Lrrc58	11.3385	16.7636	18.9301	31.3257	23.1015	52.8727	37.3308	0.0281578	3.07074
Ddit3	13.0665	13.8401	14.4977	36.0317	21.9358	38.9303	30.1605	0.0042954	3.06373
Trim25	19.9371	26.7933	33.2936	68.4348	56.0967	67.7549	51.3191	0.0012328	3.0416
Plet1	710.151	748.999	652.031	1891.05	1563.01	1648.95	1303.56	0.00427316	3.03449
Tlk2	3.72898	6.20578	4.98856	12.6004	9.22504	12.4348	11.0776	0.000557908	3.02449
Ift57	7.77994	7.9668	9.94899	15.2949	18.5022	25.645	18.407	0.0347005	3.02178
Il12rb2	7.49666	7.28933	8.47532	17.8526	13.1511	23.719	15.7631	0.00769633	3.02148
Tifa	9.82109	9.76734	10.2134	21.2182	28.4741	21.0544	19.4075	0.0125932	3.01835
Syk	112.655	117.49	120.686	313.487	235.917	303.647	204.196	0.000273566	3.01298
Socs2	22.229	16.8475	23.0033	46.1106	45.743	60.5913	34.5542	0.000402041	3.009
Ccnl1	29.1882	35.7634	55.4191	101.794	69.2551	77.7815	113.179	0.00431826	3.00579
Mapre2	24.3816	23.4421	24.8456	58.7329	52.3183	67.3672	40.1583	0.000201539	3.00507
Plet1os	15.4045	13.3331	16.2953	37.3104	34.6958	33.35	29.7939	0.00329123	2.99671
Rab43	14.4755	14.7484	14.0212	34.5808	27.7177	39.4969	27.71	1.69325e-05	2.99008
Ccdc71l	12.4387	14.9319	15.2019	30.4313	32.3738	39.514	25.0736	0.00589117	2.9877
Lyz2	88.5302	87.9713	79.4035	128.053	197.562	284.276	151.987	0.0138182	2.97642
Trex1	42.6569	37.1214	41.2908	95.8902	89.3835	110.68	64.3178	0.0306619	2.97412
Dpep3	0.522305	0.945409	1.81735	2.08699	1.8006	2.36001	3.70307	0.0494383	2.96912
Celsr3	0.321392	0.61298	0.862748	1.62798	1.72735	1.08995	1.08699	0.0136231	2.96885
1110007C09Rik	30.3696	22.782	26.7478	61.9876	75.4663	52.0553	46.5831	0.00192164	2.95243
Itpkc	3.03353	3.39481	2.99888	7.18	7.50972	7.79294	5.50551	0.0244717	2.9482
Ypel2	1.80029	1.99223	2.2526	4.82699	3.27613	4.67207	5.22916	0.00229944	2.94614
Bmpr1a	0.984853	1.36826	2.15115	3.14091	3.0835	4.04746	3.18194	0.00334813	2.94375
Pi4k2b	4.50701	4.42947	6.00447	11.1005	9.01497	12.3507	11.6522	0.0125949	2.93986
Aff4	5.55366	7.54033	9.78184	19.6679	11.3172	18.7285	17.6787	0.0265882	2.93754
Zbtb17	7.94633	7.64519	7.02201	15.9372	16.3472	19.118	15.0101	3.80257e-06	2.92832
Spryd7	17.3099	16.2452	15.4325	43.4445	31.7257	32.5507	35.1429	0.00104578	2.91242
Armcx5	1.62903	2.32947	2.88909	5.77394	3.97569	5.24172	5.11249	0.000335034	2.90804
Zhx2	4.17952	4.32991	4.18844	10.2542	5.46072	12.016	9.2744	0.0217112	2.89933
Rilpl2	40.0965	35.9489	34.84	81.4159	79.5232	89.3741	71.2793	6.45863e-06	2.89851
AA414768	2.36652	2.2945	1.87034	3.94569	3.91576	6.45362	4.7284	0.00147277	2.88681
Eif5	59.8916	59.3702	73.1772	140.339	97.1788	160.659	155.705	0.00726977	2.87724
Sde2	9.18025	9.28431	9.83506	20.9117	19.3115	22.0161	19.178	2.13226e-05	2.87036
Rnpc3	3.17761	4.19945	5.35462	8.97107	6.11175	12.1652	9.47918	0.00978521	2.87002
Rgl1	11.6167	20.0933	15.9481	41.1505	30.9287	35.5766	29.2208	0.00168455	2.86813
1810032O08Rik	5.53883	5.36539	5.27883	11.1758	12.8564	13.3462	9.13114	0.0012788	2.86245
Rapgef1	13.0556	17.852	19.6119	37.0499	32.9991	43.3827	31.168	0.000977692	2.85857
Tmem251	18.3977	18.3793	20.9596	41.2673	42.3559	43.9082	37.6316	1.93381e-07	2.85741
Eml4	7.12852	7.6455	10.8758	18.6057	17.5211	24.6035	12.7397	0.0300269	2.8571
Ugcg	13.9377	15.2773	17.3527	35.9573	25.7663	35.8004	35.6284	0.00629173	2.85534
Il1rap	8.80018	8.54234	10.4486	25.5314	14.6661	23.1398	16.1373	0.0219976	2.85305
Ccdc9	19.6493	21.7778	28.4651	50.535	49.0337	55.6244	43.8331	3.95796e-06	2.84498
Atp9b	11.7724	13.6362	14.9586	29.2543	22.2982	38.5857	24.7362	0.00117445	2.84118
Ptpn23	8.4106	11.1808	13.2148	24.6001	17.6234	29.3251	21.2886	0.0109428	2.8243
Hip1r	7.77348	8.3618	11.7689	27.404	21.7166	14.5751	15.2831	0.00466609	2.82382
Sbds	45.7252	47.8832	47.3585	104.144	86.222	122.215	85.5021	5.64109e-05	2.82265
Cybb	391.863	413.381	426.228	824.731	624.634	1196.02	810.323	0.020651	2.80602
Klhl6	22.7798	20.342	21.8487	57.1188	54.0443	34.627	36.6025	0.00247588	2.80453
Pim3	13.14	13.9023	19.923	37.9087	31.6393	29.9999	32.1823	3.85298e-05	2.801
Riok3	56.1442	57.5325	57.2368	121.245	118.644	123.307	114.46	2.35141e-07	2.79367
Stxbp3	24.5504	23.3458	28.6588	54.9198	41.2608	70.5797	47.0192	0.0445715	2.79016
Zfp52	5.6212	5.914	8.06696	13.0624	13.6901	16.8045	11.3133	0.00881627	2.79006
Snx25	1.82893	3.70319	4.00824	7.75703	5.812	8.17506	5.00755	0.0112306	2.78533
Sms	5.33317	5.49492	6.75235	13.1804	10.1484	14.879	10.7702	0.00287318	2.77583
Ube2q2	9.45734	13.6975	13.7639	27.0482	17.7747	29.5021	28.2852	0.0236518	2.77455
Etf1	42.3986	38.3783	42.2069	99.0343	85.5443	84.2443	71.1839	0.000556648	2.76321
Adap2	12.764	15.1481	19.1178	24.4768	31.8453	30.8248	42.8475	0.02785	2.76034
Map4k5	2.54442	2.92899	3.59661	6.59605	4.49924	7.80507	6.30245	0.0193413	2.7593
Rbm47	7.25307	7.64869	8.22436	16.7693	14.5057	18.8241	13.8114	5.5701e-05	2.75597
Fosl2	33.8923	38.6745	46.2264	102.709	95.6748	69.7378	59.2952	0.00753256	2.75471
Zbtb21	3.125	3.95528	4.00399	7.32912	5.74799	10.1977	7.37717	0.0104951	2.74957
Cd83	26.755	25.8183	27.1436	55.5984	72.7857	51.9118	38.9058	0.00814977	2.74756
Bet1l	17.4	15.5584	15.7654	33.7542	29.9136	38.4545	31.6704	3.50466e-08	2.74236
H2-Q5	16.2983	16.4973	14.094	40.3188	31.5457	30.1895	26.5924	0.0381083	2.73989
Clcf1	5.93803	6.8893	12.7275	17.5495	13.432	22.0917	17.0489	0.00587912	2.73719
Cmip	19.7594	28.4957	30.7986	85.043	46.16	43.1276	42.1762	0.0288625	2.73653
Cd33	36.2584	54.2952	53.7184	120.975	100.67	93.2429	79.6065	0.000850168	2.73318
Cyth3	43.9171	50.5134	48.3771	88.2619	83.6465	129.461	88.2576	0.000168635	2.72713
Mtdh	48.4291	55.0591	62.0598	101.342	95.7454	142.455	111.741	0.00595617	2.72496
Snhg5	10.5595	11.8238	14.8729	24.767	21.7966	32.1323	22.8648	0.00116873	2.72138
Gpr137b-ps	50.2723	63.0503	62.0062	125.413	117.77	124.27	109.851	4.06094e-05	2.72135
Spp1	391.205	383.521	284.967	638.674	600.544	998.904	645.579	0.0281032	2.7211
Mt1	622.411	584.726	737.095	1293.27	1484.02	1149.44	1360.81	0.0398097	2.71951
Gpr137b	49.395	62.7237	62.7599	122.958	123.618	124.849	104.327	2.1669e-05	2.71949
Fads3	0.631391	1.01667	1.00288	2.01064	2.40266	1.79241	1.15095	0.0246972	2.71059
Alas1	178.125	134.661	153.373	317.948	413.975	271.954	259.098	0.000435289	2.70895
Clic4	175.248	167.992	173.861	355.675	290.977	444.366	309.292	0.000151364	2.70767
Slc7a6	4.29762	3.09023	4.86522	7.4954	9.29709	10.7672	5.76617	0.00335145	2.70588
Slc31a2	33.3342	40.0996	35.4067	78.6936	59.6298	89.4883	66.697	0.0187369	2.70431
Asb6	13.4684	12.6965	12.1899	24.2684	23.3846	35.5194	20.6262	0.00155553	2.70184
Pla2g12a	5.71104	6.14389	5.12223	9.635	12.8653	12.4867	10.9939	1.84456e-05	2.69839
Slc15a3	202.671	190.248	186.481	370.291	377.88	492.641	320.988	0.000408529	2.69525
Kazn	4.36796	7.55354	6.02714	11.2087	10.7761	16.4622	10.0904	0.00714009	2.69479
Trem1	36.33	22.0017	25.9097	63.3446	70.6339	51.863	40.7757	0.000784734	2.68809
Tlr7	41.9729	49.1318	49.2668	89.9415	65.5845	125.66	96.1332	0.00335746	2.6868
Repin1	2.62111	3.64445	4.34104	8.19575	4.74276	9.00544	6.72172	0.00701703	2.68672
Tshz1	4.07242	4.93968	5.46752	10.1405	5.54352	13.0428	10.2295	0.0403101	2.67883
Snx24	20.7664	21.7227	21.8466	31.1799	53.2927	51.7955	36.1409	0.0492162	2.67723
Foxn3	6.26115	6.72235	8.1711	14.476	9.06012	18.5625	14.6832	0.0140701	2.67622
Rbm15	4.11031	4.01302	4.73341	9.60217	5.09928	10.4156	9.43908	0.0045517	2.67476
Sertad2	6.40136	6.97833	7.54333	14.8974	12.7079	15.7399	12.6541	0.000175023	2.66847
Ripk3	6.44815	8.88462	4.91729	11.5863	15.3773	15.4294	11.7919	0.000229661	2.66755
Arhgap35	1.49401	1.67348	1.6853	3.01144	1.91422	4.62393	3.5515	0.0464107	2.66538
Lamc1	2.93129	3.24584	3.3344	6.20808	4.84062	9.09039	5.34725	0.0186478	2.66205
Zbtb43	3.00673	3.63281	3.45295	8.0261	5.17198	7.34221	6.44121	5.98625e-05	2.657
Sav1	45.7497	50.0724	55.7448	96.5225	85.797	136.812	83.6047	0.0103778	2.65606
Cdkn1a	89.5053	92.8204	81.3033	172.476	193.837	179.996	152.49	3.62214e-05	2.65007
Plekho2	29.0746	31.0316	31.4415	61.5057	60.9283	71.4183	48.466	0.000662173	2.64511
Stx3	10.819	13.6145	13.443	26.5785	20.8416	29.3559	23.5403	0.00225819	2.64417
Large	9.27359	11.4486	11.1745	17.7669	15.9731	28.7297	22.019	0.00444765	2.64367
Gabarapl1	63.2315	66.9549	53.6929	120.946	103.96	141.975	118.539	2.45571e-05	2.63899
Slc39a2	51.3139	59.2304	47.7621	82.9041	113.499	147.766	72.7815	0.0261167	2.63279
Ppfia1	9.34499	10.7615	11.794	20.332	15.5051	28.905	19.2686	0.00813525	2.62842
Tgm2	230.649	156.68	143.034	489.015	405.886	281.867	216.277	0.0461579	2.62628
Cdk17	9.09243	8.31063	9.06896	22.1469	18.2779	15.2049	14.0093	0.0022671	2.62453
Plcd1	5.17	4.85593	5.53951	8.42008	8.53123	16.0465	7.94064	0.0158476	2.61968
Pcnx	3.77979	4.92326	6.12959	9.93608	6.91533	12.3279	9.83723	0.00230919	2.61954
Ptpre	15.6793	18.978	23.9492	44.3353	39.9663	45.6741	23.604	0.0495979	2.61776
Tab2	14.2467	15.3421	20.0163	38.724	24.5263	38.0547	28.6645	0.0135954	2.61683
Psme2	147.147	123.762	125.907	234.451	251.644	333.124	218.175	0.00101571	2.61388
Kctd9	4.21102	5.19355	5.74033	10.2396	9.36084	12.3166	7.81035	0.00840948	2.61251
Penk	4.13084	1.25948	4.24845	6.16788	5.06812	7.5787	6.49652	0.00619275	2.60928
Slc36a4	11.1215	13.1771	17.2734	26.5313	20.6044	33.2091	28.1443	0.00418817	2.60581
Tnfrsf12a	23.5834	22.271	25.4033	43.9547	61.7887	43.5474	36.4479	0.00379577	2.60432
Socs7	2.87915	3.1182	3.72573	6.5511	5.75058	7.22328	5.92756	2.99013e-05	2.60128
Sik3	5.96526	8.55505	9.87033	17.1965	16.6498	16.7685	12.9689	0.00881216	2.60033
Gnl3	21.0295	19.8194	20.6988	30.7367	37.0478	51.9706	40.4357	0.0439334	2.60011
Rasgef1b	19.9708	24.3782	27.9754	42.8728	44.2253	52.4525	47.6947	0.0238776	2.58677
Manbal	28.0452	25.0829	23.5228	52.1602	50.2623	54.6503	41.2949	0.000140949	2.58587
Rab10os	5.84281	6.01015	5.11658	11.4048	9.62507	12.8994	10.1049	0.00116909	2.58555
Herpud1	43.0506	46.0546	52.2491	89.9693	73.2468	104.059	97.6683	0.00131638	2.58064
Rab22a	20.9622	21.2766	21.5834	45.3662	39.0069	47.2292	33.0233	1.13873e-05	2.57697
Orai2	7.91002	8.52336	10.0023	22.7553	15.5492	17.072	12.8664	0.0026735	2.5755
Slc41a2	5.45606	6.68831	5.486	11.2033	10.9488	15.1188	8.26498	0.00101388	2.57388
Snhg17	2.74169	3.63858	3.30213	5.05834	5.77289	8.9725	5.27336	0.0153745	2.57371
Tmem135	23.689	26.3953	26.4932	51.252	37.4989	59.559	48.0995	9.85869e-05	2.56281
Gm11974	5.94223	8.46292	12.26	11.8903	20.9725	20.282	15.343	0.0281735	2.56258
Pik3r5	31.5136	48.3293	45.7037	90.7911	64.7075	87.4218	78.1116	0.00176362	2.55583
Lcp2	72.5609	69.1004	71.1282	159.432	124.168	142.941	117.433	0.000332266	2.55566
Il2rg	37.0105	38.7907	38.798	69.521	75.7716	83.9344	63.6291	2.50727e-05	2.55412
Wasl	3.92964	4.31928	6.77743	10.0439	6.38819	10.8689	11.2194	0.00969143	2.55319
Qsox1	51.4	51.431	51.0985	85.757	100.767	137.836	68.3607	0.0340026	2.5503
Trim13	6.10335	6.08429	5.85226	11.7406	8.32922	14.1176	11.9562	0.00354233	2.54928
Wsb2	32.208	41.2217	31.168	65.2135	60.9463	84.6648	55.9101	0.000309174	2.54862
Ccny	28.263	31.2572	31.8037	53.2104	47.1652	71.3589	61.1244	0.000155342	2.54812
AI846148	5.09461	3.98623	4.22912	7.38599	10.6324	8.42059	7.62142	0.000209765	2.54739
Ubc	408.139	443.511	445.603	890.4	744.126	760.431	905.859	9.37178e-05	2.54435
Ubtd2	3.37518	2.95748	2.90788	5.13488	5.5189	8.59247	4.41922	0.0391984	2.54434
Heca	9.15081	11.2345	13.0312	24.3399	16.6992	25.6899	18.3742	0.0149229	2.54213
Zranb1	6.04166	6.83153	8.98198	14.4644	11.8134	14.6324	14.6966	0.000668878	2.5373
Crim1	0.579573	0.952052	0.911728	1.64639	1.00389	1.9144	1.78796	0.0115189	2.53706
Wdr91	13.6565	19.5979	23.0327	32.8435	32.1095	38.769	39.2252	5.83116e-05	2.53688
Eif1	218.533	217.077	211.658	469.357	399.37	428.501	341.819	0.000421379	2.53202
5730508B09Rik	25.1126	23.4172	27.9329	44.0846	48.6298	60.5241	40.171	0.000217084	2.52747
Gnptab	29.0218	31.1536	38.2536	55.6541	49.6892	94.2102	49.247	0.0419859	2.52617
Sppl2a	32.7692	32.734	39.783	56.1207	56.5209	92.8942	60.3794	0.0128615	2.52419
Ankrd24	0.698765	0.729707	0.819821	1.14645	0.922883	1.88403	1.87075	0.0488292	2.52273
Rela	38.0502	41.0155	43.0715	77.8817	77.3909	87.6471	65.1971	8.15507e-05	2.52147
Psmb6	136.254	126.85	109.785	286.84	194.525	230.06	225.752	0.00126775	2.51289
Slc23a2	20.4708	25.535	29.1759	45.4745	37.9423	60.6079	44.7179	0.011157	2.50848
Kctd18	4.67851	6.59898	6.97555	10.729	10.1544	11.1824	13.7889	0.002638	2.50392
Egr2	38.695	37.2165	35.3971	68.8059	92.508	75.7355	41.6351	0.0080683	2.50236
Acap2	14.561	17.3746	23.0021	34.8635	23.1872	36.9416	42.579	0.0375823	2.5014
Zfp704	0.469607	0.858162	0.842439	1.99627	1.28604	1.04232	1.254	0.0281019	2.50137
Dnajc21	8.20784	7.67562	10.5353	14.9538	15.2548	20.6956	15.1684	0.0328199	2.49532
Ptar1	1.24494	1.20242	1.42713	2.22533	2.42312	3.10423	2.05839	0.0313854	2.49367
Nmd3	17.3475	15.8427	18.1055	25.9752	32.6073	35.7179	33.5178	0.00172657	2.48889
Sh3tc1	61.631	60.0685	72.4466	112.299	106.874	151.054	112.805	2.79829e-05	2.48721
Sap30	24.3034	20.4378	20.5044	42.3043	29.7037	47.4781	42.3536	0.00325443	2.4782
Ripk2	6.37714	7.71765	10.0879	16.1627	13.5971	18.6418	11.6311	0.00584421	2.47636
Yrdc	13.5895	13.9631	14.4456	24.6165	26.8482	28.6114	23.834	7.43647e-06	2.47065
Ptpn2	25.0351	24.1381	28.7082	62.6967	47.5548	45.368	36.6974	0.00551172	2.46747
Slpi	521.825	354.105	279.284	768.053	525.295	821.422	734.189	0.00984636	2.46605
Denr	33.2958	32.0552	34.9888	61.2206	53.1457	80.3624	52.3856	0.0257678	2.46132
Plekhg2	0.509513	0.783572	0.714808	1.32188	1.39253	1.29601	1.07631	0.00515601	2.46062
Hspa9	84.3957	88.2357	83.1852	157.108	139.563	190.174	142.463	0.000516837	2.45943
Abcc5	55.5697	68.4483	83.1525	127.339	94.9467	156.436	130.439	0.0109235	2.45698
Wdr37	7.89729	7.40792	10.0532	16.7053	12.8676	16.4206	16.3764	0.00225962	2.45381
Fbxl3	13.5543	16.7518	22.0682	35.3648	19.5718	38.9385	34.648	0.0366411	2.45116
Tbc1d15	26.319	26.3726	30.6562	51.6605	36.2068	61.2899	55.2538	0.00610957	2.45076
Gbe1	1.84667	1.81209	2.06182	3.67696	2.92275	3.50181	4.05599	0.00803887	2.4495
Lmbr1l	5.01848	7.44991	9.1545	16.9128	13.0703	13.4455	9.67476	0.0023211	2.44918
Scaf4	7.26095	8.43043	8.87237	15.5587	12.9116	17.8821	13.7064	0.0157805	2.43916
Sesn2	9.21176	8.43324	7.27452	18.409	11.2189	15.2796	15.9738	0.000221724	2.43734
Papd4	24.9276	22.9675	28.8394	46.8568	34.4513	52.9077	52.8402	0.0192529	2.43583
Rad54l2	2.22162	3.03195	3.0335	6.12409	4.37588	5.39225	4.42964	0.0267393	2.43492
Dhps	19.5463	15.7242	14.6547	30.0303	27.027	37.9367	26.6845	0.000639364	2.43434
Adrb2	25.7525	30.1191	34.6249	74.2435	39.8552	38.0852	68.151	0.0244671	2.43315
Tspyl2	8.01167	10.2536	13.3938	17.5308	16.7252	21.7499	21.1402	0.00061502	2.43225
Ctdp1	14.7588	15.0885	14.7728	24.8691	26.1996	34.0636	23.45	0.000296864	2.43028
Tnfrsf26	10.4019	16.6996	17.9875	28.8875	29.5729	28.8659	22.3088	0.000228697	2.42836
Arfgap3	19.9444	19.717	18.2749	32.2336	38.8026	39.3159	30.2077	7.1122e-05	2.42365
Abracl	174.982	160.484	167.649	279.799	258.086	392.346	287.926	0.00299049	2.42095
Tagln	1.21038	1.63417	2.04169	3.19547	3.36035	2.52174	2.8821	8.72678e-05	2.41859
Snx7	12.7012	12.5503	12.169	19.7358	20.7906	28.6349	21.4583	0.000270851	2.41786
Klhl2	16.5777	16.0855	18.7123	27.9565	28.878	38.8537	28.4588	0.0079225	2.41371
Lrp8	3.3725	6.14518	6.58	8.98806	8.52676	8.14554	13.3019	0.0236582	2.4116
Aars	35.0681	31.8061	31.9196	58.2311	45.636	79.3709	54.9104	0.00488108	2.40913
Asxl1	11.2982	13.638	15.3216	32.5954	21.885	20.3052	22.2183	0.00192648	2.40608
H3f3b	356.058	348.586	352.863	622.578	735.384	620.459	563.813	0.000113543	2.40385
Gtpbp4	31.3399	24.2013	27.1325	46.2217	49.4794	56.5972	46.471	0.0244847	2.40257
Fam63a	12.067	13.4772	11.6443	23.1698	27.8533	18.3922	20.0587	0.000426133	2.40219
Mlxip	6.79159	9.73962	12.1521	17.3245	14.1765	17.2381	20.1172	0.000579727	2.39571
Zbtb39	1.16982	1.80823	2.4398	4.20949	2.64873	3.06508	3.18675	0.0118542	2.39405
Git1	15.033	19.7138	21.4717	30.8853	33.0831	44.4978	26.212	0.00306561	2.39314
Rftn1	49.0123	47.054	48.1073	89.3423	80.5919	107.494	67.4514	0.000731036	2.39114
Fam129b	102.073	113.638	111.718	179.378	219.194	240.131	144.009	0.00356828	2.39005
Ly9	19.813	23.1736	24.8807	34.6472	44.4434	40.3463	42.5463	0.0133146	2.38472
Asap1	19.9491	23.4053	29.0834	48.9956	36.8822	48.2696	38.6446	0.00769708	2.38348
Amigo3	1.09188	1.79049	2.01529	2.77163	2.81801	2.96972	3.24808	0.000875525	2.38261
Stam2	10.73	11.1001	13.1705	22.8318	17.5678	23.8108	19.2467	0.0049773	2.3805
Irs2	9.43536	14.4238	18.6928	23.2867	25.1634	26.4209	26.4319	0.00175461	2.37745
Dyrk1a	8.09641	9.1539	9.56845	19.0423	7.49256	18.7716	18.5578	0.0484822	2.37619
Ldlrad4	8.88691	8.05315	8.1713	15.8086	8.9601	21.0398	13.9946	0.0190459	2.37603
Rusc2	7.64718	11.7414	13.6043	17.6148	15.9947	21.1216	23.5803	0.00361894	2.36944
Chst15	5.70516	4.90029	4.95222	13.5932	9.60465	6.27225	7.51824	0.0218282	2.3687
Clcn7	26.9033	38.0158	41.8284	61.4124	53.4796	74.4946	63.4131	0.0273036	2.36692
Aig1	8.77862	11.2549	5.82791	13.922	14.2129	21.9942	11.2048	0.0194643	2.36635
Trp53bp2	3.9791	4.44267	4.90016	7.66345	8.45168	8.16644	7.36425	5.47672e-06	2.36522
Ppard	13.4417	16.2123	17.8973	26.7685	28.5323	31.36	25.8656	0.0012742	2.36355
Trem3	6.40612	6.17777	5.59835	10.7369	11.6341	12.0317	8.68084	0.000434928	2.36205
Cul3	26.7169	27.4595	33.1146	54.8806	41.0719	60.7675	49.1874	0.0315898	2.35731
Fnbp4	8.76668	10.1509	16.5472	23.3292	18.4643	19.6766	22.2049	0.00554093	2.35556
Akirin1	33.9862	35.6942	37.2999	67.2303	65.6632	58.051	60.6925	2.05577e-07	2.35092
Pgam1	72.2916	61.4842	67.0613	109.682	128.721	113.718	120.061	0.00276347	2.3504
Crtc2	15.0459	16.4722	21.4666	32.3324	31.4451	35.6152	24.8385	0.000238554	2.34213
Sbno2	30.3766	32.9939	41.0874	60.8807	79.2193	57.0708	47.4397	0.0197877	2.34043
Cttn	4.9186	5.66793	5.56236	10.0426	9.52304	11.247	7.10676	0.000263422	2.33982
Nhlrc3	10.6708	13.9549	16.0978	24.1011	19.918	27.6416	23.4053	0.00188163	2.33116
Alkbh1	3.00745	3.48959	4.45142	6.77825	6.43864	7.82615	4.55923	0.0139279	2.32632
Sec24a	5.95468	7.50256	8.75434	13.8074	8.21923	14.4771	15.2708	0.0451013	2.325
Lrrfip2	28.9638	29.4789	30.5912	62.4178	52.8335	46.9847	44.8376	0.000489912	2.3243
Atp6ap2	112.225	122.26	113.072	193.214	184.317	233.98	196.119	0.00284134	2.32336
Tapbp	119.246	131.326	128.169	207.502	210.881	277.149	184.187	0.00114322	2.3224
Zswim7	8.63766	8.03058	8.21987	15.1677	15.4455	13.7434	13.4917	0.00187499	2.31904
Atp6v1e1	288.707	262.492	241.2	476.458	430.206	521.848	408.831	4.60544e-05	2.31854
Ube2f	34.8209	30.8663	33.307	56.9059	54.6205	61.5621	56.4569	0.00960057	2.31745
Plekho1	10.6114	11.6541	12.3213	18.9174	22.9648	22.5046	15.5618	0.0176367	2.30775
Rassf1	27.5551	30.4178	33.4138	47.9361	49.3409	64.666	48.9735	0.000212652	2.30653
Proser1	3.78749	4.35156	5.42307	6.81263	6.91695	8.7666	8.91571	0.000314828	2.30652
Zfp869	9.86292	11.8764	12.0577	22.0062	18.1981	18.5777	19.2772	0.000272029	2.30578
Vps37c	10.1181	11.9837	11.7436	21.1368	18.456	21.191	17.2989	1.48964e-05	2.30319
Sgk1	452.021	563.126	629.63	895.774	821.102	975.42	1092.96	0.002654	2.3013
Sertad1	15.0199	13.7385	12.8951	24.9068	26.5084	24.5951	19.9448	9.99633e-05	2.30053
Ell	14.1408	16.2096	20.6286	30.8341	28.6394	29.6255	28.2943	8.23598e-06	2.30023
Gpatch3	7.50344	6.53838	7.60803	12.1831	11.3109	16.4345	9.94476	0.00213911	2.29764
Pwp1	16.2082	16.7601	13.8222	26.208	23.8195	34.3138	23.2686	0.00375899	2.29706
Zfp655	9.70021	10.5958	10.9733	17.2649	12.2222	22.3726	20.0735	0.0113638	2.29629
Atf1	18.9617	20.4217	21.433	41.7711	36.4707	32.8028	28.6791	0.0146391	2.29534
Rbm7	80.5774	71.9094	83.3724	134.373	96.9456	150.148	159.614	0.0159174	2.29353
Cdyl	9.50837	8.32666	11.0965	17.9358	12.2816	18.0306	17.8136	0.000390758	2.27895
Gm6623	2.50711	2.6467	2.37846	4.22322	4.77712	4.1444	4.13832	4.18699e-05	2.27758
Agtrap	14.8126	16.2006	15.8241	24.3794	21.5823	34.7739	26.0587	0.0118111	2.27739
Dtnb	4.60094	4.33207	5.67474	6.7435	8.52155	9.65674	8.38818	0.0055612	2.27159
Hnrnpa1	14.9316	16.2572	17.1944	23.6805	25.8319	28.3757	31.7269	0.00812701	2.26295
Taf1d	17.0818	15.3721	21.3384	29.4775	26.4451	31.0242	34.8744	0.00947756	2.26231
Xpo6	14.3422	17.0918	19.0661	37.2646	27.1943	26.2932	23.6151	0.00625243	2.26219
Dennd5a	18.9731	23.0748	24.849	48.7576	34.2979	35.6435	32.2997	0.00705947	2.25531
Cdv3	32.121	33.8083	32.226	51.1373	48.8041	68.9872	52.3332	0.00313555	2.25292
Ndel1	39.2796	37.3912	40.5039	83.249	70.5599	59.2362	50.2498	0.00472746	2.24597
Mbip	7.60499	5.48045	10.4521	12.3781	11.1092	15.2912	14.098	0.011214	2.2412
Memo1	14.7401	15.0852	16.8703	25.2795	24.8792	31.1078	23.4332	0.000640272	2.23952
Ier5	57.078	59.614	63.0405	115.733	112.978	88.9415	84.9842	0.00253512	2.23951
Polr3d	12.4688	11.6562	13.9998	17.9918	21.0354	28.6501	17.8054	0.0201449	2.23893
Arhgef12	5.21144	6.38579	7.13826	10.6382	8.16147	12.7272	10.5243	0.0374563	2.23786
D230025D16Rik	6.95908	7.17684	8.7552	17.0269	12.364	9.37201	12.5113	0.0242257	2.23452
Acot9	50.1346	47.2465	45.8635	78.3465	74.5701	98.5372	67.7217	0.00101293	2.22733
Srf	12.0026	13.7815	14.3332	24.2334	26.9169	22.0692	16.2506	0.031838	2.22716
Mical2	6.10157	8.29049	6.99843	7.68043	15.6653	13.2957	11.0943	0.0109418	2.2259
Adss	34.4509	34.742	34.8706	69.0981	50.0454	56.5212	55.9473	0.00509133	2.2245
Mrgbp	7.41119	6.17659	9.65698	12.5359	12.8464	14.9202	11.4731	0.00225751	2.22215
Zfp579	0.788049	1.02788	1.58986	2.39719	1.44928	2.06319	1.77085	0.0354385	2.21933
Tbc1d10a	15.9157	16.4502	18.7996	24.3512	31.4614	31.4671	26.2869	2.87241e-05	2.21721
Pdlim5	18.9962	17.4307	19.7247	34.7944	26.853	36.9686	25.9744	0.0325137	2.21665
Zscan25	5.39512	5.35558	6.24461	10.4233	8.19351	10.4465	8.6221	0.00354436	2.21028
Patl1	11.5282	14.159	16.0504	22.3955	18.8476	25.6427	25.3625	0.000757409	2.2073
Rhoc	295.244	211.647	177.038	368.107	392.115	489.675	258.561	0.0137249	2.2054
Chpf2	16.521	22.6427	23.1479	32.8613	31.5993	31.9037	41.123	0.000875802	2.20452
Coq10b	24.6879	18.1425	20.7828	36.2312	33.9738	36.3016	33.8296	0.000893952	2.20419
Fbxl12	3.648	4.06493	5.81519	9.20833	7.33547	5.99224	7.40093	0.0270199	2.20404
Ccdc86	25.792	23.3886	25.8413	35.3262	45.6783	46.0707	38.3585	0.00275041	2.20353
Siah2	7.33265	10.0165	11.5118	16.8682	13.5165	19.7492	13.4543	0.0378283	2.19911
Fus	106.058	113.652	136.344	188.337	204.168	207.182	183.398	0.027915	2.199
Zfp1	5.15059	4.20734	5.30731	6.9186	7.75863	9.49831	8.15395	0.00207551	2.19634
Sgpl1	65.9782	73.1406	69.2869	118.326	92.0792	139.29	108.089	0.00209022	2.19603
Tjap1	6.74575	7.44794	9.90748	14.1056	12.3402	15.0575	11.5393	0.00213593	2.19587
Pabpc4	19.1389	21.4317	22.7042	32.7437	31.5431	41.4141	33.3105	0.0126481	2.19506
Zrsr2	6.47448	6.32948	7.93874	10.8973	8.96952	12.4408	13.3147	0.0014178	2.19368
Usp3	9.53453	8.52111	8.79897	15.6749	13.1031	14.1201	15.8143	2.96932e-05	2.18191
Tsc1	2.02411	2.57876	4.14576	4.25562	3.89361	5.46722	5.57418	0.023854	2.18007
Ak2	52.4868	50.1012	47.3363	84.5438	100.251	80.3163	61.832	0.00665921	2.17994
Zfand2a	29.1023	39.3012	39.8394	55.2573	60.6707	68.3785	51.7653	0.000535584	2.17986
Larp1	22.4881	25.332	30.7954	40.4314	38.7262	50.5712	41.4255	0.00208731	2.17561
Dennd1a	7.84159	11.3552	12.2956	15.4451	15.3283	22.4932	15.351	0.0200765	2.17513
Anxa4	232.534	240.141	217.047	351.898	390.511	421.469	335.955	6.22475e-05	2.17438
Usb1	17.4456	18.153	19.3557	28.2834	31.6155	32.9298	26.5841	0.000193783	2.17082
Ldlr	35.883	45.2029	44.0853	62.2791	68.5074	87.8395	52.8729	0.00639613	2.16809
Vat1	228.758	234.1	207.872	333.734	345.775	472.563	300.876	0.00832552	2.16604
Bcl10	28.9547	31.8375	31.1711	50.2765	47.4869	57.0956	44.4381	0.000270754	2.16587
Tmem57	9.83787	10.7035	13.1668	19.0068	15.5837	22.2293	16.2943	0.00175578	2.16557
Frmd4a	28.5771	31.023	35.4428	47.9295	41.8548	65.0441	50.5744	0.00654636	2.15994
Psmd8	132.536	127.034	115.258	191.637	220.056	213.418	184.2	0.000938115	2.15885
9030624G23Rik	1.20558	1.02129	0.975977	1.54817	1.5397	1.93322	1.99108	0.0427761	2.15334
Ogfr	24.7899	25.2516	28.8723	51.8468	44.4831	41.9089	31.673	0.011149	2.15167
Cln5	58.2073	55.9375	54.5749	94.0546	72.5455	118.199	78.1724	0.0146414	2.15065
Il10ra	35.1947	36.8973	37.8708	64.8748	65.1132	57.5887	48.9879	0.000864055	2.15027
Myo1c	31.5979	31.0726	29.7607	58.7146	53.3695	52.2534	34.5261	0.00650224	2.15023
Arf2	34.7272	36.3524	33.9646	55.5081	58.0216	64.2982	48.1137	0.0016289	2.14982
Notch2	21.2452	22.1372	26.171	49.4514	30.6058	33.6893	35.8835	0.023785	2.14964
Sp110	18.358	19.0598	18.4753	35.9865	32.5499	27.3413	24.377	0.00322019	2.14946
Csf2rb	170.798	182.716	195.952	306.67	297.334	341.191	235.804	0.00633106	2.14915
Gm5088	4.10144	4.41304	4.80708	7.65936	6.27965	8.07155	6.72897	0.0035326	2.14875
Rab10	47.0654	46.331	54.9014	81.4709	65.3281	87.3731	84.3556	0.00787146	2.14712
Pi4k2a	31.859	36.045	31.3053	50.9936	50.0711	68.4047	43.5392	0.00345938	2.14591
Sfswap	8.41998	10.3741	12.1858	17.1234	14.3976	18.4732	16.5792	8.00589e-05	2.14522
Cstb	461.654	412.857	372.501	626.576	651.008	757.452	630.026	0.012024	2.13707
Maml1	5.74809	6.98616	9.38901	13.6703	11.2105	11.1277	11.3495	0.000997112	2.13551
Wipf2	3.47246	4.56568	4.7653	8.55727	5.06895	7.35828	6.46386	0.0183351	2.13496
Tcirg1	111.569	120.647	167.246	200.774	200.457	253.861	197.437	0.00139466	2.13391
Anxa11	94.5701	90.4931	81.8741	157.833	147.278	150.546	114.013	0.000913419	2.13367
Med15	26.1802	29.8086	29.4744	45.1527	43.2535	52.4804	41.2916	0.000336891	2.13033
Treml4	22.6475	24.7155	21.487	30.6477	32.6433	40.6052	42.7625	0.0160994	2.12848
Gm5643	8.71091	10.227	10.2606	14.9062	14.539	17.0795	15.7173	0.0327362	2.12782
Cnksr3	9.98471	12.1888	12.688	16.3526	17.4198	25.615	14.8831	0.0119339	2.12721
Rad23b	28.8856	28.5827	27.672	45.0603	40.0733	51.1082	44.8189	0.000118252	2.12529
H2-K1	505.958	559.305	475.789	938.461	840.581	861.434	632.493	0.0166303	2.12378
Fbrs	16.8833	23.1025	26.1986	38.4379	36.4825	36.3512	29.3941	0.000723	2.12366
Zfp90	2.52328	3.27765	3.56684	5.70821	5.2536	5.76247	3.27569	0.0423232	2.12299
Fbxw11	15.4711	15.9319	15.7026	24.6815	24.2361	28.7579	22.4379	0.00155745	2.12291
Tbc1d1	9.61398	8.47633	9.03206	15.435	14.9449	14.9066	12.3837	0.0210368	2.12216
Cebpb	882.04	871.718	952.273	1401.25	1587.49	1695.18	1049.92	0.00759886	2.11887
P2ry2	23.2731	19.1643	19.0488	39.3667	31.757	30.8076	28.2438	0.00153874	2.11533
Srsf5	212.159	221.414	281.013	414.652	358.67	366.233	370.194	0.0008503	2.11261
Tollip	27.984	30.0494	28.5224	47.3014	44.2885	49.6647	41.6966	7.22452e-06	2.11239
Smg9	7.37292	7.96995	10.7596	14.6329	12.0627	16.6105	11.934	0.0189248	2.11202
Mapk8ip3	7.35119	10.1543	13.501	15.3936	15.1388	19.7661	15.1652	0.0089835	2.10772
1700017B05Rik	15.7269	18.6687	18.1143	32.4844	25.1107	26.2484	26.5096	0.00920126	2.09948
Ndfip2	23.9499	24.4517	28.7213	47.854	45.4901	36.626	31.9968	0.0100064	2.09869
Ccnl2	31.0068	32.8515	45.3901	67.1561	50.4432	58.4782	53.1114	0.00165401	2.09687
Degs1	109.973	113.574	104.726	175.51	148.024	201.531	162.928	0.000637398	2.09546
Irf5	38.6902	33.2232	41.2763	66.8302	75.1333	51.6427	43.6199	0.0382565	2.09486
Nrbf2	10.8522	9.7838	10.2626	17.2264	14.6467	18.088	14.8621	1.68227e-05	2.09439
Unkl	1.7606	2.06211	2.8958	3.77666	3.70065	3.26798	3.41633	0.000520649	2.09161
Max	34.1767	31.5563	29.5902	63.6037	53.1256	43.6281	38.7315	0.0032866	2.08742
Gmeb1	3.5098	3.56194	4.01266	5.33538	5.73758	6.95084	5.17553	0.00366792	2.0832
Csnk2a2	8.29267	9.78122	9.53943	13.8876	13.5371	16.6533	13.4187	0.000493495	2.0783
Mapk6	46.1986	52.6974	60.1163	76.2632	72.5228	88.2343	93.5489	0.0088179	2.07821
Rbm18	11.6235	10.1323	14.0223	19.0512	18.8289	18.3191	18.2401	0.001158	2.07757
Vezf1	5.86082	6.27405	6.94444	12.2668	9.25588	9.56666	8.65342	0.0374961	2.07738
Lsm11	1.92185	1.81304	1.80048	3.22835	2.57304	3.43068	2.36472	0.00418982	2.0756
Psmd11	38.9708	35.3346	38.5702	60.2234	50.966	63.8087	59.3878	0.00266662	2.07554
Slc9a8	6.91806	8.97899	8.72462	13.2335	11.0958	14.446	12.3882	0.00362772	2.07362
Kansl1	9.01551	10.9185	13.4019	18.317	12.4897	18.6647	19.6479	0.0216581	2.07021
Gsr	154.98	164.158	148.137	291.066	274.595	186.215	213.649	0.00394868	2.06606
Mgea5	22.8396	27.1474	32.1908	48.9474	30.2902	46.4447	43.7246	0.040091	2.06018
Slc25a33	5.35837	5.80444	5.54377	6.3961	9.46741	9.96182	8.68037	0.0386933	2.05906
Fyn	14.146	15.6739	14.708	25.6309	17.0953	28.5805	20.4775	0.0080448	2.0589
Tbc1d22b	5.8362	5.61523	5.77806	10.5925	9.43944	8.45794	7.08634	0.00734578	2.0587
Ppp2r2d	17.6915	16.3787	16.0877	25.3099	26.4523	26.8781	24.71	7.24221e-07	2.05839
Top3a	4.12096	4.33409	3.35695	5.26715	6.00109	6.56964	6.56689	0.018171	2.05715
Dstn	302.65	251.137	239.31	340.449	512.08	424.881	351.664	0.0238128	2.05393
Surf4	102.385	95.8228	91.4887	147.416	149.622	171.069	126.138	0.000337128	2.05091
Ube2j2	19.2676	17.7417	17.6991	26.7887	29.5692	30.4237	25.4638	3.97297e-05	2.04978
Dcaf10	3.04464	3.30215	3.7395	5.12645	4.4664	5.53933	5.64529	0.0091881	2.04957
Pgs1	24.3203	23.7485	28.8519	43.7633	43.4939	39.9632	30.157	0.048693	2.04461
Pcgf5	5.2222	5.38056	5.09502	7.9118	8.29074	7.40209	8.56245	0.00350081	2.04251
Zfand3	51.9413	45.225	47.6586	76.3447	65.8461	85.0153	68.6386	0.00013861	2.04206
Rbm3	176.3	192.089	200.156	285.803	288.009	312.974	274.167	0.00762985	2.04179
Nt5c2	19.7231	19.0521	18.2176	24.5366	34.3249	29.0237	28.4304	0.0128869	2.03906
Ist1	47.8421	43.0524	46.7827	74.4965	68.2594	79.5247	58.5165	0.000316985	2.03878
Ginm1	33.1397	30.0299	30.7501	45.515	44.9945	53.7632	47.2069	0.000114778	2.03765
Cdkn1b	23.1623	21.4487	30.0701	48.111	26.1233	34.5047	43.5309	0.0326262	2.03754
Ppp1r2	16.2895	15.8355	15.6482	24.7654	24.5683	26.1371	21.9368	0.00140688	2.03679
Zbtb22	18.5125	20.8091	17.6274	27.7365	29.1129	35.0119	24.1889	0.0123704	2.03598
Zkscan17	4.29722	6.3011	5.40693	8.62906	7.16948	9.27239	7.60675	0.006012	2.03522
Gnl1	28.9633	29.4679	32.555	47.9622	55.1064	47.7107	34.3697	0.00163174	2.03378
Nploc4	16.6864	16.4082	15.749	23.3229	25.1752	27.065	23.7837	3.46225e-06	2.03187
9430016H08Rik	12.5316	12.2475	9.47985	16.8229	17.4145	18.5294	16.8826	0.000137702	2.03002
Cwc25	9.64297	9.59166	8.88011	16.1845	12.6779	14.8118	13.4627	0.00077317	2.02862
Cd53	234.401	220.364	186.733	352.431	322.487	314.464	311.793	0.000359329	2.02817
Mphosph6	17.0337	16.2562	17.6984	23.9066	27.2074	26.5574	25.831	0.00272928	2.0279
Insig1	37.2316	49.2402	53.8399	63.978	59.461	88.5951	72.0967	0.00414538	2.02427
Dhx38	20.0524	21.0664	23.5898	36.6188	33.8348	31.1144	29.2795	0.000332779	2.02053
Dync1li1	25.1722	26.0413	27.1978	41.777	35.3107	47.2719	34.0699	0.000871669	2.0192
Wdr26	24.6516	28.2569	32.518	45.1893	41.4326	38.4224	47.4171	0.026325	2.01764
Trmt6	12.2864	12.9127	13.0737	15.9355	20.0672	23.0097	18.2943	0.0173891	2.01723
Rexo1	8.59202	10.9388	14.0763	17.1246	14.6797	19.857	16.186	0.00336335	2.01582
Prkx	13.7639	15.1988	17.7847	26.4407	19.9273	24.5578	23.399	0.0413556	2.01558
Arl8a	87.6948	96.8712	85.9731	134.877	126.764	151.133	132.609	5.01735e-05	2.01554
Slc30a6	8.379	8.33156	6.0486	10.5257	9.63958	14.2738	11.5311	0.027303	2.01539
Supt6	19.9562	21.2832	21.2434	31.2524	31.7784	34.7823	28.1636	0.0259232	2.01455
Dcp1a	3.78726	4.98784	4.36774	7.76064	6.00875	7.08252	5.7239	0.0249596	2.01436
Rbmx2	4.3494	4.0393	3.39665	6.02625	5.24801	6.00835	6.5309	0.000956824	2.01201
Ppp1r15b	47.5829	48.7559	52.3306	74.709	71.2626	89.0912	63.2817	0.005482	2.00609
H2-K2	12.5367	14.5519	13.8334	21.8209	22.0559	19.9519	18.3577	0.00537323	2.00591
Bend3	1.60149	1.61279	2.11416	2.40754	2.57369	3.19557	2.60826	0.026903	2.00519
Med4	15.5792	13.0273	16.6136	19.0707	20.9659	23.4885	27.1387	0.0351917	2.00273
Atg12	13.8634	14.8244	13.8001	19.4397	19.7436	24.23	21.7641	0.000861123	2.00239
Epc1	10.7312	11.6906	13.5726	20.5982	15.4375	17.2719	18.3694	0.000680615	1.98859
Efhd2	138.392	127.314	143.016	195.024	192.039	258.861	166.22	0.0219603	1.98679
Cog2	13.0621	11.515	12.9255	18.5908	17.8238	21.03	17.1556	0.000201603	1.98657
Atf6	7.48416	8.9264	8.72114	12.221	11.5502	13.5304	12.6091	0.0159823	1.98206
Zkscan6	7.75429	6.53352	6.9551	12.8317	10.4086	10.2204	8.73812	0.00763021	1.98186
Vapa	85.1206	82.6562	90.9447	124.907	124.561	131.698	131.384	0.00162218	1.98071
Tagap1	4.78387	4.5427	5.09231	7.19262	7.12597	6.95754	7.37555	0.00103914	1.98029
Chmp4b	227.019	205.81	209.364	334.863	338.789	349.433	248.726	0.00133303	1.98027
Ypel5	40.7844	34.4713	34.6933	55.1268	52.066	49.995	60.4525	0.00194137	1.97858
Cpsf7	15.4061	20.0278	23.679	32.9599	27.9987	27.9923	27.9306	0.00423197	1.97561
Mef2d	9.9039	15.0553	16.2175	19.3885	18.3668	23.4646	20.1408	0.00570557	1.97353
Zfp319	2.85904	3.63826	4.34222	6.19244	4.07643	5.89237	5.30655	0.028554	1.97155
Camta1	2.91367	2.78359	2.3818	4.38992	4.4254	3.99201	3.18312	0.0100344	1.96728
Thrap3	28.7243	31.2578	36.4976	48.5375	44.0799	50.6501	46.4786	0.0175192	1.96569
Uqcrfs1	109.32	110.938	98.4184	152.262	158.741	183.056	131.314	0.00347141	1.9621
Atp6v1h	63.2014	56.3799	57.3073	89.5995	79.0987	81.3046	97.0537	0.00317607	1.96146
Rnf4	29.4989	28.2053	29.1426	43.4152	40.0187	46.6412	40.3663	1.90057e-05	1.96145
Txnl1	35.2169	31.5289	30.6389	47.226	43.3809	53.7145	46.7374	0.00709292	1.96091
Axin1	13.3935	13.5701	14.5229	21.5158	18.4842	22.4266	19.0108	0.00043124	1.96067
Grpel1	23.7952	18.6204	17.507	28.115	30.926	33.7814	24.7596	0.00633279	1.96063
Papd7	6.07345	6.84414	6.98231	9.38457	10.3097	11.5327	7.88486	0.0110777	1.9606
Anxa7	55.4493	54.338	50.3469	80.8321	68.4924	97.7651	65.8008	0.0170574	1.95333
Zbtb2	3.31848	3.1866	3.69077	4.91253	4.50335	5.20811	5.34181	0.00590071	1.94892
Litaf	147.141	130.475	112.802	218.937	224.01	177.557	136.267	0.0352396	1.93812
Gla	24.0737	26.3544	20.0115	33.5258	31.6959	34.7136	36.3516	0.000487074	1.93348
Kansl3	8.73789	9.41486	11.9485	15.0886	13.8472	15.3781	13.9762	0.000371972	1.93336
Utp15	9.74548	9.70139	9.42453	11.3191	14.1251	16.6015	13.7932	0.0424171	1.93083
Ubtd1	33.9545	25.6876	24.3672	44.7805	47.1698	39.6089	30.707	0.0321129	1.93042
Mtmr12	3.27805	3.84895	5.60552	6.66936	6.53881	5.43465	6.02145	0.0267181	1.92981
Socs6	3.48873	3.6762	3.64719	5.35513	4.89716	6.06787	4.6091	0.0179331	1.92715
Sun2	68.3323	73.583	62.6901	104.116	100.72	108.118	81.3513	0.000692958	1.9267
Slc7a6os	17.0439	16.3173	18.1521	21.8153	25.5039	25.8638	25.7068	0.00188856	1.91791
Tbrg4	15.8278	15.7479	18.8601	20.4722	25.7689	28.3266	22.075	0.0351647	1.91434
Poldip3	31.449	33.7441	32.9667	48.0183	44.3404	54.8924	40.6855	0.00664209	1.91367
Gclc	11.587	11.8197	15.9528	16.8245	17.1185	18.446	22.9637	0.0129986	1.91216
Slc39a6	6.4529	9.78521	7.7381	10.4948	11.8946	13.2757	10.1518	0.0211769	1.90715
Tbc1d9	45.634	60.8819	59.7354	88.477	57.2701	91.631	79.669	0.0340486	1.90649
Pabpn1	55.4199	55.386	65.7688	81.4136	83.8837	91.955	79.4326	2.84759e-05	1.90624
Golga7	61.2877	58.2633	58.1384	84.0623	78.877	101.596	74.1949	0.000272623	1.90579
Hsd17b12	93.5595	91.5308	85.7839	127.626	116.682	148.042	123.82	0.00304895	1.90524
Mfsd1	81.9656	90.3163	85.3835	118.304	108.324	146.351	117.994	0.0261396	1.90512
Gtpbp2	20.7459	24.2723	31.0817	38.5312	30.8854	44.1118	31.4697	0.0263866	1.90418
Mbd1	13.5877	13.7664	14.4147	21.4547	21.0719	19.2431	17.8313	0.00186366	1.90359
Trafd1	39.3814	42.2272	44.9342	72.9693	65.4739	52.1688	50.3542	0.021494	1.90351
Ggnbp2	39.7288	42.0508	49.7306	61.7074	55.8906	68.0237	64.597	0.0316686	1.90197
Zwint	31.6454	30.9139	31.8737	45.7869	48.4208	40.2231	44.4804	0.0114742	1.89364
Etv6	10.9343	11.4457	12.9762	19.1862	16.9666	15.6268	15.2264	0.00540461	1.89265
Vamp2	13.8697	15.6482	20.309	27.5004	23.7272	21.4919	20.9815	0.00755457	1.87876
Ppp2r2a	12.2256	12.7076	12.7389	16.9134	15.1857	20.564	18.1409	0.0102816	1.87716
Pcif1	20.3825	21.385	22.436	32.7698	32.3616	28.4478	26.9169	0.0100579	1.87542
Nfrkb	4.30061	5.03395	5.93173	7.54221	5.95096	7.5739	7.56788	0.0179461	1.87
Fbxo44	2.47222	2.2298	2.21909	3.17263	3.83616	3.23875	2.76391	0.0202256	1.86743
Atp1b3	209.161	206.616	191.986	265.762	273.847	334.615	260.323	0.000342348	1.86662
Gtf2b	46.9896	42.0634	42.6533	57.8258	60.3559	59.3607	68.2515	8.5513e-05	1.86557
Pom121	6.47634	8.78476	9.2083	11.0067	10.7145	12.551	11.3897	0.0195271	1.86255
Kcmf1	25.0985	23.9692	21.7216	33.1999	35.0738	33.5737	30.026	3.96665e-05	1.86168
Prdm4	6.98451	7.47056	7.61706	10.5682	8.73199	11.8372	9.9898	0.0209243	1.85941
Pak1ip1	37.114	31.9403	29.9308	40.1147	50.5969	50.0394	43.1523	0.00483196	1.85702
Bloc1s4	21.9944	21.7575	20.8126	28.6115	31.0127	35.4513	24.7516	0.00773822	1.85461
Zbtb42	5.0511	5.24022	4.95519	8.04089	6.53007	7.71487	6.04159	0.0162691	1.85237
Scmh1	2.47793	3.03633	3.29034	4.11686	3.91627	4.05366	4.27521	0.0128677	1.84871
Mpc1	66.4001	63.5508	55.3009	79.7166	81.0537	84.7003	96.3533	0.00154078	1.84473
Golga5	17.0437	17.382	17.9808	22.3946	22.3611	25.4324	26.3704	0.0215267	1.84089
Sat1	428.633	402.581	397.019	614.421	500.6	569.227	575.627	0.0291527	1.83987
Tmem5	25.184	22.8004	21.6598	28.7671	29.5444	38.2625	31.5812	0.0330312	1.83894
Ghitm	92.7107	87.9522	82.5686	115.87	104.841	139.592	123.491	0.00688969	1.83759
Lemd2	26.5621	27.399	26.9377	37.8717	38.0533	43.7564	29.0304	0.0263812	1.83721
Arntl	3.93847	4.80053	4.71213	5.82084	5.22292	6.8796	6.87149	0.00305965	1.83711
Taf8	6.52552	7.53795	9.17441	11.1571	10.4552	10.7225	10.4371	0.0404064	1.83701
Mief1	5.67513	6.03227	5.10844	7.48078	7.59218	8.3422	7.53492	0.0173144	1.83556
Csf2ra	239.59	298.384	412.527	401.031	426.201	475.638	438.816	0.0103264	1.8323
Stk24	106.033	109.453	99.6694	128.9	159.643	160.68	128.077	0.0353253	1.83153
Rps6kc1	8.65461	8.64835	8.73056	11.815	10.4954	12.4713	12.9643	0.0192951	1.83083
Spata2	5.34427	6.08484	6.36827	9.00175	7.18952	8.54364	7.88906	0.00739148	1.82842
Brd1	13.9881	15.6917	18.9161	22.6214	17.9602	24.8024	23.5381	0.0285319	1.82812
Srpr	34.1764	34.3131	35.6119	46.3557	47.8366	53.5816	42.4833	0.000874888	1.82682
Mul1	9.12407	8.28757	8.05047	11.936	12.5369	11.5107	10.5938	0.0233315	1.82604
Zcchc9	13.9972	12.3066	10.2694	17.2029	18.0329	17.2621	14.3502	0.0305071	1.82553
Fbxw17	8.06342	8.28164	8.9158	11.3834	10.1649	13.6587	10.9472	0.0289029	1.82384
Trak1	10.2406	12.1184	13.577	17.5956	15.5603	17.4132	14.9492	0.0228838	1.82091
Rab3ip	1.84357	1.8044	1.79423	2.36345	2.41628	2.62597	2.52302	0.00503843	1.80952
Scpep1	54.9427	66.6825	61.3366	76.9991	75.8736	97.5027	80.6973	0.0108715	1.80908
Gatad2a	19.6337	20.7948	20.9268	26.3217	29.7913	28.993	25.8313	0.00187452	1.8068
Cyp4v3	48.6834	48.557	45.1324	59.3451	53.0379	79.0334	65.7819	0.0464539	1.80595
Atl2	6.57451	5.5878	5.63037	7.91491	7.82722	8.0291	8.42662	0.0415611	1.80509
Limd1	17.1304	17.0192	15.4684	23.3973	18.6714	26.5162	20.9885	0.0189512	1.80365
Ppp2ca	126.906	109.394	106.329	160.646	155.762	162.282	139.278	0.00179971	1.80337
Arrdc4	48.9533	46.0701	44.1735	57.5827	61.9783	71.5951	59.8753	0.00171995	1.80285
Cbfa2t2	3.23979	3.23159	3.45243	4.58084	3.65282	4.80486	4.93121	0.0401698	1.80268
H2-D1	1051.86	1109.95	936.404	1580.54	1611.85	1291.14	1097.69	0.0470091	1.80141
Prune	7.76928	8.46589	6.70755	10.8729	10.6749	10.3788	9.43151	0.0267366	1.79919
Smndc1	29.133	24.7055	27.2027	39.1004	35.2203	35.6954	35.31	0.000932943	1.79226
Atmin	5.56204	5.415	5.84347	7.64723	7.27567	8.23934	7.06317	0.049405	1.79223
Ccnk	11.0194	12.0979	13.0213	16.6576	16.1543	15.5326	16.4195	0.000376738	1.78991
Sf1	42.6156	52.5629	48.0214	63.3834	66.8495	68.182	57.9703	0.0126019	1.78985
Psen1	48.4184	46.6487	46.5239	63.5571	60.1524	74.3607	55.3202	0.00379587	1.78903
Ercc4	3.9748	4.35598	3.97376	5.18839	5.21194	5.88	5.7947	0.00299286	1.78765
Psmc1	60.9681	56.1147	64.9512	77.5589	92.0759	80.0075	75.731	0.0251944	1.787
Kdm4a	14.4841	15.3187	17.3904	24.3703	18.3583	22.4857	19.0833	0.0140946	1.78456
Smg5	15.0314	17.7239	18.894	22.7975	22.5179	25.2356	21.4872	0.0138697	1.78047
Smad4	12.5172	12.5263	15.6311	18.907	16.2278	19.6709	17.5771	0.00260818	1.77765
Slmo2	49.986	48.8865	46.0486	60.8792	69.1456	68.7207	58.8361	0.00447565	1.77686
Rab7	198.559	188.93	185.663	259.481	250.571	276.424	230.963	4.23275e-05	1.77503
Zcrb1	48.8164	40.8627	45.238	55.7929	61.8647	61.7699	59.4818	0.000702636	1.77021
Ube2d3	152.108	138.823	146.592	206.348	194.893	191.154	181.628	0.00452435	1.76892
Golph3	33.4142	33.5725	34.3743	50.1438	40.2873	46.5654	42.3691	0.0216275	1.76881
Rtfdc1	93.4065	80.098	77.6726	103.872	122.592	125.392	92.3354	0.00912942	1.76813
Tmem183a	13.0636	12.5595	13.1988	18.0813	15.6574	18.3439	16.5856	0.000376981	1.76682
Ykt6	47.4566	46.5022	42.6378	63.105	61.2432	62.9826	53.634	0.00143076	1.7635
Vps16	19.1906	20.5694	21.2574	25.7194	25.3968	27.8802	28.6294	0.000232657	1.76261
Ccdc59	20.1198	15.5931	17.1859	22.8754	21.6959	21.7502	26.7264	0.0280313	1.75755
Cd47	267.923	255.292	221.822	294.221	332.934	376.034	306.175	0.0307326	1.75735
Ppm1a	41.5656	40.2399	39.2438	54.4694	50.7144	57.9221	49.6238	9.99337e-06	1.75676
Gm1821	521.017	473.371	436.671	611.986	638.822	677.44	585.685	0.00945745	1.75664
Mark3	14.3282	13.2095	17.3034	18.9872	17.8422	21.6992	20.2785	0.0390165	1.75579
Ip6k2	9.98127	8.66895	8.50004	13.7552	10.1618	12.6117	10.8417	0.0139759	1.74202
Pttg1ip	107.636	98.1248	90.3954	124.365	133.764	145.015	110.172	0.00761506	1.73301
Tmem248	19.5566	19.8634	19.9331	23.9694	26.5483	27.608	24.8004	0.000154703	1.7329
Mgrn1	26.3706	28.4489	31.2815	34.1465	42.4089	41.299	31.3963	0.0246299	1.73259
Ndst2	10.6254	10.3228	12.5669	14.699	14.7084	16.2457	12.4584	0.0493019	1.73171
Lrp10	73.2944	81.2791	82.3947	98.5153	113.255	111.017	87.2306	0.0087961	1.72996
Atg2a	9.73144	12.6405	13.1562	15.9788	14.2952	15.6153	15.5453	0.0256201	1.72713
Zswim8	17.1634	21.2752	27.1043	27.1932	25.5798	31.3325	28.7397	0.0490834	1.7206
Bap1	14.3693	13.6094	13.1623	18.0187	16.4702	19.0962	16.8782	0.00968985	1.711
Clk3	28.8915	27.5031	30.3223	42.3057	34.8544	37.916	33.235	0.00760325	1.70947
Prosc	22.1838	24.7636	26.8703	31.2045	26.3448	32.7921	35.885	0.0064216	1.70901
Ufd1l	21.8531	21.8316	24.2185	27.7132	30.6705	30.1567	27.4214	0.00299825	1.70671
Tmem189	79.8438	79.3978	83.0583	95.4477	115.594	116.171	85.9887	0.0378831	1.70504
Psmd12	44.3096	41.0113	38.3193	52.2428	55.6599	54.0954	48.8331	0.0239989	1.70463
Med10	51.8169	41.7536	42.9171	63.2048	57.119	59.5831	52.4761	0.0256157	1.70208
Actr1b	28.8891	30.1737	27.7493	37.5453	37.4423	39.7123	32.7377	0.00106253	1.69755
Tomm20	23.8038	21.5918	21.1533	25.4762	29.626	26.4969	30.8076	0.0157714	1.68805
Tmem167b	19.2078	20.4517	17.7453	24.3246	25.9678	23.5545	23.1045	0.0157726	1.68771
M6pr	257.86	237.597	224.277	282.378	316.126	329.974	285.311	0.00540851	1.68634
Lmbrd1	18.8959	19.4525	18.3592	25.4803	21.4083	24.9682	23.1155	0.0430308	1.67358
Chkb	26.3534	27.282	35.4643	41.9166	34.7061	37.1399	35.141	0.0394969	1.67045
Mmadhc	38.6244	38.5562	33.9004	42.9354	49.2737	43.2007	49.1139	0.0119682	1.66057
Snx4	37.9348	33.291	32.6071	42.8662	42.9154	44.0835	40.9425	0.0341694	1.6444
Brd2	54.6476	62.3844	70.909	72.5161	75.7184	80.3639	78.9252	0.0306508	1.63594
Psma3	115.53	103.039	97.3947	122.774	128.177	133.4	128.985	0.0343444	1.62447
Fxr2	22.5459	24.5396	23.6997	30.4674	27.0069	28.7752	28.0903	0.0163647	1.61444
Crlf2	99.0799	98.9795	100.4	117.407	124.49	130.069	109.445	0.00381079	1.61278
Kat5	22.0418	20.5496	20.7554	26.7954	21.9824	27.1498	25.537	0.0436581	1.60078
Dnaja2	67.0555	59.3058	54.2457	67.6383	71.8658	75.1774	72.3528	0.0402617	1.58895
Dcun1d5	58.0657	57.1089	48.6112	62.2949	69.8272	69.3901	58.3292	0.0342059	1.58611
Sec22b	36.4644	34.2902	30.2676	41.7233	40.3939	40.3626	37.7193	0.0248595	1.5852
Apbb1ip	112.674	109.258	115.937	133.402	120.895	146.982	129.92	0.0131172	1.57203
Mprip	10.489	11.5035	11.4248	9.10173	9.32168	9.75166	9.87269	0.0472562	1.13815
Vti1b	80.789	75.6933	72.3062	61.9425	68.5601	67.3939	61.9982	0.0492332	1.1359
Cdc42	576.082	496.096	477.07	424.667	427.553	444.603	447.416	0.0348526	1.12585
Itgal	114.923	110.089	115.255	102.428	95.9553	92.335	90.1397	0.0289066	1.11925
Rraga	44.9327	44.7767	44.2644	36.3896	39.6742	37.6433	35.5364	0.0207648	1.11389
Ube2z	42.2792	39.2634	36.7194	34.0937	33.1582	33.7717	30.1279	0.0376325	1.1089
4833439L19Rik	30.8378	32.9875	30.3234	23.2706	28.9401	26.5464	25.6523	0.0433902	1.10887
Supt5	43.7706	44.8013	49.0348	39.5726	37.3592	36.0326	39.3413	0.00939661	1.10674
Elavl1	14.7882	14.3311	13.4258	12.5703	10.1972	11.8953	12.431	0.0378349	1.10666
Ywhae	263.469	225.26	220.43	192.587	187.115	204.496	191.665	0.00525966	1.09405
Tmem181a	9.65403	10.3321	10.5762	7.48609	8.76242	8.69725	8.27343	0.0178516	1.08665
H2afy	91.7236	84.6265	89.5111	68.0085	72.0321	72.6849	75.5923	0.033619	1.08444
Dnase1l1	93.6418	94.4437	95.945	76.8642	75.3171	83.2111	71.2535	0.00826502	1.07959
Ubqln1	62.8372	66.1545	63.7584	45.4334	55.9889	48.7331	56.7579	0.0292311	1.07344
Mical1	62.9972	70.1718	67.2909	55.9767	59.8032	51.3247	47.8954	0.00479941	1.0725
Ccni	152.625	159.87	128.531	121.831	123.799	100.538	126.464	0.0341122	1.07165
Ap3b1	34.0647	33.3385	32.4982	28.6191	23.2352	26.917	27.8309	0.00986979	1.06701
Heatr6	6.16062	6.69968	7.2492	4.88588	4.99625	6.24744	5.32874	0.0261002	1.06674
Atp6v1b2	293.777	301.128	264.535	221.911	210.369	252.644	230.653	0.00990527	1.06531
Cr1l	58.3044	50.9437	47.906	39.889	44.8706	39.8829	42.7068	0.00867118	1.06483
Ndnl2	18.075	17.3362	19.7562	12.847	17.0062	15.0033	13.8931	0.0439914	1.06481
Leprotl1	41.2146	40.663	39.5004	30.9748	37.0936	31.0567	29.6167	0.00154228	1.06062
Copa	84.0201	83.6207	80.1001	67.7585	61.5431	63.4041	69.9861	0.0467487	1.06033
Rwdd4a	8.57929	8.5967	9.07827	7.2451	7.11568	6.193	7.25113	0.0398892	1.05884
Cstf2t	9.95461	10.5505	9.89238	8.81394	8.22926	7.16778	7.92075	0.0115887	1.05686
Dctn2	100.49	90.4384	83.92	68.0329	75.1076	78.0039	69.185	0.0320334	1.05631
Map4	40.8072	41.573	38.2793	31.5915	29.0714	35.1667	31.5429	0.00718276	1.05559
Skap2	120.493	113.08	106.077	82.6361	89.0619	80.8744	105.218	0.0173404	1.05339
Tsg101	41.0951	40.637	34.7933	28.9395	32.1315	31.4083	30.0252	0.0240169	1.05127
Copb2	66.3537	61.3057	58.5647	44.8958	49.8081	48.8185	51.8182	0.0122931	1.04893
Sec24c	35.5348	37.4293	38.6324	31.0238	29.8061	26.4255	29.7255	0.00121983	1.04821
Ptk2b	84.767	91.7036	89.1679	77.7605	72.8914	54.4909	72.9463	0.00502389	1.04685
Etfa	120.735	112.205	113.209	80.133	90.048	87.9805	103.716	0.0311006	1.04543
Ccm2	34.8638	33.0063	30.8408	25.7574	27.3092	26.1054	23.6751	0.0421961	1.04186
Vps4a	34.2285	30.4148	32.1305	23.6074	27.4438	26.7332	22.7084	0.0273818	1.03839
Spint2	10.4202	10.0454	10.3789	7.56215	8.34287	9.68852	6.35932	0.0110866	1.03582
Arpp19	30.7333	25.2326	26.6161	19.5692	22.3836	22.6395	20.9498	0.0260071	1.0358
Actr1a	80.4456	79.0763	76.2579	56.6819	68.5906	58.881	59.9677	0.0490749	1.03536
Peg13	11.0105	11.7153	11.2377	9.29334	9.76518	8.29306	7.77187	0.0258118	1.03405
Triobp	19.6812	22.0666	20.9991	17.4474	16.584	14.2864	16.4215	0.00406744	1.0317
Rfk	22.927	22.596	19.4169	15.7913	17.9313	15.226	18.0128	0.0359735	1.03108
Ttc7b	16.911	20.1767	18.9483	12.6762	16.9725	13.2358	14.7349	0.0198724	1.02821
Pcsk7	9.70826	10.3447	10.9418	7.47282	7.88093	7.66136	8.80317	0.027872	1.02648
Lamp1	618.715	634.666	544.31	394.503	524.852	427.208	494.33	0.0431198	1.02403
Paf1	36.0264	34.7672	34.0676	26.9479	29.2812	25.3079	25.8051	0.000195703	1.02364
Sfr1	60.8803	49.8736	51.8805	42.1018	37.5843	45.1498	41.6078	0.0288618	1.02341
Sipa1l1	6.28608	6.62459	7.54501	5.68737	4.44188	5.46446	5.31243	0.00301223	1.02191
Ptpra	21.2802	23.4386	23.4847	18.9506	16.0582	16.2514	18.3988	0.0463245	1.02131
Arhgap1	30.4081	32.6215	30.3713	23.4165	25.8191	23.4822	22.4186	0.0145661	1.01856
2310047M10Rik	25.6682	29.5764	27.2721	20.9926	22.6599	20.9413	19.4265	0.00640266	1.0182
Ndfip1	110.941	115.468	98.2689	79.5879	87.2448	81.3405	82.2566	0.000520909	1.01771
Eif2ak1	28.72	27.5349	27.6177	17.9806	21.5521	22.1499	23.6712	0.0250563	1.01764
Cnih4	23.1219	18.0376	17.9574	14.6393	14.1701	16.0394	15.3023	0.0259453	1.01746
Shisa5	367.954	362.849	336.072	232.95	307.408	285.225	259.576	0.04439	1.01713
Ehmt2	47.6461	46.6944	49.9472	37.7882	37.1354	33.4438	38.154	0.00662851	1.01547
Ap2b1	46.5115	46.4895	43.361	34.5803	35.0701	33.9725	34.5532	0.00213252	1.01329
Carhsp1	36.1668	34.3081	32.5638	28.8316	28.3532	22.5582	24.6446	0.00126187	1.01308
Cog1	15.4068	17.4771	16.8938	13.0953	13.7411	11.8373	11.7159	0.0158579	1.01227
Snap29	17.2316	18.0816	16.6536	14.6834	12.173	11.7874	13.9292	0.00550793	1.01164
Plekhm1	20.0651	27.7006	28.2091	20.3414	15.6644	20.5703	20.2444	0.0383387	1.01112
Rnf130	173.882	164.13	158.122	118.303	143.572	111.293	128.486	0.023283	1.01112
Gucd1	29.2836	28.4512	27.6645	22.9649	21.1591	18.056	24.025	0.00721243	1.00942
Dnm2	67.3044	74.1579	73.1972	56.5305	60.1827	48.8469	51.052	0.0226343	1.00909
Rundc1	8.9626	9.42146	9.0213	5.79685	7.70804	7.22527	6.92212	0.0384445	1.00898
Spg20	6.27955	5.75362	5.9513	3.98872	4.91502	4.81095	4.42463	0.030017	1.00856
Tfec	102.946	101.973	90.55	82.0608	83.0696	59.3807	73.478	0.0464037	1.00853
Tmem127	28.647	30.6597	26.1209	22.1157	23.3535	20.0245	20.5613	0.00209433	1.00733
Atp5j	170.053	163.667	152.201	116.404	128.784	102.488	141.727	0.00474091	1.00716
Sft2d1	104.987	94.1971	89.932	70.5204	78.3834	59.5273	81.8549	0.0173455	1.00405
Ctsc	546.715	555.626	508.039	354.103	428.115	435.577	398.047	0.0297648	1.00339
Ciz1	18.2993	18.7263	23.5557	12.7482	13.9602	16.7181	17.3505	0.0470498	1.00323
Gbas	29.5676	29.2088	28.7996	21.607	21.9433	21.4617	22.7807	0.0270505	1.00247
Puf60	79.3155	75.7046	74.2541	56.125	60.0463	59.4444	54.1218	0.029676	1.00202
Il17ra	75.637	97.6008	108.251	70.4074	71.1161	64.9726	75.4631	0.00817134	1.00167
Sirt6	7.2477	7.35292	7.23864	5.04978	5.76024	5.65269	5.39233	0.046725	1.00072
Fam168b	56.9126	61.8374	63.2963	44.3127	44.7369	41.7523	51.3723	0.0298427	1.0007
Fbxo7	11.5625	11.7854	12.4551	7.94566	8.8026	8.15266	10.915	0.031275	1.00036
2410004B18Rik	20.0644	16.6237	16.9643	14.4211	13.5923	12.3103	13.3139	0.0340804	0.999723
Stom	121.633	113.024	100.073	76.4941	87.7947	80.8967	89.2596	0.00238747	0.99915
Pex14	24.1466	25.6127	23.3202	14.9113	21.8612	18.23	17.9882	0.00348598	0.998786
Pon2	169.355	173.086	149.867	102.141	132.809	124.122	131.781	0.00278318	0.997046
Srrt	36.0562	36.9422	43.87	27.936	28.251	28.9478	31.2554	0.0141028	0.995911
Uqcrb	271.205	260.241	227.517	177.987	208.72	160.247	208.514	0.0207598	0.995396
Wdr82	19.3814	18.1156	18.5371	13.5139	12.397	15.1208	14.7166	0.0374493	0.994909
Fam32a	54.4058	46.7922	45.4761	37.1623	37.1417	33.6258	37.9705	0.0243317	0.994728
Top3b	11.5524	11.5613	12.9836	8.98821	7.24351	9.68869	9.97774	0.0126486	0.994496
Atp6v1d	94.5122	95.3957	84.1784	66.3662	69.359	58.4326	78.4103	0.00597343	0.994463
Laptm4a	341.453	309.945	279.293	207.513	225.071	222.194	269.681	0.0131529	0.993305
Rbms2	7.04433	7.55972	7.02085	3.92049	6.27179	5.86494	5.41041	0.022257	0.992761
Ywhaq	62.9849	62.0634	54.1328	43.3282	48.6553	42.8287	43.0274	0.0109826	0.992517
Prcc	26.5764	28.4131	26.4925	19.0365	22.6332	19.643	19.5443	0.00887129	0.992339
Cdipt	43.9391	42.8458	47.6177	31.3757	38.1506	31.4221	32.3933	0.0331261	0.992112
Fkbp15	21.3571	24.6114	25.2676	17.3254	16.6696	15.7424	20.9322	0.00661073	0.992059
Wdr24	6.71587	7.30565	6.34717	5.00928	4.98695	5.22709	4.98037	0.023482	0.991939
Cd302	252.875	232.032	234.364	145.925	180.703	161.839	224.548	0.024086	0.991303
Sp2	7.60229	9.72766	10.8648	8.22921	6.77723	6.20267	6.7328	0.0149806	0.991065
Hnrnpul1	74.0581	81.8984	86.7364	56.7195	61.1994	56.0086	66.5326	0.0254905	0.990804
Adcy7	47.2915	55.0035	67.7422	39.711	38.1388	48.0629	42.4233	0.0287976	0.990001
Sfxn3	38.0901	43.1051	52.811	33.6024	36.1077	28.6464	34.1199	0.0269345	0.988593
Dnajb11	100.589	85.7983	91.3357	65.2612	74.5049	60.5092	74.1957	0.0144872	0.988296
Sf3a3	29.3689	26.0576	27.1489	17.4412	21.4182	20.4101	22.2173	0.0210708	0.986833
Lzic	12.9897	10.9245	11.3544	10.436	7.73548	7.85949	8.75131	0.0351322	0.986252
Rnf10	73.4152	63.3394	65.1859	47.428	55.3548	46.5609	49.7493	0.013803	0.985906
Zbtb49	3.32152	4.20748	4.6481	2.4633	3.31371	3.00834	3.21741	0.0166237	0.9858
Setd3	32.5	33.9424	31.61	23.15	25.2337	24.8261	23.3911	0.00155886	0.985212
Aplp2	270.624	258.423	247.781	172.539	197.345	184.238	211.167	0.00169024	0.985147
Cc2d1b	18.5593	21.9679	24.2918	14.2633	15.8949	15.6906	18.0036	0.0243416	0.98511
BC031181	89.479	77.6487	71.7113	59.9761	65.985	53.9368	55.2332	0.0125886	0.984482
Zgpat	18.1767	18.1046	20.2491	15.0216	14.6082	13.9072	12.1029	0.00843071	0.984276
Ezr	249.772	194.017	204.425	171.587	164.889	130.443	170.899	0.00818092	0.983967
Pepd	67.3411	61.9048	47.3986	42.6952	41.5505	45.6058	43.7963	0.0454955	0.983045
Plcl2	20.5632	20.3405	20.8318	15.2802	13.1649	16.0879	16.1258	6.72396e-05	0.982586
BC029722	23.5808	24.5501	19.9759	16.9013	17.5355	15.5689	16.9087	0.0240968	0.982519
Stat5b	19.24	20.3974	20.7361	18.5888	13.9372	12.7209	14.0232	0.0135084	0.981753
Brk1	265.073	230.553	208.745	177.617	184.631	163.981	165.232	0.0191438	0.981675
Tmem120a	70.0899	58.0088	57.2365	44.4903	50.872	46.3386	39.9534	0.00855135	0.98015
Capn2	147.376	129.443	132.297	104.636	108.888	95.9129	91.5218	0.0423647	0.980066
Gabarapl2	53.6665	44.2856	40.0419	36.424	34.1894	28.6346	35.9739	0.0246611	0.979926
Cap1	475.974	456.104	423.435	349.995	376.723	283.623	317.663	0.0103222	0.979707
Lrrc57	18.1849	18.2094	17.3169	14.1512	12.2634	12.2701	13.9136	0.0157131	0.979321
Necap2	78.2374	68.8154	71.2426	49.4849	62.1536	47.6834	54.3027	0.0488956	0.978612
Dhx16	22.2351	22.7393	23.3508	15.7487	18.887	14.3501	17.8626	0.0199681	0.978417
Tprgl	94.2435	84.2756	80.8062	62.5123	70.4824	60.7578	59.9205	0.021421	0.978212
Ctbp1	89.2132	91.1968	90.5734	64.662	73.1802	59.5436	67.5026	0.0202169	0.977516
Gna11	6.98776	7.46352	7.32824	4.22854	5.28346	6.14236	5.62174	0.0460136	0.976992
Gtpbp1	19.9239	20.3714	20.1717	15.2599	15.3128	14.2329	14.2539	0.0155474	0.976762
Med28	21.0132	17.1691	16.0475	13.9782	14.4375	11.894	12.6495	0.0202905	0.976613
Fkbp8	118.618	113.834	115.833	81.0886	99.2048	76.4514	83.2598	0.0136983	0.976231
Dcaf11	22.4883	21.0317	22.3552	16.3617	16.6669	14.5848	16.6754	0.00965434	0.975952
Nckap1l	92.984	95.4898	89.447	73.2537	65.241	62.8683	69.7896	0.00013501	0.975656
Tmem50a	219.911	202.81	181.09	156.028	166.408	114.312	151.985	0.0151515	0.975031
Mapk1	55.0805	55.8368	58.3938	38.5137	41.3938	37.5889	47.1437	0.00396874	0.972429
Sep15	205.894	173.341	160.29	123.282	141.905	113.321	145.815	0.0278239	0.971827
Nudcd3	21.212	21.9496	19.2613	12.858	16.6274	15.6813	15.4711	0.0173205	0.971448
Ercc3	18.3562	18.5811	19.3522	12.2613	14.2142	13.2696	14.9023	0.00414713	0.970876
Prelid1	221.361	206.806	206.288	137.85	178.806	149.258	149.928	0.0474414	0.97067
Cnnm2	10.0043	10.8775	9.98517	5.95034	8.10733	9.44986	6.44457	0.00942495	0.970456
Gnptg	53.5557	46.7757	42.3649	31.2322	36.4199	33.1924	37.6039	0.0137368	0.970253
Meis3	21.2774	19.8465	23.3725	14.1967	14.6218	16.2068	17.536	0.00801196	0.970044
Csnk1g2	80.4864	84.9014	84.8004	54.6168	69.0375	55.7802	63.1068	0.0311915	0.969447
Tma7	288.803	241.28	224.276	186.287	200.482	161.197	183.245	0.012052	0.969318
Zc3h18	22.7209	20.9839	25.0655	15.5871	16.422	17.4744	17.1571	0.0112276	0.969077
Sun1	14.8206	14.4196	14.879	9.85393	10.7569	10.7367	11.3989	0.0039026	0.96896
Camk2g	28.2063	25.375	31.7023	16.9951	23.0121	22.3445	20.1564	0.00188326	0.967494
Ube3c	9.33947	10.8571	10.1672	6.25311	7.06323	7.74306	8.30307	0.0351472	0.967133
Abhd5	74.3722	79.6825	74.715	44.7297	59.9062	55.5992	60.993	0.0164879	0.967048
Arhgap30	82.3325	87.1622	99.8528	74.7307	69.9302	51.1586	64.6325	0.0118231	0.966986
Ctps2	9.57472	10.0485	9.5345	6.45881	7.03313	6.62399	8.04752	0.00378128	0.966015
Lrsam1	6.08682	6.00056	5.62373	4.38093	4.10677	4.0442	4.56881	0.000487086	0.965729
Smim12	24.658	24.8613	21.0137	13.9053	18.3521	15.8189	19.9837	0.0292369	0.964988
Caml	26.6778	24.0077	22.4981	13.9842	19.0482	19.6511	17.8587	0.0194254	0.963955
Xbp1	215.182	222.047	182.74	164.643	173.211	144.771	114.918	0.0116659	0.963832
Cnot3	15.4417	18.1786	21.7157	13.9101	13.3725	12.8306	13.1571	0.00982798	0.962737
Tm7sf3	20.8006	24.7653	21.4005	13.0903	18.3976	14.0177	18.9155	0.0421241	0.962048
Selo	10.251	11.6325	11.0325	7.03931	8.14434	7.89863	8.56772	0.0148143	0.961658
Crlf3	29.2169	25.4604	26.2885	22.7771	20.7869	14.8887	19.3618	0.00161849	0.961126
Tctn1	1.34472	1.44864	1.68394	0.899738	1.16339	0.992468	1.24043	0.0379838	0.960398
Stxbp2	102.36	102.911	108.932	78.0928	85.5318	61.7295	76.3795	0.00144993	0.960329
Cfdp1	61.6409	58.7749	52.6515	35.5365	42.3142	41.6387	46.6568	0.0431773	0.960033
Edf1	269.995	227.549	200.483	160.535	165.669	171.273	171.961	0.0459187	0.959048
Cops4	31.0078	27.8241	23.0386	18.4708	21.1511	18.9738	19.8573	0.0188048	0.958308
Uvrag	15.5357	16.6269	15.7286	12.4029	13.0448	8.88964	11.545	0.0101578	0.958141
Tmem70	24.7165	23.7605	19.2513	12.7305	17.579	15.4481	19.1152	0.0385577	0.957901
Ormdl3	13.1652	13.8831	12.9944	7.27578	9.7088	10.7143	10.6487	0.0406132	0.957772
Klhl26	5.11637	4.95518	4.62345	3.34741	3.57242	3.69136	3.45441	0.00956879	0.957459
Snx3	207.56	194.739	184.906	140.933	151.89	128.328	140.848	0.00336227	0.95708
Gnb2	376.839	334.965	369.962	239.297	283.16	256.2	255.721	0.0181641	0.956198
Tomm22	119.97	99.6024	98.1369	71.2208	82.4229	67.307	82.4425	0.0381624	0.954953
Casp8	63.4671	71.5328	67.2034	45.6962	54.7787	45.7211	46.8518	0.0228693	0.954743
Fam20b	16.2866	17.8844	15.3838	12.5721	12.4085	11.3904	10.9304	0.00979877	0.95462
Eif4b	117.872	113.348	97.6247	73.2223	78.3113	73.7815	88.5621	0.00440279	0.954498
Sfpq	68.8038	71.5935	82.8914	55.3898	50.3718	50.3498	56.9781	0.000512467	0.954343
Crat	19.3967	24.8501	22.6183	12.5397	18.8173	15.1356	17.3097	0.019175	0.954264
Wdr20	6.40619	6.20455	7.76855	5.10374	4.73581	4.43147	5.16676	0.0247105	0.954027
Vdac3	74.3186	58.9202	56.3659	41.2626	45.5736	42.0638	51.9723	0.0237697	0.953968
Gramd4	38.5713	30.0629	37.9128	25.9203	26.8891	20.6081	28.2036	0.00106392	0.953811
Slc39a9	9.77279	10.1904	9.85228	6.5712	7.02609	7.30213	7.53265	0.0113112	0.953756
Hnrnpf	138.651	143.342	138.498	103.182	98.2351	96.7913	102.696	0.000759366	0.953431
Stt3b	48.7467	50.9036	49.4503	31.371	34.8727	33.2025	42.596	0.0114317	0.952692
Laptm5	1185.81	1305.12	1184.35	794.224	1018.98	748.413	939.612	0.000771436	0.952646
Cdk7	3.71537	3.8141	3.89881	2.54241	2.7771	2.41775	3.13937	0.0117366	0.952148
Zbtb9	5.21557	4.81305	4.81594	3.13035	3.53896	4.34926	3.10868	0.0461314	0.952002
Cct4	139.606	129.715	117.519	83.4371	87.93	94.137	101.978	0.00671967	0.949973
Snrpd1	85.4585	69.8058	66.5393	46.0492	58.746	49.9497	55.7895	0.0382435	0.949216
Gatad1	23.8866	23.8853	23.5116	15.6912	19.4404	17.7296	14.7725	0.00678898	0.948872
Mthfsl	37.0846	29.4928	28.2159	21.2597	24.9044	20.0154	23.6524	0.0261956	0.947716
Snrnp27	33.1024	24.873	32.5555	20.0805	22.4549	19.2068	24.0227	0.00924197	0.947412
Slc38a7	18.2	21.4647	18.3943	13.2378	10.7812	17.0675	13.9075	0.0383048	0.947299
Lyn	136.611	116.132	123.741	91.8219	99.7763	68.3525	96.6273	0.00368694	0.947141
Atg3	68.1358	62.0302	62.7371	42.2677	46.125	43.4464	50.7866	0.000170064	0.946751
Triap1	47.2685	42.3523	42.3291	29.6739	33.5096	32.9813	28.683	0.015162	0.946216
Ilvbl	21.9917	23.2128	23.3398	15.1771	18.0485	14.6981	16.9173	0.00738735	0.946052
Rit1	32.2176	25.0063	25.5083	19.2412	21.5987	19.1837	18.2327	0.0211608	0.945964
Srpk1	18.4924	19.1888	20.1586	13.0784	13.596	14.4298	13.5841	0.00265449	0.945607
Agpat1	35.1692	40.2284	41.6809	24.295	31.5733	27.0621	27.7467	0.0189883	0.945371
Gars	120.175	123.369	108.441	68.9951	89.0487	87.6224	87.0287	0.0078195	0.945212
March8	18.1689	20.937	19.8925	12.6312	12.888	15.2333	14.9677	0.00486804	0.94453
Erlin2	16.6396	17.2644	18.2297	11.2821	11.9301	12.2298	13.7707	0.00237438	0.944076
Trim41	20.061	20.5303	23.0202	12.1042	14.5612	15.5905	17.7322	0.018489	0.943128
Pskh1	8.29101	9.26826	9.84569	6.55717	6.60548	5.84027	6.83468	0.0238854	0.943016
Ggta1	94.3154	89.1606	95.8495	53.7656	71.7012	61.0164	76.8496	0.0181185	0.942766
Impa1	25.8291	25.6127	22.2419	15.1728	18.8358	14.611	20.8215	0.0181441	0.9425
Tmem199	18.4665	18.3167	17.8107	13.1927	13.0864	11.4312	13.721	0.0112185	0.942176
Tsc2	10.0474	13.1631	12.5382	7.66655	8.82421	8.03649	9.10554	0.0225397	0.940977
Mlf2	144.814	134.395	137.317	78.6585	119.381	94.5344	99.3173	0.035118	0.940869
Nfyc	20.6314	21.0161	20.719	13.8058	14.8605	13.5022	16.5032	0.0180611	0.940852
Fech	15.4118	17.7447	19.4713	10.9473	12.6559	10.4686	15.4247	0.0481875	0.940613
Ap2s1	175.379	150.981	152.661	102.407	130.448	102.136	115.517	0.0492831	0.94049
Minos1	30.8823	26.7457	33.0096	24.1196	22.7113	17.7509	20.6477	0.031199	0.940399
Sec23b	27.403	27.2716	28.5593	17.8537	22.567	16.8256	21.0104	0.0108898	0.940274
Stx18	10.9755	11.2478	11.1411	6.59329	8.48747	7.57443	8.67987	0.022003	0.939358
Prickle3	8.33788	8.76897	10.3538	6.49697	7.13548	6.06925	6.08599	0.00432846	0.939297
Nfatc1	20.1582	22.4355	21.2252	15.9444	16.8541	13.4474	13.6865	0.00378052	0.939196
Sirpa	512.011	576.917	566.007	373.967	388.057	415.469	376.741	0.000489265	0.939156
Arsb	10.8061	11.8516	10.603	8.13268	8.08807	6.37819	8.63189	0.000843504	0.939155
Vps33a	15.4355	14.9813	15.4189	9.60399	9.79485	11.8414	11.7833	0.00523076	0.93878
Aga	30.0747	29.6313	29.5256	20.3444	22.3533	18.1033	22.9485	0.00075787	0.938632
Zxdc	5.38182	5.77776	6.14518	3.7134	3.42958	4.66415	4.42544	0.0258804	0.938397
Dlat	16.0355	17.7311	18.2331	10.2135	13.0755	10.6941	14.7097	0.0253975	0.936528
Ezh1	9.44494	10.6778	9.25301	7.74051	7.04021	5.40705	7.30754	0.0162632	0.936203
Trappc4	56.2642	49.9628	49.7367	35.1719	40.1906	35.3786	35.2076	0.0105781	0.935828
Khsrp	27.4705	31.2829	34.9218	19.5975	21.2617	23.2393	23.5546	0.0184011	0.935783
Adprm	12.0565	10.6885	9.87267	8.6037	7.15238	7.25599	7.48115	0.0191172	0.935068
Usp4	37.1116	33.14	35.5184	25.8856	28.7429	20.6676	23.574	0.00494363	0.934827
Saraf	171.973	169.431	136.838	105.161	128.907	95.1425	117.287	0.0127083	0.933635
Nxt1	28.1017	22.0409	24.0756	16.1752	19.9119	17.7891	15.3445	0.0470201	0.932754
Smarca4	26.3902	30.1733	29.8723	20.497	20.8423	19.3374	19.8683	0.00471241	0.931927
Ociad1	104.298	90.1338	91.4139	60.8579	69.8517	63.8569	71.7869	0.00251505	0.931834
Dapk3	27.403	29.6164	26.0371	20.0386	21.6633	18.8965	16.7528	0.0120199	0.931392
Unc119b	7.48161	7.88667	7.38447	4.82238	5.84461	6.22975	4.27681	0.0400228	0.930896
Rad51d	2.68993	3.12588	3.2793	2.56928	1.99089	1.33408	2.56532	0.0396781	0.930883
Phf23	67.675	55.7332	48.8437	36.9042	46.7243	38.1472	38.5381	0.0212468	0.930735
Pfdn6	85.1745	68.0776	70.7689	47.3862	57.6976	50.1489	53.1964	0.0381157	0.930431
Naga	85.7799	93.9851	93.5671	60.9734	74.0317	47.7626	71.5084	0.0146719	0.930308
Anapc4	20.2449	19.7772	18.4827	13.0238	12.8057	14.2791	14.2781	0.0260022	0.92973
Oxsr1	19.727	18.74	20.2049	11.5608	14.0672	13.2603	15.628	0.0222601	0.929291
Immt	59.0773	53.0353	54.4471	34.4667	37.7391	37.8961	44.6668	0.00323289	0.929251
Mief2	6.05774	6.80439	7.00618	4.17348	4.61754	4.74592	4.9154	0.00815983	0.929089
Tsn	35.1539	35.041	31.4428	21.2731	23.5062	23.5284	26.1104	0.00153755	0.929037
Rac1	331.077	320.378	312.795	210.005	238.456	206.196	241.078	0.000275765	0.928953
Chmp3	70.3108	69.6143	57.5677	41.5229	49.9065	42.2532	49.7448	0.00303248	0.928816
Mrpl35	7.42314	6.87914	5.8092	4.59072	4.86387	4.59354	4.62269	0.0116097	0.928721
Cpne1	28.4049	29.906	32.7309	21.1627	24.8943	15.9161	22.5702	0.0184965	0.928699
Ccdc97	25.87	28.3992	27.4073	18.4725	18.6072	18.2628	20.475	0.00489913	0.928353
Naa40	16.4489	15.7958	17.3371	11.3652	12.1049	9.27698	13.2729	0.0419975	0.92831
Blmh	22.4531	21.5631	21.4478	14.7839	15.4521	12.3397	18.1865	0.0393204	0.928285
Rbck1	41.1863	43.67	48.4887	32.1637	33.0828	25.4652	33.0223	0.0265623	0.927978
Fundc2	19.9232	19.7564	16.5884	11.473	14.7968	10.7474	15.1756	0.0131798	0.927706
Zdhhc6	21.4548	19.2756	17.3227	11.9678	13.337	15.4797	13.0605	0.00280777	0.927639
Ptdss1	27.6128	26.958	22.4858	17.0392	17.5382	18.6714	18.2058	0.043199	0.927395
Pkp4	5.36461	4.80232	5.47628	3.65894	3.17495	3.71221	3.95114	0.00159614	0.927209
Arid1b	5.60185	6.92267	7.34959	4.53246	4.37494	3.99538	5.51615	0.0184189	0.927146
Arf3	76.4821	76.3601	73.5605	52.2747	57.7298	47.0596	52.8351	0.0010455	0.927138
Ssh3	26.5787	28.7638	30.8174	18.0087	18.7132	20.3057	22.8441	0.00737956	0.927101
Ubap2l	34.7812	39.9583	38.8476	27.1638	24.0312	26.1235	27.9601	0.0110899	0.926918
Tor1b	22.9262	23.4789	20.5154	12.8912	16.3091	15.8078	17.0019	0.0132306	0.926731
Ccndbp1	58.4516	54.9024	47.6586	39.654	38.1082	30.4732	40.9179	0.00360957	0.926391
Fuca2	49.0715	49.3894	45.3487	30.1556	36.6051	28.4036	37.9426	0.0002183	0.925629
Cnot10	12.9034	13.2743	13.7014	8.63436	9.20624	8.04173	11.0096	0.00377203	0.925281
Sumf1	40.1537	46.7385	39.8708	23.5314	33.608	27.0049	33.0444	0.0446809	0.924531
Cdk2ap1	32.4003	31.54	27.3366	19.0992	26.5326	18.7743	19.9625	0.00521784	0.924398
Hat1	45.0148	42.4207	40.1106	28.0424	30.4001	23.0191	36.3848	0.0431232	0.924011
Angel2	18.1753	18.453	19.5627	12.7679	12.0511	12.0619	15.0117	0.00736775	0.923639
Snx19	8.22819	8.46922	8.92124	6.09286	5.20588	5.56924	6.78649	0.00653755	0.923627
Dcaf12	34.9058	33.0384	31.1747	21.3251	24.0596	23.0621	23.0263	0.000957255	0.92294
Wdr61	39.5962	32.5474	34.8401	25.5492	25.0003	20.9249	27.251	0.0183376	0.922879
Prr13	308.158	294.81	253.294	197.567	219.506	164.9	208	0.0115949	0.922592
Dnajc27	1.49093	1.80578	1.72541	0.90671	1.07051	1.32151	1.3265	0.00552781	0.922514
Eif1b	74.3574	62.551	60.8194	43.7996	51.9686	41.867	44.7499	0.0327717	0.922445
Nudt9	46.1663	44.7198	39.2669	24.712	34.5137	29.454	31.3632	0.002803	0.922381
Abcd3	16.1981	15.8394	16.1305	9.77943	10.0158	12.2491	12.3446	0.00810654	0.921707
Nucb2	79.7357	78.7347	80.9685	50.7892	60.0256	47.8398	62.0116	0.0377179	0.921629
Pilra	144.837	122.052	132.126	75.3162	89.2892	106.899	96.1936	0.0430837	0.921533
Snx33	1.61054	2.12941	1.81192	1.24756	1.6518	1.35124	0.857778	0.0348387	0.921531
Pex7	16.7048	16.1504	14.6457	10.035	11.8151	9.95534	11.9598	0.00311683	0.921522
Slc35f6	44.3936	48.1733	45.6811	31.2761	34.1314	29.0498	32.9321	0.000523093	0.921512
Pole4	29.5201	23.3793	22.0953	18.7739	15.1893	17.6446	17.4856	0.0152425	0.921416
Tmppe	3.36338	4.51248	4.45686	2.71489	2.38202	3.42331	2.83363	0.0450239	0.921266
2310022B05Rik	4.01917	4.91878	5.4699	2.37609	3.32768	4.01579	3.54369	0.0213953	0.921104
Cherp	14.8129	17.087	18.8743	9.74853	11.8616	12.8841	12.2575	0.0153981	0.920934
Sertad3	10.419	8.02988	9.04541	6.32975	7.50181	5.8998	5.56833	0.0265348	0.920468
Upf3a	19.8525	18.1319	18.9957	10.6132	12.0444	12.4197	17.3262	0.0271972	0.919823
Dnajc14	33.9707	32.0546	32.0586	21.7662	23.8717	22.697	21.8562	2.64454e-05	0.919612
Hypk	180.896	157.525	139.981	115.245	109.494	107.172	108.003	0.00376741	0.919566
Rai1	2.35122	3.20321	3.92738	2.57936	2.00605	1.68586	2.42962	0.0473368	0.9185
Zfyve1	8.01092	10.0062	10.2028	5.61447	6.62045	6.1412	7.51584	0.0170742	0.917798
Fibp	45.8441	46.6091	47.3062	27.6771	37.516	29.248	33.7906	0.0119505	0.917576
Txndc5	46.702	48.7791	49.7393	28.2729	36.3634	27.698	40.8685	0.0274386	0.917303
Bccip	52.9037	45.9471	48.1953	28.448	34.4354	29.2408	42.6874	0.00550307	0.916855
Fbxo25	14.4874	13.2377	13.4744	8.25914	9.11476	11.3347	9.05607	0.00184286	0.916834
Fam220a	10.9086	10.4355	11.4458	6.25087	8.72138	7.82739	7.24674	0.000324995	0.916584
Bin3	53.0045	42.6688	44.0636	32.3967	42.7544	22.5378	30.3259	0.026469	0.916173
Wdtc1	9.70266	12.5567	12.0339	8.04394	9.00943	6.27961	8.05893	0.00290909	0.91564
Sc5d	14.1147	17.4809	14.7005	11.6943	11.5098	10.4662	8.67683	0.0398686	0.914887
Rab1b	129.81	129.771	129.942	81.5438	102.651	75.2776	96.8816	0.0263971	0.914868
Man1b1	22.0583	20.5202	22.3405	16.4104	14.8913	14.8568	13.1955	0.000596121	0.914411
Tceb3	26.2578	24.8388	25.4237	17.6727	19.1422	16.2943	16.8507	5.16302e-05	0.914378
Ppp1r3b	5.45231	7.72684	5.68909	4.57848	5.11092	2.9817	4.57101	0.0438183	0.914271
Cenpt	8.32136	9.67725	8.99467	5.76154	6.03763	6.17443	6.69536	0.0222322	0.914211
Stk25	23.1861	27.6576	26.6689	15.7228	18.4599	17.376	19.2756	0.0113306	0.913952
Pithd1	27.7561	28.3705	27.4473	18.3672	21.9849	17.6328	18.3413	0.0493106	0.913383
Dctn3	87.4754	69.9521	77.5629	50.0822	63.643	48.9203	51.9548	0.00999459	0.913266
Snrnp40	24.1658	24.6668	26.2971	16.402	17.0461	16.0008	19.0972	0.0133784	0.912486
Rnf214	4.25205	4.83553	4.76349	3.30905	3.11661	3.01726	3.18674	0.0289827	0.91245
Arhgap17	19.7027	25.7833	26.8514	17.5694	12.9218	16.6359	18.8668	0.0195742	0.912429
Dcakd	13.3008	14.4806	16.5929	7.23195	12.6322	11.7404	8.86191	0.0355783	0.912133
Rbx1	73.7379	56.0395	55.2978	38.1425	44.9172	39.1436	46.5498	0.0410577	0.911856
Hars2	8.11834	8.17116	8.33938	4.83572	6.61256	5.96218	5.03496	0.0438318	0.911704
Rbbp4	46.3388	43.4045	38.4701	27.2844	30.981	25.2622	33.2832	0.0182508	0.911135
Tmed4	40.5139	37.6419	38.5397	23.7547	32.4729	21.4323	28.6468	0.0115472	0.911053
Cand1	12.8271	13.9039	12.6788	8.56817	8.46528	9.23376	9.59829	0.0184962	0.910292
Rrp36	27.1004	25.8767	24.5433	15.9465	19.4985	18.4007	16.6725	0.010758	0.909787
Blcap	12.8412	11.2393	11.8969	9.38301	8.62646	6.36866	8.34451	0.00871103	0.909783
Slc25a12	13.9579	17.3667	15.2267	9.63421	12.3305	7.52398	12.8375	0.0319926	0.909432
Man2c1	20.3702	20.5696	24.4808	13.0199	15.894	12.3824	18.1789	0.0232461	0.909257
Inpp5e	5.15757	7.05218	7.14672	4.54565	4.15673	4.92999	3.95634	0.031679	0.909143
Vps39	17.0783	19.244	18.3292	12.9562	14.9352	12.5283	9.21762	0.0216844	0.908417
Tyrobp	1748.35	1537.32	1421.08	1108.66	1297.6	822.422	1046.4	0.0475613	0.908292
Hmgn2	326.713	290.406	273.589	187.895	182.259	206.986	231.699	0.000493516	0.908097
Pdia3	320.885	332.497	314.8	196.219	230.922	188.539	263.364	0.00715104	0.907942
Rab14	116.133	116.775	115.999	74.705	76.8459	74.626	90.3784	0.0303229	0.907302
Txlna	15.037	16.9975	16.4167	9.49201	12.0414	10.9557	11.4338	0.0165917	0.906732
Trnau1ap	43.7842	32.9405	37.3259	22.0028	28.1152	24.6759	28.59	0.0116543	0.906555
Cope	134.679	121.593	106.52	77.8616	92.7719	75.7939	82.4013	0.0498599	0.906409
Map3k11	37.752	38.3401	39.1193	23.9741	30.9623	24.7771	24.625	0.00159738	0.905708
Ehhadh	8.50445	9.72983	8.87627	4.81394	7.16687	6.51344	6.04166	0.00696599	0.905381
Slc35e1	10.7041	11.8911	11.4825	7.65536	8.0888	7.02319	8.07344	0.0125793	0.905291
Ctss	3921.2	3630.67	2958.37	2028.87	2774.48	2015.96	2694.84	0.00867623	0.905227
Leprot	150.869	145.341	123.154	80.2491	105.228	84.4665	109.429	0.0201316	0.90466
St7l	4.8806	4.63629	5.19908	3.04948	3.03138	3.68637	3.53222	0.00561235	0.904393
Ints9	9.29706	8.85223	8.07456	4.58121	7.32769	5.62477	6.16482	0.0247454	0.904066
S100a11	1419.99	1026.69	892.05	878.311	838.058	588.051	713.794	0.0158199	0.904005
Tram1	58.8023	61.7343	61.4308	36.1699	43.238	36.643	48.4145	0.0327795	0.90387
Carm1	13.8534	13.1526	15.2359	8.57574	9.3059	9.73469	10.5506	0.0197179	0.90376
Glud1	214.876	208.687	202.557	128.536	143.717	132.165	161.419	0.00454602	0.903735
Tmem219	51.9608	47.6039	45.4742	33.9836	34.5729	30.449	31.9605	0.00816531	0.903039
Chp1	201.627	199.367	170.937	109.718	144.309	109.107	153.175	0.00911917	0.902763
Dynlrb1	237.78	208.991	194.826	133.771	158.964	131.668	154.338	0.00443042	0.902047
Ap1ar	13.1627	13.7037	13.5475	7.23309	9.41597	10.042	9.74915	0.0405758	0.901918
Mocos	13.3008	16.1368	10.3245	7.64668	9.87676	7.44777	10.8754	0.0370873	0.901772
Terf2	8.2383	9.30762	10.6466	5.34792	6.40955	5.81523	7.81654	0.0428006	0.900918
Cc2d1a	16.1818	17.0175	17.5097	9.09962	12.6559	12.2774	11.6379	0.00275029	0.900843
Tmem134	85.294	81.9769	81.2894	50.5595	65.0892	48.6153	59.3499	0.00148408	0.899677
Trp53i13	14.2127	14.5836	15.2378	6.78125	11.0082	10.1777	11.6233	0.0321884	0.899316
Klhl18	6.40785	6.94639	8.17522	6.05029	4.94655	3.82773	4.5248	0.00991756	0.899208
Lamtor1	115.41	101.805	89.1702	59.699	80.9192	60.627	74.114	0.0431096	0.898766
Sugt1	40.8803	31.7057	31.4468	22.5849	22.4951	21.3577	27.041	0.00186002	0.898649
Tbc1d17	14.2857	14.6905	14.4805	8.77733	9.05083	10.7268	10.4826	0.0394511	0.898543
Rft1	8.6992	7.94299	7.78161	5.28481	5.75067	5.09955	5.79503	0.0455324	0.898313
Dolpp1	13.4533	15.1708	14.757	9.22954	9.32827	8.60067	11.7589	0.0303321	0.89734
Rer1	98.7055	86.1427	81.6214	53.0729	64.7765	59.0062	62.0709	0.0046798	0.896676
Hacd2	10.603	9.41163	9.8359	6.05092	6.69555	6.66299	7.3418	0.00169291	0.896521
Gemin7	42.1516	38.2598	40.2109	23.4987	28.1764	30.0539	26.3985	0.0181873	0.8965
Serf2	143.717	127.743	121.475	95.8215	98.4623	69.6518	88.0667	0.0338737	0.895855
Pcyt2	27.1103	32.6949	35.536	18.9656	21.4387	22.0326	22.9102	0.0494609	0.895285
Eps15l1	20.6432	23.5333	25.3403	15.5916	14.9893	15.1791	16.4149	1.31397e-05	0.894537
Rad23a	36.9676	31.8617	35.3157	21.1189	22.2591	24.7777	24.9764	0.004498	0.894354
Hyou1	47.8975	51.979	54.062	28.449	35.9736	32.8524	40.3803	0.00890706	0.894291
Scnm1	25.0529	25.2076	21.2422	15.6454	17.5513	13.8412	16.8614	0.0263863	0.893813
Pdxdc1	22.1253	22.3078	22.0641	14.9322	15.4331	12.9812	16.0533	0.00239758	0.893428
Tmem168	33.7617	33.8623	33.2587	20.5571	18.6759	23.2799	27.5259	0.0446321	0.892618
Atp6v0d1	218.796	200.009	175.612	128.438	142.871	113.599	145.476	0.0140775	0.892294
Sugp2	4.53435	5.17608	6.9772	4.04649	3.28622	3.96999	3.57368	0.0327641	0.892107
Acadvl	65.0768	63.9565	57.0216	39.7685	46.9711	34.4009	44.7686	0.00688762	0.891779
Anapc2	49.1451	47.5589	51.6934	32.4219	34.0722	33.2314	32.5813	0.000348658	0.891643
Yars2	8.58455	9.09998	7.69326	5.37307	5.0435	6.58049	5.61913	0.0246344	0.891608
Stat6	72.5453	73.9119	73.5561	53.9999	50.0212	42.574	49.5553	1.65763e-06	0.891588
Ddx20	8.06146	7.02098	7.66868	4.48164	4.9546	5.00201	5.80841	0.0456426	0.890401
Mcfd2	40.9869	42.0858	37.7851	23.9053	30.4093	24.7672	28.4975	0.000549789	0.890222
Dctn1	43.8986	42.8138	43.8902	29.4178	30.691	27.2595	28.8279	0.00689558	0.889777
Atg101	33.5998	31.1405	31.2043	21.6166	22.361	21.7237	19.6219	0.0105458	0.889411
Uxt	19.4035	17.0484	17.7911	12.3533	12.7943	10.8637	12.1668	0.00699199	0.888396
Ccdc71	12.5996	9.85259	9.77744	7.38133	7.09898	7.91322	6.22231	0.0072649	0.88822
Kdm3b	12.5307	15.2278	18.5887	11.2054	9.50392	9.22715	11.2069	0.0103894	0.887963
Ipo9	13.0467	13.5574	14.7202	7.79164	7.7266	11.0126	10.1473	0.000720991	0.887838
Xpo5	9.96236	10.1694	10.202	6.25613	6.36729	7.00352	7.28748	0.0367028	0.887645
Anp32a	104.439	88.0613	103.761	77.05	66.6399	44.8616	74.3641	0.0143363	0.887485
Cox7b	134.09	120.567	109.053	66.6984	87.0688	66.8847	102.036	0.0155736	0.887244
Rassf3	53.3649	55.7238	49.664	31.7936	34.204	36.5759	38.2637	0.000667162	0.887219
Bicd2	14.3045	15.8156	17.1056	10.3164	10.4228	11.0093	10.1207	0.000939725	0.886816
Gpr108	48.2852	47.8012	45.7146	27.9981	35.5203	27.1993	34.993	0.003007	0.88661
Taldo1	789.243	686.807	619.403	507.125	544.517	288.296	517.735	0.0364418	0.886532
2210016F16Rik	25.3727	22.4852	19.1177	13.0546	14.6039	16.1243	15.5452	0.00681143	0.885986
Plekhb2	101.81	99.9307	88.7976	61.9641	64.5953	60.3857	70.4091	0.000537328	0.885824
Tpd52l2	23.4683	19.6747	18.0805	11.6118	14.3203	13.9766	14.2895	0.00107513	0.885438
Cox20	30.2572	33.8218	30.3968	16.5166	18.4409	22.0346	26.6214	0.0242503	0.885146
Rnf41	10.4449	10.5436	10.857	5.72225	7.1889	7.16751	8.09594	0.000733612	0.885088
Ap4s1	20.3467	18.6702	16.0573	12.4134	13.2101	11.2447	11.8531	0.00265063	0.884859
Synj2	15.3943	15.1198	15.7128	9.26906	9.68872	11.1463	10.7751	1.28387e-05	0.884564
Acd	18.5924	20.9729	23.2398	11.6634	16.7927	11.95	15.1366	0.0303027	0.884552
Rpn2	135.994	142.723	130.661	77.1894	99.9146	83.4913	101.503	0.00557966	0.884536
BC005624	56.4175	49.4909	44.3554	32.0318	35.5536	30.1804	35.1353	0.00319882	0.884528
Drg1	63.7299	51.6778	52.6174	32.2371	39.8442	38.2669	38.2302	0.0236853	0.884332
Pik3c3	16.1378	14.5146	15.8774	10.1103	9.82648	9.88061	11.3132	0.00977163	0.884212
Ago1	6.37949	6.81103	6.48993	3.8874	4.09999	4.6095	4.79261	0.00318291	0.884181
Zfp207	46.2066	45.4213	45.874	31.3471	28.0933	34.1427	27.9513	0.00402517	0.883959
Dock2	52.0062	56.3656	57.1445	39.1758	37.6563	23.2469	46.2044	0.0475186	0.883871
Ssu72	88.786	75.9345	62.89	47.6781	54.3456	43.9119	55.1838	0.00760837	0.883664
Hnrnpul2	44.058	44.6525	49.8986	32.1373	29.168	27.5742	33.5342	0.000784386	0.883243
Phgdh	100.94	122.563	91.8811	49.073	74.7269	85.4737	69.2439	0.0415334	0.883144
Slc25a19	6.96055	7.94464	5.70533	4.28203	5.33942	4.2323	4.3365	0.0456303	0.883138
Timm17b	21.2987	19.8947	19.7138	14.9533	15.9886	10.0365	12.7857	0.0112433	0.882912
Surf2	18.3919	15.0254	19.6449	6.80868	13.7679	12.1395	14.1179	0.0112412	0.882846
Sf3b5	118.158	92.1933	96.6181	63.939	72.4758	59.6923	74.8814	0.02845	0.882825
Mgat2	44.682	42.1841	45.365	23.919	34.2479	29.6365	28.83	0.000480954	0.882131
Scap	21.0207	25.0948	26.0355	15.1875	15.4619	14.3042	18.6725	0.00147809	0.882011
Emc10	62.5668	59.1361	60.432	35.1078	44.9198	36.92	43.6833	0.0153	0.881999
Gtf3c5	8.37124	8.3661	8.07369	4.06576	5.81815	6.75405	5.20376	0.0265086	0.880803
Acad9	7.95283	7.66926	9.14701	4.49583	4.77281	6.10455	6.42901	0.032152	0.880699
Fam192a	34.091	29.8332	25.4391	19.1236	19.7669	19.2874	20.5036	0.00514086	0.880602
Trmt112	81.2194	73.2587	74.6422	44.3377	50.32	50.216	56.873	0.025436	0.88058
Aip	60.0062	52.2171	44.5834	33.0924	42.0884	31.2545	31.5807	0.00410716	0.880243
Idnk	18.6519	16.0177	14.2083	10.0651	9.96521	11.4554	11.5121	0.0040694	0.879945
Foxo4	5.39283	6.04646	6.4233	3.9387	3.84669	3.60907	4.31151	0.00157546	0.879939
2700060E02Rik	74.3242	67.456	54.9638	36.8674	45.1482	40.3152	50.7793	0.0375605	0.879936
Vapb	25.1623	22.6336	23.3402	13.079	16.8617	15.5944	17.0431	0.010311	0.879867
Slc9a1	10.2042	13.0958	11.8396	8.10474	8.12755	6.25625	8.3908	0.00212746	0.879104
Anp32b	156.427	129.857	153.1	75.7452	99.5491	91.7565	118.698	0.0407621	0.877959
Ulk3	7.67798	8.33202	10.9092	6.02177	6.09	4.8363	6.67013	0.0179705	0.877829
BC004004	29.2101	26.4662	21.8329	16.8722	19.8558	13.8192	17.4375	0.0271993	0.877277
Actr8	14.4776	13.4182	13.4649	7.81122	9.41313	8.37126	10.6756	0.00084664	0.877245
Gpx4	293.665	241.349	218.107	158.382	200.393	124.981	176.894	0.0395467	0.877232
Enpp1	11.5902	15.9763	12.8855	6.74881	10.5728	7.38771	10.7624	0.0322001	0.87719
Idh3b	94.0907	86.5873	78.0127	49.3682	66.1226	47.3847	63.963	0.0334079	0.876919
Usp49	4.32619	4.99056	5.29891	3.0757	2.4982	3.5451	3.68049	0.0493518	0.876583
Tssc1	15.9486	12.2603	14.1049	10.8109	9.52276	9.47601	7.26391	0.0122083	0.87645
Tmsb10	879.953	714.221	689.911	449.989	572.458	457.35	521.946	0.00183872	0.876393
Ttyh2	47.7105	49.5692	48.9964	26.2564	33.1278	30.1403	38.6405	0.0096707	0.876272
Plekhj1	55.7278	48.1256	52.1124	37.9336	36.9096	29.6215	32.1906	0.00342046	0.876268
Cltb	49.3831	49.4381	49.2586	27.9677	40.423	27.0032	34.3121	0.0115136	0.876003
Babam1	46.3927	40.6842	39.5066	21.6451	32.0185	26.0278	31.1686	0.0202282	0.875883
Heatr5a	11.2183	12.0905	12.4333	8.12025	6.48785	6.57912	10.1055	0.0398373	0.875861
Ppib	277.968	237.553	225.349	159.375	182.792	140.312	166.078	0.0465845	0.875415
Ssr2	67.9384	61.6804	59.416	37.8535	48.7127	37.3645	41.4586	0.0209297	0.874981
Mfn2	16.5791	17.5866	16.364	10.7534	11.6889	11.3365	10.4156	0.000708652	0.874874
Spcs2	74.8901	75.3576	69.6821	44.7002	51.6653	42.1652	53.8431	0.00158559	0.874763
Idh3g	124.408	110.24	97.0816	61.9934	85.3388	56.5497	86.2496	0.035456	0.874638
Commd4	53.4069	48.8928	45.3558	31.087	32.5281	28.1734	37.3258	0.00770189	0.874515
Ndufs4	29.0874	27.2986	23.9413	16.0782	17.4776	15.7928	20.8773	0.00727517	0.874403
Mrps14	31.5447	24.3457	23.5816	15.665	18.9142	16.9592	17.9104	0.0236489	0.874035
Wars	27.5759	21.8698	22.3255	16.4006	17.0291	14.4883	14.7943	0.0090112	0.873956
Galnt11	13.7163	14.9744	16.1142	7.60936	10.5685	9.28555	11.6779	0.00417538	0.873877
Aplp1	5.06234	5.34587	4.25433	2.64284	4.05673	3.23763	2.86231	0.00164523	0.8738
Utp11l	37.0119	30.2952	33.779	22.9316	22.6921	19.3127	23.2906	0.000107555	0.872915
Pira6	49.7391	50.7306	52.1067	36.9512	30.9398	27.781	37.4855	0.00720742	0.872809
Asl	38.2367	29.8091	36.7677	21.2321	24.7578	21.1944	24.2847	0.00359776	0.872804
2310036O22Rik	168.722	149.218	161.013	110.302	108.352	97.7733	101.434	0.00492776	0.872472
Tial1	13.8346	12.7472	18.7738	9.16835	8.18661	10.0166	12.1849	0.0359438	0.872422
Mrfap1	145.814	153.506	142.702	86.6764	103.733	91.1745	103.949	0.000373533	0.872231
Tspan31	70.2705	60.8228	54.2921	33.7761	45.2632	41.1022	41.528	0.0088438	0.872142
Eya3	7.6913	7.95782	9.5977	5.49524	5.03336	5.43768	6.02443	0.000653159	0.871538
Dnajb14	17.3481	17.4905	15.6924	9.41281	11.3665	10.8659	12.3679	0.00428116	0.871266
Slc25a39	57.3542	59.3642	59.3935	34.0072	47.0876	29.9594	42.3708	0.020935	0.871252
Dpp3	49.9873	46.0102	45.9489	26.2451	34.3718	27.7454	35.2871	0.0277349	0.87119
Pofut1	6.82095	7.66158	7.94968	5.39258	4.50277	4.17069	5.46231	0.000218552	0.871124
Dpp9	26.655	31.0139	32.243	18.357	19.0038	20.8731	20.0638	0.000799906	0.870971
Sympk	31.5215	30.0935	31.299	18.4122	22.2818	20.1644	20.0457	0.00448003	0.870881
Msl1	27.1267	29.7838	32.8742	20.4206	19.6234	18.4319	19.664	0.000257328	0.870448
Asb3	4.34161	3.65478	3.50939	2.14268	2.40481	2.92522	2.5288	0.0176908	0.870386
Ppp6r1	68.7953	75.3173	77.6291	51.3084	49.4374	43.6189	48.5798	0.0276941	0.87019
Klhl25	19.3541	17.2569	15.6166	9.70409	10.8987	12.1434	12.6009	0.0338868	0.868512
Ptgfrn	53.4215	55.4105	53.4085	27.4575	37.6579	35.2599	40.4884	0.0104525	0.86832
Fam134c	23.8318	24.2143	22.0265	17.1657	13.9154	14.4339	15.3123	0.000368148	0.868249
Chsy1	19.83	23.1887	24.8648	12.8961	17.4218	13.5275	15.0576	0.00492735	0.867901
Gas8	10.7685	11.2496	12.5888	6.3499	7.20298	9.30849	7.13205	0.0225905	0.867071
Ndufa4	352.391	259.543	251.726	170.572	194.09	150.006	234.102	0.0493405	0.866989
Akt1s1	30.8912	29.2628	35.3981	16.1646	22.1197	21.3381	23.1732	0.0205436	0.866637
Fbxw9	6.22699	6.33512	8.14626	3.46086	4.90616	5.33614	4.22714	0.0335604	0.866492
Btrc	2.53431	2.54806	2.45553	1.76238	1.38665	1.38731	1.98092	0.00498049	0.866372
Ganab	50.3695	54.801	53.3967	32.9815	37.1067	28.7868	38.4794	0.00840965	0.866307
Rab32	159.72	163.074	148.86	99.679	88.2842	112.528	107.945	1.53969e-05	0.865993
Dnajc7	62.4703	55.4954	56.3905	36.3933	37.1033	34.1399	43.3073	0.000807824	0.865798
Ndufv1	87.7796	85.1238	78.636	50.1528	61.533	43.5883	62.3882	0.0298632	0.865374
Smap2	58.595	62.5702	55.5541	33.7629	47.6644	29.7632	41.5616	0.00366137	0.864454
Adh5	80.1877	66.619	60.8028	37.5063	48.4653	39.2282	54.2083	0.0145987	0.864226
Eif2b5	22.6594	19.876	18.4845	12.0575	14.7311	12.2499	13.6672	0.0361256	0.863969
Plcb3	13.32	14.648	16.3399	10.8074	9.77141	9.91464	7.75169	0.00271823	0.863475
Hsdl2	22.7017	21.635	21.294	12.0544	15.5216	10.6011	18.4681	0.0309518	0.863297
Insig2	9.07567	8.63648	9.18217	5.68806	6.5601	5.30724	5.64353	0.000174095	0.863105
Osbp	19.4865	22.3263	21.6253	11.9384	15.2153	12.9923	14.581	0.000442347	0.862897
Bsg	209.419	180.261	159.948	102.44	136.737	106.214	128.858	0.00854975	0.862879
Ndufs3	56.1163	55.9256	59.4227	30.6244	43.1324	30.6091	43.4899	0.0191464	0.862392
Nelfcd	17.3452	19.8065	20.792	10.2476	14.2395	10.6561	14.7778	0.0238722	0.86178
Smim19	14.3397	16.1234	13.7326	6.89123	10.8945	10.1751	10.1087	0.0224448	0.861698
Magee1	6.61206	7.09702	5.44851	4.09877	4.22503	4.05792	4.11154	0.011439	0.861648
Naa60	51.3847	57.4125	58.8453	33.2044	36.2417	28.3284	46.6529	0.0192478	0.861602
Cyb5b	46.1016	48.574	47.161	25.5608	30.4452	34.2419	31.9277	0.000593453	0.86148
Atpaf2	12.1291	11.3487	12.2861	7.53377	7.87554	7.00934	8.3771	0.034586	0.861472
Cdc42bpb	31.5213	37.6614	45.0222	20.3796	23.6799	26.2295	28.0671	0.0104693	0.861347
Nedd8	237.583	185.616	166.492	127.918	138.891	115.89	125.188	0.0252981	0.861302
Faap24	8.79205	7.82947	7.8783	4.39049	6.26031	5.78354	4.64524	0.0415944	0.860965
Yeats4	76.6973	66.6458	72.0924	42.1174	41.8264	43.4368	58.0044	0.0022048	0.860578
Hspa14	31.8292	30.9607	28.8468	19.3233	21.1049	16.6805	21.7258	0.00161962	0.860447
Clip2	16.8194	15.0675	14.2869	10.4604	11.2314	8.44693	9.57477	0.0389075	0.86039
Reep4	27.7064	32.1554	29.4853	14.3242	19.7718	20.1928	22.564	0.00223809	0.860316
Scarb2	168.275	150.77	136.749	80.5507	119.005	78.1343	114.416	0.0203547	0.8603
Eif2b4	11.8221	9.95439	11.3268	5.52193	7.7989	7.77808	7.36547	0.0435509	0.860288
Ppp1r7	14.8958	13.6731	15.0036	8.19178	9.85153	8.38657	11.0186	0.00973332	0.859775
Atf6b	38.3303	43.2636	42.0151	25.4929	28.3763	26.4199	25.9651	0.00302286	0.859713
Ccdc130	7.71661	7.03773	7.68317	4.88472	5.39353	4.68814	4.28467	0.000511456	0.858616
Rbbp5	10.8215	10.1899	12.6081	7.208	7.0115	6.52747	8.10078	0.000224579	0.858488
Uggt1	16.8573	17.8089	17.3795	11.2632	10.9974	9.78816	12.6106	0.0302742	0.858352
Mrpl27	45.2575	40.571	45.864	24.4089	26.8897	28.2171	33.4774	0.00322366	0.858115
Rab40c	13.5489	12.0767	13.8722	7.68398	7.89682	9.54425	8.75304	0.00632536	0.858079
Sumo2	119.669	98.4375	94.9343	62.6984	70.4323	64.791	70.6329	0.000130362	0.857936
Rbmxl1	25.6659	21.354	21.7267	13.5501	15.3518	14.3288	15.7303	0.00442985	0.857864
Tm2d2	72.7793	69.5016	60.0088	38.8595	54.0742	33.9158	46.6081	0.0118755	0.857541
Sdhc	109.056	95.4537	91.1391	55.1437	73.1823	52.3311	72.8023	0.0181115	0.857346
Aldh18a1	18.5836	19.303	18.3698	12.1635	10.7962	13.9972	11.2413	0.00132839	0.857015
Trmt44	2.86449	2.44628	2.90953	1.24988	1.86684	2.13594	1.77389	0.0259688	0.856525
Yipf1	33.3744	28.7138	28.83	18.527	22.7644	16.1879	20.3743	0.03881	0.856461
Adap1	34.7407	30.5179	36.0259	18.6129	24.3458	21.0337	22.7194	0.0103968	0.856264
Atp5h	320.666	274.167	240.918	177.899	199.601	146.123	191.95	0.0115347	0.856222
Tmem19	17.3681	17.9254	16.7936	9.6806	11.5438	10.3361	13.0192	0.00240916	0.856144
Prpf6	22.6263	21.9883	23.1235	15.3039	16.4145	10.5631	15.6942	5.99965e-05	0.856094
Abcf3	19.1335	18.3465	16.822	10.4844	13.494	11.2916	11.1827	7.51538e-06	0.855718
Mycbp	8.23237	6.31622	6.44237	3.7993	5.85204	3.36483	4.92451	0.0140495	0.855375
Smarcc1	9.58835	10.0121	10.3302	5.59223	6.30238	5.82722	7.86239	0.0383378	0.855267
Tubgcp6	2.64432	3.30689	3.50555	2.24197	1.81296	1.9584	2.05629	0.0283201	0.854853
Eri3	22.6695	22.9202	20.218	12.3178	15.395	11.1018	17.4051	0.0418136	0.854524
Zeb2os	10.8433	9.67451	10.8108	6.17124	6.84353	6.5247	7.20517	0.0343311	0.854146
Ehd4	51.1805	46.3613	42.2238	30.5792	29.9398	28.1136	30.688	3.26472e-06	0.853824
Jup	26.7508	28.53	25.2007	15.0508	25.7121	12.2677	15.667	0.0167318	0.853764
Cyp51	36.948	39.7485	32.7592	26.5796	22.6732	24.9351	19.2427	0.00805434	0.853727
Pja1	9.3444	8.08389	8.51069	4.2147	6.03273	5.24905	6.62993	0.0130508	0.853582
Rexo4	14.8002	13.6219	14.349	9.28997	9.21971	8.73837	9.23899	1.44519e-05	0.853421
Ppp2r5d	18.7518	18.3405	21.4695	11.9548	12.6261	12.8593	12.5225	0.0029769	0.853412
Qars	52.5797	50.8252	46.0534	31.0638	36.6137	25.5034	34.31	0.0067306	0.853118
Shtn1	83.1894	82.8815	82.863	48.7008	49.6234	61.0834	52.9387	0.0157057	0.853082
Polr2g	92.9379	83.808	77.8593	47.0514	53.9042	53.8263	62.3674	0.00402638	0.852944
Psmd5	20.4059	17.2655	16.7226	11.5524	11.4238	11.5739	11.8236	2.51724e-05	0.852821
Sept9	415.191	392.769	374.436	223.108	297.565	219.982	266.882	0.000901765	0.852128
2610507B11Rik	18.5132	22.3046	23.5071	13.8964	13.1861	11.5315	16.1802	0.0334544	0.852066
Phospho2	16.2136	14.7022	14.9921	10.1576	10.5548	8.95808	9.42458	0.000407753	0.851922
Ddrgk1	105.225	90.9274	80.6325	52.6795	63.1215	53.2714	66.595	0.0081051	0.851501
Hmg20b	40.6985	40.6639	43.1744	23.69	25.8154	26.1235	30.3904	0.000323438	0.851429
Suv39h1	5.65039	6.15403	5.85262	3.11587	4.11862	2.95371	4.82725	0.0470633	0.851238
Tor2a	36.7817	34.8519	32.9525	16.9612	27.0293	19.455	25.5553	0.00672966	0.851123
Ctsh	379.915	316.065	299.501	219.453	241.883	160.709	224.968	0.00327501	0.850873
Myl12b	575.938	461.993	466.704	333.094	376.467	224.53	346.097	0.00868451	0.85084
Cul4a	18.1507	20.6251	18.2053	10.4182	11.457	12.146	14.4311	0.00363822	0.850586
Chmp7	21.0664	18.4417	18.4926	10.564	13.1612	12.4834	13.1075	0.000616442	0.850523
Anapc5	65.9779	65.4836	61.8878	39.2602	45.5121	34.7882	44.8105	0.0134984	0.850202
Sh3bp1	11.4459	13.9451	13.9338	7.78945	11.0137	5.91873	8.6701	0.0100111	0.849514
Fam206a	4.39712	3.82953	3.57025	2.3146	2.49008	2.92029	2.27645	0.0163687	0.84908
Pwwp2b	16.9285	13.7438	11.7715	5.81594	11.5731	10.2262	8.3889	0.0354361	0.848636
Romo1	110.329	100.516	95.4796	53.8935	70.018	59.8961	76.1233	0.0115678	0.848596
Siglecf	190.691	157.151	175.396	127.101	116.88	69.2625	130.73	0.00103037	0.848542
Hps1	14.2619	16.2229	16.8095	8.77755	10.2116	8.76426	12.3507	0.00269822	0.848288
Taok2	13.9369	16.8384	21.3032	9.86217	11.1601	11.1516	11.9741	0.00468408	0.848011
Tmem165	68.2324	59.1285	51.0865	38.2388	36.0503	38.7834	38.1869	0.000331505	0.847727
Ppt2	110.857	108.999	102.663	54.9606	78.9909	68.9483	70.4564	0.0138486	0.847612
Abca3	16.5092	18.2366	20.1424	10.4547	11.0337	10.3373	14.6794	0.0412222	0.84755
Cbfb	69.8723	74.7409	75.6369	44.0073	42.4408	42.495	57.6635	0.0118993	0.847318
Ube2d1	28.1007	25.9291	23.9688	15.2401	16.069	16.1217	18.6381	0.00632998	0.847249
Utp6	21.1627	19.1725	19.8116	10.5669	13.2402	13.6098	13.509	0.00941669	0.846947
3110002H16Rik	41.0264	41.0755	39.9237	23.3986	29.4271	21.4682	29.0399	0.00031742	0.846946
Ctnnb1	279.803	334.854	285.914	188.67	202.288	163.699	207.995	0.00418911	0.846871
Araf	30.288	32.3956	35.7744	21.1214	20.1016	14.5033	27.6324	0.0033783	0.846799
Hmgb1	54.535	52.0463	52.91	34.88	38.0513	24.8356	37.232	0.0405985	0.84653
Ncoa5	12.4207	11.8038	12.763	7.09966	7.20084	9.75874	7.23571	0.00320081	0.846511
Spag7	29.9564	30.3697	27.4532	17.5146	19.1156	14.994	22.6298	0.0112245	0.846093
Uba2	45.2551	41.6113	41.6866	25.3625	27.7782	25.069	30.5159	0.000971584	0.845884
Brd9	21.073	19.1694	26.1204	13.1357	12.5711	12.5069	17.853	0.00217021	0.845085
Tmem258	186.034	165.279	143.819	101.104	121.629	91.1469	104.436	0.0059784	0.84489
Exosc8	31.2608	26.518	28.0689	19.6317	17.1742	15.068	20.64	0.00141096	0.844862
Lig3	3.89601	4.50134	5.42014	3.16352	2.69844	2.70689	3.0894	0.0162787	0.844854
Cox14	77.6371	68.9636	71.6598	40.37	52.2613	42.0817	49.6127	0.0211348	0.844593
Incenp	18.2913	22.2255	19.4684	10.158	13.2675	10.468	16.7524	0.0481927	0.844566
Ilk	124.859	102.051	106.196	68.5755	88.2116	56.4013	68.0439	0.00915437	0.84432
Tmem50b	23.5353	26.1582	23.554	18.0011	13.38	14.96	15.4398	0.000270822	0.843668
Arhgef3	45.297	46.0825	44.236	28.7248	26.2447	24.2734	35.1244	0.000390452	0.843436
Icmt	11.705	11.7883	11.5622	6.59152	8.07888	7.03489	7.83811	0.0057921	0.843207
Rnf166	74.9171	62.0361	64.5872	36.99	47.5162	39.1688	46.2409	0.00573169	0.843164
Coro1b	397.865	364.503	344.993	211.538	235.301	214.506	271.954	0.00213702	0.842828
Slc25a5	616.134	600.411	501.404	329.303	406.024	314.59	397.932	0.00940476	0.842786
Hdac3	20.7761	21.745	20.6062	11.8741	13.8847	11.5523	15.8739	0.00225237	0.842754
Swi5	103.456	86.0058	80.1066	56.0211	64.1296	42.7392	64.1981	0.0363587	0.842473
Gdi2	315.236	289.72	259.422	169.202	182.693	157.274	218.834	0.00379257	0.842247
Elmod3	3.09892	3.25677	3.28819	2.26266	2.04078	1.69571	2.10551	0.00707707	0.842032
Arpc4	253.255	229.195	156.244	135.744	149.039	120.118	132.612	0.0188284	0.841605
Spg11	5.19802	6.58031	8.1942	3.77792	3.95873	3.63304	5.41742	0.0472468	0.841305
Wdr83	13.3224	11.0451	13.953	7.76286	6.35987	7.08524	11.01	0.00829389	0.841166
Ndst1	6.75478	7.85208	6.73708	5.93198	5.58254	3.0528	3.36945	0.0361708	0.841113
Ndufa7	119.232	94.6066	87.6996	55.7126	73.5534	49.767	74.5062	0.0328408	0.840873
Tpst2	48.3007	41.6965	46.8126	28.4346	34.7307	24.4948	27.2005	0.000224544	0.839681
Ap1m1	42.4847	39.5041	39.0191	25.5324	26.6803	22.7912	26.5759	0.000858825	0.839581
Syngr2	160.696	176.231	164.105	92.1767	123.606	93.7981	110.745	0.0173826	0.838951
Csk	108.486	95.1665	98.6614	79.293	76.1221	43.2759	54.9061	0.0101628	0.838906
Scyl1	31.3162	30.6818	32.3611	19.5953	19.8189	20.1036	19.6132	2.74093e-05	0.838787
Mfn1	9.87543	10.1905	11.2182	6.05617	5.91772	6.64292	7.60653	0.0244248	0.838749
Atp5f1	146.85	129.257	120.839	80.0614	94.458	68.6531	89.6582	0.000452048	0.838518
Prkch	49.9877	46.6063	47.472	23.1823	34.6173	28.3955	34.5781	0.000443298	0.838431
Zdhhc16	11.8633	11.7244	12.7266	7.66408	8.12592	5.91129	8.72822	0.00099633	0.838392
Mrpl13	47.8165	38.5949	35.0372	23.9645	26.0908	22.139	29.6024	0.0176006	0.838321
Ubtf	27.7235	29.324	30.8901	17.1928	20.2724	18.0569	18.1344	0.00132784	0.837783
Vps25	68.5599	63.8553	57.8264	38.6878	41.6438	33.8984	45.1187	0.00857251	0.837697
Dennd4b	22.8711	26.8435	31.5535	15.7824	18.3786	15.5641	18.3364	0.00101283	0.837694
Dap3	14.6984	11.4422	11.8407	7.17222	8.49876	7.17148	8.92945	0.0133363	0.836945
Lima1	99.7112	98.5657	101.565	48.3071	71.862	57.8839	72.8778	0.0013745	0.836931
Lyrm2	18.2924	17.2688	16.0113	10.6354	10.3487	9.39512	12.7563	0.000536544	0.836724
Zfp282	3.23278	3.77385	4.82378	2.18779	2.12488	2.97304	2.5958	0.0433747	0.836645
Sf3b2	74.9979	73.0717	74.3456	45.1462	49.2061	38.3423	53.352	0.00450346	0.836557
Pgap1	3.49438	4.01305	5.11662	2.36337	1.36129	2.84412	3.97138	0.0476339	0.836224
Vdac1	142.498	123.782	113.253	65.8679	89.0378	74.0205	88.3968	0.0299584	0.836133
Ocln	9.06807	9.07532	9.33205	5.25591	4.85559	6.28902	6.55218	0.00726694	0.835987
Gmppb	23.3253	19.7141	19.3301	12.5971	13.8319	14.3823	11.3115	0.0248995	0.835973
Itm2b	1082.38	1146.91	969.085	597.755	788.235	450.344	836.1	0.00323452	0.835566
Acvrl1	24.3706	22.8685	22.051	13.5231	16.7017	14.1583	13.4874	0.00083821	0.835428
Hmox2	99.0105	84.6846	70.956	44.6706	65.8317	46.3349	55.6949	0.0149462	0.834667
Pitpna	246.854	182.285	197.23	116.242	158.584	96.7736	150.979	0.0102614	0.834326
Ddx41	42.9539	40.5843	43.8059	24.0618	28.2563	24.2508	29.6298	0.0231976	0.834082
Dcaf8	23.1954	24.0215	24.6693	13.6581	15.405	13.7738	17.0831	0.000282076	0.833769
Setdb1	9.66782	10.2724	12.7966	5.86693	7.06141	7.50451	6.84528	0.00264196	0.833765
Bloc1s3	18.5152	16.6659	17.5712	10.6638	11.7406	10.0569	11.474	0.00427863	0.833176
Dnlz	12.8123	13.2848	12.8093	6.32224	8.92138	8.15323	8.99482	0.00060163	0.832983
Rps27l	331.102	232.809	213.169	134.671	185.169	146.53	180.782	0.0433949	0.832821
Ndufs2	126.966	114.106	110.591	60.0601	85.0043	64.2431	83.5095	0.0119444	0.83271
Rmnd5b	22.4885	25.2685	26.1345	12.481	18.4189	13.0437	17.5697	0.00747674	0.832709
Rsu1	95.4537	81.1032	80.059	43.7494	61.3274	46.1543	62.3818	0.0110312	0.832488
Pgpep1	9.88163	7.74247	6.68526	4.2283	5.13774	5.37355	5.47757	0.0142735	0.832351
Polr3k	11.7413	12.0916	11.6125	6.72706	7.0902	6.8861	8.77223	0.0449273	0.832051
Rcan3	6.70537	7.07663	6.20899	3.36813	4.19289	4.18072	4.87414	0.0214042	0.832009
Tmem43	53.0095	48.287	47.4668	27.5936	35.3771	30.4514	30.2857	0.00247269	0.831687
Dip2b	11.4794	14.6613	14.6965	7.99997	9.143	6.24718	10.5478	0.0111999	0.831466
Stub1	39.7784	38.7444	42.3036	22.3806	25.0384	26.0103	27.0152	0.0102856	0.831452
Mpv17l2	57.7844	48.9173	48.0541	25.9628	41.2743	27.638	33.7445	0.0217535	0.831222
Mrpl4	44.4321	41.3427	41.0312	20.5226	30.7498	24.1715	29.9394	0.0372602	0.831193
Was	51.0605	49.1728	52.6861	34.168	36.8008	22.3615	33.6444	0.0166398	0.830448
Sephs1	10.7725	11.9852	10.2906	5.62963	7.04068	7.47401	7.26168	0.000594827	0.829785
Med30	37.3761	28.6857	33.3533	20.3524	22.3088	15.4807	24.3333	0.00671995	0.829777
Cops3	28.9759	26.474	22.7935	12.3374	19.0055	15.1187	18.4394	0.0133354	0.829693
Strada	9.04975	8.45203	8.36222	4.60518	6.86093	3.97514	6.00086	0.0025773	0.829691
Shq1	4.98922	4.59301	4.33415	1.95038	3.14565	3.01879	3.40608	0.0124312	0.829095
Kdelr1	76.1243	75.5326	66.808	37.227	50.6326	41.2071	51.8859	0.00391961	0.82837
Bcat2	33.8348	44.2408	36.4851	21.1124	31.2384	19.0668	23.4582	0.0404037	0.828321
Clcc1	24.7847	24.1989	21.7606	13.6701	15.2385	12.3887	17.2628	0.022636	0.828015
Man2b2	63.3275	71.9166	71.4912	34.6224	48.2649	36.3564	51.9034	0.00198431	0.827939
Slc25a20	37.1936	29.7097	32.482	22.1614	24.7986	15.061	20.2395	0.00105693	0.827866
Lmf2	18.5404	19.4157	19.5849	12.3512	13.8635	9.97223	11.4297	0.0045427	0.827825
Mrps35	20.9679	19.3916	21.7006	10.6766	11.9806	13.5975	15.0786	0.0123626	0.827432
Dbi	334.585	321.204	296.048	173.125	227.759	144.873	241.794	0.00938744	0.82742
Uqcc1	9.77508	10.0527	11.3699	5.35289	6.15944	6.59714	7.67233	0.00509173	0.826956
Ankrd54	7.36803	8.1013	9.08314	4.65612	6.11453	4.6544	4.85453	0.00435986	0.826675
Cbx1	14.9073	13.5151	14.599	8.70661	8.61933	8.03427	10.1794	0.0278103	0.826493
Rhbdd2	3.68161	3.83155	4.26893	2.30856	2.68021	1.9365	2.79229	0.00053489	0.826248
Cenpl	5.05437	5.61127	4.26477	3.12949	2.64731	2.96855	3.56846	0.00849791	0.825913
Srp14	185.612	157.274	132.286	89.5867	109.367	90.9727	102.482	0.00129262	0.825861
Nt5m	11.0838	10.1598	11.3272	5.16865	7.27073	7.35191	7.08904	0.0147864	0.825824
Atp6v0d2	474.018	507.119	476.892	264.057	265.443	251.319	422.878	0.0119373	0.825576
Ncbp1	22.5282	21.4804	19.6653	9.60873	15.2852	12.6196	15.0135	0.00156952	0.825213
Zkscan3	11.2648	12.6986	14.489	6.81891	7.42668	6.92001	10.5483	0.0078159	0.825211
1600012H06Rik	19.32	18.8134	20.05	12.495	11.4175	12.813	11.2677	0.00027853	0.825162
Mea1	66.8782	53.426	46.3242	30.6824	40.7895	33.7957	32.209	0.0199522	0.825154
Mllt1	13.4267	12.7742	15.5351	7.73835	9.75851	9.04913	7.86774	0.000553847	0.824977
Gng2	9.08414	7.79844	8.13957	6.12073	5.16709	2.62872	6.68519	0.0489395	0.824043
Cdc5l	25.336	23.3768	23.4006	13.669	14.7335	13.9963	16.978	0.0468272	0.823627
Epb4.1	15.0311	14.1913	17.2106	10.3892	10.0483	6.80855	10.9797	0.00835013	0.823624
Aagab	23.2743	23.8572	21.594	13.9832	13.8785	11.2402	17.4791	0.0112399	0.823548
Gle1	12.0431	12.1153	10.8609	6.22347	6.43568	7.38512	8.76638	0.000507151	0.823213
Btd	21.3019	20.7983	18.7897	10.2106	12.862	14.8219	12.1932	0.0122961	0.822884
Atp6v0a2	14.1201	14.6989	15.3259	8.54423	9.90374	8.36665	9.48038	3.04706e-05	0.822582
Fut11	9.37699	10.5136	10.8212	4.57243	7.74198	6.34123	6.58826	0.00408347	0.822541
Bpgm	8.23782	6.64729	7.40003	4.06359	5.65374	3.62147	4.96789	0.0266888	0.822272
Ppp2r4	54.7284	53.5974	47.9093	28.2782	39.0076	29.023	32.1387	0.0170891	0.822255
Atg5	43.7868	41.4076	37.5077	21.5101	25.5132	22.7148	31.1107	0.00196811	0.822045
Def8	24.3527	23.4959	23.8331	10.7692	17.7521	12.6158	17.7533	0.0496802	0.821802
Nupl1	17.1373	18.2107	22.478	11.4456	10.2215	11.603	14.2141	0.01786	0.821465
Btbd10	8.34298	8.32775	9.15617	4.2906	5.72236	5.96351	5.22085	0.0123092	0.821437
Mon1b	6.61665	7.25722	8.52333	4.86516	3.99668	4.45212	5.05728	5.66036e-05	0.821046
Mctp2	2.32923	1.83175	1.92761	0.899264	1.04629	1.09521	1.93804	0.0138419	0.820674
Hsd17b11	108.785	95.2236	84.7756	55.1038	70.6291	42.7904	68.3545	0.00222277	0.820322
Atg16l2	4.43337	4.43404	4.57386	2.90117	3.15315	2.35965	2.59414	0.0191661	0.820315
Tpra1	13.4491	20.2854	17.3559	7.88664	11.7742	10.7388	11.4873	0.0347929	0.820211
Eef1d	113.406	95.2462	89.7148	53.8871	68.1374	57.81	64.6129	0.0344387	0.819344
Zfp358	7.94562	8.29061	7.05879	3.58368	5.00705	5.71675	4.76055	0.0226203	0.81932
Cnnm4	5.33799	6.06824	5.65101	3.25975	3.61107	3.54294	3.52869	0.0178491	0.818456
Cyb5a	322.204	272.316	230.795	150.06	192.099	129.731	203.473	0.0446467	0.81833
Stk35	9.20587	9.50885	10.3256	5.53101	5.27107	5.45216	7.47441	5.69666e-05	0.817722
Ghdc	7.01033	6.89709	9.07846	4.06811	5.12575	3.9906	5.58477	0.00307831	0.81735
Ufc1	93.8227	83.7202	77.3071	49.2569	59.4958	43.8212	55.6208	0.00692931	0.817002
Ctns	18.4637	18.8935	20.9393	10.0203	10.5363	11.258	15.7694	0.00147195	0.816557
Fcgr3	378.017	330.214	264.975	220.087	282.199	125.433	166.879	0.0246658	0.816493
Aldh3a2	44.0802	40.3384	43.1688	21.8974	26.2398	26.6954	29.306	5.1596e-05	0.816359
Vps8	8.78057	8.93689	9.26029	5.36654	5.64946	4.52134	6.46437	0.000524815	0.816231
Inpp5b	11.9637	12.425	13.9619	6.39781	7.51665	8.00555	9.36343	0.00108924	0.816201
Rtn3	153.525	153.022	151.199	86.3831	104.361	74.6443	108.155	3.6919e-05	0.81609
Zc3h4	10.4136	12.4769	14.8382	7.51026	7.03453	7.93231	8.28818	0.00139481	0.815922
Ndufb9	128.335	106.544	103.334	66.855	78.4441	55.1374	75.4962	0.0155904	0.81591
Rnpepl1	33.6691	41.033	44.3143	23.0641	28.7366	21.6916	23.4974	0.0024808	0.815082
Ubqln4	14.2047	16.3388	17.9923	9.67142	9.77426	9.4239	10.6643	0.00252228	0.814912
Kbtbd4	7.47556	8.0114	5.20863	4.25189	4.0634	4.05024	4.48097	0.0120323	0.814909
Ergic3	119.604	102.254	92.13	56.7274	74.1886	57.3496	67.4145	0.00763059	0.814357
Gripap1	22.7237	23.1415	28.0205	17.0299	16.1508	9.4227	17.5331	0.000429991	0.814163
Tusc3	70.5037	57.5738	55.8772	29.4251	42.5074	31.4927	46.3115	0.00129236	0.814088
Ddost	118.314	117.786	110.193	60.2582	77.967	61.6762	81.9433	0.00806917	0.813944
Scamp2	78.7865	83.0287	78.3223	41.5651	53.414	41.9303	58.4825	0.000991792	0.813744
Fam89b	94.5454	83.2718	84.4785	35.3586	66.3987	51.5675	60.057	0.0493041	0.813587
Faap100	9.7365	8.53241	9.33482	6.37108	6.67503	5.25547	4.13663	0.00479654	0.813544
Dusp22	22.5869	19.2043	19.4618	11.9983	14.354	9.51538	13.9043	0.0132596	0.812871
Armt1	7.13168	7.1744	5.7604	3.56145	4.60876	3.0357	5.07849	0.00489713	0.812457
Hn1	206.9	177.936	150.924	101.876	131.03	93.5285	108.679	0.0109973	0.812177
Keap1	22.5888	21.9975	22.4129	10.8494	14.8326	12.512	16.1989	0.00173023	0.812126
Dok1	16.1705	17.3947	17.1947	9.5753	11.9245	9.37246	10.3197	0.00269974	0.811875
Rpp21	36.1	25.8516	27.2194	15.4978	20.8635	16.5494	19.4402	0.00797249	0.811584
Gnai2	591.272	534.715	528.346	327.971	409.915	258.816	345.817	0.00384049	0.811527
Suox	6.11409	5.1015	4.65972	4.055	3.86641	2.49678	2.44621	0.0387046	0.811527
Slc29a1	155.706	159.842	138.763	72.3906	116.758	84.9548	93.9232	0.0163293	0.810118
Ywhab	219.056	196.284	194.76	112.451	122.19	110.825	148.679	3.00605e-05	0.809974
Mcat	8.42014	7.45184	8.98408	4.10495	5.18466	5.31911	5.50189	0.0303144	0.809848
Trappc2l	106.5	100.725	94.6614	51.6221	71.8496	54.2511	66.7326	0.00844329	0.809823
Chchd1	57.0475	45.9928	44.0973	26.926	30.5777	25.6976	35.9328	0.0171249	0.809808
2700029M09Rik	27.9785	28.5303	29.5061	16.3674	13.7107	13.6136	25.9314	0.0107614	0.809653
Hibadh	35.7024	34.8089	31.8734	17.1651	23.8007	16.3715	25.5265	0.00271894	0.809523
Sipa1l3	9.08951	11.8596	13.7858	7.80835	6.56031	5.88197	7.84495	0.00197105	0.809407
Zer1	4.32199	5.08424	5.78676	3.01899	3.75195	2.16267	3.34283	0.0042568	0.809288
Ppp1r11	35.3548	27.8192	24.6356	18.9219	17.8099	17.6223	16.6852	0.00812826	0.809233
Tarbp2	9.66911	9.03595	9.56731	6.24095	4.81255	5.64499	6.15419	0.00609974	0.80898
Slc12a9	7.72627	8.06941	9.46178	4.8122	5.56273	4.26079	5.77703	0.0158817	0.808944
Hsbp1	136.901	111.685	107.818	63.5869	80.6219	66.3964	77.6376	0.000113538	0.808804
Bhlhb9	2.7693	2.98388	1.88022	1.09639	1.8567	0.979173	2.22088	0.0175203	0.808588
Lman2	68.6006	64.8947	62.1272	36.0663	43.4209	34.1617	44.5029	0.0004788	0.808552
Poll	5.67843	5.4214	5.44956	2.9393	3.77412	2.80253	3.84313	0.00585024	0.808383
Psen2	109.057	112.71	105.66	54.3471	84.2051	48.1256	77.9314	0.00925292	0.808206
Ptcd2	22.925	21.4417	20.8651	11.6068	14.3999	13.3954	13.2979	0.00273643	0.808182
Csrp2bp	16.1672	18.9869	18.6643	9.36687	10.6307	10.2126	13.2632	0.0218722	0.808136
Ppp2r5a	58.7941	55.4943	66.7407	37.3635	34.4643	30.6208	43.8104	0.000227634	0.808036
Skp1a	101.894	94.0459	81.3191	51.4244	59.1912	47.8006	65.5867	0.009367	0.807987
Snx6	47.3215	43.2863	41.0965	25.0827	26.1891	24.8349	30.2751	0.015795	0.807879
Fnta	41.8576	37.949	31.5008	18.6771	23.7017	23.8015	23.72	0.00123587	0.807849
Dnajc4	22.9268	23.3095	27.0633	15.0247	17.7938	11.509	14.8498	0.00101058	0.807597
C330006A16Rik	11.0635	11.8725	11.912	5.95863	6.65596	6.39068	9.11622	0.011994	0.80753
F7	346.934	333.209	367.203	187.355	203.242	190.311	264.683	0.000389651	0.807383
Itgad	28.1451	25.5594	35.1247	17.0001	14.3388	18.1911	22.1619	0.000215846	0.807293
Tusc2	18.144	16.3414	16.6214	8.89347	11.4107	10.254	10.6772	0.00202249	0.807227
Ubl7	33.4561	29.3895	27.0572	18.697	20.1589	14.6691	19.0225	0.00115925	0.807169
Slc5a6	5.15301	6.29657	6.30912	2.28944	4.26637	3.68096	4.07477	0.010279	0.806976
Derl2	28.7773	24.4832	24.1978	14.9017	14.652	15.0427	17.8888	9.38053e-06	0.806944
Sh2d7	2.81027	2.36848	2.87874	1.13231	1.80266	1.46073	2.08503	0.00592993	0.80671
Tnfsf12	36.3066	33.697	32.1197	14.2429	24.6185	22.7599	20.6948	0.0390552	0.806236
Poldip2	20.2472	21.523	20.2634	10.9426	13.1711	11.3709	14.5057	0.0153843	0.806171
Eml3	21.3261	21.5156	22.7961	12.7453	13.8483	11.0762	15.2123	0.000511574	0.80596
Ndufb4	90.8809	76.1203	61.0969	39.8012	51.4975	41.7254	50.7717	0.0345758	0.80586
Isoc2a	78.1319	73.3542	73.0234	39.0827	46.942	36.3081	58.5324	0.00416957	0.805689
Brd3	7.61144	8.33324	9.21977	4.2799	5.39877	5.42886	5.14768	0.00491156	0.805686
Polr3gl	13.882	13.1389	11.9353	9.75408	9.52628	4.65655	7.41934	0.00661937	0.805412
Lyrm4	33.8632	31.8947	29.2095	17.3683	17.2443	17.1769	24.6529	0.00733101	0.805138
Rdh14	11.1839	11.6913	11.3247	5.13227	6.52319	7.64299	8.21029	0.00369004	0.804921
Trerf1	8.4958	8.49223	9.19898	6.7523	5.73992	3.04294	5.51593	0.00123274	0.804621
Diablo	26.4295	23.0137	21.4287	12.9299	14.0676	15.4389	14.5683	0.000228973	0.804611
Zfp952	3.89796	3.71575	4.95245	2.42443	2.12964	2.42025	3.11572	0.03623	0.804509
0610010K14Rik	49.8525	42.2077	46.1786	27.6165	30.7704	23.4552	29.3429	0.00375431	0.804438
Ralbp1	30.5028	29.2448	29.7056	15.7855	17.2271	17.6598	21.2538	5.40223e-05	0.804283
Tmcc3	29.355	28.3139	31.2444	15.373	16.1031	20.0664	19.9421	4.95254e-05	0.804203
Cklf	48.5009	43.8604	42.5956	22.6182	31.1457	25.2912	29.4449	0.00156923	0.804106
Dap	87.8114	88.2472	87.1251	47.5302	57.9135	40.3013	65.8631	0.00129368	0.804106
Trp53inp2	32.5721	35.7845	31.5975	16.6987	17.1998	16.8913	29.5031	0.0184693	0.803494
Arhgef11	9.68158	12.228	12.3884	6.68778	6.26205	6.51543	8.06379	0.00419969	0.803217
Grn	435.774	523.651	470.743	235.785	361.134	216.312	335.074	0.00294506	0.802929
Snapc5	62.5133	50.7473	53.4947	31.652	32.6497	32.4918	36.9341	0.000835693	0.802058
Hspbap1	4.49731	4.62827	4.24909	3.12755	2.9825	1.90317	2.69281	0.000379215	0.801951
Igbp1	43.2965	41.042	32.563	23.1842	27.3939	18.9713	24.1318	0.00882406	0.801539
Vps72	33.4812	27.5771	28.5299	15.5345	19.3594	18.3439	18.5055	0.00172845	0.801033
Slc25a11	74.5807	73.5246	65.9372	39.3062	47.1821	38.7186	46.1849	0.00239728	0.80083
G6pc3	31.5441	33.7753	35.7589	15.3974	22.0559	18.0673	25.3991	0.000370925	0.800761
Sec61b	163.494	151.418	147.175	90.8951	100.593	72.8066	105.705	0.00995092	0.800758
Zfp764	3.97799	3.98922	5.08313	2.23769	2.52104	3.29754	2.36358	0.0294724	0.799968
Coq2	18.7669	21.2823	20.4288	10.1981	13.2916	11.8391	13.0227	0.00031814	0.799817
Klhl36	13.6698	13.3348	15.5822	6.6748	10.1285	8.00487	9.23299	0.00455434	0.799806
Wdr11	16.8344	18.7157	20.2171	10.2016	8.75849	10.0047	15.6121	0.00285464	0.799696
Adnp2	4.98395	5.01582	4.73274	2.75591	3.69771	2.76951	2.53035	0.000472741	0.799156
Bnip3l	92.736	86.0002	84.004	40.5351	50.2293	43.1977	75.9433	0.0433532	0.798985
Ppp1ca	432.633	351.835	327.695	214.909	262.505	191.925	219.015	0.0036889	0.79878
Leo1	12.7484	13.6231	14.2546	7.18091	9.48932	5.78247	9.97809	0.0015676	0.798769
Naglu	44.8282	52.0974	50.4551	22.5837	34.0046	25.3088	35.7991	0.00311133	0.798723
Txnl4b	5.79985	4.57717	5.2708	2.69257	3.09889	3.52054	3.16315	0.0122033	0.798533
Mtf1	6.10283	6.02073	6.46589	3.19148	3.86855	3.18096	4.58268	0.000244991	0.798508
Slc39a11	25.0104	24.9593	23.868	10.7751	16.5819	12.4843	19.0662	0.00338608	0.798072
Ift20	35.5908	33.6543	34.5175	20.733	23.4243	17.3579	21.2617	0.00128591	0.797947
Ppdpf	38.0121	27.8972	34.1858	19.0482	22.6999	16.2847	21.7673	0.0115354	0.797445
Dusp3	49.9704	41.0248	41.341	22.9393	28.7517	26.3652	27.4463	0.00265739	0.797384
Gpaa1	30.3421	32.9393	33.5121	14.987	26.7625	16.368	19.0349	0.034252	0.797293
Hdac1	50.9512	43.9771	49.7083	28.2625	31.829	23.7059	31.4873	0.000677261	0.797205
Nono	88.371	81.3919	71.7646	46.9044	48.3212	43.2518	53.9848	0.00230128	0.796939
Pip4k2a	41.7018	38.7709	41.1855	27.1749	23.9634	15.3817	30.3818	0.00651941	0.796676
Cdk4	51.1228	51.8206	46.1778	27.0635	34.0209	25.2419	32.4443	0.0421017	0.796607
2810428I15Rik	91.7902	70.249	68.5936	35.5296	48.9551	40.5418	58.6368	0.0352101	0.796433
Pet100	34.5129	25.4627	23.1422	16.1348	18.9271	15.1036	15.9934	0.00171357	0.79621
Vsig10l	2.40235	3.26101	3.24889	2.32604	1.96874	1.48137	1.29611	0.00642353	0.795834
Ovca2	10.1803	6.52907	6.67588	4.84182	5.1894	3.91114	4.63963	0.0384576	0.795479
Parvg	86.2853	78.804	80.9889	42.4296	53.6108	33.2015	66.4695	0.000169713	0.795405
Hexa	488.13	466.326	399.561	219.983	327.495	217.097	311.959	0.00305691	0.795083
Polr2a	47.5029	60.4136	58.1966	35.732	29.7221	24.6148	41.951	0.000464854	0.794883
Mrps17	28.0829	26.9366	26.8764	15.1193	16.1187	15.0245	18.8065	0.00448204	0.794784
Ap3d1	41.6269	47.9039	48.2929	26.5678	26.8823	26.1804	29.8889	0.00019905	0.794783
Abhd10	7.48689	8.60915	6.10417	3.43385	3.8618	3.98016	6.34741	0.018806	0.794757
Nelfb	30.9315	31.3289	30.145	16.8388	19.0093	17.8009	19.7624	8.50878e-05	0.794671
Wrnip1	24.0922	24.2669	25.5102	12.0031	16.255	14.3644	16.0457	8.20107e-06	0.794495
Il18	334.262	271.334	266.038	138.651	161.053	161.64	231.066	0.020377	0.794405
Pgrmc2	18.4344	16.9752	16.9188	8.91648	10.1906	10.9747	11.4677	0.000463759	0.794405
Zfp623	5.1806	5.28028	4.96159	2.73652	2.90535	3.76137	2.82522	0.0126308	0.794233
Gas2l1	50.6658	56.8535	59.193	26.6088	36.8328	35.6115	33.3183	5.57935e-06	0.794135
Rfwd3	9.16569	9.11111	9.84516	5.02732	5.41535	4.78092	7.07362	0.00454416	0.79361
Faf1	9.6183	8.90826	8.88298	4.88284	5.55334	4.53593	6.75312	0.000399899	0.79337
Ndufv3	118.948	104.327	109.42	56.19	84.0892	52.9479	70.6195	0.0127383	0.793119
Fbxo46	6.63788	5.51308	5.9987	3.90989	3.68195	3.74084	3.04047	0.0257791	0.793064
As3mt	8.26049	9.82895	6.57044	3.78242	6.04052	4.42602	5.28238	0.0330084	0.792869
Retsat	7.49877	7.06546	6.12591	3.74463	4.61311	3.35251	4.65852	0.0344243	0.792143
Dgcr6	12.2833	11.0185	9.53937	5.20508	6.83627	5.81712	8.13227	0.0332121	0.79204
Trim11	18.9825	20.3535	24.5099	11.9412	11.4275	11.338	15.8318	0.00321158	0.791898
Psmg3	16.8585	14.8406	14.2819	8.29004	8.46976	9.72137	9.90143	0.0393824	0.791707
Mtx2	33.5592	30.8703	35.4702	15.0439	21.7684	17.7018	24.51	0.00117159	0.791243
Stoml1	6.43607	6.48906	5.73047	3.08289	4.43193	3.50378	3.71553	0.0340174	0.790917
Tmem256	137.605	114.051	105.556	61.6132	77.402	61.4892	81.9697	0.00676295	0.790834
AF251705	231.406	181.564	180.136	108.663	110.041	97.5152	152.745	0.00398843	0.790728
Dgcr8	7.14344	8.23877	7.81959	3.48395	4.87643	5.16751	4.79214	0.0153079	0.790498
Sirt7	58.6407	57.4754	65.7273	34.3278	39.5548	30.9265	38.8253	0.000981357	0.789995
Spg7	26.9043	28.4458	27.8116	17.5176	18.0517	13.1485	16.9575	0.00030465	0.789983
Maz	53.9545	59.4577	62.224	30.0952	35.2102	34.4305	38.9796	0.00225459	0.789908
Ap1b1	21.3063	21.3083	20.9872	11.9686	13.714	11.4208	13.0995	2.30277e-05	0.789662
Plin3	86.2925	87.3933	74.2261	45.7462	46.1912	50.2165	53.5143	1.11096e-05	0.78935
Usp22	25.6137	30.1334	25.6778	14.2329	15.2743	17.6405	17.1017	5.69825e-05	0.789322
Cat	74.8633	87.5666	76.9638	44.4059	50.8447	30.1146	63.5012	0.0287795	0.789024
Suds3	36.1126	27.278	29.783	18.6086	20.532	15.0574	19.2882	0.00087174	0.788928
Osbpl2	15.9025	14.4973	16.6358	8.11226	10.0322	9.86404	9.07199	0.000346504	0.788799
P2ry13	48.8476	57.4789	52.3987	27.7418	37.7049	31.2489	28.4461	0.00411433	0.788551
Wdr13	11.2964	13.4995	17.7498	7.4978	7.70984	7.04057	11.2419	0.00989102	0.787655
Tmem59	136.693	122.702	118.232	67.4434	81.426	58.1392	90.2653	0.00118556	0.78727
Cd164	657.989	589.959	583.714	311.002	364.146	277.606	488.826	0.0107193	0.787046
Rpap1	4.00904	5.14707	6.15919	2.78138	2.95688	2.65532	3.63795	0.0452631	0.78698
Mrps5	18.1347	17.3198	16.4045	10.2073	9.38475	10.5491	10.6144	0.0350297	0.786305
Elp2	24.2851	23.7263	22.903	11.9093	14.6746	12.87	16.2761	0.00100942	0.786179
Smdt1	241.254	195.464	172.915	119.178	139.518	100.019	120.237	0.00815779	0.785677
Abhd3	15.3557	15.6317	10.9051	4.74127	10.2973	6.1003	11.7485	0.0342867	0.785554
Fbxo22	33.8467	39.0183	40.2471	20.3029	18.1727	24.4306	25.9035	2.31033e-05	0.785337
Saysd1	6.52471	4.51686	5.07723	3.00137	2.68072	3.9196	3.03235	0.00180623	0.785141
Gskip	14.2995	13.0197	10.9826	8.11246	7.52515	7.8901	6.50549	1.7957e-05	0.784683
B3galt6	5.16308	5.87874	5.16794	2.44665	4.06209	3.2885	2.89677	0.00509219	0.784439
Hmgcl	94.3088	89.4151	84.9583	42.8576	59.5916	42.9739	65.2244	0.00729181	0.784083
Tradd	58.2417	47.066	48.344	28.5044	33.6885	28.9701	29.2502	0.00261955	0.783818
Zfp84	5.86264	6.42666	6.16432	3.28942	3.46387	4.12592	3.55926	0.0188123	0.783592
Gpn3	14.4376	13.9965	16.8812	7.89559	9.71628	8.8701	9.00438	0.00640829	0.783577
Ccdc80	34.868	40.3707	35.1898	17.4101	22.3816	21.0226	25.6625	0.00401619	0.783298
Macrod1	16.9425	16.743	16.7615	9.11275	11.7673	7.52443	11.0854	0.0157364	0.783226
Rin2	56.0714	57.1879	54.925	29.083	28.1291	30.4504	44.0419	0.00821582	0.783224
Rap1gds1	26.5892	28.6749	30.055	16.2339	14.3593	16.2061	19.9945	1.35395e-05	0.783123
Dcp1b	4.66411	4.65066	4.92082	2.08905	2.70005	2.81767	3.51683	0.000715698	0.782918
Ints5	8.18214	7.94692	8.60222	3.99649	5.37354	5.50452	4.45954	0.0104073	0.782646
Fgr	119.844	102.977	106.101	62.9195	67.3132	62.1004	64.9728	2.17884e-05	0.782338
Cdc16	20.5341	19.514	21.1136	12.3252	12.0693	11.3956	12.0317	6.54699e-05	0.782245
Srd5a3	50.152	51.6582	48.9395	25.1031	31.6149	26.234	34.9449	7.72302e-05	0.782216
Ckap2l	8.06113	7.83602	6.19632	2.83785	5.48991	3.95463	4.97473	0.0330152	0.782083
1190002N15Rik	10.0424	8.13332	11.8916	4.83454	5.02353	5.87377	7.75755	0.00439754	0.781952
Atp5c1	228.659	191.261	166.751	100.355	130.168	94.912	133.167	0.0119855	0.781739
Thap7	19.4455	16.9881	19.087	9.50351	11.0295	12.394	10.4525	0.00149285	0.781718
Cd3eap	15.2095	13.2235	16.6889	7.7471	10.2002	9.36836	7.93399	0.0472288	0.781693
Uxs1	55.7616	50.566	43.792	24.3302	32.8789	26.6077	33.391	0.000450556	0.780909
Pik3cd	25.491	29.5806	32.3394	20.424	19.112	12.4987	16.1915	0.00155831	0.780772
Ndufaf7	4.89181	5.27489	4.66896	2.58759	3.97283	1.24735	3.75098	0.0418852	0.780598
Comtd1	19.1947	16.1404	15.2392	8.19007	11.9117	8.37923	10.9679	0.0201514	0.780452
Nr2f6	25.1238	25.2815	26.5264	10.1733	17.4473	17.2269	15.165	0.00115436	0.780362
Ttc13	12.9909	14.7897	12.6607	6.17862	8.30596	7.0369	10.0153	0.00392833	0.780358
Plod3	140.957	135.387	129.286	66.5856	89.4782	71.2356	89.1175	0.015575	0.780119
Tmem62	7.63973	8.1048	7.43794	3.6486	4.19532	5.30849	4.9021	6.12383e-06	0.779749
Usp5	37.1917	38.061	35.1575	18.0219	24.6397	20.0202	23.3864	0.00674413	0.779731
Ttpal	7.7688	7.96985	8.00785	4.91296	4.75965	4.18363	4.63234	0.00034931	0.77951
Dvl2	7.35368	9.45627	10.5436	4.27527	5.60602	5.98901	5.42558	0.0049885	0.779349
Pycr2	23.1612	21.0692	20.9599	10.1099	14.5109	12.7752	13.3789	0.0248559	0.779211
Rhot2	8.90503	10.5147	11.7034	5.86041	6.67533	5.29663	6.38481	0.00672485	0.778819
Gkap1	3.07639	3.90399	3.6232	1.30691	2.29068	2.36572	2.26945	0.0445689	0.778503
Ndufa8	115.431	103.055	98.3323	50.8436	70.6238	50.6071	74.5189	0.00751799	0.778413
Arhgap39	19.6259	24.5834	27.9932	10.5173	14.4324	11.6696	19.5599	0.00434632	0.778387
Ei24	41.2895	40.0511	37.3064	20.7215	24.8182	19.674	27.0935	0.00385046	0.778185
Arhgef18	5.58475	5.65853	7.67059	5.11681	3.14954	2.40265	4.02577	0.0139766	0.778104
Aktip	9.70288	10.8036	8.07157	4.90529	4.42223	7.58737	5.29257	0.00360288	0.777858
Pccb	19.2934	20.4539	19.6968	9.22548	12.1328	8.72383	16.1146	0.0477226	0.777519
Sike1	12.5923	11.3465	11.429	6.69549	6.84849	7.02003	6.91142	1.79908e-05	0.777478
Lrrc14	10.2711	10.2845	9.1681	5.5941	5.30404	6.38832	5.79416	0.00337824	0.777253
Mdc1	5.5694	6.35355	8.04173	3.30519	3.51479	3.85326	4.81758	0.0286816	0.777028
Slc12a7	35.616	42.5631	38.7365	16.1022	29.719	19.7712	25.1779	7.1112e-05	0.776566
Slc39a12	3.24668	3.27646	2.5029	1.19494	1.84958	1.65501	2.28667	0.00559834	0.776483
Tmem109	68.9156	69.5512	67.7348	32.2771	47.1406	33.3089	47.3089	0.00378376	0.77622
Clec7a	777.66	840.751	746.122	426.922	450.549	449.118	508.284	4.42304e-05	0.776008
Scrib	8.31328	9.57308	11.8827	6.15917	6.35557	4.65416	5.90676	0.000393678	0.775908
Pigx	39.1311	27.6008	30.5452	17.0708	22.4003	15.7193	20.2116	0.00635656	0.775357
Zfp688	7.73805	8.85164	8.12354	4.5809	5.11966	4.59021	4.83832	0.029894	0.774953
Nudt13	5.17997	5.46458	6.33057	2.45718	2.86615	2.90535	4.89625	0.0112422	0.774514
1810030O07Rik	24.4957	23.3535	25.135	9.79622	14.9921	13.5278	18.1793	0.00530715	0.774386
Tmem160	88.0947	75.9061	73.2929	43.1002	51.6394	40.7193	48.2348	0.002983	0.774214
Anapc1	10.5208	11.6886	11.2565	6.53331	5.47382	6.06787	7.79877	0.0223133	0.773814
Rfx1	5.88909	6.40635	6.81878	5.7332	4.4938	2.13971	2.3982	0.015298	0.773641
Neurl4	9.10867	9.92984	13.1844	5.9979	5.96053	6.41459	6.51114	0.00430281	0.772955
Nmnat1	4.49256	4.63431	4.03954	1.98151	2.13358	2.43093	3.60482	0.0192164	0.772692
Peli2	8.05428	9.94283	9.16707	4.657	5.857	4.03456	6.41565	0.00674975	0.772597
Mars	21.3756	22.1985	21.5994	9.78419	11.4991	12.7262	16.3194	0.0105652	0.772579
Unc50	42.6761	37.7246	36.3897	19.4931	24.9123	20.5667	25.2348	0.00034217	0.772577
Nudcd2	25.3018	21.1855	22.5909	11.6281	13.9635	11.8967	15.842	0.0153614	0.772357
Sema4a	62.5536	61.0012	69.4381	36.3109	42.6312	28.3623	41.7235	0.000424011	0.772311
Stoml2	38.7215	30.4352	34.604	17.8381	21.2473	18.8704	22.1464	0.0134583	0.77221
Sdhaf2	23.4034	21.7465	19.3279	11.7181	14.3334	10.2692	13.4311	9.47704e-06	0.771965
Fbxl14	35.4474	38.7127	38.8806	18.3858	23.4783	22.7805	22.559	0.00088051	0.771637
Fam96a	211.163	187.162	178.317	94.5937	129.244	77.3008	143.789	0.0135449	0.771623
Mrps36	35.271	26.4155	25.5311	14.068	18.5732	14.606	20.0267	0.0476083	0.771596
Slbp	29.964	29.6291	30.4552	17.6708	18.1237	14.0374	19.5694	0.0014016	0.770968
Loh12cr1	8.78548	8.6477	9.47304	6.16097	5.64314	2.8808	6.0234	0.0100611	0.770501
Gadd45g	118.552	133.151	133.406	53.3642	90.7136	49.8036	102.775	0.0256216	0.77038
9130401M01Rik	52.6268	51.0439	45.2804	23.3322	28.0143	30.7771	32.5719	0.000404383	0.770175
Mrpl40	35.4868	29.3088	28.2788	15.1881	19.3718	17.4462	19.6421	0.00550934	0.770043
Ppil2	41.8196	36.2477	36.5503	21.7354	23.1393	19.4657	23.8791	7.60643e-06	0.769886
Galnt2	15.8071	17.301	14.4524	8.16337	9.20205	7.98048	11.241	0.029312	0.769755
Chmp5	112.834	95.0805	83.5504	53.8761	56.8785	51.4148	62.1291	0.00277125	0.769635
Kdelr2	40.7307	42.9686	36.9015	19.019	26.3194	22.2806	25.1706	0.00079356	0.769586
Sil1	21.3956	20.8182	19.8825	8.73792	14.9196	9.45872	14.6411	0.00649988	0.769458
Tmem181b-ps	4.38597	6.05125	7.6676	3.46419	3.25498	3.18162	4.00442	0.0194892	0.769313
Ensa	64.178	57.645	53.4252	37.0656	31.4669	30.6551	35.5886	3.55866e-06	0.76919
Rint1	3.30976	3.35103	3.94105	2.11962	1.97703	1.69832	2.33603	0.0172802	0.769121
Polg	10.5615	12.6006	13.3435	8.47119	6.99924	5.83615	6.74691	0.00303861	0.769105
Mien1	117.92	92.904	84.8127	49.3757	66.3387	51.4676	60.1279	0.00245876	0.768961
Efemp2	6.96076	6.64528	5.92923	2.82304	4.78099	3.02721	4.36657	0.00684503	0.768912
Fermt3	110.468	108.424	117.671	63.0202	75.1623	40.3733	80.2016	0.00587385	0.768893
Tcf3	19.5063	19.7563	20.5956	9.72106	12.3386	10.4398	13.4961	0.000540052	0.768794
Gnl3l	7.63727	6.56616	6.45408	3.13334	4.5086	3.65635	4.55982	0.00714375	0.768787
Tada1	16.8446	15.3732	15.5433	7.96988	9.37119	8.46334	10.8858	0.000254423	0.768686
Tmem261	27.7092	23.3179	22.8128	15.5081	14.3107	12.4056	14.5044	0.000632152	0.76858
Ppcdc	7.64995	8.20714	9.72304	5.64535	5.60496	1.9352	6.44866	0.0459862	0.768461
Tssc4	17.2444	14.5025	15.921	9.00223	8.71141	6.64535	12.2286	0.025229	0.768039
Tbc1d13	34.2676	36.8349	35.1578	18.6024	20.2285	20.4266	22.323	0.000973098	0.767961
Casp6	16.6809	16.1333	14.7332	6.44868	13.7253	5.59055	10.7202	0.004189	0.767822
Clta	645.517	522.526	511.392	282.374	362.729	278.835	364.527	0.00119352	0.767215
Sdha	123.316	130.942	117.923	63.0528	78.0398	58.2973	86.1147	0.000579316	0.767172
Mrps33	48.4442	39.1703	32.4445	19.1257	25.6976	18.7559	28.5025	0.00712035	0.767164
Fam134a	58.8207	56.2408	58.3591	26.3376	34.5203	35.6297	36.4627	5.72612e-06	0.766769
Slc25a10	6.06555	7.33616	7.16639	3.10747	4.75789	2.79175	5.08153	0.0376261	0.766333
BC002163	91.9932	73.0265	65.3629	45.8946	48.6192	33.9704	48.038	0.0238084	0.766314
Mrps24	53.8842	46.8642	39.6954	20.6071	33.4364	25.1892	28.3354	0.0246269	0.766082
Msmo1	68.4259	71.1717	61.8888	34.0883	35.5013	44.8264	39.8529	0.00039398	0.765771
Vkorc1	55.0481	56.592	51.3133	24.91	34.1083	29.1451	36.5938	0.0144993	0.765744
Cox19	37.3629	32.1985	31.8338	18.1079	23.1408	17.9848	18.3678	0.00110767	0.765566
9030624J02Rik	33.855	31.7119	30.2516	17.1593	18.5993	16.2853	21.2685	0.000284882	0.765362
4930404N11Rik	97.7106	122.874	124.542	51.3384	61.8396	94.8003	56.1151	0.0107466	0.765276
Uhrf2	17.6659	19.2209	21.9334	12.6367	8.02173	11.6091	12.72	0.00352883	0.765231
Ppp1cc	93.5108	96.4394	91.6149	50.5632	57.1314	45.1116	62.6062	2.67857e-05	0.765137
[truncated: 2,316 more rows]

## Sheet: WT_ctrl_vs_WT_zym_24h_P0.05
Gene_ID	WT_ctrl_rep1	WT_ctrl_rep2	WT_ctrl_low_rep3	WT_zym_24h_rep1	WT_zym_24h_rep2	WT_zym_24h_rep3	WT_zym_24h_rep4	tukey_WT_zym_24h_WT_ctrl	Fold change
Gm2694	0	0	0	6.16827	7.04967	11.0156	9.30199	4.97674e-06	336.356
Atp6v0c	6.10505	6.22935	5.50581	724.759	829.648	807.687	740.013	0.00288084	172.919
Ptx3	0	0	0	3.3455	6.24938	4.7015	2.19007	0.0404186	165.864
Slamf8	0.052845	0	0.074932	5.51029	13.3236	9.10622	8.82792	0.0265238	161.86
Lcn2	0.623594	0	13.7999	521.621	565.949	461.434	270.008	4.99228e-07	125.253
Orm1	0	0	0	2.08225	2.7824	2.98761	2.12863	5.91675e-05	100.809
Slc6a12	0	0	0.147535	6.12813	7.77671	6.79351	3.78747	3.47952e-06	99.3226
4933430I17Rik	0	0	0	1.73642	2.1095	2.39305	1.12861	1.43622e-05	74.6758
Cbln1	0	0.081008	1.7189	27.2283	25.9712	49.7901	36.037	4.22811e-06	73.2282
Cxcl3	12.2803	6.36771	167.159	2868.32	3306.39	3371.64	2209.75	2.43734e-05	63.237
Calcr	0	0	0	1.25598	2.60624	2.09571	0.116019	0.0120857	61.7395
Stac	0	0	0	1.4139	1.97804	1.31671	1.19568	0.0121367	60.0433
AA467197	0.775855	4.31279	14.7046	122.974	410.882	246.059	341.347	0.0142846	56.3688
Tnfaip8l3	0	0.056169	0.16633	4.58363	5.11009	5.62298	2.11746	0.0473955	54.3696
Ccl17	5.87257	14.1534	51.8056	752.265	1209.79	1154.06	748.135	0.000194516	53.7227
Mir6972	0	0.686106	0	8.03621	12.0002	14.3223	5.3045	0.0456553	50.5825
Klk9	0	0	0	1.32837	1.31644	1.61349	0.605536	0.0228134	49.6383
Gm5424	4.55391	4.18028	9.68596	210.756	223.205	254.183	229.264	9.23287e-11	49.541
Cmklr1	0.282946	0.222017	0.666138	14.676	22.2915	15.8309	10.034	0.00202544	49.5102
Tarm1	0	0	0.877464	11.8787	14.2037	11.0009	9.20029	0.0258436	47.4531
Ntng2	0.072501	0.388806	0.297743	11.5263	13.8679	9.83071	2.85061	0.0292205	44.4392
Alpk2	0.014873	0	0	1.08401	1.43836	1.16717	1.06153	2.83522e-08	42.2298
H2-M2	0.27585	2.35371	1.52539	27.1906	44.4975	70.8232	32.0114	0.00785577	41.0399
1700011B04Rik	0	0	0	1.25492	1.01454	1.05963	0.623823	0.000144061	40.5291
Gpr176	0	0	0.097198	1.69121	1.45707	2.30877	2.41797	7.56264e-08	40.4417
6530402F18Rik	0	0.117261	0.479198	8.31914	9.66806	6.90744	3.13314	0.0013177	40.3868
Vsig8	0.088605	0	0	1.51255	1.56223	1.92386	2.22157	4.72787e-10	38.8124
C1s1	0	0	0.129676	2.06682	1.85226	2.55382	2.32308	0.016767	38.7327
Gm21949	0	0	0	0.664885	1.6811	1.01268	0.347542	0.0292781	38.062
Mmp14	1.4171	0.849715	9.87855	115.752	143.175	107.778	80.1187	6.73886e-06	36.4973
Susd2	0.13117	0.05889	0.465604	6.85522	7.09426	8.78431	3.91564	0.000102239	35.3986
Fam181b	0.578393	1.16609	1.82799	29.0921	33.6722	33.1985	22.5983	5.46218e-08	32.311
Nags	0	0.060289	0	0.899992	1.22411	1.61198	1.28612	0.0385389	31.956
Gpr84	1.81401	2.49956	6.8296	99.7514	89.6758	94.853	60.1192	2.97569e-07	30.6408
Hp	2.81004	2.2263	10.1113	120.816	131.171	98.2591	77.197	0.00128369	28.04
Dnmt3l	0	0.245174	0	2.52809	2.31979	3.1435	1.392	0.000146266	27.4742
Rnf186	0.076858	0	0	1.04621	1.38058	1.34722	0.497169	0.0142101	24.7157
Dcstamp	0	0.597617	0.326287	2.76965	4.87674	6.74078	9.5804	0.00324311	23.5057
Aoah	0.508572	0.503542	1.83903	17.5505	20.9149	16.2422	13.828	0.0153175	23.2573
Igf2r	0.291589	1.37338	0.728101	14.1422	17.4998	16.6466	9.45154	0.00038232	23.2004
Slco4a1	0	0.226423	0.515155	4.35529	4.73875	5.72277	3.9411	0.00519306	22.4078
Cfb	89.7913	81.5709	128.397	1677.59	1757.14	1848.91	1357.66	1.81942e-09	22.1484
Tnip3	0.180084	0.732414	0.54059	9.45278	8.13646	9.07573	7.47769	5.15492e-05	22.0481
Itgam	2.23795	2.92157	8.54184	68.6722	91.5474	67.5981	71.2737	0.00850988	21.6784
Ccl9	40.0322	37.1654	38.972	535.049	634.365	665.724	535.782	0.000321332	20.3924
Anpep	3.27909	10.1286	15.4905	135.718	188.465	145.526	116.341	3.82354e-06	20.2134
Ppm1n	0.230034	0.266119	0	2.37838	2.92643	3.7833	2.66231	2.01931e-06	19.8782
Clec4e	19.8175	18.3312	35.7409	385.078	471.027	373.53	230.996	0.00592949	19.7424
Blnk	0.22728	0.916116	0.072896	5.02842	5.83144	9.6316	5.00978	0.0001003	19.4495
Dhdh	0.137681	0.114421	0	1.6077	1.89842	1.98737	1.15949	0.000266488	19.1791
Kcnn4	0.28829	0.903304	0.632431	7.63719	8.64635	11.2843	9.22899	4.95747e-06	19.1769
Rrad	0.167606	0	0.291165	3.59666	3.22731	1.83537	1.7647	0.0409502	18.8343
Pmp22	0.698123	2.24304	4.52795	34.2624	40.0191	37.8504	29.2647	0.00183229	18.694
Slc11a1	4.06209	8.19112	10.5173	103.006	136.641	108.433	66.7616	0.000917499	18.1431
Adora2b	3.07617	2.48477	4.26155	41.7718	50.0245	51.1316	31.6232	0.000209701	17.6016
Krt222	0.038898	0.045695	0.138256	1.51846	1.26064	1.19404	1.23351	3.10107e-05	16.4369
Fam20c	5.45172	6.58977	7.02595	74.1561	90.7615	80.9023	54.0595	4.83264e-06	15.6505
Marcks	0.256348	1.20816	1.54502	12.3559	11.8512	13.4534	7.74442	0.0470417	14.6341
Procr	4.21862	5.51523	5.76922	49.5017	59.7298	63.1322	50.8868	3.3439e-07	14.3145
9130230L23Rik	0.141457	0	0	0.768574	1.15871	0.562217	0.787213	0.00150851	13.9847
Spsb4	0	0.254996	0	1.00199	1.76664	1.1525	0.741157	0.0364082	13.4151
Ikbke	2.3878	3.03647	4.85973	32.6848	40.9171	37.0505	24.094	4.00523e-05	12.986
Ak4	0.057446	0.049489	0.228116	1.53943	1.67393	1.28003	0.968965	9.88109e-06	12.7855
Ptafr	4.76122	2.71937	4.20999	39.3221	45.2506	34.7114	24.7766	0.0247884	12.2268
Arl5c	0.679702	1.19931	0.817548	6.66533	11.0021	8.69437	5.20327	0.00314044	11.3229
Nme4	0.239151	0.289634	0	1.90221	2.18345	1.75253	0.963342	0.0307996	10.976
Dcbld2	0.961852	1.29041	2.22884	13.625	14.0674	13.0932	8.52868	0.0371322	10.7865
Il20rb	1.17676	2.37247	3.62373	20.6497	16.1054	19.7967	15.6789	9.56524e-05	9.94515
Dctd	0.507571	0.518356	0.362651	3.25967	3.24342	3.99633	3.23118	6.90322e-05	9.29115
Sod2	31.1715	32.7656	41.1123	238.485	283.251	269.3	183.747	1.53837e-05	9.2714
Derl3	0.359395	1.18891	1.04365	5.23264	5.92275	5.7152	7.88811	6.36232e-06	9.23441
Arhgap10	1.74099	2.23441	1.76505	12.853	13.4287	16.1045	11.2609	1.77277e-08	9.20258
[truncated: 2,643 more rows]

## Sheet: WT_zym_6h_vs_WT_zym_24h_P0.05
Gene_ID	WT_zym_6h_rep1	WT_zym_6h_rep2	WT_zym_6h_rep3	WT_zym_6h_rep4	WT_zym_24h_rep1	WT_zym_24h_rep2	WT_zym_24h_rep3	WT_zym_24h_rep4	tukey_WT_zym_6h_WT_zym_24h	Fold change
[truncated: 4,437 more rows]

[truncated: 3 more sheets: Egr2KOctrl_vs_Egr2KO_zym6h_P005, Egr2KOctrl_vs_Egr2KO_zym24_P005, Egr2KO_zym6_v_Egr2KO_zym24_P005]
