# Supplementary material for: EGR2 is an epigenomic regulator of phagocytosis and antifungal immunity in alveolar macrophages
Source: JCI Insight. 2024 Sep 10;9(17):e164009. doi: 10.1172/jci.insight.164009 (PMC11385099; doi:10.1172/jci.insight.164009)
Supplement: Supplemental table 5 [file jciinsight-9-164009-s058.xlsx]

## Sheet: 394_WT_vs_Egr2KO_repressed
Gene_ID	WT_ctrl_rep1	WT_ctrl_rep2	WT_ctrl_low_rep3	Egr2KO_ctrl_rep1	Egr2KO_ctrl_rep2	Egr2KO_ctrl_rep3	log2FC	P-value
1110034G24Rik	11.9041	8.62119	8.8172	6.57187	7.75339	5.3951	-0.570919	0.00901011
1190002N15Rik	10.0424	8.13332	11.8916	4.50126	1.54063	3.63015	-1.62625	5.00409e-05
1810010H24Rik	1.11516	1.70347	1.47876	0	0.423753	0.358138	-2.31797	0.00290021
2410004P03Rik	2.97855	3.39184	2.92872	1.44324	1.62324	1.84833	-0.906329	0.00426175
2810408A11Rik	0.762618	1.41944	1.88758	0	0.334202	0.353347	-2.40448	0.0052639
4933417E11Rik	4.02685	3.29719	3.28475	2.57609	0.830589	0.65646	-1.36306	0.00412379
6720489N17Rik	7.89718	5.61861	9.5588	3.92995	2.51626	5.32864	-0.964635	0.0466064
AW146154	1.77808	1.72725	2.11615	0.909122	0.884105	1.3306	-0.827612	0.00329379
Abcd3	16.1981	15.8394	16.1305	10.4211	5.73465	8.63918	-0.955217	0.00018643
Abhd5	74.3722	79.6825	74.715	56.4432	47.0082	46.2292	-0.611676	0.00434588
Acot11	3.1664	2.85542	2.89564	1.20714	1.06804	0.777193	-1.51628	2.95453e-05
Acox3	59.1624	64.2118	63.9875	33.0296	36.2669	30.2454	-0.911774	6.24991e-06
Acy3	4.51502	4.3945	3.57842	0.729323	1.51401	0.846873	-1.98032	3.04255e-07
Adamts2	4.76615	5.49596	4.50713	1.53377	2.86402	2.85119	-1.01671	0.00116641
Adcy3	77.4891	75.6166	71.2999	49.5009	47.5014	47.9718	-0.629963	0.0150405
Adgrg1	5.86935	9.2014	4.75762	1.85626	2.57784	3.5333	-1.30465	0.0121155
Ado	16.9835	18.8789	17.7398	6.12378	3.64949	5.30534	-1.82294	1.35666e-06
Adtrp	1.44234	2.24402	1.20097	0.186502	0.489497	0.176259	-2.38885	0.000103449
Aftph	24.6012	21.7621	27.9933	18.0157	5.81511	15.446	-0.91905	0.0191518
Aida	17.5355	18.1899	18.3248	15.4723	10.711	13.2497	-0.453909	0.031812
Aig1	8.77862	11.2549	5.82791	0.454709	0.64942	0	-4.43031	0.00646614
Akap5	2.54609	2.57576	4.46706	0.495714	0.113064	0.418571	-3.10339	4.38322e-06
Alas1	178.125	134.661	153.373	39.6137	42.9606	30.224	-2.04611	0.0138839
Aldh1a2	1.23973	1.06842	0.504611	0	0.300694	0	-2.86181	0.0139436
Aloxe3	4.84193	5.9158	6.89624	2.79773	3.41273	2.84491	-0.955452	0.0152177
Amigo2	5.17802	4.26952	4.99739	0.221712	0.27468	0.328411	-3.97523	1.66079e-10
Anxa1	536.098	422.29	398.793	232.207	83.7095	240.45	-1.28635	0.000119211
Ap3s1	47.0304	46.9901	45.0251	37.6218	21.5087	28.3437	-0.668017	0.0420461
Apba1	3.6781	4.01987	4.04739	2.10805	2.16988	2.88568	-0.705563	0.00314955
Apbb1ip	112.674	109.258	115.937	96.1503	89.9366	86.1438	-0.311533	0.0117355
Apcdd1	2.1908	1.92299	3.44635	0.25684	0.116777	0.040253	-3.89789	8.83823e-06
Aplp1	5.06234	5.34587	4.25433	1.6767	2.29954	2.23066	-1.22694	1.06696e-05
Arhgap25	46.0706	45.6778	45.2143	29.5333	33.6963	29.5675	-0.56113	2.2734e-05
Arhgap6	0.755145	0.912727	0.550337	0	0.02358	0.162492	-3.01856	0.047496
Arl1	110	105.534	104.943	73.5909	61.2357	58.8917	-0.725964	0.00350053
Arntl	3.93847	4.80053	4.71213	2.37237	2.32762	2.30084	-0.932353	0.000640926
Arrdc4	48.9533	46.0701	44.1735	30.268	33.4803	36.5799	-0.471999	0.0216014
Aspm	1.50488	1.71361	1.24175	0.750729	0.316731	1.17413	-0.96162	0.00945241
Atp10a	37.7769	45.8902	46.1697	23.3754	16.1118	18.8926	-1.1518	1.44115e-05
Atp6v0d2	474.018	507.119	476.892	271.636	109.64	257.567	-1.19036	0.000621659
B3glct	3.73273	3.36269	4.35174	2.34309	1.54557	1.814	-0.992753	0.0210079
B3gnt2	45.1504	41.7755	44.1447	30.6693	24.4071	26.8133	-0.677931	0.000651013
B630005N14Rik	16.4778	17.474	20.1219	13.3819	3.22936	10.4474	-0.996179	0.0203896
BC051226	8.8249	7.30137	8.77206	3.78078	3.71764	3.6232	-1.15555	0.000114201
Banp	3.62981	3.33708	3.81929	2.32772	2.68727	2.41978	-0.530862	0.0166811
Bbip1	14.9546	11.3724	11.515	8.13675	9.3942	9.03799	-0.508633	0.0443734
Bcam	12.5664	18.0384	8.82957	0.391674	0.246025	0.186308	-5.41906	2.95476e-05
Bcas1	3.69375	2.45297	3.86092	1.3857	1.84584	1.38267	-1.10036	0.0100853
Bdh1	6.25569	8.62923	4.99575	1.59818	0.933685	1.30696	-2.34277	0.0014901
Best1	23.2697	17.328	17.7216	6.59829	5.31144	5.89435	-1.70616	4.2225e-07
Bhlhb9	2.7693	2.98388	1.88022	0.506719	0.371358	0.593771	-2.29864	2.72656e-05
Bsn	1.54036	2.0075	2.57831	0.993835	0.174699	0.497511	-1.81782	0.000185793
Bst1	204.355	192.481	186.844	144.793	117.075	131.08	-0.570717	0.0294929
C2cd2	2.08411	2.93261	3.36675	2.28398	1.51882	1.65307	-0.610638	0.0389537
C330018D20Rik	6.20205	5.91596	7.29891	5.77425	2.76719	4.20916	-0.602889	0.0481921
C77080	17.433	22.5387	21.9772	14.8175	7.46804	12.4363	-0.833411	0.00148398
Calcrl	9.10339	9.08787	10.3387	3.81947	1.5341	4.46241	-1.5297	0.0165424
Camk2g	28.2063	25.375	31.7023	21.6362	20.1846	21.3993	-0.431297	0.0058995
Car5b	8.2413	8.52628	6.70047	1.57881	1.28844	1.56572	-2.37831	1.69907e-06
Carhsp1	36.1668	34.3081	32.5638	14.3779	14.4479	12.9469	-1.3005	3.46745e-08
Ccdc109b	42.8253	31.3756	29.1525	6.81563	19.9088	10.945	-1.45369	0.000560505
Ccdc112	1.49089	1.80706	1.73703	0.852143	0.188049	0.921179	-1.31675	0.0105719
Ccdc69	5.84181	4.5852	4.16512	0.993242	1.1468	0.710411	-2.31604	0.000136795
Ccdc80	34.868	40.3707	35.1898	23.8293	21.7049	24.2204	-0.661992	0.0175657
Ccl6	4372.54	3974.01	2253.57	1132.91	1363.79	1384.17	-1.4496	0.0225358
Cd164	657.989	589.959	583.714	464.864	181.01	416.535	-0.785758	0.0148691
Cd200r1	57.2946	63.2847	61.8135	36.761	9.662	27.5873	-1.30009	0.00021403
Cd300ld	21.3013	15.5589	14.8678	7.59925	8.82641	8.1838	-1.06867	0.016021
Cd44	442.123	393.784	393.823	285.946	160.134	254.323	-0.811997	0.00925789
Cenpf	1.3755	1.52025	1.01218	0.853323	0.319285	0.987351	-0.82656	0.033154
Cenpi	2.01465	2.57643	1.74031	1.59872	1.10357	1.33855	-0.635208	0.0364693
Ces2c	6.40383	9.44955	3.82306	0	0.59737	0.407068	-4.1624	0.00291285
Chil3	11776.3	18014.2	13560.4	6386.2	9897.19	6560.71	-0.924237	0.0094945
Chst12	23.8197	27.3062	30.9691	15.6893	21.767	17.6044	-0.575407	0.0410437
Chst15	5.70516	4.90029	4.95222	0.611387	0.51057	0.654809	-3.06055	0.0143769
Cib2	182.741	134.839	146.476	32.4836	30.9242	29.5848	-2.31787	1.96239e-07
Clcf1	5.93803	6.8893	12.7275	0.847783	0.17139	0.384366	-4.0928	0.023924
Cldn1	8.38017	11.7901	15.2259	0.217919	0.427505	0.380107	-4.97899	4.70725e-06
Cldn7	2.06062	1.4119	1.08545	0.36557	0.468058	0.256689	-1.96836	0.00037371
Clec16a	17.2016	15.6974	16.8086	10.3267	8.33072	9.04977	-0.840908	1.63638e-05
Clec1a	1.47105	1.20475	1.8467	0.878954	0.331033	0.775637	-1.14819	0.000271403
Clec1b	55.3804	36.2194	31.1645	7.87451	4.21392	7.1776	-2.66547	1.1588e-05
Clec4a3	171.242	196.829	191.031	156.691	96.1293	120.074	-0.584218	0.0351606
Clec7a	777.66	840.751	746.122	300.153	92.3813	260.897	-1.85529	7.4524e-08
Clec9a	1.73101	1.30888	1.66784	0.217285	0.05021	0.13569	-3.25619	1.40495e-07
Cmbl	22.1041	12.4386	9.64514	0	0.222178	0.778587	-5.33033	2.95611e-05
Cnnm2	10.0043	10.8775	9.98517	6.83537	7.76176	7.6002	-0.473859	0.0124977
Coq10b	24.6879	18.1425	20.7828	12.4884	7.20097	16.3874	-0.81653	0.0464273
Coro6	15.1993	18.9633	38.8187	0.606651	1.22819	1.25263	-4.51902	0.0014307
Cpeb1	0.942203	0.997732	0.902127	0.456276	0.431475	0.162338	-1.35508	0.0003245
Cpne5	57.0045	55.8532	57.881	23.0148	23.8732	23.1431	-1.28451	5.96914e-07
Creb3l2	6.76466	7.00771	6.90571	3.37453	2.69555	2.2534	-1.30257	5.2452e-06
Crim1	0.579573	0.952052	0.911728	0	0.021911	0.01867	-4.17726	0.0147813
Crlf2	99.0799	98.9795	100.4	42.314	51.4994	51.0493	-1.04234	2.06524e-07
Csad	1.36492	1.12331	1.00878	0	0.881261	0.53866	-1.2428	0.029883
Cspg4	6.93235	6.87698	4.43681	0.471584	0.743492	1.07044	-2.94311	0.0357666
Ctsl	177.472	161.568	131.304	58.7895	63.6961	54.1895	-1.41211	0.000554422
Cttn	4.9186	5.66793	5.56236	0.51654	0.269918	0.480087	-3.57174	6.33201e-05
Cyb561	38.43	39.3186	34.4061	22.8461	27.3267	21.3189	-0.64891	0.00423345
Cyb5b	46.1016	48.574	47.161	41.5439	29.8584	37.7908	-0.377043	0.0402363
Cyp4f37	7.16062	6.95793	5.07022	0.744149	0	0	-4.51412	1.08138e-06
Cytip	91.2114	100.571	97.4565	58.8983	46.176	61.6046	-0.794823	0.000522132
D1Ertd622e	29.3941	27.4142	32.5102	23.5113	20.1695	22.6617	-0.428467	0.0390896
D630039A03Rik	16.2828	15.7268	14.2488	1.472	0.419063	0.400817	-4.27661	2.93099e-13
Degs2	8.84502	14.9513	13.1131	6.02585	4.01025	4.47214	-1.34111	0.00102917
Depdc1a	1.73285	1.21558	1.30679	0.574531	0.312618	0.568101	-1.4856	0.00322884
Dok2	38.7809	32.0891	34.7269	1.91349	3.89804	3.47951	-3.4925	0.000933032
Dtna	0.989807	1.24699	1.93311	0.597375	0.720765	0.437156	-1.20255	0.0432368
Dusp5	44.1463	30.459	37.4318	11.3591	9.90552	10.6731	-1.80742	0.00468339
E230016K23Rik	2.57954	3.33659	1.85412	0.322259	0.395589	0.353094	-2.74874	0.00090042
Ear1	1043.03	759.638	735.812	128.562	85.2613	113.568	-2.95449	2.16757e-07
Echdc3	2.08817	1.99133	2.56079	0.523767	1.3677	1.19898	-1.07905	0.00721144
Ect2	3.63513	4.28156	3.98808	2.61117	0.808943	2.59983	-0.972019	0.0140874
Egfem1	3.92255	0.961432	2.29667	0	0	0	-6.186	0.0162625
Egr2	38.695	37.2165	35.3971	3.07966	1.24132	1.78042	-4.16712	0.00759994
Ehd2	7.3136	6.27999	6.38524	0.699073	0.245881	0.619308	-3.59272	3.53475e-06
Elovl6	2.30018	2.31159	3.05183	0.239565	0.232647	0.610104	-2.71511	1.66105e-07
Endod1	6.06483	7.67815	5.35636	4.2365	4.03345	3.6579	-0.674678	0.00175315
Enkur	2.07032	0.810653	2.08515	0	0.355956	0.607079	-2.25269	0.0132582
Enpp1	11.5902	15.9763	12.8855	10.1248	6.51653	8.59942	-0.678312	0.0267793
Epcam	88.0362	67.6316	66.519	1.26825	1.21262	1.35371	-5.82007	4.47385e-11
Erc1	1.93665	1.71709	1.85283	1.13344	0.523421	0.762494	-1.15407	0.00477066
Ermp1	25.4612	18.6759	21.9834	14.3962	8.26442	11.9475	-0.932006	0.012678
Espn	3.49249	4.54029	7.13149	0.749411	1.0957	1.25576	-2.25362	0.000190246
Evl	235.795	192.624	198.65	104.321	136.208	106.497	-0.853394	5.08392e-05
Ezr	249.772	194.017	204.425	164.653	159.985	161.165	-0.416021	0.0194631
F7	346.934	333.209	367.203	126.655	146.206	124.943	-1.39638	3.79677e-06
F9	0.937694	1.16538	1.39405	0.43347	0.20583	0.840718	-1.1869	0.0394047
Fads1	4.31489	8.36281	4.14307	3.02493	2.82336	2.16046	-1.06125	0.0431484
Fam78b	4.62734	5.30214	5.68426	0.796313	0.699735	0.979276	-2.6092	0.0149519
Far1	42.9536	38.6175	54.8468	18.6541	7.73964	21.2049	-1.51707	0.01134
Ffar4	63.8479	55.7699	51.2905	13.0513	15.8548	15.7877	-1.93269	2.21446e-07
Fgf11	2.49727	2.39949	2.72695	1.9443	1.91008	1.91344	-0.396468	0.0127554
Fgr	119.844	102.977	106.101	81.5931	71.5155	70.6429	-0.555638	0.00085478
Flt1	44.3912	41.971	46.5397	35.2955	20.4825	27.2842	-0.677446	0.000425554
Fn1	183.548	176.016	166.26	15.8535	24.7222	18.6561	-3.14798	4.04293e-06
Fpr2	138.165	151.016	153.878	85.0623	92.8314	62.6326	-0.881032	0.0105206
Fuca1	128.924	115.162	105.166	68.4708	83.351	74.5578	-0.6253	0.000954022
Fuom	6.22092	5.12571	4.30985	2.88503	3.75377	2.46988	-0.774881	0.0414294
Fut7	15.2007	11.424	11.4506	3.49092	4.01309	3.63108	-1.76463	4.41432e-07
Gas2l1	50.6658	56.8535	59.193	24.9016	27.1463	24.9355	-1.11374	2.94157e-07
Gbp8	4.47912	7.23032	9.69113	5.0576	0.16256	3.47696	-1.28927	0.0459358
Gca	5.84795	9.48246	9.94321	1.64615	0.760898	0.884833	-2.90317	0.00910703
Gdi2	315.236	289.72	259.422	247.789	135.85	228.445	-0.497861	0.0383457
Gm13546	16.7083	17.8378	16.1211	0.512558	2.43575	2.12878	-3.29368	8.73968e-12
Gm16701	1.98914	1.02756	1.61917	0	0.051242	0	-4.9687	2.75899e-06
Gm5640	1.87293	2.02782	1.41222	0.466584	0.183134	0.447882	-2.17628	2.1907e-06
Gmpr	83.16	80.5612	76.3286	37.4145	43.1508	41.7838	-0.971753	0.00199643
Gnb5	3.37819	3.388	3.22808	0.388426	0.162181	0.479548	-3.15894	8.24972e-08
Gpcpd1	126.368	128.451	156.496	100.56	30.7637	98.5174	-0.839325	0.0364437
Gpr155	18.4912	19.8191	23.2599	7.62557	2.83183	6.3013	-1.87108	2.29114e-06
Gpt2	3.83768	4.81654	3.53606	1.9781	2.2004	1.77846	-1.02085	0.0197509
Gramd4	38.5713	30.0629	37.9128	11.1564	13.1861	11.4681	-1.57037	6.37677e-08
Gripap1	22.7237	23.1415	28.0205	17.6954	16.8001	17.5165	-0.505634	0.0105431
Gskip	14.2995	13.0197	10.9826	10.4788	9.28045	8.49382	-0.437666	0.00468587
H2-DMa	223.924	209.184	186.43	94.8517	151.112	119.796	-0.760135	0.000485584
Hcfc2	3.65467	3.53113	4.58409	2.67037	1.66422	1.70054	-0.952141	0.0499811
Heatr6	6.16062	6.69968	7.2492	5.44153	5.28693	5.00015	-0.352499	0.0226357
Hip1r	7.77348	8.3618	11.7689	0.973479	1.03166	1.09373	-3.13	0.0447214
Hist1h2ap	57.1386	57.7636	36.1396	0	0	0	-10.5617	5.21678e-05
Hist1h2ba	3.99105	3.03704	2.82505	1.0018	1.5878	1.65516	-1.19587	0.00090963
Hist1h2bb	2.71266	2.0315	1.7632	1.39386	1.35585	1.31184	-0.66695	0.00928431
Hist1h2bc	115.587	85.205	64.5522	45.4447	53.3338	55.3102	-0.78371	0.0404348
Hist1h2bf	9.68974	7.86692	6.81185	4.90074	4.79393	4.85606	-0.739953	0.0109053
Hist1h2bg	20.3186	18.4733	19.1464	9.56818	9.9218	11.498	-0.900648	0.000707231
Hist1h2bh	8.65612	6.90614	6.63985	3.48354	4.39387	4.06006	-0.889647	0.00452409
Hist1h2bj	4.24619	3.07891	2.62031	1.49872	1.7065	1.89851	-0.948918	0.00357241
Hist1h2bk	4.83315	3.93201	4.19506	2.52252	2.3135	2.40753	-0.830629	0.00247316
Hist1h2bl	6.53681	4.66909	4.9772	2.62412	2.78571	2.65011	-0.996743	0.000275437
Hist1h2bm	2.17627	2.01658	1.40157	0.8617	1.16064	0.922433	-0.903215	0.00753181
Hist1h2bn	4.8476	3.91267	4.41905	2.57186	2.28952	2.37243	-0.856544	0.000339402
Hist1h2bp	5.2749	4.31389	3.65733	2.05372	2.26985	2.25061	-0.999758	0.000168331
Hist1h4d	1.46761	1.31484	2.71958	0	0.659792	0.660438	-1.97983	0.013544
Hmgn2	326.713	290.406	273.589	187.384	223.889	180.78	-0.589144	0.000588722
Hmmr	3.71606	4.0456	2.41936	2.07477	0.714917	2.13218	-1.03369	0.0326648
Hr	39.5815	34.6884	36.8966	1.38085	0.383503	0.273554	-5.70168	5.66146e-11
Hsd17b4	160.717	133.512	86.1517	73.8539	81.0603	68.7308	-0.765967	0.0261085
Hsd3b7	208.904	190.983	207.78	112.249	135.155	110.964	-0.76167	2.68029e-05
Hyls1	5.85302	6.63112	6.24519	4.0243	2.46442	5.28335	-0.665411	0.019995
Ift81	3.46539	1.96196	2.87758	0.40188	0.044971	0.188448	-3.51483	8.39643e-05
Igflr1	70.9868	47.8364	63.3223	3.00948	4.15504	3.18054	-4.12499	9.44634e-09
Il27ra	4.74424	3.64525	6.79677	0.888498	0.737991	0.479995	-2.79242	0.000730484
Il6st	25.5111	30.9388	33.5539	18.6753	9.03191	12.6136	-1.15649	2.49862e-05
Inadl	19.4594	18.6359	20.6415	11.7156	9.58741	10.9245	-0.863956	0.000181617
Inpp1	3.6841	3.25867	4.61848	0.893552	1.18593	1.25809	-1.76226	1.71244e-05
Insl6	1.78168	1.91534	1.60297	0	0.294234	0.511	-2.5766	0.016722
Irgc1	4.10357	4.76316	3.64864	1.29324	0.424952	0.978187	-2.17355	4.63052e-05
Itgad	28.1451	25.5594	35.1247	14.7753	13.8237	16.7544	-0.968269	3.83953e-05
Itgal	114.923	110.089	115.255	83.8072	91.2179	78.535	-0.424196	0.00101188
Itgax	381.455	416.993	380.919	250.889	234.382	231.827	-0.717693	0.00010755
Itgb2	854.652	865.523	749.434	485.429	535.037	470.274	-0.728216	3.91091e-05
Itpka	2.53724	3.69394	2.1732	0	0.561178	0.45097	-2.93485	3.81652e-05
Kazald1	100.454	78.7298	84.4761	8.41724	1.82146	3.83667	-4.21777	1.54519e-09
Kcnj2	2.41423	3.07349	4.12881	1.17892	0.475411	0.696196	-1.98735	6.29097e-05
Kcnk5	3.01614	2.34176	2.56499	0	0.420435	0.279614	-3.32596	5.8475e-09
Kctd11	7.71768	7.42745	7.29165	4.02875	4.45754	4.30306	-0.806102	0.000352498
Kctd17	2.90555	4.58239	5.01135	2.1339	2.58662	1.39604	-1.01915	0.0236024
Kif15	3.24868	3.01795	3.25463	1.76382	0.817047	2.0717	-1.01752	0.00135654
Klf8	2.63087	2.56872	2.42674	1.81103	0.434042	1.35756	-1.06123	0.00801384
Klk8	9.95342	5.90404	6.52163	0	0.19905	0.255674	-5.34067	4.869e-07
Klra2	74.3161	71.6796	88.5747	35.7047	16.8944	28.8117	-1.52557	3.61868e-05
Klrb1b	6.41116	5.79387	6.38658	0.960737	0.176174	0.776248	-3.21486	0.000850446
Krt1	0.647499	1.04114	0.279056	0	0	0	-4.36995	0.0229883
Krt19	762.046	553.512	466.73	291.766	318.995	374.152	-0.855596	0.000815795
Krt79	429.363	270.549	290.866	14.7301	3.41654	3.25475	-5.5262	7.79799e-07
L3mbtl3	3.26726	3.32895	3.84666	2.47357	1.53562	2.03018	-0.780104	0.00123232
Leng9	11.3566	11.4434	11.1088	6.92865	9.88569	8.69466	-0.409253	0.0454002
Lgi4	1.28037	2.39608	1.13824	0	0.30036	0.307132	-2.79631	0.00144693
Lhfpl2	25.2966	32.0058	24.9356	17.0159	12.8197	14.172	-0.900532	0.0133351
Lilra5	139.895	124.149	116.154	101.595	92.0481	97.2037	-0.38638	0.0189598
Lipf	6.87742	7.34717	6.10871	2.0694	0.364789	0.163257	-2.92126	1.20005e-05
Lmtk2	2.00437	1.71819	1.91437	0.144166	0.14785	0.204994	-3.26446	2.29711e-07
Lpcat4	14.9493	12.8493	18.8711	9.18393	10.3435	10.1676	-0.650501	0.0161491
Lrrk2	3.14901	3.99492	4.10271	0.085816	0.083567	0.142752	-4.783	0.00668297
Lta4h	100.62	96.1425	89.7978	61.8826	58.9873	56.0666	-0.695297	0.00315392
Lzts2	7.65212	8.85598	9.73842	5.07165	4.59453	5.49415	-0.787827	0.00180704
Mag	17.2658	14.1735	15.7272	7.0453	8.88747	8.37159	-0.953679	9.78371e-06
Map4k1	23.0229	21.1457	22.0157	11.2489	13.0943	10.5373	-0.922114	0.000166895
Map6	4.1351	4.30013	3.06263	0.092138	0.039576	0.071531	-5.25723	0.0111711
Mapk6	46.1986	52.6974	60.1163	24.2222	8.02431	14.8672	-1.75277	0.00208325
Mapre3	23.868	27.7672	27.4116	13.125	15.7328	13.3698	-0.902937	0.000194779
March3	5.78968	7.37655	5.26399	2.81508	2.10558	2.47175	-1.30638	2.22937e-05
March6	17.3989	20.8854	21.0519	17.6269	8.18626	13.4628	-0.594027	0.0315237
March9	0.860059	1.77509	1.24777	0	0.178226	0.362824	-2.63532	0.0313209
Mctp2	2.32923	1.83175	1.92761	0.569171	0.266366	0.58867	-2.02155	2.68352e-05
Mesdc1	32.2749	27.8436	32.4854	12.1679	16.7386	13.0924	-1.13884	7.59802e-06
Mfsd6	2.59626	2.1172	1.76208	0.897185	0.082996	0.573525	-1.9914	3.73728e-05
Mfsd7c	53.5658	63.3698	55.3189	22.1218	24.599	20.9688	-1.34624	2.47062e-07
Mgll	83.2527	87.0097	70.9158	48.9424	59.5969	48.3382	-0.62014	0.0103505
Mical2	6.10157	8.29049	6.99843	2.16927	1.66526	1.12054	-2.08789	0.00643446
Mkx	1.23523	1.53059	2.46312	0	0.206676	0.069932	-3.82271	0.000190181
Mllt4	19.6212	14.0414	20.2581	9.06963	4.44017	7.88338	-1.32963	8.69753e-06
Mmd	41.4711	38.1412	34.6837	18.7689	22.171	18.9868	-0.930361	0.000301364
Mpc1	66.4001	63.5508	55.3009	30.1044	33.2999	37.1586	-0.880737	0.000513996
Mrgpre	4.24013	5.92588	4.16332	1.4537	0.775201	1.2028	-2.03057	1.90708e-06
Mtmr7	38.7141	30.2245	33.5723	14.1201	8.59876	12.5166	-1.538	4.03049e-05
Mxd3	9.00178	8.16229	6.87516	6.1653	6.15495	6.08113	-0.383748	0.0394666
Nab2	18.5503	20.8638	20.4774	4.79629	4.06411	4.44034	-2.16245	3.19223e-05
Nabp1	107.178	154.356	145.118	107.605	35.9596	87.3078	-0.816426	0.00823348
Naprt	10.4025	9.45547	7.38554	6.02581	6.41704	5.41137	-0.606874	0.011618
Ncapg	3.48531	3.84525	4.06353	1.84864	1.1664	2.59508	-1.0093	0.0197607
Nfix	21.0006	19.0824	21.8659	16.8792	14.8069	14.7115	-0.41625	0.0317297
Nlrx1	50.3109	46.1643	48.9762	27.6159	34.1731	26.1219	-0.725775	8.22243e-05
Nptxr	4.16627	3.88527	5.51746	1.00344	1.03935	0.929652	-2.15345	4.78472e-05
Nucb2	79.7357	78.7347	80.9685	36.6342	16.0628	31.0976	-1.51361	7.10335e-05
Nudt12	1.95195	2.24568	3.63574	1.5696	0.480767	1.1826	-1.25112	0.0463971
Nuf2	7.99739	8.82464	7.47707	7.27428	3.5863	5.54782	-0.563627	0.0304863
Nxn	1.31188	1.46724	0.830192	0	0.095341	0.06032	-3.85885	0.0027695
Olr1	95.6733	115.588	127.586	67.8095	22.8303	61.569	-1.15407	0.0149383
Osbpl5	0.880949	0.921397	1.02783	0	0.041192	0.055676	-3.89568	0.00016735
Ovol2	5.23349	4.22907	3.84777	2.74392	1.46956	0.82482	-1.38398	0.00441906
P2rx5	9.20362	8.08084	8.53543	0.621511	0.500286	0.390401	-4.00696	1.71256e-08
P2ry6	67.8086	55.7016	51.7245	33.1933	51.7833	37.3353	-0.518368	0.0289253
P3h3	2.21744	2.14043	3.17862	1.11644	1.70355	1.72166	-0.718272	0.0436344
Parvg	86.2853	78.804	80.9889	36.9185	37.6083	34.9843	-1.16731	8.08687e-06
Pbx1	6.75547	5.59154	7.8982	4.63925	2.67874	4.70892	-0.746478	0.0308883
Pcdhgc3	2.05034	3.75198	1.79462	0.07251	0.006984	0	-5.42228	2.31566e-05
Pced1b	16.2613	16.2135	20.935	10.4939	13.8009	12.0477	-0.554182	0.00370886
Pdia5	2.89927	3.02345	4.15026	0	1.50264	0.274939	-2.43779	0.000484641
Pdzd3	1.70203	1.51521	2.24754	0	0.120266	0.127446	-4.00036	5.75611e-07
Pex14	24.1466	25.6127	23.3202	14.2601	17.6876	15.3931	-0.625311	0.000221094
Pfkp	65.4532	59.7704	59.318	38.0405	39.9705	36.9579	-0.682231	0.000527663
Pgap1	3.49438	4.01305	5.11662	1.05717	0.4314	1.15462	-2.21363	0.000103415
Phlda1	29.6052	29.0434	31.2107	12.3829	10.8314	13.4348	-1.29157	0.0408635
Phospho1	3.74877	3.37503	1.58073	0.529591	0.833757	0.65952	-2.05223	0.0127835
Pkp4	5.36461	4.80232	5.47628	2.88106	2.23569	2.07866	-1.10967	4.82835e-06
Plcb1	3.62575	1.86154	3.26657	0.100582	0.069052	0.132393	-4.46094	8.002e-05
Plcl2	20.5632	20.3405	20.8318	15.5761	12.8183	14.0589	-0.539167	1.88403e-05
Pld2	24.8089	27.6479	30.5017	23.2842	23.4902	20.4285	-0.303459	0.0434049
Plekha6	22.5321	10.5217	21.944	1.25533	0.137637	0.361984	-4.89254	5.95589e-06
Plekhf2	37.6806	36.862	36.4825	31.2302	22.024	26.2379	-0.481489	0.0219025
Plekhm2	35.6586	42.9731	47.3884	29.0556	27.5156	25.4067	-0.619734	0.00212201
Plin3	86.2925	87.3933	74.2261	50.9846	57.9004	52.6054	-0.618068	0.000164462
Pnpla8	45.2951	47.9732	54.1564	31.8175	11.535	30.9951	-0.986659	0.00829787
Pon2	169.355	173.086	149.867	93.2285	81.3018	86.607	-0.914491	5.39354e-06
Pparg	138.315	143.513	137.025	106.719	97.6627	106.936	-0.427937	0.00043829
Ppm1j	16.7507	12.1822	15.116	0.412462	0.378544	0.097394	-5.48114	2.83982e-08
Ppp1r13l	3.98395	3.88333	3.213	2.03185	2.55491	3.01083	-0.538478	0.0469716
Ppp1r3b	5.45231	7.72684	5.68909	3.66198	1.81114	2.47475	-1.2369	0.000422644
Pqlc1	36.4575	38.0778	36.8533	20.7023	29.1935	24.3264	-0.585031	0.0269515
Prkab2	2.49098	2.15995	4.11852	1.6615	1.05449	1.34976	-1.09027	0.0418153
Prom1	16.5686	14.3842	13.9563	3.14563	1.87433	3.06154	-2.45978	1.72489e-07
Prr15	5.90549	7.2141	5.88764	1.15522	1.14391	0.659647	-2.64309	6.76629e-07
Prr5l	21.5693	19.3665	19.6315	13.2213	13.7404	13.1916	-0.591812	4.38747e-05
Ptp4a1	60.8581	55.1456	67.3243	27.244	15.7714	42.0937	-1.10614	0.0148351
Ptpn12	201.001	204.149	238.868	190.841	60.6413	138.945	-0.721903	0.0236598
Ptpn3	2.68382	2.92179	3.12485	0.112377	0.056733	0.01769	-4.94437	4.20992e-08
Ptpn7	22.7917	18.3079	19.1697	2.02861	0.46165	0.52958	-4.27427	5.54321e-06
Ptprs	8.89351	9.55978	11.4577	4.55097	5.67866	4.56643	-1.01056	0.0052388
Pttg1ip	107.636	98.1248	90.3954	68.4351	83.2808	71.0486	-0.410679	0.048969
Pwwp2b	16.9285	13.7438	11.7715	5.92692	7.96438	8.49471	-0.919921	0.00839925
Qpct	4.1485	2.68122	2.92762	0	0.410762	0.66495	-3.06766	0.000571679
Rarres1	2.87464	3.18744	2.68131	0	1.2784	1.14941	-1.80671	0.0170361
Rassf3	53.3649	55.7238	49.664	42.3413	40.8152	41.5736	-0.347722	0.0474903
Rem1	15.0744	20.3002	16.3122	2.36822	0.747283	1.37011	-3.4974	3.38992e-09
Rfx7	4.66512	5.35521	6.62113	2.59199	1.31779	3.59589	-1.13828	0.0124212
Rgl3	4.57108	4.40615	5.39551	2.58853	3.79318	2.07341	-0.758477	0.00424717
Rgs3	2.53949	2.76947	2.17697	1.15358	2.16506	1.5776	-0.602484	0.0204207
Rhoc	295.244	211.647	177.038	16.8415	16.3454	17.6812	-3.74639	0.00114507
Rhof	21.7096	16.3529	18.6905	10.1109	13.6269	12.5075	-0.645464	0.00495815
Rilpl2	40.0965	35.9489	34.84	12.2318	19.5985	11.3779	-1.35766	0.0130051
Rnase4	51.5187	38.159	38.7281	23.4095	34.5327	27.5643	-0.58604	0.0262596
Rnd2	6.60397	6.30489	6.58095	0	3.59002	2.94108	-1.56278	0.0019193
Rnf181	81.7881	84.2246	72.8364	55.421	68.073	55.3945	-0.416837	0.0317214
Rnft1	19.1744	18.1922	18.2583	14.9062	5.65262	11.2061	-0.806357	0.00273127
Rpl3l	5.3146	3.28481	3.2413	1.48151	1.81427	1.76934	-1.20902	0.0163797
S100a11	1419.99	1026.69	892.05	418.178	474.025	562.167	-1.19885	0.000140983
Sardh	0.834647	0.750323	0.848574	0	0.108571	0.036915	-3.36744	0.000134107
Scd2	25.4386	25.3539	22.4127	19.3298	13.0458	14.6339	-0.637899	0.0329938
Scimp	55.4967	49.3972	34.6341	18.7598	21.3176	22.0894	-1.16505	0.00280579
Scml4	1.84192	0.952462	1.36576	0	0.013979	0	-5.22406	0.000350125
Sec14l2	31.5193	24.3818	28.4905	13.5513	14.2963	14.2782	-1.00068	3.0661e-07
Sec22c	4.63994	5.07126	5.55893	3.20429	2.83472	2.82186	-0.77842	0.00174557
Sec24d	6.31893	7.48637	8.66877	5.11418	3.68687	3.24223	-0.894507	0.0138158
Sel1l	37.9603	41.8501	44.3462	37.5292	29.381	30.5242	-0.34934	0.029237
Sema4a	62.5536	61.0012	69.4381	38.4277	45.7326	36.9213	-0.672124	0.00279263
Serpinb12	0.890432	1.55172	1.56603	0.424267	0.312226	0.266702	-1.89681	0.0113233
Serpinb1a	155.181	151.12	132.159	90.4123	77.9151	90.7101	-0.759058	0.00232117
Setd8	54.6647	52.5796	63.4023	29.1765	27.0811	19.8283	-1.16426	0.000298683
Sgol2a	1.18143	1.74958	1.83936	0.512946	0.485952	0.952971	-1.24709	0.0190885
Sgsm2	3.20733	4.59048	4.69989	1.4952	2.16364	2.57441	-0.992144	0.00194301
Sh2d4b	1.59961	2.33719	2.74717	0	0.655598	0.962186	-1.98158	0.0153313
Sh2d7	2.81027	2.36848	2.87874	0.643245	0.678157	0.484662	-2.09753	8.54515e-06
Sh3tc1	61.631	60.0685	72.4466	34.8595	40.27	35.5799	-0.809807	0.0408396
Shcbp1	5.49024	5.92493	4.33117	2.9031	1.84668	3.2594	-0.96652	0.00541121
Siglecf	190.691	157.151	175.396	14.9793	9.49726	8.93677	-3.96494	1.47183e-08
Sipa1l1	6.28608	6.62459	7.54501	3.3746	2.29968	2.97373	-1.23251	1.29169e-07
Skint3	7.89533	6.45151	13.4103	3.31924	2.43982	4.45317	-1.43369	0.00164692
Slc12a7	35.616	42.5631	38.7365	10.9189	10.9694	9.16135	-1.90941	1.05363e-07
Slc16a1	6.83058	8.69313	6.3709	1.07047	1.52363	1.2631	-2.4746	7.20603e-05
Slc25a25	11.7364	11.4335	13.1301	5.97738	6.04812	5.43116	-1.05192	0.00423054
Slc35b3	21.715	21.9561	22.0923	13.2376	11.3912	12.1818	-0.83544	1.80531e-06
Slc39a12	3.24668	3.27646	2.5029	0.17674	0.32974	1.25032	-2.29718	9.9164e-06
Slc41a1	10.3804	10.0162	11.3431	6.29018	8.21345	6.48914	-0.594075	0.00291736
Slc48a1	76.9732	101.501	77.2179	33.3965	40.9263	29.572	-1.29846	0.00178607
Slc9a3r2	18.8634	10.5969	10.7316	4.34021	5.54617	4.47643	-1.47815	0.000546899
Slc9a4	43.4662	40.5397	44.1778	11.7937	6.16415	12.5731	-2.06627	2.87928e-05
Slc9a6	18.6835	20.0721	17.6503	13.9937	9.40714	12.4622	-0.651888	9.27465e-05
Slpi	521.825	354.105	279.284	17.8107	12.1596	4.61841	-5.05767	0.00569314
Snrpb2	51.6596	44.1977	43.3141	38.5811	30.4914	33.1101	-0.445338	0.0379719
Snta1	9.5356	7.72012	6.34847	0.892988	2.38953	2.05091	-2.12521	6.26134e-05
Spint2	10.4202	10.0454	10.3789	4.36458	3.63818	4.34845	-1.31339	3.36645e-07
St6galnac6	9.45873	6.8323	8.95017	1.45553	1.58388	1.42386	-2.47335	0.00288683
Stac2	6.10746	9.2668	4.77503	1.08376	1.8761	1.73724	-2.07764	0.00632023
Stap1	11.9574	9.184	9.48834	3.54162	0.226263	1.7813	-2.44352	6.23495e-06
Stk39	2.13016	1.25075	2.96999	0	0.627197	0.134686	-2.90393	0.00466763
Stx6	45.5516	47.295	40.4396	29.5339	33.7194	32.562	-0.475778	0.0104843
Sulf2	186.193	193.484	175.458	118.041	142.361	123.706	-0.531208	0.0176905
Svil	33.4974	33.5717	37.6862	28.6803	16.6222	22.8421	-0.619614	0.0014749
Syn1	12.9483	12.8579	11.2165	8.05904	9.02659	7.14362	-0.609607	0.00575059
Synpo	8.42463	9.93249	8.72624	2.75688	2.64431	3.72463	-1.55898	8.4496e-07
Tbxas1	100.433	86.0641	88.474	42.5214	57.1283	44.3402	-0.932835	0.00803529
Tex9	2.22102	2.43898	3.28069	0.579188	0.198914	0.362459	-2.69632	8.08789e-05
Tle2	2.66548	3.56318	5.57927	1.59413	2.03787	2.00169	-1.05439	0.0168821
Tle6	1.30566	1.61554	1.37665	0.693199	0.289556	0.41347	-1.55547	0.0043403
Tlr8	61.424	61.9274	83.9475	47.2656	13.7935	46.99	-0.939388	0.0100513
Tmbim1	170.468	173.42	152.227	95.7123	111.653	102.239	-0.680072	0.000628526
Tmcc1	9.96425	10.9517	11.7753	8.28589	5.7011	6.54282	-0.668581	0.00517266
Tmem120a	70.0899	58.0088	57.2365	29.9428	46.0192	39.021	-0.688241	0.000545378
Tmem134	85.294	81.9769	81.2894	49.6154	71.103	63.1607	-0.434633	0.017977
Tmem151a	2.43675	2.6718	2.53597	0.343678	0.347675	0.236555	-2.91347	1.97062e-05
Tmem168	33.7617	33.8623	33.2587	25.4423	8.13772	20.5151	-0.897871	0.00596323
Tmem202	4.62726	3.23808	3.20692	0.763155	1.54127	1.15257	-1.65119	0.000266327
Tmem216	45.2633	49.0478	52.7567	16.6731	20.0305	20.5966	-1.35834	3.44922e-05
Tmem30b	1.9693	2.11109	1.37736	0.581228	0.458065	0.494154	-1.76658	0.0117881
Tmem62	7.63973	8.1048	7.43794	6.49076	4.87126	5.76432	-0.434629	0.00246221
Tmem64	20.1895	23.6129	20.7151	11.108	5.47788	8.69208	-1.34835	2.64642e-05
Tmsb10	879.953	714.221	689.911	67.7348	34.5178	54.5158	-3.86405	1.576e-08
Tnfrsf26	10.4019	16.6996	17.9875	8.72302	5.97521	7.90455	-0.993103	0.0360358
Tnfsf13b	11.5127	6.32284	9.42829	2.38428	2.59394	4.40154	-1.52935	0.000350273
Tns2	0.995972	1.22324	1.6727	0.251868	0.161404	0.135478	-2.62135	1.12919e-05
Tns4	2.61328	2.21966	1.58877	0.299722	0.220077	0.187997	-3.01318	1.08316e-05
Trim36	2.20072	3.19393	2.60644	1.41214	0.425647	0.95786	-1.48423	0.00707891
Tspan32	31.1711	31.9336	28.7082	18.9511	16.2139	10.143	-1.01732	0.00233761
Tusc3	70.5037	57.5738	55.8772	33.164	32.9686	30.3028	-0.931007	0.000323056
U2af1l4	41.2998	34.511	34.1351	23.6496	33.8128	26.2545	-0.392792	0.0283394
Ubl3	84.3412	84.671	84.5508	58.0989	51.1218	54.8927	-0.62734	8.23667e-05
Unc119	286.379	211.603	216.353	110.041	172.708	133.868	-0.777735	0.00119746
Vamp5	12.3633	10.0204	12.052	5.83244	4.18416	4.1267	-1.2778	2.38711e-05
Vash1	5.81592	7.08023	6.60412	0.227217	0.312363	0.29678	-4.38767	2.29253e-09
Vat1	228.758	234.1	207.872	104.047	116.348	92.3559	-1.10047	0.0424939
Vkorc1l1	22.539	22.3676	20.7243	11.7938	7.25936	10.72	-1.13772	1.27933e-07
Wfdc21	339.48	284.136	188.799	16.5714	4.9388	4.34077	-4.96853	0.000161058
Wtip	4.4114	3.7671	4.37196	0.712861	1.70606	1.76492	-1.56221	0.000147057
Xrcc5	21.5109	19.3666	22.0143	5.02685	3.95911	5.54139	-2.1065	7.76907e-07
Zbtb4	13.031	17.2322	18.0606	11.9061	10.9877	10.6852	-0.523867	0.00394226
Zbtb49	3.32152	4.20748	4.6481	1.70844	1.51047	1.56649	-1.32942	4.72659e-06
Zcchc24	6.81562	7.2805	6.71903	4.41649	3.61641	3.12384	-0.893759	0.000160083
Zfp128	3.3184	2.76728	3.18518	1.36141	1.07885	1.35483	-1.26652	2.72126e-06
Zfp532	1.62017	1.69994	1.28911	0.129656	0.018104	0.091709	-3.79413	1.36694e-07
Zfp85	1.45908	1.45467	1.8998	0.641126	0.480234	0.876298	-1.22799	0.0271961
Zfp873	1.99788	1.16165	1.58196	1.12413	0.285931	0.826633	-1.05098	0.00758497
Zfyve9	1.65346	1.76378	0.566136	0	0.04565	0.129459	-3.89169	0.00867114
Zmat1	1.68129	2.0561	2.54934	1.22053	0.450967	1.78635	-0.844075	0.0477197

## Sheet: 621_WT_vs_Egr2KO_induced
Gene_ID	WT_ctrl_rep1	WT_ctrl_rep2	WT_ctrl_low_rep3	Egr2KO_ctrl_rep1	Egr2KO_ctrl_rep2	Egr2KO_ctrl_rep3	log2FC	P-value
1700026L06Rik	13.1309	11.1325	7.07332	19.2707	28.9137	20.3546	1.12658	0.00475372
1810011H11Rik	54.8615	30.5095	34.515	64.1439	107.531	76.9038	1.05141	0.00192296
2210013O21Rik	22.3177	20.9215	23.531	25.7989	37.574	36.6355	0.582132	0.0158782
2310022A10Rik	18.2805	20.8798	21.071	27.2466	31.5542	26.3586	0.498955	0.0212106
2810025M15Rik	11.2165	11.9887	11.0489	17.5054	32.229	24.5466	1.11445	0.00210735
4930502E18Rik	0.555311	2.83796	1.37517	7.01874	6.6362	6.49917	2.05668	0.000379181
5031425F14Rik	1.8871	1.76223	1.83553	3.70231	6.63497	3.23133	1.29127	0.00231788
9130008F23Rik	0.198415	0.325807	0.141604	1.96426	1.57922	1.63593	2.78529	1.28328e-05
9130221H12Rik	3.95691	3.91982	2.8609	7.55378	6.20669	5.04701	0.802905	0.0475149
9430020K01Rik	0.412306	0.661399	0.54041	1.33879	1.19202	1.30715	1.19998	0.0462302
9430069I07Rik	2.46744	1.66821	2.39286	3.21919	3.92939	2.8393	0.605864	0.0431686
A4galt	0	0	0.212265	1.89005	3.1663	1.99845	4.51807	0.0250559
A930005H10Rik	2.13433	2.91343	3.17924	5.32524	4.11569	6.19607	0.918287	0.0479996
AI427809	0.177058	0.331331	0.327625	2.1149	0.874286	1.48528	2.289	0.0412795
Aatk	7.02987	9.78309	9.72947	13.8189	13.3564	11.8335	0.553764	0.0141833
Abca9	0.110663	0.388629	0	0.947722	0.632186	1.54686	2.42876	0.00713001
Abcb1a	0.376135	0.760028	0.213581	2.25523	1.01649	2.89812	2.11263	0.0412713
Abcb1b	0.030531	0.160881	0	2.88037	1.72911	3.00809	4.72702	6.4344e-05
Abcb4	0	0.093665	0	7.77221	7.23122	8.96043	6.95716	1.12493e-09
Abcf3	19.1335	18.3465	16.822	20.5058	22.0828	21.5412	0.239581	0.0175984
Abhd14a	5.32148	6.54938	5.46112	7.39593	12.414	10.2698	0.791839	0.0233522
Abhd15	5.10784	6.493	5.44126	12.1182	16.1649	14.7245	1.3304	0.0338328
Abi3	16.8431	13.5869	14.8447	23.9023	28.6522	20.7085	0.693168	0.000629779
Acaa1b	113.473	94.2525	100.237	182.221	332.58	279.577	1.36678	0.00206272
Acat1	37.6011	34.1135	35.8333	47.6447	54.5803	46.6492	0.46874	0.0363991
Acly	107.257	101.02	103.551	133.487	175.548	138.293	0.520437	0.0201815
Acot1	29.1865	36.153	27.3703	83.3451	89.0355	97.2796	1.53933	5.15045e-07
Acot2	14.5201	18.802	16.3072	32.6586	34.6701	33.8349	1.02595	6.04592e-05
Acsf2	10.0662	11.0501	10.7686	14.8929	17.6255	15.035	0.575196	0.0498441
Acss1	26.1093	25.8699	25.5049	33.8557	45.1498	37.2343	0.58451	0.00799715
Actn1	102.731	95.0738	96.0091	182.223	211.841	177.276	0.959206	0.00035957
Adam15	35.6189	42.8227	40.3873	51.5882	71.0683	58.6804	0.609367	0.0211119
Adgre1	147.54	140.791	154.525	229.998	233.816	209.469	0.604261	0.000245173
Adi1	23.3618	35.5743	28.1503	45.2334	43.7692	38.4919	0.549393	0.035009
Adipor2	258.531	272.031	238.932	308.825	355.481	324.676	0.361993	0.0437202
Adra1d	0.598435	0.410421	0.349925	1.99954	2.51044	3.40396	2.45775	6.40996e-05
Adra2a	1.74538	1.22011	2.40053	15.4269	33.0745	20.8404	3.66724	9.88579e-06
Agk	3.05704	2.80259	4.43556	5.4707	5.37429	5.0915	0.625439	0.02549
Agpat3	16.6529	18.5256	16.2591	23.9829	25.5288	24.8459	0.53079	0.00871642
Akap1	2.47867	2.26531	3.82384	7.25387	7.03313	7.06146	1.30713	0.00042423
Akna	11.8409	14.6782	17.998	20.3504	20.0503	19.5793	0.429289	0.0424398
Akr1c12	2.6085	1.89364	1.47828	6.25869	4.92456	4.51	1.37707	3.20466e-05
Akr1c13	19.9763	17.2188	15.2503	35.6547	33.8595	34.7843	0.990461	1.41687e-05
Akt2	49.5107	45.8081	40.4732	54.3402	59.3661	52.7217	0.2933	0.0389928
Aldh4a1	5.87851	7.24983	7.66406	9.22698	10.8502	9.46963	0.504905	0.0117296
Aldh9a1	66.4546	69.9202	60.8729	89.6974	118.623	92.9714	0.610898	0.00497116
Alkbh6	17.5755	15.8821	16.4376	19.1918	23.5384	19.2787	0.313014	0.0465877
Alppl2	0.57726	2.0875	0.502358	8.97243	7.13765	12.821	3.1515	1.60132e-05
Alyref2	4.90948	5.35651	5.17054	6.59835	6.70905	6.55753	0.361802	0.0373733
Ambra1	8.62108	9.53763	9.26086	11.1889	11.8039	11.2542	0.319722	0.00386977
Amer2	1.6761	1.8405	1.27355	6.06391	7.02895	8.85233	2.17251	5.66889e-06
Ank	1.00099	2.0528	1.68628	5.58447	4.4805	5.40615	1.68577	2.43099e-07
Ankmy2	16.6537	14.0123	14.4305	19.3862	21.3748	20.1332	0.432468	0.0131912
Ankrd23	6.52312	6.9785	9.39258	12.4032	15.2218	12.8022	0.817623	0.000501508
Anp32a	104.439	88.0613	103.761	142.364	135.17	126.614	0.447886	0.0124323
Arhgap19	3.9328	6.16392	6.77035	17.4691	15.0265	12.8144	1.42027	1.61502e-05
Arhgap27	16.998	17.6694	23.7465	28.117	31.2249	27.5881	0.572734	0.00103544
Arhgef18	5.58475	5.65853	7.67059	8.87788	9.16027	8.30751	0.475977	0.0345626
Arl4c	12.3227	12.559	12.4124	51.6912	39.8073	52.9501	1.95067	0.0439671
Armc9	1.00629	0.844985	0.862779	1.47695	1.6362	1.6443	0.787549	0.0142696
Arvcf	0.897556	0.94394	1.08959	1.9272	1.75417	1.65354	0.842424	0.000250506
As3mt	8.26049	9.82895	6.57044	12.0035	13.2176	12.4976	0.611097	0.00742631
Asrgl1	1.23976	1.20427	0.505643	2.79669	2.7688	2.61647	1.44132	0.0101276
B3gnt8	21.066	16.0725	17.9016	31.535	52.264	39.4208	1.16124	0.00124937
B4galt7	16.9994	16.0237	18.6175	23.1183	26.3383	23.5861	0.499415	0.0195641
BC023829	12.4785	14.3614	12.5923	17.5517	17.3073	15.3545	0.347926	0.0133636
BC026585	18.8783	22.1537	16.6901	23.8807	41.7867	30.7746	0.739537	0.0269604
BC037034	18.9201	20.7305	22.5691	34.8147	50.0969	37.0624	0.97	0.000148239
BC068281	1.60567	1.56007	1.20998	2.46768	2.01315	1.90744	0.535715	0.0129527
Bbs9	3.99403	4.2147	5.17983	11.0196	11.9506	10.9968	1.33664	0.00140008
Bcas2	47.2321	42.2162	44.9896	59.3376	57.2677	50.9201	0.317223	0.0490604
Bcl2l12	11.8563	10.1121	10.9548	13.9514	16.9793	13.8303	0.441983	0.0181818
Bcl9l	2.21234	3.67676	3.94676	11.1264	10.115	11.5027	1.72492	0.00089594
Bco2	1.48314	2.06165	2.04885	4.6553	6.13882	4.82353	1.46496	2.09363e-05
Bin1	9.34365	9.25421	9.09689	35.2139	56.0898	46.5782	2.31159	4.26544e-06
Bphl	6.65824	6.25052	7.95218	10.5701	13.0372	10.853	0.721416	0.00168936
Btk	56.1469	51.0215	54.0562	69.2524	57.0321	63.4196	0.23455	0.0410976
Btrc	2.53431	2.54806	2.45553	3.14756	3.17364	3.61375	0.393779	0.0190473
Bzw2	85.8845	76.7019	71.7258	114.258	147.94	130.104	0.743282	0.00341012
C130050O18Rik	52.2627	31.7321	35.4024	60.5985	89.313	69.7614	0.879039	0.00259777
C330006A16Rik	11.0635	11.8725	11.912	15.9044	18.1002	17.3982	0.559443	0.00446953
C4b	0.480801	0.796759	1.58953	8.14511	7.49201	5.00519	2.80546	0.0101857
C5ar2	8.67956	9.29104	10.3833	15.0507	16.44	13.9077	0.677197	0.00015577
C87436	4.73267	5.45753	5.50188	7.46503	7.62478	7.51576	0.523843	0.00774639
Cables1	1.69257	2.22363	1.62989	2.70127	3.23879	2.94139	0.669698	0.0276342
Camk1	214.071	228.281	209.531	303.003	347.686	351.389	0.62023	0.0142254
Camkk2	18.3751	17.296	20.5216	34.9072	32.4736	30.0395	0.792755	7.02547e-06
Cant1	28.9368	33.124	32.914	53.7928	56.2869	50.9502	0.761089	0.000105487
Car9	3.77625	2.78591	3.54803	5.64679	6.53489	5.89641	0.832193	0.0124456
Card11	116.057	115.817	121.286	178.756	189.332	174.166	0.618502	4.97637e-05
Cbfa2t3	1.99962	2.75333	3.37434	4.91117	6.64781	4.30699	0.95651	0.000862781
Cbr2	2.08359	3.11019	4.10886	7.04879	14.6766	9.21892	1.72319	0.019628
Cbx4	5.49885	5.95323	7.17668	7.86227	9.72325	9.40194	0.532367	0.0203572
Ccar2	11.4016	12.9939	13.3251	18.3317	22.4704	20.1977	0.691999	0.000670659
Ccbl1	2.88292	2.09369	2.63109	3.67341	4.49003	3.71369	0.635912	0.039109
Ccdc107	14.846	13.8513	13.0249	18.2985	20.6913	18.4265	0.459704	0.00920889
Ccdc28a	4.82717	4.15628	4.40648	7.8853	6.6619	7.15738	0.692749	0.00131829
Ccdc85b	7.5217	7.24221	6.66646	7.38956	11.5493	10.3747	0.450116	0.0395267
Ccnk	11.0194	12.0979	13.0213	14.9039	16.315	13.097	0.293547	0.0281206
Ccr2	4.19573	3.39822	4.85573	24.5571	9.58201	22.8458	2.18546	0.00118522
Cd209b	3.30948	3.93542	3.51156	5.77025	8.55566	4.81234	0.825427	0.0129565
Cd244	6.1639	8.35438	9.78453	22.1451	17.0284	20.9662	1.30366	1.03316e-05
Cd300a	15.8679	14.9335	14.2256	39.2513	53.421	41.0551	1.56831	1.2683e-05
Cd300e	5.49265	5.49426	6.29768	12.9131	15.3362	14.2397	1.29267	1.77267e-05
Cd300lg	4.56158	5.75954	8.73937	10.7638	19.0205	12.8324	1.15666	0.0027763
Cd300lh	1.39901	1.51171	1.49329	7.06799	8.24036	5.14308	2.18996	0.0039632
Cd63	215.496	428.345	238.097	963.591	1134.87	1071.33	1.84552	1.96964e-05
Cd72	0.071726	0	0.071017	5.09713	6.01675	5.53554	6.10854	1.12457e-05
Cd74	554.443	1210.49	562.162	1277.09	2617.2	2084.98	1.3614	0.018632
Cd99l2	2.13511	2.47303	2.41269	4.69015	4.94605	5.48508	1.09597	6.06044e-06
Cdc42ep4	14.0482	11.7199	12.4366	23.9692	26.885	21.7377	0.924275	9.47093e-05
Cdh1	25.976	33.2144	22.701	60.8141	81.4723	69.2077	1.36776	0.000143071
Cdk18	0.141567	0.079529	0.150554	3.40561	2.28926	2.74129	4.1778	2.20489e-06
Ceacam1	1.26962	2.54912	1.64405	6.41284	3.87467	4.77163	1.4463	0.00454684
Ceacam2	0.419573	0	0.445679	1.69486	0.949155	1.18874	2.02656	0.0323695
Cep78	7.17915	7.71125	9.18042	14.2066	10.0656	10.7768	0.540216	0.019665
Cfp	95.8313	99.1743	90.8209	144.657	275.534	219.717	1.16244	0.000824308
Chst1	0.078275	0.166558	0.197609	0.520803	1.00035	0.67877	2.08404	0.00139385
Chst14	4.47426	5.19772	5.0028	7.16572	10.1897	8.83829	0.831577	0.00998966
Ciita	1.04707	3.92348	2.01767	6.3274	7.69381	7.02001	1.57656	0.000781639
Cited2	20.4068	21.1899	30.5786	61.9847	67.1498	65.1786	1.42755	8.94392e-05
Clec12a	31.191	24.616	29.0141	55.953	53.2212	54.2209	0.945053	0.00337808
Clec2l	2.06765	2.27153	0.713523	4.00032	2.83365	3.93801	1.07722	0.00116838
Clec4b1	34.459	35.2492	42.1246	46.6771	58.0852	46.8739	0.438932	0.0242143
Clip2	16.8194	15.0675	14.2869	19.7197	24.6034	20.4449	0.487311	0.0261303
Clpb	4.46066	4.02687	2.77051	5.18686	6.19608	5.61186	0.58984	0.0384892
Cluap1	8.38808	7.763	6.36125	12.8771	9.71608	10.439	0.551127	0.0117786
Clybl	5.9802	5.84778	5.49511	8.80107	11.2674	12.4283	0.903732	0.00531364
Col14a1	0.513798	0.430304	0.247362	2.3307	4.27621	2.92882	2.89939	1.36923e-05
Copz2	6.01055	8.31757	7.46565	13.498	15.7442	12.6137	0.938354	0.000683247
Cox18	5.89746	6.3096	6.87219	11.6546	18.4429	13.966	1.20331	0.0041826
Cryz	4.00758	3.87795	4.04283	10.0603	11.7573	10.0256	1.40907	8.50832e-05
Csf3r	6.66089	10.5748	11.957	35.8444	40.7202	36.9786	1.9559	5.99016e-07
Csnk1d	40.3907	41.3154	40.8345	46.9951	51.0381	46.4067	0.237025	0.0237243
Cst3	905.82	818.287	719.54	1043.36	1516.63	1799.26	0.835019	0.00378225
Cstf2t	9.95461	10.5505	9.89238	13.3349	12.2871	11.8522	0.301049	0.00775375
Ctc1	3.9377	5.08313	4.37699	6.58605	8.88258	6.34259	0.698947	0.00938532
Ctnnb1	279.803	334.854	285.914	439.564	375.563	396.843	0.4284	0.0115119
Cul9	0.778513	1.25217	1.35916	1.94611	2.48096	1.82292	0.863598	0.0340073
Cx3cl1	17.625	16.9645	17.409	44.9632	62.1792	45.9773	1.55629	0.00276249
Cx3cr1	0.427468	0.33953	0.423918	2.21376	1.95115	1.71769	2.21238	5.14176e-09
Cxcl14	16.7347	8.64497	13.2647	49.1198	105.293	74.9511	2.56621	0.000741775
Cxx1a	9.24489	11.6564	9.06521	11.5463	18.0559	15.1729	0.57776	0.0441637
Cyp27a1	1.87215	3.87369	2.0602	12.2597	10.4956	8.07196	1.96785	0.000185111
Cyp2s1	0.428626	0.557374	0.607007	0.988859	1.94926	1.83003	1.52378	0.012376
Cysltr1	1.18801	1.45133	1.41099	3.18743	1.54163	3.44198	0.99484	0.0258336
D030056L22Rik	5.27381	4.79895	5.23737	5.90077	8.15445	8.10809	0.53079	0.0433641
D430042O09Rik	3.06743	3.32128	3.93837	4.91596	4.7755	4.07826	0.4116	0.0132835
Dagla	3.36125	4.40197	4.21059	6.05703	6.82774	5.60988	0.623005	0.00118506
Dazap2	259.172	236.597	243.835	298.867	336.962	285.797	0.317385	0.0355511
Dbndd2	10.0524	9.34181	8.4788	11.8253	15.2389	12.0593	0.487682	0.0371321
Dcaf7	25.4025	29.9469	26.5989	36.8284	40.3919	34.2385	0.443257	0.00727532
Dctd	0.507571	0.518356	0.362651	1.60619	2.48293	2.13085	2.08598	0.0374132
Dcxr	34.8668	36.1011	32.1354	42.6072	68.4603	59.0021	0.721486	0.0169254
Decr1	12.4464	11.5579	10.1398	14.9596	15.6106	15.5774	0.433526	0.0372715
Dennd2a	5.51724	9.87992	7.30328	17.3755	17.6995	17.7404	1.21463	4.76951e-06
Dgcr14	8.45943	7.48245	7.8261	9.17324	10.4783	10.0831	0.321905	0.00209388
Dgcr2	13.4626	16.3914	16.7814	18.0815	23.0658	19.5511	0.379521	0.0492646
Dgkg	4.06744	4.64283	5.89828	8.14778	6.17964	6.87082	0.534082	0.019611
Dgkz	44.1985	32.2466	52.357	76.7959	76.3806	74.6459	0.822265	0.000226748
Dhrs7b	92.1093	64.3974	61.8734	101.481	131.624	123.424	0.706924	0.0250361
Dnajb13	19.3921	17.3114	19.421	25.9046	31.0242	25.9981	0.562377	0.0214308
Dnajc15	32.4404	29.0425	27.4339	40.5321	54.3867	51.5759	0.719683	0.00653279
Dnajc27	1.49093	1.80578	1.72541	2.11452	2.25247	2.03221	0.343522	0.0239797
Dnph1	4.0874	3.78623	2.05498	8.78346	9.42523	7.62475	1.37069	0.00105155
Dok1	16.1705	17.3947	17.1947	20.7789	26.6754	20.9825	0.43035	0.0129179
Dpf2	15.0605	14.4449	13.7315	17.143	19.1971	17.5395	0.316818	0.00502148
Dpysl3	0.702379	0.460018	0.207405	1.5173	1.47253	1.86416	1.75297	7.56582e-06
Dsn1	3.94164	3.64813	3.91123	5.82546	4.31422	5.55257	0.444964	0.0440011
Dusp22	22.5869	19.2043	19.4618	28.4289	36.8383	32.5171	0.673945	0.000498832
Dusp6	23.1509	34.6775	41.903	67.1506	75.9999	62.8005	1.04544	0.00802808
Dusp7	15.8464	18.3074	15.6345	33.0259	31.597	27.7472	0.890291	0.000345366
Dynlt1b	36.4511	33.2285	31.7253	42.0174	56.2829	46.631	0.514814	0.0398385
Dynlt1c	19.4907	15.0012	17.3725	23.2179	27.6021	26.3811	0.572967	0.00895296
Dysf	0.643691	2.50024	0.465002	8.19063	5.46373	7.95527	2.54926	0.000406076
E130012A19Rik	3.22169	3.72386	3.95146	8.02198	9.84785	8.67907	1.27697	0.0442085
E330020D12Rik	1.17721	0.989757	1.09549	1.94179	1.96001	1.52466	0.716842	0.013085
Ebpl	11.8569	14.7752	13.7535	19.1793	24.8857	22.0413	0.709564	0.0185986
Ecm1	15.7617	23.957	15.3006	58.2574	68.8091	81.0101	1.91718	0.0235894
Eef1a1	3208.56	2963.75	2639.93	3428.64	4223.67	3957.08	0.397704	0.00781141
Ehmt2	47.6461	46.6944	49.9472	59.7964	66.3636	54.6801	0.325559	0.00697126
Eif4e3	1.8006	2.15622	1.5051	9.34494	6.83892	7.64267	2.10496	5.463e-06
Elk3	11.6867	11.7785	12.6637	22.0428	21.6123	20.9956	0.837758	0.000667127
Elmo1	13.2359	14.1317	13.7487	20.3537	19.2944	19.3129	0.518988	0.00292613
Elmod3	3.09892	3.25677	3.28819	4.16243	5.49409	4.19986	0.518354	0.00293373
Elp3	14.0635	11.6494	11.0841	16.6192	17.4329	14.4985	0.398952	0.0450853
Emilin2	35.4407	36.781	51.5491	95.2556	108.186	95.9005	1.27344	0.00162746
Engase	9.71391	9.70856	10.7329	12.2214	17.9848	14.4876	0.566114	0.0157712
Enho	2.81589	3.15428	3.38637	9.28971	13.4358	11.3283	1.85266	7.33318e-06
Epas1	2.26376	7.51285	4.23256	42.8376	37.2046	35.7534	3.03812	7.86652e-07
Ephx2	0	0.296854	0	2.88661	2.8211	3.07551	4.4844	0.000271789
Epn1	78.4046	77.939	88.7985	98.5439	152.988	113.598	0.574605	0.0431114
Epsti1	6.05374	6.93542	8.66981	19.3772	17.1401	15.8369	1.26945	0.00466519
Erc2	2.00586	1.45732	1.13826	3.7118	4.39535	4.54948	1.44007	1.22009e-05
Espl1	4.39276	5.75788	5.28298	9.76871	11.123	9.10504	0.954211	0.0046218
Eva1b	22.6331	18.3075	16.8898	33.8044	49.1112	47.0031	1.16633	0.000139901
Fam171a1	3.04957	3.08609	2.70167	7.98527	7.15447	8.29084	1.39662	0.000135753
Fam187b	3.34593	3.31119	3.36957	5.17223	5.97584	5.91098	0.760809	0.000355308
Fam198b	0.2911	0.920362	0.653601	6.0306	2.78291	4.46382	2.76714	0.000837959
Fam206a	4.39712	3.82953	3.57025	5.69292	4.921	5.465	0.443532	0.027087
Fam20c	5.45172	6.58977	7.02595	28.6978	48.2925	36.0624	2.56154	0.028275
Fam3c	44.0278	42.8371	41.6572	75.2499	46.3259	66.6916	0.550408	0.0297939
Fam53c	5.06084	6.01353	5.70635	7.54334	7.37994	6.77973	0.369148	0.0132754
Fbrs	16.8833	23.1025	26.1986	28.817	33.5453	29.5032	0.472425	0.0440658
Fbxl2	2.2749	4.70432	1.89736	8.29365	8.03244	10.3289	1.57557	7.8164e-05
Fbxl4	3.00872	2.62831	3.67261	5.17773	6.07599	6.9805	0.962327	0.0364904
Fbxo4	2.20468	2.63427	2.28595	3.68622	3.79164	3.86016	0.662789	0.0147527
Fcgr1	36.3975	26.2819	29.3722	44.363	62.8215	49.6329	0.767926	0.015343
Fcgr2b	144.071	174.815	158.502	296.481	312.286	301.215	0.930533	0.0331568
Fcna	0.403892	0.096177	0.802549	1.97993	5.02231	3.31387	2.89262	0.00419402
Ffar2	19.413	17.5491	20.0546	37.9212	39.6242	39.1304	1.03176	0.0147489
Fgd2	0.46696	0.311075	0.55168	1.26602	2.15289	1.68577	1.86408	5.60043e-05
Fgf1	2.25326	2.273	2.38026	9.57285	8.66152	11.6822	2.09899	8.34175e-08
Fkbp1b	19.4327	17.3075	16.0907	24.198	35.0166	27.2712	0.710023	0.00895463
Fkbp9	4.82213	5.1617	4.51565	12.6802	11.7971	10.1377	1.24964	0.00177207
Fmnl3	25.1991	23.0121	25.3907	30.5349	38.1146	33.7624	0.476019	0.0117527
Fn3krp	2.85687	3.09593	3.26088	6.47782	4.06094	4.56388	0.706897	0.00826669
Fnta	41.8576	37.949	31.5008	45.7375	52.097	50.4551	0.41354	0.0104463
Fos	202.008	251.645	291.327	442.368	576.579	634.797	1.15036	0.000606409
Foxj2	10.7766	12.5887	15.0422	22.0935	20.6605	18.2661	0.666511	0.000338409
Foxred2	1.91846	2.312	2.68658	5.93306	5.81363	5.8163	1.3318	0.0104959
Frat1	1.04296	1.06702	1.26343	2.47877	4.36116	3.35539	1.56756	0.0068885
Fuk	2.35661	2.90343	3.40503	4.11864	4.32742	4.12145	0.531289	0.0233159
G730013B05Rik	2.64991	2.45717	2.0933	4.66207	4.28045	4.22592	0.861955	0.00382405
Galnt12	2.00288	3.19903	3.7772	16.7398	21.3069	18.2782	2.63571	2.22932e-06
Gatc	12.0785	14.3383	13.7704	20.7032	19.9638	16.944	0.518525	0.00732646
Gba2	4.00787	4.68441	6.33162	7.60235	9.55757	9.00371	0.796232	0.000353996
Gbas	29.5676	29.2088	28.7996	36.3456	36.9324	36.2527	0.322401	0.0394239
Gbe1	1.84667	1.81209	2.06182	3.73658	2.73986	3.38366	0.775	0.0442847
Gbgt1	16.5687	16.6032	19.1371	26.0368	27.1973	21.9943	0.523381	0.0236066
Ggact	1.24231	1.60435	0.623533	2.84913	2.43008	3.65223	1.33895	0.000469892
Gjb3	0	0	0	2.63259	1.7852	3.04322	6.24051	0.0109656
Gkap1	3.07639	3.90399	3.6232	6.6086	5.88741	7.24726	0.890556	0.000121448
Glb1l	2.63271	2.81199	4.29209	5.57706	5.32682	4.12532	0.621074	0.0305156
Gm11545	2.91186	4.0723	2.35863	6.25515	6.94354	6.43193	1.06315	0.000606527
Gm1673	0	0	0	0	1.93782	1.74336	5.24076	0.0381343
Gm5512	1.51788	1.44998	1.83742	2.36792	2.35303	2.29021	0.535754	0.00218713
Gm6251	23.5441	19.7594	14.5023	23.4694	32.8084	29.0607	0.561175	0.0456507
Gna12	24.7249	41.0069	33.5123	55.6729	61.8986	55.5586	0.802185	0.0114681
Gnas	402.93	376.807	417.991	468.435	589.672	482.177	0.362868	0.0145671
Gpnmb	82.0872	149.411	111.484	352.067	285.648	259.629	1.38727	0.000598558
Gpr137b	49.395	62.7237	62.7599	106.316	83.7416	97.1185	0.715261	0.00699002
Gpr137b-ps	50.2723	63.0503	62.0062	109.39	85.9245	94.669	0.725575	0.00929467
Gpr171	4.10973	2.65552	2.99124	17.1384	7.23881	19.741	2.16549	0.00039587
Gpr34	3.7984	5.41899	5.67	25.3705	13.2159	28.8853	2.17267	3.23292e-05
Gpx3	1.46896	3.06491	3.34383	8.81271	10.5462	6.74681	1.71584	0.000283079
Grap2	15.6387	15.3197	18.4355	23.6651	19.759	22.0279	0.405382	0.0186028
Gstm5	5.22622	4.6615	5.08795	8.87766	8.8998	10.5074	0.912903	0.0271869
Gsto1	217.788	200.809	186.707	254.375	342.168	292.674	0.554795	0.00932939
Gtf3c5	8.37124	8.3661	8.07369	11.2093	11.9292	10.9981	0.458749	0.0208102
Gucd1	29.2836	28.4512	27.6645	33.8253	37.7703	31.2703	0.268183	0.0417979
H2-Aa	192.171	427.962	203.36	450.781	1025.28	721.762	1.41614	0.0267828
H2-Eb1	77.5334	163.048	76.0458	163.973	424.455	301.398	1.49045	0.0480823
H2-Oa	1.94313	2.46328	1.51378	4.11445	9.94007	7.75495	1.86368	0.00566751
Haao	5.18888	3.22459	2.94963	6.38851	11.4232	8.31522	1.19405	0.0030564
Hacd1	5.73631	5.21007	5.92085	11.2194	11.7876	12.2235	1.05816	1.54548e-05
Harbi1	1.90914	2.38138	2.05417	3.21882	3.45244	2.42148	0.512389	0.0479173
Hdac5	20.9941	21.8708	23.4256	27.3693	30.3604	27.5496	0.362913	0.0265467
Hddc2	8.78147	8.59021	7.45847	13.4817	16.9305	14.5211	0.853101	0.017761
Hfe	15.0986	20.0002	14.626	21.1722	33.1267	26.1157	0.692383	0.0340269
Hgsnat	29.6856	32.4198	29.3678	43.9642	48.6218	40.2226	0.537435	0.00480826
Hip1	44.1129	46.9129	51.1423	74.3946	59.4338	58.5504	0.436087	0.0301246
Hist1h2ao	2.58242	2.61199	2.08838	24.577	46.284	31.1493	3.78982	0.00518296
Hmg20a	5.37584	5.52974	5.73297	7.21061	6.68551	7.61074	0.36831	0.0131724
Hmha1	53.5321	58.9732	73.1744	94.5185	103.919	87.1691	0.620943	0.0142823
Hnmt	0.224721	1.89993	0.186644	6.10203	2.56	4.21881	2.42851	0.00546503
Hnrnpf	138.651	143.342	138.498	186.458	160.437	155.075	0.255464	0.0350779
Hoxb4	0	0.27413	0	1.24475	0.926694	0.715521	2.99707	0.00266315
Hpgd	2.67067	2.54756	2.298	86.6325	67.5084	99.5012	5.05814	5.89736e-10
Hps4	11.9248	13.6159	16.2561	17.5899	20.1505	18.0841	0.416645	0.00790213
Hs3st3b1	0.266494	0.576437	0.84043	12.8873	10.7252	10.9938	4.28253	0.0180071
Hspb11	3.24167	2.28255	1.60115	8.32538	5.10867	6.18642	1.44855	0.00475366
Htra3	8.17602	6.46899	9.70294	37.6056	42.3638	40.9851	2.30787	5.76944e-06
Icam5	1.47971	1.03912	1.53465	1.77005	2.58504	2.10019	0.658335	0.00907029
Idh2	62.6156	66.6198	61.1076	78.2498	109.775	92.6068	0.559834	0.0431516
Ifnar2	6.7814	10.6828	25.5953	65.4715	63.1963	56.7759	2.10401	0.00215197
Ift172	2.60061	3.32708	2.88869	4.87298	4.28419	3.89876	0.561184	0.0361421
Ighmbp2	2.3367	2.64095	2.9483	3.29435	3.74809	3.08313	0.349433	0.0497272
Igsf3	0.92752	1.67044	1.68682	6.42351	5.42709	5.72032	2.0108	0.0466305
Il10ra	35.1947	36.8973	37.8708	62.2204	60.6889	50.2759	0.65482	0.00309567
Il10rb	23.3798	25.7773	31.6345	75.5178	74.7168	63.1544	1.4001	5.1908e-07
Inf2	26.1005	31.0856	31.2572	36.1027	39.6509	37.5365	0.356842	0.0425071
Irak1bp1	0.706237	0.767265	0.760228	2.0878	1.32751	1.66438	1.15023	0.000892687
Irs3	2.27216	2.55427	1.96787	5.77585	7.33762	6.72943	1.5324	2.99898e-06
Kcnj10	0.196754	0.200372	0.281037	7.50735	5.76316	6.81556	4.69715	2.15263e-06
Kcnk13	0.086147	0.63577	0.146714	6.0234	7.04787	6.99643	4.37995	5.55545e-10
Kctd21	2.80378	2.93977	3.11003	4.44374	4.0175	4.41821	0.535695	0.0138405
Khk	21.0653	20.4749	17.6704	26.1128	35.7944	32.7798	0.676403	0.00590087
Kif19a	0.093793	0.037388	0	1.2344	1.71397	1.59193	4.32712	8.05295e-08
Kifc3	7.90313	9.56493	11.0294	33.2273	36.598	32.4094	1.83934	6.29551e-05
Klhl17	6.89399	9.72848	10.838	13.5876	14.1833	11.8911	0.528791	0.0375231
Klhl26	5.11637	4.95518	4.62345	5.78648	7.36525	6.4039	0.409831	0.00437932
Klk1b11	1.78709	1.99978	2.63273	19.9656	12.0045	18.7785	2.96335	8.71512e-07
Krt80	8.55897	7.30507	9.55405	15.1281	22.7238	14.8173	1.04818	0.00560664
Lancl1	4.64899	3.95301	4.69379	7.42295	7.79393	7.43243	0.76404	0.000470877
Laptm4b	22.5931	26.3178	25.2785	31.1656	35.7475	33.1399	0.430981	0.049257
Lbh	2.88433	2.85507	2.41813	4.48457	6.24674	5.23186	0.959978	0.0107569
Lca5	0.314508	0.374863	0.265815	1.34162	0.510068	1.03281	1.49999	0.0221746
Ldhd	1.43859	2.21102	1.74857	7.88582	8.63922	10.8251	2.31979	8.48392e-07
Ldlrad3	4.12434	5.45926	4.9805	10.4816	7.689	6.54596	0.759019	0.0119843
Lfng	58.2988	41.422	51.3569	88.5246	107.201	74.5822	0.838895	0.0375012
Lhpp	1.45775	1.54174	1.49818	4.43623	6.03915	4.69553	1.73181	0.00423886
Liph	1.45852	1.59002	1.43162	2.90121	2.67552	2.92467	0.909174	0.0231533
Lix1l	3.52158	3.71667	2.93403	5.89006	5.16487	4.72361	0.628326	0.00697478
Lmo2	39.0889	47.6386	45.9372	62.3092	68.6108	69.2407	0.593009	0.000329736
Lpar5	3.9073	4.22583	6.10946	7.82236	10.5869	8.21751	0.897984	0.000302196
Lrp5	3.76476	4.58857	5.76256	24.2885	30.0029	21.947	2.4249	9.86857e-06
Lrrc8a	3.28142	4.54258	3.31315	6.24678	5.97212	5.37366	0.654866	0.00393777
Ly6e	156.525	156.281	154.9	230.598	277.902	269.358	0.733779	0.00946046
Ly86	18.0901	22.5237	18.4672	31.0797	36.2437	32.084	0.749672	0.0040991
Lyl1	17.9431	19.3902	24.0143	42.0504	53.2294	51.9893	1.26201	2.21228e-06
Lyplal1	5.46025	5.25779	4.9499	6.94388	9.80096	7.68492	0.637536	0.0108212
Lyzl4	0.260916	0	1.21973	2.79505	5.26474	4.66997	3.02091	0.000123836
Lzts3	3.04959	2.69911	3.54726	3.94294	5.47191	4.15942	0.541356	0.0299236
Madd	8.16629	9.6848	9.31612	15.5885	12.6081	12.5445	0.582855	0.000566162
Man1c1	23.6893	29.6828	31.9896	41.8649	48.6598	39.7686	0.609519	0.0159815
Mansc1	0.289843	0.775845	0.287817	1.64287	1.22671	1.33896	1.56766	0.000744306
Maoa	7.12464	6.43475	6.34037	9.69731	9.452	8.44721	0.469719	0.020441
Map3k3	22.4054	28.0139	27.6985	37.9987	35.587	34.013	0.461434	0.00961606
Mbp	20.5751	20.8352	19.6209	25.1688	27.6316	24.617	0.342612	0.0432676
Mepce	13.3932	14.3997	14.1781	16.3657	18.8453	18.9875	0.368087	0.0118504
Metap1d	5.87498	6.22932	8.54778	12.9227	9.87999	10.5912	0.690641	0.0261966
Mettl10	3.34005	1.73435	1.97025	8.79162	5.55518	6.78601	1.57136	9.08497e-05
Mettl7a1	7.12103	7.7211	5.94055	12.7963	16.0303	13.6059	1.02626	0.000353214
Mfng	3.26155	2.04134	4.62394	10.6353	17.2414	12.0383	1.99668	0.000148443
Milr1	30.3301	33.5652	29.1482	40.199	39.3669	42.9093	0.396138	0.00199485
Mir5107	1.98089	12.9717	5.13935	22.5185	21.0326	25.8237	1.78271	0.00220087
Mir6516	3.20445	4.91309	5.61346	14.332	16.3369	3.59834	1.31313	0.042972
Mmgt2	5.9993	6.33642	4.17168	8.48625	9.60479	7.60597	0.635374	0.0175447
Mnat1	8.10594	7.16407	5.16444	8.24699	10.3689	9.13563	0.439708	0.0312186
Morn2	4.946	3.63095	3.10405	5.87235	6.31983	6.99071	0.71086	0.0233709
Mppe1	6.67243	8.16687	7.27675	11.9432	11.4138	10.2072	0.599613	0.00106589
Mprip	10.489	11.5035	11.4248	14.2333	14.1677	13.4336	0.323232	0.000941545
Mrpl3	31.0532	28.5642	25.8005	38.9239	42.4172	38.8001	0.491627	0.00492466
Msrb2	8.35122	6.24147	7.00759	10.338	13.5692	11.9032	0.726692	0.00977822
Mtfr1	4.71309	4.15801	4.33283	6.95114	6.12507	5.54632	0.49292	0.0144674
Mtfr1l	30.8676	30.128	28.3152	39.3352	46.5211	37.9753	0.471021	0.00713543
Mtmr9	11.1778	11.739	11.5243	18.6681	16.7324	16.8667	0.600355	0.0171972
Mtor	4.61143	5.13982	5.7443	8.02218	7.19221	6.20736	0.464658	0.0428215
Mtr	7.17427	7.48572	6.04936	9.92214	10.9087	10.8187	0.6095	0.0042622
Mtus1	2.66477	2.94325	2.88478	13.1901	10.7295	16.8221	2.24884	0.00054113
Muc1	0.378806	0.427678	0	1.0557	1.81833	1.27096	2.22741	0.000152761
Mum1	32.1615	41.6141	46.3257	63.0247	65.8102	57.9462	0.636673	0.0170177
Mvb12b	8.12276	8.47312	9.37396	18.347	20.7727	17.0719	1.11054	0.00168896
Naaa	249.232	262.405	257.639	386.161	431.185	382.045	0.640658	0.00331936
Nat8l	0.801894	1.05823	0.962539	3.04824	3.53384	2.10471	1.58805	4.36706e-05
Nav1	6.00616	7.07556	8.66267	14.7051	9.99903	12.1109	0.756946	0.00255918
Nckap5l	2.76096	4.17522	4.45941	7.62991	8.13645	8.48124	1.0827	5.36231e-05
Necab3	0.296233	0.621432	0.207245	1.36748	1.12258	0.980892	1.54363	9.49462e-05
Necap1	13.4351	14.07	14.4025	20.1159	17.8297	17.0266	0.390679	0.00508286
Neurl3	13.8791	6.35143	9.71562	50.6342	82.0437	63.6902	2.70904	0.00398718
Nfic	14.3889	12.9022	12.2105	24.6556	26.2205	22.1317	0.884465	0.0052242
Ngfrap1	4.81735	4.32293	4.81999	8.68543	12.1992	10.3617	1.15667	2.51258e-05
Nicn1	3.87904	3.68413	3.41439	5.52719	5.63574	4.53726	0.512298	0.0161964
Nid2	0.438116	0.676026	1.14528	3.61325	6.27675	3.07132	2.4688	0.000690257
Nipsnap1	1.25081	0.842636	0.485661	2.26803	2.54966	2.52489	1.47405	0.00101219
Nlrp10	1.8139	1.40313	1.77781	3.98086	2.217	3.86116	0.995651	0.00967384
Nol4l	11.3411	14.038	15.5055	23.0237	17.8626	19.6135	0.564232	0.0238642
Nov	0.383556	35.2846	3.25551	135.385	155.066	252.32	3.79819	0.00186645
Npc1	69.6956	87.7692	79.1616	127.626	112.428	100.296	0.524224	0.00047107
Nsmaf	0.108431	0.321339	0.562677	6.38809	5.44189	6.13058	4.04721	4.26511e-05
Ntpcr	19.1248	19.5632	18.8343	23.0185	38.2275	32.0516	0.696759	0.0164459
Nup214	6.49928	7.96995	7.08823	9.35658	9.65073	8.99439	0.37579	0.0174947
Ocel1	9.34342	9.37157	9.97669	11.0986	13.8628	11.3233	0.337677	0.0294402
Odc1	28.1589	20.5826	19.0321	36.3253	55.7144	44.0231	1.00441	0.0162782
Otud1	1.35004	1.73963	2.32548	3.94224	4.18515	3.95587	1.14343	0.0146717
P2ry13	48.8476	57.4789	52.3987	96.9591	84.4311	86.096	0.75256	3.4545e-05
Pacs1	6.21201	8.09606	7.18559	13.0344	11.2176	10.45	0.688565	0.00148623
Pak1	10.9731	10.4122	11.2618	18.8873	22.6527	22.6842	0.974001	0.00014581
Palm	1.10492	1.80661	1.02919	3.21061	6.72016	3.99975	1.79588	0.0475065
Park7	98.2999	84.5354	89.0724	148.83	202.355	182.656	0.973038	0.00368395
Parp1	18.3785	18.6151	19.8042	28.4117	33.9063	29.0952	0.685608	0.00703001
Pcca	9.44592	9.64372	9.19454	13.2323	14.4315	13.7783	0.549492	0.0174801
Pccb	19.2934	20.4539	19.6968	24.3834	32.5229	29.6968	0.542119	0.0409957
Pctp	15.8108	17.9007	13.8617	22.724	30.8185	25.6219	0.733493	0.0116529
Pdgfa	0	1.24426	0.554886	4.9123	7.07486	6.72787	3.30846	0.0133542
Pdgfb	2.6338	3.25691	2.13962	9.52021	13.103	8.96707	1.96266	0.0477501
Pdss2	2.54772	2.77574	2.60691	5.49692	3.5187	4.03433	0.711521	0.0109421
Pdxk	9.94766	12.263	12.7484	19.0875	21.2029	16.6412	0.701975	0.0130298
Peg13	11.0105	11.7153	11.2377	17.3147	15.1743	16.3303	0.522176	9.01968e-05
Pelp1	8.55771	8.12403	7.48258	10.3784	12.3952	10.9309	0.478382	0.0109729
Pex5	14.598	15.2058	13.2281	17.9416	19.6151	17.6245	0.358036	0.0276255
Pgf	1.49171	0.926416	1.57588	3.41727	2.91856	3.66281	1.30258	0.0309016
Phpt1	25.6711	22.5985	24.5932	33.472	41.4842	41.4987	0.67578	0.00186881
Pias3	4.33031	5.71343	4.80893	7.55564	6.99584	6.63762	0.509716	0.0251315
Pigl	2.2163	2.44098	3.68619	3.49847	4.36234	3.84035	0.483024	0.0198219
Pigq	15.1543	18.4059	17.578	22.1353	27.2354	20.2819	0.445027	0.0183971
Pknox2	0.030167	0	0	2.25775	3.23471	2.13182	5.89096	0.00136026
Pla2g16	8.46514	9.16322	5.86359	21.8117	32.793	32.2036	1.8812	0.000112525
Plcb3	13.32	14.648	16.3399	20.3707	21.6157	19.0012	0.460061	0.00275353
Plcg2	60.725	57.0318	60.4455	84.8144	94.7629	75.6042	0.517759	0.00219593
Pld4	161.279	132	159.604	188.463	253.43	200.891	0.505108	0.0489024
Plekhf1	0.737667	1.11766	0.726352	1.82629	1.79833	1.84571	1.05463	0.0167785
Plekho1	10.6114	11.6541	12.3213	20.4508	28.9694	27.8511	1.15741	0.000263229
Plin4	0	0.254432	0.19126	4.42771	2.39482	3.75672	4.29058	2.29474e-05
Plod1	39.4983	42.2823	37.7413	57.9686	74.6805	57.8931	0.672389	0.0304339
Plscr3	6.43637	6.5376	7.15825	9.14236	11.1026	9.39137	0.555571	0.00781622
Pltp	99.4829	100.474	72.2642	159.292	164.902	174.86	0.874175	0.00067445
Plxdc2	7.07111	4.63468	5.95743	28.1781	26.9634	28.7241	2.24091	2.33932e-05
Plxna1	10.8783	18.001	16.1203	26.8586	29.3663	18.7034	0.734317	0.0491742
Plxna2	0.034064	0.085717	0.116835	0.926911	0.40905	1.24877	2.9956	0.0175638
Plxna4os1	0.529418	0	0	1.74582	1.7906	1.18115	2.93622	6.86777e-07
Plxnb1	0.080407	0.09603	0.069812	1.59705	2.37534	1.71888	4.06399	0.000475664
Plxnb2	22.0644	28.1053	24.9268	81.4363	81.1686	68.4743	1.62028	4.0926e-06
Pnpla3	0.562933	0.600679	1.20511	1.78236	1.60157	1.19948	0.923796	0.0174473
Polg	10.5615	12.6006	13.3435	19.1638	18.6023	16.1869	0.562308	0.00183198
Poll	5.67843	5.4214	5.44956	7.8036	7.02993	7.19295	0.410309	0.0365392
Polr3h	2.42592	2.01335	1.89493	2.64635	4.18992	4.07693	0.775405	0.032818
Pomk	7.16581	7.3652	7.7993	9.78626	12.1093	9.67654	0.497761	0.022087
Porcn	1.77575	1.33133	1.55136	2.11706	5.31194	4.23182	1.30543	0.0213007
Pou2f2	0.064476	0.478444	0.568969	5.45372	4.5879	5.36345	3.67741	7.38635e-07
Pou6f1	1.99418	3.11479	3.57467	5.00592	5.13407	4.67964	0.764321	0.00282333
Ppm1f	2.29391	2.59888	2.79173	4.18339	4.19752	3.7658	0.653711	0.0443934
Ppm1h	9.45717	12.1862	12.5412	20.0288	15.8465	14.8589	0.568246	0.00227897
Ppp2cb	73.8756	68.7593	66.0959	91.4418	110.17	94.3009	0.503318	0.000534903
Ppt1	139.786	148.063	131.44	216.028	252.448	239.695	0.756016	0.000243568
Pram1	4.91606	2.71569	6.05485	9.06325	11.0698	7.07136	0.985872	0.00356967
Prdx4	40.2976	45.2238	37.4036	48.9546	67.7562	55.6478	0.487301	0.0214768
Prkar1b	0.122068	0	0.259441	2.24139	2.37313	0.976103	3.56295	0.000805566
Prkcd	132.327	114.538	122.886	225.381	284.144	199.415	0.938926	0.00988004
Prkce	0.413134	0.325542	0.556359	3.94609	1.8746	3.6399	2.7768	0.00177576
Prmt2	9.36632	9.97456	9.78589	13.395	14.8946	14.4438	0.551442	0.0289778
Prmt3	9.20412	10.008	10.3288	16.4413	16.2885	13.9715	0.658956	0.013598
Ptchd1	0.163561	0.245562	0.19729	1.98854	1.07169	2.8157	3.08058	0.000297682
Ptgs1	4.91261	8.87543	3.87494	25.287	32.7665	24.6354	2.22057	5.9882e-05
Ptpn21	1.59388	2.07248	1.93932	3.01173	2.46783	2.36429	0.477439	0.0294426
Ptpra	21.2802	23.4386	23.4847	34.3331	29.551	28.1447	0.431698	0.00363553
Ptpro	2.91893	3.83392	2.97573	12.9996	10.0054	12.1148	1.84133	8.37583e-07
Purg	0.958067	1.00787	1.05676	2.69722	2.47407	2.79315	1.36878	1.02452e-05
Pus7l	2.82822	2.41204	2.49475	3.92801	3.39935	4.38856	0.592723	0.034296
R3hcc1	7.80405	6.58664	6.42157	9.18752	10.9787	11.0603	0.583038	0.0492142
Rab31	36.1304	34.0487	29.7437	50.9339	46.5288	47.4859	0.536202	0.000333888
Rab32	159.72	163.074	148.86	202.135	223.643	196.995	0.400899	0.000102003
Rab39	0.558841	0.215159	0.869593	1.9209	0.841644	2.19924	1.53758	0.0443304
Rac3	16.8966	13.3747	11.8311	22.0508	24.9087	24.9488	0.770838	0.00205519
Rap1gds1	26.5892	28.6749	30.055	38.055	32.8703	31.3883	0.261771	0.0335472
Rap2b	28.4387	36.9249	36.9665	46.5841	42.8988	44.5616	0.389148	0.0207472
Rasgrp4	10.5637	10.9182	14.1432	18.7598	17.7715	18.3324	0.621534	0.037373
Rassf6	0.082225	0.162591	0.155113	4.95823	7.64287	5.22647	5.16431	1.89222e-05
Rbpms	9.20629	4.27409	11.3601	19.4995	23.7249	17.1938	1.27888	0.00127327
Rcn3	3.83367	3.60964	3.12426	6.70536	6.51074	6.3405	0.881782	0.000233813
Repin1	2.62111	3.64445	4.34104	6.21921	6.97148	6.65427	0.897519	0.0390623
Rere	1.39569	2.48944	2.69039	4.2049	3.04559	3.59137	0.712904	0.0232206
Retsat	7.49877	7.06546	6.12591	10.3756	11.0772	9.71827	0.588929	0.0113622
Rft1	8.6992	7.94299	7.78161	9.69613	12.408	11.5941	0.462764	0.0261818
Rgag4	1.07859	1.3591	0.716045	5.82306	4.07144	4.93594	2.19809	2.13382e-06
Rgl1	11.6167	20.0933	15.9481	40.4363	38.1377	37.1755	1.27844	0.000374269
Rhobtb2	1.42457	2.16961	1.73504	2.89626	2.8461	2.78751	0.668591	0.0105137
Rin3	42.9842	53.7472	51.9047	61.0686	71.911	64.6403	0.410699	0.0254099
Rmnd1	7.49644	7.8324	10.6661	16.5147	14.1506	14.1052	0.781998	0.000273866
Rnf130	173.882	164.13	158.122	203.614	232.836	217.663	0.398744	0.00439856
Rnf144b	8.14791	12.8944	12.9282	20.7628	14.5358	16.5833	0.60949	0.0485313
Rpa1	30.7817	30.0864	28.1947	43.9738	46.9474	41.8751	0.575787	0.0353278
Rpl21	282.24	247.611	219.502	284.617	312.512	362.812	0.357259	0.0420692
Rpl23	626.417	614.718	543.412	685.722	924.347	846.736	0.461204	0.0128295
Rpl3	565.021	529.237	466.866	603.752	860.875	751.457	0.505403	0.0370363
Rpl36a	561.999	477.929	470.963	571.659	822.929	759.201	0.511448	0.0253591
Rpl4	779.956	700.041	668.711	809.464	1125.35	994.824	0.44723	0.039019
Rpl5	361.764	339.712	300.401	372.597	474.534	450.73	0.373398	0.0486385
Rpl7	717.2	682.685	580.297	732.908	868.912	940.586	0.360544	0.0430103
Rps3a1	842.122	751.978	698.337	878.267	1081.19	1082.5	0.408103	0.0112231
Rps4x	858.349	761.488	679.254	861.964	1103.63	1069.95	0.400877	0.040822
Rps6	376.301	311.706	305.874	379.002	550.861	461.327	0.485128	0.0346235
Rps6ka1	62.7545	61.8744	65.2162	82.8185	100.493	81.5781	0.480358	0.0159074
Rragb	1.21761	0.834072	0.767588	1.67121	2.14216	2.03521	1.02694	0.000491885
Rwdd2b	3.7309	3.72933	3.5901	4.74305	5.21928	5.26436	0.458959	0.0367233
S100a4	54.3055	44.5724	36.0932	153.962	318.079	324.292	2.55983	0.000880864
S100a6	93.175	62.1231	46.7685	284.892	471.016	485.791	2.61881	0.000134469
S1pr2	10.3168	11.2477	11.3189	18.3896	21.0118	17.2279	0.782358	0.000222396
Sac3d1	10.1342	8.56053	8.92366	11.334	15.4144	12.5783	0.508327	0.0484632
Sat1	428.633	402.581	397.019	555.018	574.029	564.643	0.463549	0.0458125
Scarb1	90.2183	100.779	116.833	143.659	190.434	159.787	0.681854	0.00926963
Scel	2.40636	3.03339	3.0203	17.1791	7.14021	18.7521	2.33438	0.00029794
Scmh1	2.47793	3.03633	3.29034	4.61622	5.0871	4.79998	0.713669	0.000214535
Scpep1	54.9427	66.6825	61.3366	82.8177	100.616	84.7576	0.551472	0.00189719
Sdr42e1	1.30239	1.63407	1.92443	3.00623	3.55625	3.06532	0.971516	0.000623971
Selenbp1	5.90348	4.69703	5.44016	7.66928	13.2497	9.20137	0.904819	0.00428918
Selplg	129.491	146.608	123.68	167.965	195.998	201.946	0.501261	0.030585
Sepw1	135.347	105.19	106.012	139.074	204.356	180.741	0.59684	0.0304674
Serpinb6a	169.683	141.67	121.161	235.233	238.012	238.668	0.718824	0.00564727
Sgsh	0.319516	0.411869	0.562839	14.4381	17.1756	16.13	5.10079	3.33392e-05
Sh2b3	14.4956	17.5498	19.1584	25.5617	26.6849	23.8548	0.570754	0.00704971
Sh2d3c	12.4208	14.8919	21.1075	25.8034	29.5395	27.6585	0.776289	0.00520645
Sh3d21	1.02718	0.599498	0.510937	1.05007	2.8261	3.3953	1.71999	0.0143346
Sh3pxd2a	0.367491	0.443604	0.707353	7.29894	5.33313	5.62229	3.50344	4.85934e-08
Shcbp1l	2.65763	4.24655	6.08663	7.8433	7.16173	6.99076	0.755212	0.0181567
Shmt1	4.3265	4.71936	5.02187	9.21329	10.3191	9.47985	1.03902	0.00670975
Sidt2	54.6425	66.8277	59.7707	74.8796	90.8295	70.8513	0.384116	0.0375695
Siglec1	22.4047	37.0373	56.3931	79.6326	95.1323	56.3135	0.995687	0.0246407
Sipa1l3	9.08951	11.8596	13.7858	17.9131	15.0972	14.2452	0.443002	0.00780286
Sirt2	88.9972	88.6738	81.3277	103.543	120.66	103.097	0.337551	0.0234006
Sirt4	2.98125	2.66381	3.22811	4.61022	4.95542	4.25265	0.633292	0.00233021
Slc1a3	0.948681	1.45177	1.24358	11.6241	6.87882	9.32265	2.89893	1.05601e-05
Slc25a13	4.5533	4.61002	6.28938	10.9924	12.9307	10.8606	1.16539	0.000196038
Slc25a3	261.29	249.237	228.38	273.671	367.991	306.758	0.360095	0.0385258
Slc26a11	0.237114	0.117318	0.361995	4.32664	5.77619	5.70943	4.28467	1.7141e-06
Slc2a9	2.45903	2.6435	2.52143	4.54136	4.26688	4.94828	0.843156	0.0353523
Slc35c2	65.813	69.1514	67.0537	83.8655	106.717	88.5284	0.466152	0.0364945
Slc35g1	2.64683	3.25514	4.83364	12.108	11.5181	8.80956	1.58624	1.32958e-05
Slc37a2	3.36263	6.47162	4.71005	17.7271	19.8989	18.5665	1.9426	0.000194251
Slc38a7	18.2	21.4647	18.3943	25.9381	29.6563	24.0299	0.455018	0.0102602
Slc40a1	2.86589	8.54331	4.24404	27.1777	15.4798	23.0334	2.06224	5.1035e-05
Slc41a3	11.5885	10.9736	10.3441	15.9119	18.4406	16.3954	0.623455	0.011305
Slc43a2	13.8955	14.7472	16.9794	36.2888	41.6941	28.6818	1.22347	0.000610891
Slc46a1	1.02828	1.30901	0.762148	2.41509	3.58862	2.46288	1.4209	0.0143737
Slc46a3	4.26537	6.6547	6.92877	13.0328	12.0347	11.0367	1.01227	3.57007e-05
Slc52a3	23.4345	18.2294	25.103	34.1235	50.5504	32.3572	0.808764	0.0176427
Slc5a6	5.15301	6.29657	6.30912	7.27773	8.74785	8.08336	0.43891	0.0349291
Slc6a6	108.663	126.404	136.914	199.337	171.504	157.394	0.50584	0.0141548
Slc7a4	0.68904	1.09596	0.857822	3.14523	2.18412	2.48614	1.52902	0.00101049
Slc9a1	10.2042	13.0958	11.8396	13.2656	17.1203	15.073	0.370533	0.0136476
Slc9a9	5.70596	6.44114	7.53243	8.69704	9.97627	10.152	0.548328	0.0062743
Smim5	9.21325	8.69861	7.45478	30.6817	48.8392	41.3945	2.24851	9.33294e-06
Smyd4	2.24839	2.4973	2.15059	5.11192	3.00865	3.32426	0.722588	0.0333672
Snx29	2.06916	2.48829	3.40829	4.79092	5.0929	4.30646	0.825151	0.0186139
Sobp	1.24187	1.14745	1.36775	3.0606	2.6867	2.72097	1.1515	0.000285575
Sod1	196.721	200.836	172.273	264.318	419.2	334.068	0.836433	0.00293858
Sorl1	0.022183	0.018257	0.184918	8.99719	8.88263	7.8811	6.3126	0.00482483
Sox4	0.506287	0.478696	0.770683	2.48784	5.10355	3.38386	2.57733	0.000105909
Specc1	6.22026	7.30791	7.80164	14.5621	8.21486	11.2695	0.672118	0.0275583
Spink2	0	0	0	1.03968	2.65463	2.13206	5.88908	0.000114078
Spry1	7.73307	6.56982	7.51515	24.7846	30.0912	26.2037	1.889	8.82505e-09
Sptlc2	60.361	64.0101	60.3752	80.2118	67.6827	74.6405	0.268351	0.0207456
Src	2.00162	0.967182	1.17487	14.427	23.1228	15.0838	3.63534	8.51454e-06
Srgap3	0.23301	0.299155	0.333865	3.00884	2.86812	2.92463	3.20392	0.00493196
St6gal1	7.87805	9.40931	8.41924	17.698	20.4516	18.4079	1.13453	0.00571662
St6galnac2	0	0	0	6.74964	5.9809	5.24093	7.49757	8.89729e-08
Stard8	1.96636	2.20903	2.13677	3.20672	2.86719	2.82483	0.488916	0.0322441
Stbd1	2.28813	2.33209	2.06504	7.14953	7.99575	6.62888	1.68875	4.16622e-08
Steap3	3.35541	5.98984	4.8148	18.0976	19.7302	18.0551	1.97301	0.00549013
Stoml1	6.43607	6.48906	5.73047	8.61046	10.0494	8.66709	0.548269	0.0218248
Stx2	5.51592	5.61943	7.27416	9.06539	10.8314	9.74972	0.684451	0.00150626
Suclg2	9.28072	9.98257	11.1344	17.7131	19.5367	17.5417	0.847885	0.00252048
Sult4a1	2.90569	1.70659	2.11726	8.46676	9.76983	10.8653	2.0962	1.1053e-06
Supt5	43.7706	44.8013	49.0348	50.8752	58.8155	51.7156	0.229994	0.0138187
Susd1	6.13235	5.59354	5.83288	16.7852	20.372	12.9445	1.50735	7.8264e-05
Tanc1	0.564153	0.962184	0.734743	2.06403	1.70563	2.24306	1.37237	0.0386073
Tbc1d16	1.13632	1.99854	1.68739	7.19428	6.50081	4.40082	1.88623	0.00010758
Tbc1d2b	5.39635	6.51586	8.28753	12.4416	11.4786	9.83435	0.737886	0.0216682
Tbc1d4	2.75481	3.22059	3.75161	5.91913	3.96353	6.3475	0.732712	0.017455
Tcp11l1	0.741816	0.851545	0.690681	2.37106	1.82911	1.23922	1.21632	0.0254175
Tctex1d2	9.57073	11.6314	9.57855	17.729	23.1796	25.6846	1.11083	0.00034884
Tef	8.39062	7.2981	7.47	12.4762	14.8708	14.6115	0.854626	0.0043978
Tep1	16.2294	17.1595	16.9387	21.7776	26.1129	18.9994	0.409733	0.0299307
Tesk1	9.00992	10.8639	11.0587	16.221	18.9036	17.2224	0.757083	0.000483427
Tfap4	2.27203	2.46018	2.54868	5.80585	5.94055	6.30274	1.29804	0.00138578
Tgfb2	2.23293	2.07674	3.05553	13.8413	8.60989	12.1615	2.21721	0.0447993
Tgfbr2	114.473	131.975	120.537	173.196	159.998	148.983	0.393746	0.0130972
Tha1	3.41396	5.58522	4.90468	7.53131	11.4636	7.71202	0.936779	0.00709112
Thbs3	4.89356	2.75351	3.23912	7.45727	6.8815	7.70432	1.01117	8.52042e-05
Them6	6.82686	7.00861	7.01737	9.71763	11.4424	10.572	0.603331	0.0128315
Thtpa	5.57785	5.78128	5.13621	6.7966	8.47193	7.9431	0.490272	0.00976227
Timp2	32.3283	43.7445	32.2516	93.5883	98.3002	94.8122	1.40336	2.23763e-07
Tjp3	0.47057	0.585251	0.211378	2.09255	2.8936	2.31836	2.43718	5.31199e-06
Tln1	72.2354	75.8159	80.2417	129.216	144.783	116.006	0.772342	0.00218934
Tmcc2	0.823803	1.03908	0.99859	2.08415	2.57676	2.78624	1.34961	0.000446824
Tmed1	6.28884	5.39727	5.6639	11.2029	15.432	10.9989	1.11263	0.00499079
Tmem141	25.4523	23.4574	20.6889	29.615	44.9912	40.2787	0.722239	0.0115196
Tmem218	3.8102	3.83052	3.50625	5.04431	6.4013	5.55632	0.604622	0.0319308
Tmem220	1.26059	1.36102	1.00205	2.85094	2.6413	2.33857	1.09075	0.00538026
Tmem229b	22.5472	19.2704	19.862	25.402	31.2183	26.5918	0.431398	0.00988147
Tmem39b	5.41448	5.69226	5.33726	6.68758	8.16124	7.40698	0.434337	0.049018
Tmem65	9.74467	13.5092	14.2807	33.4227	19.6079	24.8903	1.0518	0.0138504
Tmem9	3.24985	5.13893	4.06262	10.8823	10.4674	7.38891	1.20015	0.0118299
Tnfrsf13b	1.91185	3.53923	2.38232	8.8202	10.0238	8.56211	1.79374	3.01819e-07
Tnfsf12	36.3066	33.697	32.1197	41.734	50.1967	53.1758	0.506379	0.0401857
Tnni2	15.8239	15.3147	12.2621	17.4062	25.4735	23.2269	0.60594	0.010911
Tns1	38.2847	52.7623	54.9077	76.8627	72.0695	66.0978	0.558699	0.0232135
Tox	0.037799	0.066619	0	4.07175	3.7944	5.49815	6.04148	0.000303317
Tpm1	3.07202	2.42792	1.99805	5.34684	5.30955	5.70984	1.11582	0.028335
Tpt1	1841.82	1571.8	1398.72	1880.42	2544.01	2289.85	0.480482	0.0145501
Trim16	4.80717	5.21791	5.22323	8.53489	8.41521	7.60903	0.684038	0.000507933
Trim45	0.699924	0.962358	0.744072	1.22471	1.36114	1.18444	0.62685	0.00193287
Trim46	7.08925	4.77905	6.11812	21.3026	44.6138	28.9311	2.39222	6.20959e-05
Trp53i11	27.311	11.9471	21.5595	25.7644	43.1089	32.8855	0.741635	0.020709
Trpv4	0.478392	2.09958	0.842941	3.98079	3.00483	3.17906	1.54367	0.0365218
Tsc22d4	32.9911	37.2548	38.5153	44.7935	59.4919	46.032	0.466486	0.0285804
Tsen15	10.1191	8.54881	9.9363	12.991	14.0058	12.3203	0.457552	0.0291973
Tsku	0.348879	1.21954	0.137004	2.16302	3.47044	2.00612	2.09992	0.0165547
Tspan13	4.46416	7.03479	5.80809	21.2137	22.9701	19.0365	1.863	0.000114817
Tspan17	17.3204	17.9465	17.6609	19.8848	27.4826	25.8709	0.467822	0.0403583
Ttll1	3.96474	4.13506	1.98103	4.59121	6.28476	6.76435	0.801175	0.0110134
Ttyh3	26.3505	28.3231	35.3444	61.3541	80.7733	58.4262	1.15482	0.00019147
Tubd1	5.6513	4.35649	3.86526	7.27437	6.3887	6.29691	0.521674	0.00757793
Ube3b	9.91377	14.1735	13.3604	18.0818	18.8591	15.7735	0.492212	0.0032111
Ugt1a6b	6.59815	0.741274	0.654662	9.39226	15.0724	7.82471	2.00058	0.0119197
Unc13b	0.662723	0.35788	0.624502	1.90647	1.65427	1.40628	1.53782	5.06788e-05
Unc5a	1.30014	3.39249	3.98092	6.08472	5.42316	4.73134	0.897109	0.00649363
Unk	4.78529	5.75484	7.94991	9.57076	9.27496	7.96646	0.533733	0.0219099
Usp49	4.32619	4.99056	5.29891	10.2086	8.67615	9.69158	0.962505	3.71338e-06
Vav2	23.9415	28.461	28.6886	42.2083	38.9856	34.3138	0.509848	0.0138232
Vgll4	10.4754	10.2582	12.9218	14.7638	17.6196	17.0271	0.552623	0.0420676
Vipas39	16.0744	17.2156	14.4914	21.027	22.6948	17.641	0.360252	0.0450093
Vipr1	1.84413	3.23512	2.64003	17.142	13.733	12.5916	2.47811	2.98557e-08
Vmn2r26	0.03107	0	0	1.22025	3.40645	1.19671	5.49802	0.00223659
Vps33a	15.4355	14.9813	15.4189	21.1708	18.9931	17.6273	0.333733	0.0239447
Vps8	8.78057	8.93689	9.26029	12.3647	11.9142	11.2748	0.396949	0.00667819
Wdfy4	35.3224	43.1624	41.5503	55.5534	56.8777	48.313	0.421005	0.0371716
Wdr24	6.71587	7.30565	6.34717	9.00432	8.97877	7.78065	0.337517	0.0295183
Wdr35	0.86232	0.776746	0.327667	1.82276	1.0096	1.65756	1.15112	0.0260695
Wdr45b	28.8962	26.7776	26.7682	32.6321	37.0927	34.7382	0.341177	0.0269951
Wdr6	4.36159	6.05055	5.29967	7.11365	9.83345	7.95454	0.66102	0.00321619
Xylb	3.70642	4.47996	4.88166	7.25106	6.25553	6.36193	0.600688	0.00203068
Xylt2	3.97039	5.21509	4.69528	7.38273	8.01411	7.5909	0.723681	0.0179802
Yars2	8.58455	9.09998	7.69326	10.2737	12.4455	10.9547	0.406667	0.0423121
Zbed3	0.841889	1.69894	1.4514	2.9371	3.26594	2.62965	1.12621	0.0186708
Zbtb5	1.43471	1.53745	1.30118	2.43714	2.66329	1.85703	0.690417	0.0258164
Zbtb9	5.21557	4.81305	4.81594	8.25634	7.2431	6.31058	0.551974	0.00149889
Zdhhc4	12.9269	15.2658	13.4308	17.3323	24.6624	18.8838	0.54744	0.0218779
Zdhhc8	4.55539	6.57353	6.53602	8.36061	9.4493	8.03796	0.546581	0.00538771
Zfp12	1.72736	1.88323	2.50175	3.87632	3.04036	3.12151	0.706588	0.0436951
Zfp212	6.06224	5.60083	6.48831	7.8197	8.55945	8.32528	0.442588	0.0421244
Zfp251	3.24421	3.97609	3.11057	6.47848	5.09784	4.67711	0.648732	0.0437278
Zfp3	1.90186	1.99135	1.82377	4.06626	3.04349	2.63314	0.758806	0.00350459
Zfp316	1.63197	2.17351	1.85027	2.82735	2.469	2.45381	0.447717	0.0253301
Zfp36l1	5.28765	8.31307	10.7772	23.5469	12.295	15.1059	1.06037	0.0219419
Zfp385a	33.3538	36.9927	38.4823	49.2045	65.7148	51.0134	0.608081	0.0160932
Zfp467	0.794588	1.6034	0.586895	1.82394	2.3834	2.76348	1.19666	0.00130974
Zfp599	1.25892	1.35219	0.871729	3.37536	1.31748	3.15178	1.14888	0.0488781
Zfp629	0.3327	0.664256	0.8807	1.47444	1.43975	1.32527	1.13373	0.027579
Zfp784	1.5171	2.28502	1.3084	3.10602	2.07886	2.48999	0.577393	0.0488773
