# Supplementary material for: EGR2 is an epigenomic regulator of phagocytosis and antifungal immunity in alveolar macrophages
Source: JCI Insight. 2024 Sep 10;9(17):e164009. doi: 10.1172/jci.insight.164009 (PMC11385099; doi:10.1172/jci.insight.164009)
Supplement: Supplemental table 6 [file jciinsight-9-164009-s059.xlsx]

## Sheet: RNA_ind_ATAC_opened
Chromosome	PeakStart	PeakEnd	Distance	GeneStart	GeneEnd	ClosestTSS_ID
chr1	36262199	36262388	-11130	36273424	36273425	Neurl3
chr1	36270714	36270981	-2576	36273424	36273425	Neurl3
chr1	36271791	36271939	-1559	36273424	36273425	Neurl3
chr1	36273335	36273564	0	36273424	36273425	Neurl3
chr1	36307708	36307838	34349	36273424	36273425	Neurl3
chr1	36532357	36532488	-3305	36535728	36535729	Ankrd23
chr1	45925587	45925710	0	45925593	45925594	Slc40a1
chr1	74034752	74034925	-89609	74124448	74124449	Tns1
chr1	74072620	74072781	-51747	74124448	74124449	Tns1
chr1	74092456	74092601	-31919	74124448	74124449	Tns1
chr1	74094615	74094746	-29767	74124448	74124449	Tns1
chr1	74108302	74108497	-16048	74124448	74124449	Tns1
chr1	86147701	86147836	-7011	86154780	86154781	Armc9
chr1	88654847	88655068	-47232	88702190	88702191	Arl4c
chr1	88664777	88664943	-37330	88702190	88702191	Arl4c
chr1	88702017	88702183	-90	88702190	88702191	Arl4c
chr1	88702241	88702489	175	88702190	88702191	Arl4c
chr1	120247368	120247503	-23645	120271081	120271082	Steap3
chr1	120248218	120248341	-22801	120271081	120271082	Steap3
chr1	120251259	120251409	-19747	120271081	120271082	Steap3
chr1	120264902	120265121	-6069	120271081	120271082	Steap3
chr1	120265223	120265449	-5745	120271081	120271082	Steap3
chr1	132139671	132139824	0	132139684	132139685	Cdk18
chr1	132143171	132143400	3601	132139684	132139685	Cdk18
chr1	135502268	135502442	-82999	135585354	135585355	Nav1
chr1	135507566	135507793	-77674	135585354	135585355	Nav1
chr1	135510367	135510511	-74915	135585354	135585355	Nav1
chr1	135531849	135531954	-53452	135585354	135585355	Nav1
chr1	135534808	135535077	-50411	135585354	135585355	Nav1
chr1	135535389	135535592	-49863	135585354	135585355	Nav1
chr1	135675551	135675710	90276	135585354	135585355	Nav1
chr1	152531534	152531655	-93515	152625110	152625111	Rgl1
chr1	152616110	152616289	-8910	152625110	152625111	Rgl1
chr1	152624640	152624892	-344	152625110	152625111	Rgl1
chr1	152682664	152683019	57731	152625110	152625111	Rgl1
chr1	153424978	153425194	-123	153425209	153425210	Shcbp1l
chr1	167339441	167339566	-10487	167349991	167349992	Aldh9a1
chr1	170992674	170992843	16688	170976070	170976071	Fcgr2b
chr1	171558894	171559244	0	171559193	171559194	Cd244
chr1	172341014	172341165	-120	172341210	172341211	Kcnj10
chr1	172341205	172341487	0	172341210	172341211	Kcnj10
chr1	172348273	172348393	7123	172341210	172341211	Kcnj10
chr1	186677686	186677863	-28216	186705991	186705992	Tgfb2
chr1	194619736	194620096	0	194619829	194619830	Plxna2
chr1	194652236	194652381	32479	194619829	194619830	Plxna2
chr1	194677800	194678066	58104	194619829	194619830	Plxna2
chr10	10472350	10472564	-85749	10558206	10558207	Rab32
chr10	75477316	75477441	-39942	75517321	75517322	Gucd1
chr10	78255915	78256031	-95726	78351699	78351700	Agpat3
chr10	78297735	78297931	-53866	78351699	78351700	Agpat3
chr10	78455437	78455566	-9445	78464947	78464948	Pdxk
chr10	81292774	81293001	1307	81291580	81291581	Tjp3
chr10	81401822	81401985	-25268	81427172	81427173	Nfic
chr10	81430687	81430869	3606	81427172	81427173	Nfic
chr10	91138431	91138548	14527	91123962	91123963	Slc25a3
chr10	93261135	93261326	-49927	93311158	93311159	Elk3
chr10	93271927	93272099	-39145	93311158	93311159	Elk3
chr10	93273178	93273327	-37905	93311158	93311159	Elk3
chr10	93336228	93336403	25157	93311158	93311159	Elk3
chr10	122747631	122747759	68933	122678762	122678763	Ppm1h
chr10	122774294	122774413	95591	122678762	122678763	Ppm1h
chr10	128909744	128909933	919	128908919	128908920	Cd63
chr10	128910138	128910242	1271	128908919	128908920	Cd63
chr10	128911493	128911618	2636	128908919	128908920	Cd63
chr11	4895212	4895410	21308	4874003	4874004	Nipsnap1
chr11	50038866	50038997	13600	50025331	50025332	Rnf130
chr11	54902814	54902965	0	54902854	54902855	Gpx3
chr11	62004958	62005129	48280	61956763	61956764	Specc1
chr11	62466612	62466926	8309	62458460	62458461	Pigl
chr11	62820175	62820477	0	62820253	62820254	Trim16
chr11	63827704	63827825	-94518	63922283	63922284	Hs3st3b1
chr11	63888115	63888228	-34111	63922283	63922284	Hs3st3b1
chr11	63891691	63891811	-30532	63922283	63922284	Hs3st3b1
chr11	63897092	63897212	-25131	63922283	63922284	Hs3st3b1
chr11	63897725	63897896	-24472	63922283	63922284	Hs3st3b1
chr11	63898053	63898176	-24168	63922283	63922284	Hs3st3b1
chr11	63898698	63898827	-23520	63922283	63922284	Hs3st3b1
chr11	63906581	63906729	-15628	63922283	63922284	Hs3st3b1
chr11	63906832	63906998	-15368	63922283	63922284	Hs3st3b1
chr11	63908607	63908773	-13593	63922283	63922284	Hs3st3b1
chr11	63914448	63914583	-7767	63922283	63922284	Hs3st3b1
chr11	63920580	63920714	-1636	63922283	63922284	Hs3st3b1
chr11	63922037	63922159	-185	63922283	63922284	Hs3st3b1
chr11	63922286	63922562	141	63922283	63922284	Hs3st3b1
chr11	63925396	63925582	3206	63922283	63922284	Hs3st3b1
chr11	69008391	69008554	-7438	69015911	69015912	Ctc1
chr11	69015925	69016122	112	69015911	69015912	Ctc1
chr11	69040291	69040436	24452	69015911	69015912	Ctc1
chr11	75533075	75533243	1465	75531694	75531695	Slc43a2
chr11	75565945	75566165	34361	75531694	75531695	Slc43a2
chr11	75566566	75566839	35008	75531694	75531695	Slc43a2
chr11	88848732	88848845	-15796	88864585	88864586	Akap1
chr11	88864486	88864609	0	88864585	88864586	Akap1
chr11	90002789	90002971	0	90002893	90002894	Pctp
chr11	94548925	94549336	-52654	94601785	94601786	Acsf2
chr11	94601769	94602240	0	94601785	94601786	Acsf2
chr11	94687298	94687406	9860	94677492	94677493	Xylt2
chr11	94732899	94733029	-28217	94761181	94761182	Gm11545
chr11	94753076	94753271	-8007	94761181	94761182	Gm11545
chr11	94760361	94760707	-647	94761181	94761182	Gm11545
chr11	94760964	94761100	-149	94761181	94761182	Gm11545
chr11	97660276	97660510	30678	97629715	97629716	E130012A19Rik
chr11	102218800	102218992	-11275	102230171	102230172	Hdac5
chr11	103281818	103282057	-81753	103363691	103363692	Arhgap27
chr11	103320297	103320519	-43283	103363691	103363692	Arhgap27
chr11	106036790	106036932	0	106036872	106036873	Dcaf7
chr11	106135226	106135337	50379	106084902	106084903	Map3k3
chr11	106741370	106741481	-9800	106751226	106751227	Milr1
chr11	113733678	113733918	-18016	113751814	113751815	Cdc42ep4
chr11	113738010	113738147	-13735	113751814	113751815	Cdc42ep4
chr11	113747236	113747366	-4513	113751814	113751815	Cdc42ep4
chr11	113766344	113766518	14617	113751814	113751815	Cdc42ep4
chr11	114765316	114765465	0	114765389	114765390	Kif19a
chr11	115048439	115048586	218	115048294	115048295	Cd300lh
chr11	116694569	116694755	0	116694659	116694660	St6galnac2
chr11	117881033	117881249	7616	117873525	117873526	Tha1
chr11	117939808	117940006	66382	117873525	117873526	Tha1
chr11	117946642	117946973	73282	117873525	117873526	Tha1
chr11	117954264	117954393	80803	117873525	117873526	Tha1
chr11	117959817	117960305	86536	117873525	117873526	Tha1
chr11	117963352	117963498	89900	117873525	117873526	Tha1
chr11	117963505	117963658	90056	117873525	117873526	Tha1
chr11	118348923	118349168	-6364	118355410	118355411	Timp2
chr11	118355003	118355195	-311	118355410	118355411	Timp2
chr11	118363039	118363203	7711	118355410	118355411	Timp2
chr11	118363204	118363487	7935	118355410	118355411	Timp2
chr11	118401910	118402108	-17108	118419117	118419118	Cant1
chr11	118415082	118415323	-3914	118419117	118419118	Cant1
chr11	118416263	118416390	-2790	118419117	118419118	Cant1
chr11	119159635	119159752	-68804	119228498	119228499	Tbc1d16
chr11	119190573	119190796	-37813	119228498	119228499	Tbc1d16
chr11	119223598	119223714	-4842	119228498	119228499	Tbc1d16
chr11	119355372	119355601	0	119355509	119355510	Sgsh
chr11	119375507	119375673	20033	119355557	119355558	Slc26a11
chr11	119377351	119377653	21945	119355557	119355558	Slc26a11
chr11	120039837	120039966	-7242	120047144	120047145	Aatk
chr11	120041831	120042040	-5208	120047144	120047145	Aatk
chr11	120733656	120733784	1700	120732020	120732021	Cbr2
chr11	120991002	120991160	-251	120991332	120991333	Csnk1d
chr12	36205731	36205848	48665	36157124	36157125	Ankmy2
chr12	80112867	80113066	0	80113012	80113013	Zfp36l1
chr12	80191526	80191659	-68777	80260370	80260371	Actn1
chr12	80213417	80213539	-46892	80260370	80260371	Actn1
chr12	80223686	80223810	-36622	80260370	80260371	Actn1
chr12	80230128	80230251	-30180	80260370	80260371	Actn1
chr12	80231387	80231675	-28839	80260370	80260371	Actn1
chr12	80260419	80260648	163	80260370	80260371	Actn1
chr12	83972186	83972288	-15624	83987861	83987862	Acot2
chr12	84009404	84009833	0	84009502	84009503	Acot1
chr12	85177132	85177482	0	85177312	85177313	Pgf
chr12	85192759	85192943	15539	85177312	85177313	Pgf
chr12	85381737	85381863	-92101	85473901	85473902	Fos
chr12	85468760	85468995	-5023	85473901	85473902	Fos
chr12	85472156	85472351	-1647	85473901	85473902	Fos
chr12	85473513	85473648	-320	85473901	85473902	Fos
chr12	85473779	85474077	0	85473901	85473902	Fos
chr12	85474103	85474349	325	85473901	85473902	Fos
chr12	85497847	85498104	24074	85473901	85473902	Fos
chr12	85517501	85517650	43674	85473901	85473902	Fos
chr12	87407590	87407738	19435	87388229	87388230	Sptlc2
chr12	99956411	99956722	-7932	99964499	99964500	Kcnk13
chr12	99965043	99965321	683	99964499	99964500	Kcnk13
chr12	99965681	99965872	1277	99964499	99964500	Kcnk13
chr12	99967159	99967264	2712	99964499	99964500	Kcnk13
chr12	99986864	99987095	22480	99964499	99964500	Kcnk13
chr12	99993664	99993791	29228	99964499	99964500	Kcnk13
chr12	100005379	100005578	40979	99964499	99964500	Kcnk13
chr12	102283034	102283241	0	102283074	102283075	Rin3
chr12	102302384	102302590	19413	102283074	102283075	Rin3
chr12	102320055	102320178	37042	102283074	102283075	Rin3
chr12	102354323	102354427	71301	102283074	102283075	Rin3
chr12	102365113	102365412	82188	102283074	102283075	Rin3
chr12	102367153	102367368	84186	102283074	102283075	Rin3
chr12	112578411	112578556	-10300	112588784	112588785	Inf2
chr12	112588638	112588843	0	112588784	112588785	Inf2
chr12	112593360	112593521	4656	112588784	112588785	Inf2
chr12	112594376	112594493	5650	112588784	112588785	Inf2
chr12	112594607	112594790	5914	112588784	112588785	Inf2
chr12	112617295	112617485	28606	112588784	112588785	Inf2
chr13	4191082	4191242	0	4191187	4191188	Akr1c13
chr13	12627876	12628015	-22448	12650394	12650395	Gpr137b-ps
chr13	12650316	12650449	0	12650394	12650395	Gpr137b-ps
chr13	23729281	23729423	18542	23710810	23710811	Hfe
chr13	28953247	28953446	-334	28953681	28953682	Sox4
chr13	28953700	28953852	95	28953681	28953682	Sox4
chr13	30714689	30714808	54689	30660059	30660060	Dusp22
chr13	30738452	30738738	78536	30660059	30660060	Dusp22
chr13	33952178	33952337	-50535	34002793	34002794	Serpinb6a
chr13	34046513	34046614	8922	34037641	34037642	Bphl
chr13	37355786	37355922	10509	37345345	37345346	Ly86
chr13	54789039	54789478	0	54789405	54789406	Tspan17
chr13	56296308	56296535	-128	56296550	56296551	Cxcl14
chr13	56296535	56296657	0	56296550	56296551	Cxcl14
chr13	56334921	56335214	38517	56296550	56296551	Cxcl14
chr14	19713191	19713334	-37994	19751257	19751258	Nid2
chr14	19733465	19733603	-17723	19751257	19751258	Nid2
chr14	19751167	19751296	0	19751257	19751258	Nid2
chr14	27623514	27623645	1137	27622442	27622443	Erc2
chr14	30593283	30593450	-32840	30626207	30626208	Prkcd
chr14	30648646	30648822	-5641	30654375	30654376	Rft1
chr14	30651039	30651183	-3264	30654375	30654376	Rft1
chr14	32784213	32784355	-1679	32785963	32785964	1810011H11Rik
chr14	32784519	32784652	-1377	32785963	32785964	1810011H11Rik
chr14	32812510	32812682	26633	32785963	32785964	1810011H11Rik
chr14	33193936	33194122	8964	33185065	33185066	Wdfy4
chr14	50875784	50876056	5367	50870553	50870554	Tep1
chr14	60302574	60302883	-75557	60378286	60378287	Amer2
chr14	60311387	60311546	-66819	60378286	60378287	Amer2
chr14	60432237	60432385	54025	60378286	60378287	Amer2
chr14	69805618	69805741	135	69805544	69805545	Rhobtb2
chr14	70153679	70153857	0	70153790	70153791	Ccar2
chr14	75863813	75864026	18663	75845256	75845257	Tpt1
chr14	77836951	77837109	-37886	77874916	77874917	Dnajc15
chr14	77837273	77837374	-37592	77874916	77874917	Dnajc15
chr14	101594209	101594411	-14880	101609190	101609191	Tbc1d4
chr15	8636126	8636282	-74602	8710806	8710807	Slc1a3
chr15	8638724	8638874	-72007	8710806	8710807	Slc1a3
chr15	8642329	8642567	-68358	8710806	8710807	Slc1a3
chr15	8663817	8663939	-46928	8710806	8710807	Slc1a3
chr15	8681217	8681345	-29525	8710806	8710807	Slc1a3
chr15	34238677	34238869	747	34238026	34238027	Laptm4b
chr15	54736399	54736500	-9478	54745928	54745929	Nov
chr15	54745717	54745973	0	54745928	54745929	Nov
chr15	54746150	54746289	291	54745928	54745929	Nov
chr15	58749143	58749340	-74184	58823426	58823427	Tmem65
chr15	76818052	76818174	-53321	76871434	76871435	Zfp251
chr15	76818176	76818367	-53162	76871434	76871435	Zfp251
chr15	77928745	77929229	-27734	77956721	77956722	Foxred2
chr15	77945658	77945815	-10984	77956721	77956722	Foxred2
chr15	77945824	77945986	-10816	77956721	77956722	Foxred2
chr15	77956697	77956831	0	77956721	77956722	Foxred2
chr15	78753853	78753958	-19538	78773444	78773445	Mfng
chr15	78754214	78754431	-19121	78773444	78773445	Mfng
chr15	78772095	78772238	-1277	78773444	78773445	Mfng
chr15	78773419	78773588	0	78773444	78773445	Mfng
chr15	80042255	80042448	27544	80014807	80014808	Pdgfb
chr15	80054161	80054326	-29161	80083405	80083406	Rpl3
chr15	80074820	80074957	-8516	80083405	80083406	Rpl3
chr15	83172151	83172372	-79511	83251773	83251774	A4galt
chr15	83174205	83174492	-77424	83251773	83251774	A4galt
chr15	83221786	83221995	-29882	83251773	83251774	A4galt
chr15	83223681	83223809	-28028	83251773	83251774	A4galt
chr15	83224116	83224223	-27603	83251773	83251774	A4galt
chr15	83251691	83251794	0	83251773	83251774	A4galt
chr15	83295017	83295220	43345	83251773	83251774	A4galt
chr15	83471605	83471723	-39242	83510906	83510907	Ttll1
chr15	84133661	84133833	27994	84105753	84105754	Sult4a1
chr15	84192131	84192253	24376	84167816	84167817	Pnpla3
chr15	89149554	89149658	-31181	89180787	89180788	Plxnb2
chr15	89173936	89174064	-6787	89180787	89180788	Plxnb2
chr15	89177256	89177478	-3420	89180787	89180788	Plxnb2
chr15	89177578	89177809	-3093	89180787	89180788	Plxnb2
chr15	89177905	89178038	-2815	89180787	89180788	Plxnb2
chr15	89180658	89180874	0	89180787	89180788	Plxnb2
chr15	99332952	99333149	-37414	99370465	99370466	Fmnl3
chr15	99333182	99333378	-37185	99370465	99370466	Fmnl3
chr15	99341169	99341341	-29210	99370465	99370466	Fmnl3
chr15	99449428	99449548	-8259	99457747	99457748	Nckap5l
chr15	100304440	100304555	-319	100304817	100304818	Mettl7a1
chr15	100551946	100552054	-47983	100599983	100599984	Pou6f1
chr15	100552059	100552176	-47865	100599983	100599984	Pou6f1
chr15	100605058	100605186	5139	100599983	100599984	Pou6f1
chr15	101367608	101367770	-2435	101370124	101370125	Krt80
chr15	101371765	101371904	1710	101370124	101370125	Krt80
chr15	101372101	101372222	2037	101370124	101370125	Krt80
chr15	102306463	102306598	10237	102296293	102296294	Espl1
chr15	102315369	102315498	19140	102296293	102296294	Espl1
chr15	103333787	103333926	-6228	103340085	103340086	Zfp385a
chr16	10496110	10496301	16133	10480072	10480073	Ciita
chr16	11352050	11352201	29221	11322904	11322905	Snx29
chr16	11385878	11386061	63065	11322904	11322905	Snx29
chr16	11411875	11411994	89030	11322904	11322905	Snx29
chr16	11420468	11420625	97642	11322904	11322905	Snx29
chr16	17576600	17576724	0	17576670	17576671	Slc7a4
chr16	18343931	18344055	-4189	18348182	18348183	Arvcf
chr16	21375314	21375488	-47717	21423118	21423119	Vps8
chr16	21392870	21392999	-30183	21423118	21423119	Vps8
chr16	21995394	21995538	-75	21995541	21995542	Liph
chr16	22656870	22657176	-207	22657230	22657231	Dgkg
chr16	23167153	23167382	-57472	23224740	23224741	St6gal1
chr16	23271920	23272039	47239	23224740	23224741	St6gal1
chr16	23287425	23287617	62781	23224740	23224741	St6gal1
chr16	23307747	23307896	83081	23224740	23224741	St6gal1
chr16	23314489	23314626	89817	23224740	23224741	St6gal1
chr16	50533949	50534074	7766	50526245	50526246	G730013B05Rik
chr16	91354656	91354818	-18046	91372783	91372784	Ifnar2
chr16	91354827	91354960	-17889	91372783	91372784	Ifnar2
chr16	91355333	91355473	-17380	91372783	91372784	Ifnar2
chr16	91367145	91367400	-5510	91372783	91372784	Ifnar2
chr16	91373021	91373226	340	91372783	91372784	Ifnar2
chr16	91398186	91398446	-7919	91406235	91406236	Il10rb
chr16	91415487	91415628	9322	91406235	91406236	Il10rb
chr17	25919735	25920193	-22024	25941988	25941989	Pigq
chr17	29431923	29432258	71176	29360914	29360915	Fgd2
chr17	29459728	29459837	98868	29360914	29360915	Fgd2
chr17	34287838	34287969	133	34287770	34287771	H2-Aa
chr17	34291707	34291817	3992	34287770	34287771	H2-Aa
chr17	34296084	34296330	8437	34287770	34287771	H2-Aa
chr17	34304882	34305018	-917	34305867	34305868	H2-Eb1
chr17	34312320	34312509	6547	34305867	34305868	H2-Eb1
chr17	40873870	40874035	-6604	40880557	40880558	9130008F23Rik
chr17	46546275	46546448	0	46546387	46546388	Cul9
chr17	47652087	47652206	21456	47630690	47630691	Usp49
chr17	65698859	65698999	-73822	65772751	65772752	Rab31
chr17	65737714	65737835	-34976	65772751	65772752	Rab31
chr17	65768603	65768799	-4050	65772751	65772752	Rab31
chr17	71250813	71250986	-60064	71310964	71310965	Emilin2
chr17	71256907	71257144	-53938	71310964	71310965	Emilin2
chr17	71257198	71257391	-53669	71310964	71310965	Emilin2
chr17	71259858	71259999	-51035	71310964	71310965	Emilin2
chr17	71286033	71286172	-24861	71310964	71310965	Emilin2
chr17	71287742	71287944	-23121	71310964	71310965	Emilin2
chr17	71288160	71288397	-22685	71310964	71310965	Emilin2
chr17	72961028	72961158	42788	72918305	72918306	Lbh
chr17	83823989	83824183	-22703	83846789	83846790	Haao
chr17	83829442	83829585	-17275	83846789	83846790	Haao
chr17	86203125	86203282	35418	86167785	86167786	Prkce
chr17	86218663	86218862	50977	86167785	86167786	Prkce
chr17	86231964	86232084	64239	86167785	86167786	Prkce
chr17	86232229	86232561	64610	86167785	86167786	Prkce
chr17	86242643	86242799	74936	86167785	86167786	Prkce
chr17	86249620	86249823	81936	86167785	86167786	Prkce
chr17	86663624	86663755	-90174	86753864	86753865	Epas1
chr17	86671330	86671471	-82463	86753864	86753865	Epas1
chr17	86677037	86677145	-76773	86753864	86753865	Epas1
chr17	86677336	86677658	-76367	86753864	86753865	Epas1
chr17	86685414	86685534	-68390	86753864	86753865	Epas1
chr17	86706584	86706752	-47196	86753864	86753865	Epas1
chr17	86723191	86723333	-30602	86753864	86753865	Epas1
chr17	86753628	86753783	-158	86753864	86753865	Epas1
chr17	86787186	86787354	33406	86753864	86753865	Epas1
chr17	86787948	86788081	34150	86753864	86753865	Epas1
chr17	86802828	86802977	49038	86753864	86753865	Epas1
chr18	32377015	32377312	0	32377217	32377218	Bin1
chr18	32378287	32378403	1128	32377217	32377218	Bin1
chr18	32389788	32389934	12644	32377217	32377218	Bin1
chr18	32390101	32390240	12953	32377217	32377218	Bin1
chr18	32394468	32394574	17304	32377217	32377218	Bin1
chr18	32405456	32405562	28292	32377217	32377218	Bin1
chr18	32406853	32407023	29721	32377217	32377218	Bin1
chr18	32407381	32407625	30286	32377217	32377218	Bin1
chr18	32431689	32431825	54540	32377217	32377218	Bin1
chr18	32431841	32431988	54697	32377217	32377218	Bin1
chr18	38911842	38912091	-6731	38918698	38918699	Fgf1
chr18	38918623	38918818	0	38918698	38918699	Fgf1
chr18	43508964	43509269	70831	43438285	43438286	Dpysl3
chr18	60803595	60803849	0	60803849	60803850	Cd74
chr18	82485408	82485607	10384	82475123	82475124	Mbp
chr18	82504950	82505221	29962	82475123	82475124	Mbp
chr18	82532003	82532225	56991	82475123	82475124	Mbp
chr18	82568802	82568994	93775	82475123	82475124	Mbp
chr19	3687719	3687872	1232	3686563	3686564	Lrp5
chr19	3687974	3688077	1462	3686563	3686564	Lrp5
chr19	5894138	5894284	-18659	5912870	5912871	Dpf2
chr19	7557352	7557494	0	7557459	7557460	Pla2g16
chr19	7569728	7569911	12360	7557459	7557460	Pla2g16
chr19	7581267	7581385	23867	7557459	7557460	Pla2g16
chr19	7583271	7583403	25878	7557459	7557460	Pla2g16
chr19	10268095	10268253	-36702	10304876	10304877	Dagla
chr19	10277368	10277473	-27455	10304876	10304877	Dagla
chr19	10278858	10278958	-25968	10304876	10304877	Dagla
chr19	10294601	10294758	-10196	10304876	10304877	Dagla
chr19	47406618	47406727	-57737	47464410	47464411	Sh3pxd2a
chr19	47432496	47432677	-31823	47464410	47464411	Sh3pxd2a
chr19	47440168	47440372	-24140	47464410	47464411	Sh3pxd2a
chr19	47441604	47441810	-22703	47464410	47464411	Sh3pxd2a
chr19	47446893	47447126	-17400	47464410	47464411	Sh3pxd2a
chr19	47447216	47447331	-17136	47464410	47464411	Sh3pxd2a
chr19	47458886	47459091	-5421	47464410	47464411	Sh3pxd2a
chr19	47464102	47464243	-237	47464410	47464411	Sh3pxd2a
chr19	47464308	47464617	0	47464410	47464411	Sh3pxd2a
chr19	47465567	47465727	1237	47464410	47464411	Sh3pxd2a
chr19	54044923	54045089	-176	54045182	54045183	Adra2a
chr19	54045157	54045357	0	54045182	54045183	Adra2a
chr2	3118274	3118457	0	3118388	3118389	Fam171a1
chr2	3159171	3159317	40856	3118388	3118389	Fam171a1
chr2	14056102	14056209	121	14056034	14056035	Hacd1
chr2	25621866	25622094	0	25622004	25622005	Tmem141
chr2	27327107	27327277	-99632	27426824	27426825	Vav2
chr2	27411771	27411892	-14992	27426824	27426825	Vav2
chr2	30242660	30242857	4989	30237769	30237770	Lrrc8a
chr2	32720771	32720930	-204	32721055	32721056	Sh2d3c
chr2	32737175	32737300	16182	32721055	32721056	Sh2d3c
chr2	33870978	33871115	-16898	33887945	33887946	Mvb12b
chr2	33884808	33885038	-3022	33887945	33887946	Mvb12b
chr2	33885062	33885203	-2812	33887945	33887946	Mvb12b
chr2	33887445	33887716	-364	33887945	33887946	Mvb12b
chr2	33908429	33908581	20560	33887945	33887946	Mvb12b
chr2	33918875	33919057	31021	33887945	33887946	Mvb12b
chr2	36230395	36230714	0	36230426	36230427	Ptgs1
chr2	36234610	36234719	4238	36230426	36230427	Ptgs1
chr2	36272422	36272592	42081	36230426	36230427	Ptgs1
chr2	36272692	36272834	42337	36230426	36230427	Ptgs1
chr2	59628693	59628819	16714	59612042	59612043	Tanc1
chr2	59652829	59652941	40843	59612042	59612043	Tanc1
chr2	59670299	59670400	58307	59612042	59612043	Tanc1
chr2	59670455	59670636	58503	59612042	59612043	Tanc1
chr2	91183869	91184087	932	91183046	91183047	Madd
chr2	91948146	91948353	-15312	91963562	91963563	Dgkz
chr2	93187373	93187659	0	93187584	93187585	Trp53i11
chr2	103969506	103969671	11593	103957995	103957996	Lmo2
chr2	104687385	104687585	-24676	104712161	104712162	Tcp11l1
chr2	118926349	118926608	0	118926497	118926498	Chst14
chr2	130642726	130642936	0	130642843	130642844	Lzts3
chr2	131124289	131124443	37602	131086764	131086765	Siglec1
chr2	153481333	153481557	-48525	153529970	153529971	Nol4l
chr2	153481580	153481755	-48302	153529970	153529971	Nol4l
chr2	153493973	153494134	-35916	153529970	153529971	Nol4l
chr2	153496395	153496633	-33456	153529970	153529971	Nol4l
chr2	153543944	153544143	14073	153529970	153529971	Nol4l
chr2	153560866	153561110	31018	153529970	153529971	Nol4l
chr2	153568221	153568350	38315	153529970	153529971	Nol4l
chr2	153597882	153598032	67987	153529970	153529971	Nol4l
chr2	154548802	154549023	-9939	154558852	154558853	Necab3
chr2	154552454	154552587	-6331	154558852	154558853	Necab3
chr2	157422400	157422537	-1824	157424293	157424294	Src
chr2	157429901	157430193	5754	157424293	157424294	Src
chr2	157457550	157457675	33319	157424293	157424294	Src
chr2	157501472	157501696	77291	157424293	157424294	Src
chr2	157513767	157513938	89559	157424293	157424294	Src
chr2	164859752	164859923	2130	164857707	164857708	Pltp
chr2	165250966	165251214	-36747	165287837	165287838	Slc35c2
chr2	166430083	166430271	-17274	166447451	166447452	5031425F14Rik
chr2	166433681	166433855	-13683	166447451	166447452	5031425F14Rik
chr2	166447472	166447574	72	166447451	166447452	5031425F14Rik
chr2	166460041	166460175	12657	166447451	166447452	5031425F14Rik
chr2	166493013	166493219	45665	166447451	166447452	5031425F14Rik
chr3	19201432	19201572	14173	19187329	19187330	Mtfr1
chr3	61309287	61309482	-55122	61364507	61364508	Rap2b
chr3	61404355	61404476	39908	61364507	61364508	Rap2b
chr3	79900338	79900456	14467	79885930	79885931	Fam198b
chr3	79901832	79901950	15961	79885930	79885931	Fam198b
chr3	79977697	79977877	91857	79885930	79885931	Fam198b
chr3	89214211	89214547	-808	89215187	89215188	Thbs3
chr3	89233587	89233732	4603	89229056	89229057	Muc1
chr3	89233840	89234083	4905	89229056	89229057	Muc1
chr3	89347302	89347449	-2633	89350009	89350010	Adam15
chr3	89349946	89350090	0	89350009	89350010	Adam15
chr3	90603699	90603825	0	90603770	90603771	S100a4
chr3	90604526	90604676	831	90603770	90603771	S100a4
chr3	90612731	90612862	-97	90612894	90612895	S100a6
chr3	90613019	90613190	210	90612894	90612895	S100a6
chr3	95706380	95706524	-33116	95739568	95739569	Ecm1
chr3	95732758	95733086	-6646	95739568	95739569	Ecm1
chr3	95994604	95994750	-1161	95995838	95995839	Plekho1
chr3	96293268	96293427	-620	96293968	96293969	Fcgr1
chr3	96696319	96696475	0	96696375	96696376	Pias3
chr3	101376960	101377152	0	101377125	101377126	Igsf3
chr3	101407643	101407916	30654	101377125	101377126	Igsf3
chr4	6415314	6415655	-38785	6454270	6454271	Nsmaf
chr4	6443962	6444149	-10214	6454270	6454271	Nsmaf
chr4	6453615	6453814	-555	6454270	6454271	Nsmaf
chr4	6453911	6454259	-185	6454270	6454271	Nsmaf
chr4	6513116	6513229	58902	6454270	6454271	Nsmaf
chr4	6898700	6898886	-91929	6990722	6990723	Tox
chr4	6953423	6953539	-37241	6990722	6990723	Tox
chr4	6990171	6990360	-456	6990722	6990723	Tox
chr4	6990716	6990865	0	6990722	6990723	Tox
chr4	6991184	6991389	564	6990722	6990723	Tox
chr4	43454581	43454736	0	43454625	43454626	Cd72
chr4	43560312	43560554	-2149	43562582	43562583	Tln1
chr4	47057347	47057499	-34530	47091953	47091954	Galnt12
chr4	47092068	47092171	166	47091953	47091954	Galnt12
chr4	53263945	53264071	-6223	53270231	53270232	AI427809
chr4	53269982	53270167	-156	53270231	53270232	AI427809
chr4	59427968	59428157	-10569	59438632	59438633	Susd1
chr4	59455609	59455718	17031	59438632	59438633	Susd1
chr4	126001942	126002070	-22653	126024659	126024660	Csf3r
chr4	126024605	126024779	0	126024659	126024660	Csf3r
chr4	126030828	126030949	6229	126024659	126024660	Csf3r
chr4	126148341	126148513	424	126148003	126148004	Eva1b
chr4	126162666	126162814	-600	126163340	126163341	Sh3d21
chr4	127314016	127314147	-16753	127330835	127330836	Gjb3
chr4	127324913	127325072	-5842	127330835	127330836	Gjb3
chr4	127327323	127327433	-3457	127330835	127330836	Gjb3
chr4	133339300	133339587	-30328	133369772	133369773	Slc9a1
chr4	134618928	134619358	83757	134535386	134535387	Mtfr1l
chr4	134628667	134628861	-75525	134704289	134704290	Man1c1
chr4	134632173	134632291	-72057	134704289	134704290	Man1c1
chr4	134632461	134632598	-71759	134704289	134704290	Man1c1
chr4	134638081	134638190	-66153	134704289	134704290	Man1c1
chr4	134730058	134730254	25867	134704289	134704290	Man1c1
chr4	147927804	147928005	-8870	147936775	147936776	Plod1
chr4	156235909	156236049	1123	156234856	156234857	Klhl17
chr5	8675379	8675526	15360	8660092	8660093	Abcb1a
chr5	8798009	8798248	0	8798147	8798148	Abcb1b
chr5	8805932	8806086	7862	8798147	8798148	Abcb1b
chr5	8893625	8893832	0	8893721	8893722	Abcb4
chr5	8894680	8894811	1024	8893721	8893722	Abcb4
chr5	31291077	31291333	0	31291113	31291114	Ift172
chr5	33996499	33996704	617	33995984	33995985	Nat8l
chr5	35653858	35654020	-25840	35679779	35679780	Htra3
chr5	35673184	35673354	-6510	35679779	35679780	Htra3
chr5	35679186	35679320	-526	35679779	35679780	Htra3
chr5	35679340	35679569	-324	35679779	35679780	Htra3
chr5	38480160	38480297	-21922	38502151	38502152	Slc2a9
chr5	38480420	38480525	-21678	38502151	38502152	Slc2a9
chr5	38499982	38500140	-2090	38502151	38502152	Slc2a9
chr5	113824375	113824478	-6073	113830500	113830501	Selplg
chr5	113828264	113828463	-2136	113830500	113830501	Selplg
chr5	113830382	113830538	0	113830500	113830501	Selplg
chr5	113837070	113837239	6654	113830500	113830501	Selplg
chr5	121824155	121824397	-12582	121836858	121836859	Sh2b3
chr5	122770828	122770933	-8528	122779409	122779410	Camkk2
chr5	122779507	122779809	249	122779409	122779410	Camkk2
chr5	125273795	125274121	-67135	125341093	125341094	Scarb1
chr5	125313378	125313535	-27636	125341093	125341094	Scarb1
chr5	134509103	134509256	-43253	134552433	134552434	Clip2
chr5	135468270	135468637	-76667	135545121	135545122	Hip1
chr5	135479163	135479337	-65871	135545121	135545122	Hip1
chr5	135487040	135487148	-58027	135545121	135545122	Hip1
chr5	137645598	137645758	0	137645713	137645714	Irs3
chr5	138262207	138262373	-1761	138264051	138264052	BC037034
chr5	138754447	138754617	-549	138755081	138755082	Fam20c
chr5	138754855	138755013	-147	138755081	138755082	Fam20c
chr5	138775155	138775374	20183	138755081	138755082	Fam20c
chr5	138994828	138995108	0	138994952	138994953	Pdgfa
chr5	138997602	138997717	2707	138994952	138994953	Pdgfa
chr5	139015166	139015344	20303	138994952	138994953	Pdgfa
chr5	140596981	140597174	-10263	140607341	140607342	Lfng
chr5	140609587	140609792	2348	140607341	140607342	Lfng
chr5	140610752	140610866	3468	140607341	140607342	Lfng
chr5	140611076	140611279	3836	140607341	140607342	Lfng
chr5	140616812	140617026	9578	140607341	140607342	Lfng
chr5	140617850	140618079	10623	140607341	140607342	Lfng
chr5	140642220	140642354	-6743	140649030	140649031	Ttyh3
chr5	140795267	140795459	-35067	140830430	140830431	Gna12
chr5	140948081	140948290	-52409	141000595	141000596	Card11
chr6	22355941	22356352	0	22356080	22356081	Fam3c
chr6	22423637	22423835	67656	22356080	22356081	Fam3c
chr6	38637256	38637429	-25726	38663069	38663070	Clec2l
chr6	38676777	38677000	13819	38663069	38663070	Clec2l
chr6	38689085	38689221	26084	38663069	38663070	Clec2l
chr6	39493292	39493568	-64403	39557833	39557834	Dennd2a
chr6	39507536	39507738	-50196	39557833	39557834	Dennd2a
chr6	39508104	39508349	-49606	39557833	39557834	Dennd2a
chr6	39557445	39557564	-328	39557833	39557834	Dennd2a
chr6	39573815	39573957	16053	39557833	39557834	Dennd2a
chr6	48602491	48602701	8713	48593883	48593884	Repin1
chr6	49013148	49013275	-23306	49036518	49036519	Gpnmb
chr6	49021135	49021339	-15281	49036518	49036519	Gpnmb
chr6	49028181	49028318	-8268	49036518	49036519	Gpnmb
chr6	49035824	49036072	-570	49036518	49036519	Gpnmb
chr6	49036619	49036793	188	49036518	49036519	Gpnmb
chr6	56832505	56832613	500	56832059	56832060	Fkbp9
chr6	84020006	84020194	11502	84008598	84008599	Dysf
chr6	84020558	84020798	12080	84008598	84008599	Dysf
chr6	84058658	84058839	50150	84008598	84008599	Dysf
chr6	84068297	84068547	59824	84008598	84008599	Dysf
chr6	89294687	89294890	-67823	89362612	89362613	Plxna1
chr6	89297330	89297596	-65149	89362612	89362613	Plxna1
chr6	89350096	89350229	-12449	89362612	89362613	Plxna1
chr6	90604754	90604975	0	90604880	90604881	Slc41a3
chr6	91585586	91585801	-98373	91684067	91684068	Slc6a6
chr6	91598980	91599190	-84982	91684067	91684068	Slc6a6
chr6	91617737	91617959	-66219	91684067	91684068	Slc6a6
chr6	95718658	95718911	0	95718845	95718846	Suclg2
chr6	99636847	99637041	-29826	99666770	99666771	Eif4e3
chr6	99637607	99637720	-29106	99666770	99666771	Eif4e3
chr6	99666732	99667112	0	99666770	99666771	Eif4e3
chr6	99667365	99667528	676	99666770	99666771	Eif4e3
chr6	112940318	112940436	-6888	112947265	112947266	Srgap3
chr6	112947052	112947172	-153	112947265	112947266	Srgap3
chr6	113037873	113038098	90720	112947265	112947266	Srgap3
chr6	113038111	113038252	90916	112947265	112947266	Srgap3
chr6	122856029	122856246	-18419	122874557	122874558	Necap1
chr6	124375463	124375777	-39446	124415066	124415067	Pex5
chr6	129349637	129349769	-541	129350244	129350245	Clec12a
chr6	129357504	129357656	7336	129350244	129350245	Clec12a
chr7	5083429	5083555	3257	5080235	5080236	Epn1
chr7	5083882	5084025	3718	5080235	5080236	Epn1
chr7	5101311	5101545	21193	5080235	5080236	Epn1
chr7	16244214	16244347	127	16244153	16244154	C5ar2
chr7	25120351	25120451	-12058	25132459	25132460	Pou2f2
chr7	25120598	25120773	-11773	25132459	25132460	Pou2f2
chr7	25129664	25129779	-2737	25132459	25132460	Pou2f2
chr7	25132462	25132594	69	25132459	25132460	Pou2f2
chr7	25133132	25133366	790	25132459	25132460	Pou2f2
chr7	25788634	25788828	-27798	25816529	25816530	Cyp2s1
chr7	25790748	25790865	-25722	25816529	25816530	Cyp2s1
chr7	27561812	27561983	8607	27553290	27553291	2310022A10Rik
chr7	29134818	29135023	0	29134933	29134934	Rasgrp4
chr7	29425424	29425629	-79932	29505459	29505460	Sipa1l3
chr7	31031824	31032252	58234	30973804	30973805	Fam187b
chr7	38227959	38228157	0	38227993	38227994	Plekhf1
chr7	44004998	44005185	9212	43995879	43995880	Klk1b11
chr7	45083156	45083450	-8909	45092212	45092213	Rcn3
chr7	79496329	79496443	30114	79466272	79466273	Polg
chr7	97331887	97332058	-350	97332323	97332324	Kctd21
chr7	97356874	97357003	24615	97332323	97332324	Kctd21
chr7	97780983	97781111	-61892	97842939	97842940	Pak1
chr7	97849660	97849861	6821	97842939	97842940	Pak1
chr7	98322539	98322694	-38710	98361327	98361328	Tsku
chr7	108927132	108927351	-2915	108930157	108930158	Nlrp10
chr7	132653201	132653354	42634	132610643	132610644	Lhpp
chr7	132656735	132656952	46200	132610643	132610644	Lhpp
chr7	132672545	132672777	62018	132610643	132610644	Lhpp
chr7	132686605	132686805	76062	132610643	132610644	Lhpp
chr7	132700213	132700405	89666	132610643	132610644	Lhpp
chr7	142449234	142449453	6875	142442468	142442469	Tnni2
chr8	33434472	33434707	48264	33386325	33386326	Purg
chr8	33842298	33842498	-87464	33929862	33929863	Rbpms
chr8	33845791	33845938	-83997	33929862	33929863	Rbpms
chr8	33849433	33849535	-80378	33929862	33929863	Rbpms
chr8	33891069	33891245	-38705	33929862	33929863	Rbpms
chr8	33897797	33897968	-31979	33929862	33929863	Rbpms
chr8	33898952	33899056	-30858	33929862	33929863	Rbpms
chr8	41039587	41039719	-94072	41133725	41133726	Mtus1
chr8	41041824	41041980	-91823	41133725	41133726	Mtus1
chr8	56294441	56294647	0	56294552	56294553	Hpgd
chr8	56313778	56313948	19311	56294552	56294553	Hpgd
chr8	94778625	94778785	6525	94772180	94772181	Cx3cl1
chr8	95142326	95142562	0	95142539	95142540	Kifc3
chr8	106603258	106603513	0	106603368	106603369	Cdh1
chr8	106619640	106619880	16392	106603368	106603369	Cdh1
chr8	106643224	106643393	39940	106603368	106603369	Cdh1
chr8	111626062	111626178	-4201	111630321	111630322	Ldhd
chr8	111630292	111630420	0	111630321	111630322	Ldhd
chr9	20961662	20961786	-15068	20976792	20976793	S1pr2
chr9	21525979	21526241	15925	21510185	21510186	Tmed1
chr9	22484733	22484889	9096	22475715	22475716	Bbs9
chr9	22494368	22494672	18805	22475715	22475716	Bbs9
chr9	22530845	22530956	55185	22475715	22475716	Bbs9
chr9	37133072	37133263	-14153	37147321	37147322	Pknox2
chr9	37135739	37135991	-11456	37147321	37147322	Pknox2
chr9	37147418	37147545	160	37147321	37147322	Pknox2
chr9	42028950	42029112	-95257	42124288	42124289	Sorl1
chr9	42094310	42094420	-29923	42124288	42124289	Sorl1
chr9	42094797	42095021	-29379	42124288	42124289	Sorl1
chr9	42108376	42108511	-15844	42124288	42124289	Sorl1
chr9	42124088	42124449	0	42124288	42124289	Sorl1
chr9	42128062	42128281	3883	42124288	42124289	Sorl1
chr9	42141775	42141957	17578	42124288	42124289	Sorl1
chr9	42158693	42158855	34486	42124288	42124289	Sorl1
chr9	44483775	44483888	-15304	44499136	44499137	Bcl9l
chr9	44488541	44488655	-10538	44499136	44499137	Bcl9l
chr9	44488889	44489007	-10188	44499136	44499137	Bcl9l
chr9	44489235	44489346	-9845	44499136	44499137	Bcl9l
chr9	44493045	44493165	-6031	44499136	44499137	Bcl9l
chr9	45299363	45299488	30280	45269145	45269146	Il10ra
chr9	50533388	50533542	-21672	50555137	50555138	Bco2
chr9	50553742	50553870	-1331	50555137	50555138	Bco2
chr9	53693842	53693991	-12314	53706231	53706232	Rab39
chr9	53705795	53705934	-366	53706231	53706232	Rab39
chr9	53706120	53706521	0	53706231	53706232	Rab39
chr9	62343170	62343397	1940	62341343	62341344	Anp32a
chr9	62363736	62363865	22457	62341343	62341344	Anp32a
chr9	67043612	67044049	-5381	67049212	67049213	Tpm1
chr9	90235400	90235605	-35265	90270768	90270769	Tbc1d2b
chr9	90237567	90237715	-33127	90270768	90270769	Tbc1d2b
chr9	90237872	90238087	-32788	90270768	90270769	Tbc1d2b
chr9	106386192	106386417	17672	106368632	106368633	Dusp7
chr9	108578612	108578802	0	108578669	108578670	Wdr6
chr9	109095460	109095694	141	109095436	109095437	Plxnb1
chr9	109100682	109100817	5313	109095436	109095437	Plxnb1
chr9	109118141	109118410	22839	109095436	109095437	Plxnb1
chr9	114026473	114026888	0	114026750	114026751	Fbxl2
chr9	116156657	116156795	-18636	116175362	116175363	Tgfbr2
chr9	119156688	119157163	0	119157092	119157093	Acaa1b
chr9	119165018	119165145	7989	119157092	119157093	Acaa1b
chr9	119165538	119165820	8587	119157092	119157093	Acaa1b
chr9	119402069	119402181	44744	119357381	119357382	Xylb
chr9	121613963	121614122	-27522	121641565	121641566	Lyzl4
chr9	121631928	121632237	-9482	121641565	121641566	Lyzl4
chr9	121636251	121636440	-5219	121641565	121641566	Lyzl4
chr9	121642594	121642728	0	121642716	121642717	Vipr1
chr9	124037814	124038010	-64271	124102183	124102184	Ccr2
chrX	71492620	71492796	-140	71492848	71492849	Cd99l2
chrX	99017942	99018091	-24564	99042581	99042582	Stard8
chrX	99018122	99018245	-24397	99042581	99042582	Stard8
chrX	99049345	99049487	6835	99042581	99042582	Stard8
chrX	99066634	99066802	24137	99042581	99042582	Stard8
chrX	106596043	106596158	-7577	106603678	106603679	Cysltr1

## Sheet: RNA_ind_ATAC_closed
Chromosome	PeakStart	PeakEnd	Distance	GeneStart	GeneEnd	ClosestTSS_ID
chr1	135594060	135594267	8809	135585354	135585355	Nav1
chr1	170936473	170936669	-39499	170976070	170976071	Fcgr2b
chr1	180519638	180519791	-49260	180568975	180568976	Parp1
chr10	18237375	18237503	2459	18234980	18234981	Ccdc28a
chr11	118337608	118337763	-17724	118355410	118355411	Timp2
chr12	85427966	85428069	-45883	85473901	85473902	Fos
chr12	85572068	85572173	98219	85473901	85473902	Fos
chr12	85572184	85572401	98391	85473901	85473902	Fos
chr12	87399517	87399631	11345	87388229	87388230	Sptlc2
chr12	112581165	112581476	-7463	112588784	112588785	Inf2
chr13	34050620	34050751	13044	34037641	34037642	Bphl
chr15	101373429	101373814	3497	101370124	101370125	Krt80
chr18	11915592	11915781	76412	11839274	11839275	Cables1
chr2	33869503	33869626	-18380	33887945	33887946	Mvb12b
chr3	61344188	61344382	-20222	61364507	61364508	Rap2b
chr3	79852826	79852990	-33022	79885930	79885931	Fam198b
chr4	22393253	22393415	35791	22357543	22357544	Fbxl4
chr5	77155530	77155726	-55842	77211470	77211471	Spink2
chr5	135545356	135545648	381	135545121	135545122	Hip1
chr6	39511840	39511967	-45929	39557833	39557834	Dennd2a
chr6	90629657	90629836	24866	90604880	90604881	Slc41a3
chr6	119429412	119429514	11981	119417482	119417483	Adipor2
chr7	29447618	29447790	-57755	29505459	29505460	Sipa1l3
chr7	100527174	100527297	12421	100514814	100514815	Dnajb13
chr9	78488894	78489005	7226	78481723	78481724	Eef1a1
chr9	94589751	94589943	-80045	94669892	94669893	Slc9a9

## Sheet: RNA_repr_ATAC_opened
Chromosome	PeakStart	PeakEnd	Distance	GeneStart	GeneEnd	ClosestTSS_ID
chr1	30873289	30873834	-76192	30949754	30949755	Ptp4a1
chr1	30873887	30874005	-75808	30949754	30949755	Ptp4a1
chr1	51529756	51529916	51438	51478398	51478399	Nabp1
chr1	51539810	51539944	61479	51478398	51478399	Nabp1
chr1	52844772	52845059	27228	52817687	52817688	Inpp1
chr1	54475017	54475121	-82614	54557683	54557684	Pgap1
chr1	131827770	131827973	-140	131828012	131828013	Slc41a1
chr1	155158537	155158797	0	155158703	155158704	Stx6
chr10	67483460	67483560	-54359	67537869	67537870	Egr2
chr10	67598653	67598812	49778	67548954	67548955	Ado
chr10	67628849	67629097	80019	67548954	67548955	Ado
chr10	67629120	67629288	80250	67548954	67548955	Ado
chr10	67640798	67640969	91929	67548954	67548955	Ado
chr10	121488754	121488877	12566	121476249	121476250	Rassf3
chr11	20740950	20741185	-487	20741555	20741556	Aftph
chr11	70844690	70845058	32314	70812560	70812561	Scimp
chr12	17011511	17011813	0	17011726	17011727	2410004P03Rik
chr12	44268965	44269294	0	44269154	44269155	Pnpla8
chr12	44269649	44269775	558	44269154	44269155	Pnpla8
chr13	3523554	3523724	-14436	3538075	3538076	Gdi2
chr13	45507326	45507492	0	45507444	45507445	Gmpr
chr13	94062892	94063037	5168	94057796	94057797	Lhfpl2
chr14	20793957	20794109	0	20794087	20794088	Camk2g
chr14	20827575	20827760	33580	20794087	20794088	Camk2g
chr14	25747654	25747780	-21138	25768855	25768856	Zcchc24
chr14	70792713	70792875	18413	70774381	70774382	Dok2
chr15	84321670	84321792	-2989	84324720	84324721	Parvg
chr16	45038666	45038971	-55234	45094053	45094054	Ccdc80
chr16	97851227	97851408	-71314	97922632	97922633	C2cd2
chr16	97851425	97851671	-71084	97922632	97922633	C2cd2
chr17	8283631	8283937	0	8283813	8283814	Mpc1
chr17	13850323	13850519	89880	13760541	13760542	Mllt4
chr17	34127600	34127726	4831	34122832	34122833	H2-DMa
chr18	5101007	5101134	54481	5046589	5046590	Svil
chr18	5101436	5101647	54952	5046589	5046590	Svil
chr18	46404728	46404904	92889	46311927	46311928	Ccdc112
chr18	80255178	80255293	0	80255245	80255246	Pqlc1
chr19	44284043	44284384	-9462	44293676	44293677	Scd2
chr19	44314580	44314698	20963	44293676	44293677	Scd2
chr2	58161072	58161206	1018	58160121	58160122	Cytip
chr2	84382100	84382251	-43089	84425265	84425266	Calcrl
chr2	102867836	102867983	-33754	102901664	102901665	Cd44
chr2	132540578	132540750	-37583	132578247	132578248	Gpcpd1
chr2	132598161	132598335	20001	132578247	132578248	Gpcpd1
chr2	144316697	144316910	-15275	144332079	144332080	Ovol2
chr2	144368769	144369313	36962	144332079	144332080	Ovol2
chr2	166180842	166181425	25451	166155682	166155683	Sulf2
chr2	166195193	166195314	39571	166155682	166155683	Sulf2
chr3	93547214	93547393	26807	93520496	93520497	S100a11
chr4	11008065	11008218	523	11007618	11007619	Plekhf2
chr4	11026380	11026560	18852	11007618	11007619	Plekhf2
chr4	98383191	98383321	-12570	98395826	98395827	Inadl
chr4	132922558	132922677	-51477	132974095	132974096	Fgr
chr4	132944805	132944947	-29219	132974095	132974096	Fgr
chr4	149047424	149047663	-52267	149099811	149099812	Pex14
chr4	152138923	152139063	-13213	152152206	152152207	Espn
chr5	21056097	21056440	472	21055796	21055797	Ptpn12
chr5	21091350	21091467	35612	21055796	21055797	Ptpn12
chr5	35595792	35595974	12823	35583060	35583061	Acox3
chr5	35609510	35610038	26714	35583060	35583061	Acox3
chr5	35718931	35719048	-10285	35729275	35729276	Sh3tc1
chr5	35729044	35729341	0	35729275	35729276	Sh3tc1
chr5	35757520	35757642	28306	35729275	35729276	Sh3tc1
chr5	38220411	38220547	0	38220427	38220428	Zbtb49
chr5	123129066	123129209	-3490	123132628	123132629	Rhof
chr5	148489375	148489613	-63293	148552787	148552788	Ubl3
chr5	149641696	149641884	-36467	149678257	149678258	B3glct
chr6	37442156	37442397	129	37442147	37442148	Creb3l2
chr6	87496257	87496441	-36909	87533258	87533259	Arhgap25
chr6	115360935	115361253	0	115360951	115360952	Pparg
chr7	24457760	24457946	12172	24445681	24445682	Irgc1
chr7	29001265	29001471	18514	28982854	28982855	Map4k1
chr7	83891751	83892156	7613	83884340	83884341	Mesdc1
chr7	100944410	100944582	-19869	100964365	100964366	P2ry6
chr7	113197294	113197438	-10099	113207465	113207466	Arntl
chr7	113207446	113207572	0	113207465	113207466	Arntl
chr7	116531387	116531516	27082	116504369	116504370	Nucb2
chr7	139248258	139248564	0	139248482	139248483	Pwwp2b
chr7	143599821	143600219	-27824	143627844	143627845	Tnfrsf26
chr7	143686206	143686347	-55685	143741962	143741963	Osbpl5
chr8	39006257	39006384	453	39005867	39005868	Tusc3
chr8	107096168	107096656	-54249	107150661	107150662	Cyb5b
chr9	121710170	121710393	5253	121705028	121705029	Sec22c
chr9	123021029	123021394	70130	122951081	122951082	Kif15
chrX	134359476	134359614	51461	134308084	134308085	Cenpi
chrX	167210329	167210537	-53354	167263787	167263788	Tlr8
chrX	167231273	167231404	-32448	167263787	167263788	Tlr8

## Sheet: RNA_repr_ATAC_closed
Chromosome	PeakStart	PeakEnd	Distance	GeneStart	GeneEnd	ClosestTSS_ID
chr1	40579868	40580026	-280	40580227	40580228	Slc9a4
chr1	40600768	40600961	20637	40580227	40580228	Slc9a4
chr1	40658105	40658207	77929	40580227	40580228	Slc9a4
chr1	51498626	51499250	20540	51478398	51478399	Nabp1
chr1	52817090	52817642	-321	52817687	52817688	Inpp1
chr1	52817702	52817832	80	52817687	52817688	Inpp1
chr1	71652732	71653114	-310	71653233	71653234	Fn1
chr1	71653121	71653334	0	71653233	71653234	Fn1
chr1	71967677	71967804	-37453	72005194	72005195	4933417E11Rik
chr1	72326347	72326512	19008	72307421	72307422	Xrcc5
chr1	131834634	131834743	6676	131828012	131828013	Slc41a1
chr1	133181082	133181212	-64950	133246097	133246098	Plekha6
chr1	133188874	133189098	-57111	133246097	133246098	Plekha6
chr1	133213847	133213981	-32183	133246097	133246098	Plekha6
chr1	133222769	133223035	-23195	133246097	133246098	Plekha6
chr1	133237745	133237892	-8278	133246097	133246098	Plekha6
chr1	135132570	135132690	-95	135132725	135132726	Ptpn7
chr1	155167612	155167716	8961	155158703	155158704	Stx6
chr1	167007376	167007616	6079	167001417	167001418	Fam78b
chr1	167012524	167012650	11170	167001417	167001418	Fam78b
chr1	167025931	167026122	24609	167001417	167001418	Fam78b
chr1	167070375	167070670	69105	167001417	167001418	Fam78b
chr1	167075823	167076032	74510	167001417	167001418	Fam78b
chr10	13792314	13792424	-76460	13868829	13868830	Aig1
chr10	13832723	13832850	-36042	13868829	13868830	Aig1
chr10	13832855	13833031	-35886	13868829	13868830	Aig1
chr10	13837717	13837825	-31058	13868829	13868830	Aig1
chr10	13851748	13851850	-17030	13868829	13868830	Aig1
chr10	13861474	13861614	-7285	13868829	13868830	Aig1
chr10	13868746	13868999	0	13868829	13868830	Aig1
chr10	13869108	13869267	358	13868829	13868830	Aig1
chr10	42876321	42876425	15861	42860512	42860513	Scml4
chr10	42893083	42893218	32638	42860512	42860513	Scml4
chr10	77536764	77536949	6508	77530348	77530349	Itgb2
chr10	82127915	82128060	79860	82048127	82048128	Zfp873
chr10	93444524	93444670	-8799	93453396	93453397	Lta4h
chr10	93444738	93444898	-8578	93453396	93453397	Lta4h
chr11	20770874	20771043	29403	20741555	20741556	Aftph
chr11	22804715	22804896	-55529	22860335	22860336	B3gnt2
chr11	69134165	69134321	7866	69126377	69126378	Aloxe3
chr11	69778071	69778255	12251	69765912	69765913	Zbtb4
chr11	73160227	73160424	-204	73160530	73160531	P2rx5
chr11	76355519	76355688	-43536	76399140	76399141	Nxn
chr11	83616635	83616849	23656	83593086	83593087	Ccl6
chr11	83746841	83746978	0	83746940	83746941	Wfdc21
chr11	99065955	99066240	-23207	99089305	99089306	Tns4
chr11	99073940	99074068	-15301	99089305	99089306	Tns4
chr11	99080976	99081094	-8270	99089305	99089306	Tns4
chr11	99081226	99081350	-8017	99089305	99089306	Tns4
chr11	99081591	99081725	-7647	99089305	99089306	Tns4
chr11	111065697	111065912	-359	111066164	111066165	Kcnj2
chr12	73547788	73547931	1465	73546394	73546395	Tmem30b
chr12	82072959	82073073	-97000	82170016	82170017	Sipa1l1
chr12	85795768	85795911	49300	85746539	85746540	Mfsd7c
chr12	86687937	86688113	9325	86678700	86678701	Vash1
chr12	86693531	86693636	14883	86678700	86678701	Vash1
chr12	86694444	86694660	15852	86678700	86678701	Vash1
chr13	38958134	38958314	-2650	38960874	38960875	Slc35b3
chr13	45531014	45531155	23640	45507444	45507445	Gmpr
chr13	62587850	62588010	-36251	62624181	62624182	6720489N17Rik
chr13	62685138	62685264	61020	62624181	62624182	6720489N17Rik
chr13	64364387	64364553	-5835	64370305	64370306	Ctsl
chr13	64398203	64398397	27995	64370305	64370306	Ctsl
chr13	64422084	64422224	51849	64370305	64370306	Ctsl
chr13	73773594	73773725	9962	73763697	73763698	Slc12a7
chr13	73774059	73774242	10453	73763697	73763698	Slc12a7
chr13	73774903	73775050	11279	73763697	73763698	Slc12a7
chr13	112510598	112510713	46585	112464070	112464071	Il6st
chr14	20205799	20206068	24152	20181781	20181782	Kcnk5
chr14	20206552	20206745	24867	20181781	20181782	Kcnk5
chr14	20214187	20214422	32523	20181781	20181782	Kcnk5
chr14	20782896	20783107	-11085	20794087	20794088	Camk2g
chr14	43819566	43819793	0	43819638	43819639	Ear1
chr14	43844114	43844429	24633	43819638	43819639	Ear1
chr14	43886368	43886495	66793	43819638	43819639	Ear1
chr14	43898505	43898859	79044	43819638	43819639	Ear1
chr14	70554147	70554258	146	70554056	70554057	Hr
chr14	70554390	70554571	424	70554056	70554057	Hr
chr14	70778119	70778315	3836	70774381	70774382	Dok2
chr14	70798641	70798819	24349	70774381	70774382	Dok2
chr15	31536090	31536211	5114	31531036	31531037	March6
chr15	84315710	84315946	-8892	84324720	84324721	Parvg
chr15	84325915	84326155	1315	84324720	84324721	Parvg
chr15	86069215	86069350	11587	86057695	86057696	Gramd4
chr15	86078314	86078520	20722	86057695	86057696	Gramd4
chr15	91573102	91573360	-99993	91673224	91673225	Lrrk2
chr15	91633152	91633399	-39948	91673224	91673225	Lrrk2
chr15	91643748	91644022	-29339	91673224	91673225	Lrrk2
chr15	91661047	91661265	-12068	91673224	91673225	Lrrk2
chr15	91673089	91673266	0	91673224	91673225	Lrrk2
chr15	91703095	91703268	29957	91673224	91673225	Lrrk2
chr15	91703298	91703438	30144	91673224	91673225	Lrrk2
chr15	97213222	97213383	-33804	97247107	97247108	Pced1b
chr15	97311951	97312235	64807	97247286	97247287	Amigo2
chr15	97342995	97343195	95809	97247286	97247287	Amigo2
chr15	101846135	101846318	-4558	101850785	101850786	Krt1
chr15	101945550	101945660	5282	101940323	101940324	Krt79
chr16	10550779	10551024	5562	10545339	10545340	Clec16a
chr16	10551071	10551187	5790	10545339	10545340	Clec16a
chr16	10566055	10566222	20799	10545339	10545340	Clec16a
chr16	10569976	10570099	24698	10545339	10545340	Clec16a
chr16	26309563	26309663	-62225	26371838	26371839	Cldn1
chr16	26348927	26349123	-22813	26371838	26371839	Cldn1
chr16	26355640	26355767	-16134	26371838	26371839	Cldn1
chr16	26371455	26371592	-314	26371838	26371839	Cldn1
chr16	26371773	26371951	0	26371838	26371839	Cldn1
chr16	26384205	26384345	12437	26371838	26371839	Cldn1
chr16	31429832	31429961	7599	31422297	31422298	Bdh1
chr16	31452996	31453126	30764	31422297	31422298	Bdh1
chr16	44773687	44773924	8069	44765736	44765737	Cd200r1
chr16	44996991	44997135	-96990	45094053	45094054	Ccdc80
chr16	45070532	45070670	-23452	45094053	45094054	Ccdc80
chr16	97897678	97897852	-24867	97922632	97922633	C2cd2
chr17	29238169	29238387	489	29237789	29237790	Cpne5
chr17	29238510	29238769	850	29237789	29237790	Cpne5
chr17	50420090	50420197	-89403	50509547	50509548	Plcl2
chr17	79099712	79099893	47896	79051906	79051907	Qpct
chr17	79099982	79100123	48146	79051906	79051907	Qpct
chr17	87616857	87617110	-18995	87635979	87635980	Epcam
chr18	37806266	37806467	0	37806410	37806411	Pcdhgc3
chr18	37842756	37842906	36421	37806410	37806411	Pcdhgc3
chr18	46152513	46152656	-60021	46212606	46212607	Trim36
chr18	50134905	50135050	6776	50128201	50128202	Hsd17b4
chr18	56981264	56981397	5952	56975378	56975379	C330018D20Rik
chr18	57029651	57029791	54343	56975378	56975379	C330018D20Rik
chr18	57042896	57043011	67575	56975378	56975379	C330018D20Rik
chr18	57043257	57043379	67940	56975378	56975379	C330018D20Rik
chr18	60625372	60625642	1203	60624304	60624305	Synpo
chr18	62922178	62922534	0	62922327	62922328	Apcdd1
chr18	65580764	65581123	713	65580230	65580231	Zfp532
chr18	65593129	65593237	12953	65580230	65580231	Zfp532
chr18	65593812	65593958	13655	65580230	65580231	Zfp532
chr18	65599906	65600095	19770	65580230	65580231	Zfp532
chr18	65626524	65626658	46361	65580230	65580231	Zfp532
chr18	80276908	80277188	21803	80255245	80255246	Pqlc1
chr19	20386483	20386607	-4125	20390670	20390671	Anxa1
chr19	20389366	20389515	-1229	20390670	20390671	Anxa1
chr19	23847750	23847927	88962	23758876	23758877	Apba1
chr19	29675805	29676037	27502	29648419	29648420	Ermp1
chr19	33919294	33919464	-41869	33961248	33961249	Lipf
chr19	38087293	38087471	-9697	38097079	38097080	Ffar4
chr19	38093553	38093708	-3448	38097079	38097080	Ffar4
chr19	38096900	38097068	-95	38097079	38097080	Ffar4
chr19	38097141	38097289	136	38097079	38097080	Ffar4
chr19	38097303	38097422	283	38097079	38097080	Ffar4
chr19	45075121	45075238	-959	45076139	45076140	Kazald1
chr19	45079767	45079982	3735	45076139	45076140	Kazald1
chr19	53476833	53477145	-52329	53529318	53529319	Dusp5
chr19	53477298	53477488	-51925	53529318	53529319	Dusp5
chr19	53564335	53564520	35109	53529318	53529319	Dusp5
chr19	53565981	53566212	36778	53529318	53529319	Dusp5
chr2	6210073	6210180	-2866	6212993	6212994	Echdc3
chr2	27232469	27232681	-14727	27247302	27247303	Sardh
chr2	32608615	32608875	9036	32599709	32599710	St6galnac6
chr2	32615280	32615432	15647	32599709	32599710	St6galnac6
chr2	58169369	58169512	5466	58163974	58163975	Gm13546
chr2	62656196	62656388	-8035	62664327	62664328	Gca
chr2	62672873	62673032	8625	62664327	62664328	Gca
chr2	62681039	62681192	16788	62664327	62664328	Gca
chr2	62681774	62681950	17535	62664327	62664328	Gca
chr2	73392978	73393101	6560	73386479	73386480	Gpr155
chr2	134692255	134692396	-93838	134786164	134786165	Plcb1
chr2	134724143	134724338	-61923	134786164	134786165	Plcb1
chr2	134785995	134786191	0	134786164	134786165	Plcb1
chr2	134786435	134786719	413	134786164	134786165	Plcb1
chr2	152636627	152636778	9694	152627008	152627009	Rem1
chr2	164351234	164351370	-5204	164356506	164356507	Slpi
chr2	164356292	164356445	-137	164356506	164356507	Slpi
chr2	164359786	164359915	3344	164356506	164356507	Slpi
chr2	164373349	164373482	16909	164356506	164356507	Slpi
chr2	166116002	166116384	-39489	166155682	166155683	Sulf2
chr2	166155419	166155680	-132	166155682	166155683	Sulf2
chr3	29071619	29071749	-10893	29082577	29082578	Egfem1
chr3	29082732	29082928	253	29082577	29082578	Egfem1
chr3	29098613	29098764	16111	29082577	29082578	Egfem1
chr3	29176879	29176996	94360	29082577	29082578	Egfem1
chr3	67553946	67554131	38516	67515522	67515523	Rarres1
chr3	88455738	88455842	-5391	88461181	88461182	Sema4a
chr3	93511184	93511336	-9236	93520496	93520497	S100a11
chr3	93511945	93512053	-8497	93520496	93520497	S100a11
chr3	93520936	93521156	550	93520496	93520497	S100a11
chr3	97681302	97681584	23231	97658212	97658213	Prkab2
chr3	104638474	104638683	0	104638664	104638665	Slc16a1
chr3	104674432	104674603	35853	104638664	104638665	Slc16a1
chr3	104675481	104675637	36895	104638664	104638665	Slc16a1
chr3	104788637	104788774	-328	104789034	104789035	Rhoc
chr3	104788927	104789102	0	104789034	104789035	Rhoc
chr3	104790781	104791048	1880	104789034	104789035	Rhoc
chr3	106142037	106142192	-25448	106167563	106167564	Chil3
chr3	123267099	123267248	-322	123267496	123267497	Sec24d
chr3	123267280	123267612	0	123267496	123267497	Sec24d
chr3	123267796	123268053	428	123267496	123267497	Sec24d
chr3	129448836	129449030	-83453	129532386	129532387	Elovl6
chr3	129474593	129474714	-57732	129532386	129532387	Elovl6
chr3	129479749	129479940	-52541	129532386	129532387	Elovl6
chr3	129479951	129480075	-52373	129532386	129532387	Elovl6
chr3	129573766	129573989	41491	129532386	129532387	Elovl6
chr3	129612753	129613027	80504	129532386	129532387	Elovl6
chr3	129948484	129948651	-21637	129970205	129970206	Ccdc109b
chr3	129969485	129969871	-527	129970205	129970206	Ccdc109b
chr3	129970053	129970176	-90	129970205	129970206	Ccdc109b
chr4	10920492	10920614	-87065	11007618	11007619	Plekhf2
chr4	15256706	15256927	-9003	15265820	15265821	Tmem64
chr4	15299537	15299729	33813	15265820	15265821	Tmem64
chr4	15299836	15300016	34106	15265820	15265821	Tmem64
chr4	15306656	15306774	40895	15265820	15265821	Tmem64
chr4	15306833	15307044	41118	15265820	15265821	Tmem64
chr4	15319764	15319888	54006	15265820	15265821	Tmem64
chr4	19922411	19922632	0	19922565	19922566	Atp6v0d2
chr4	57295223	57295381	-6534	57301836	57301837	Ptpn3
chr4	57300309	57300462	-1450	57301836	57301837	Ptpn3
chr4	57300745	57300881	-1023	57301836	57301837	Ptpn3
chr4	57301822	57301975	0	57301836	57301837	Ptpn3
chr4	57902770	57902920	-13418	57916263	57916264	D630039A03Rik
chr4	57916626	57916730	415	57916263	57916264	D630039A03Rik
chr4	62630102	62630247	70327	62559847	62559848	Rgs3
chr4	106827757	106827938	28017	106799830	106799831	Acot11
chr4	106827988	106828177	28252	106799830	106799831	Acot11
chr4	112287669	112287839	55509	112232245	112232246	Skint3
chr4	141642163	141642370	-21847	141664114	141664115	Plekhm2
chr4	152153739	152154051	1689	152152206	152152207	Espn
chr5	35746931	35747101	17741	35729275	35729276	Sh3tc1
chr5	38217737	38217928	-2594	38220427	38220428	Zbtb49
chr5	43786023	43786198	-32782	43818893	43818894	Bst1
chr5	44075540	44075746	-26092	44101735	44101736	Prom1
chr5	109466972	109467078	-91967	109558992	109558993	Crlf2
chr5	109548855	109549014	-10057	109558992	109558993	Crlf2
chr5	109557021	109557304	-1829	109558992	109558993	Crlf2
chr5	109557315	109557751	-1459	109558992	109558993	Crlf2
chr5	109558452	109558806	-363	109558992	109558993	Crlf2
chr5	124440086	124440333	279	124439930	124439931	Setd8
chr5	124467838	124468006	-10312	124478234	124478235	Rilpl2
chr5	124468440	124468604	-9712	124478234	124478235	Rilpl2
chr5	144100262	144100398	-106	144100436	144100437	Lmtk2
chr5	144115095	144115245	14734	144100436	144100437	Lmtk2
chr5	147659911	147660099	-65982	147725987	147725988	Flt1
chr5	147669031	147669204	-56869	147725987	147725988	Flt1
chr5	148500588	148500847	-52069	148552787	148552788	Ubl3
chr5	149672715	149672889	-5455	149678257	149678258	B3glct
chr6	13684006	13684254	6165	13677965	13677966	B630005N14Rik
chr6	37419187	37419362	-22872	37442147	37442148	Creb3l2
chr6	37419418	37419859	-22508	37442147	37442148	Creb3l2
chr6	38887826	38887968	-31089	38918986	38918987	Tbxas1
chr6	38919106	38919310	222	38918986	38918987	Tbxas1
chr6	72956620	72956729	-2072	72958747	72958748	Tmsb10
chr6	72958074	72958515	-452	72958747	72958748	Tmsb10
chr6	72970843	72971021	12185	72958747	72958748	Tmsb10
chr6	72971211	72971432	12574	72958747	72958748	Tmsb10
chr6	73013014	73013166	54343	72958747	72958748	Tmsb10
chr6	87524883	87525070	-8281	87533258	87533259	Arhgap25
chr6	87533187	87533299	0	87533258	87533259	Arhgap25
chr6	128788588	128788791	-37624	128826314	128826315	Klrb1b
chr6	128826297	128826412	0	128826314	128826315	Klrb1b
chr6	129476973	129477093	4255	129472778	129472779	Clec7a
chr7	12881345	12881840	414	12881178	12881179	Zfp128
chr7	12891485	12891633	10381	12881178	12881179	Zfp128
chr7	19770463	19770661	0	19770531	19770532	Bcam
chr7	24451751	24451882	6135	24445681	24445682	Irgc1
chr7	31059197	31059523	-575	31059935	31059936	Lgi4
chr7	31059610	31059720	-270	31059935	31059936	Lgi4
chr7	43797953	43798152	475	43797577	43797578	Klk8
chr7	58608248	58608418	-49869	58658202	58658203	Atp10a
chr7	58633786	58633951	-24333	58658202	58658203	Atp10a
chr7	58639009	58639149	-19123	58658202	58658203	Atp10a
chr7	68656572	68656700	-92601	68749237	68749238	Arrdc4
chr7	81372391	81372555	-82284	81454757	81454758	Cpeb1
chr7	83826705	83826826	-57574	83884340	83884341	Mesdc1
chr7	112278769	112278941	53019	112225836	112225837	Mical2
chr7	112285664	112285826	59909	112225836	112225837	Mical2
chr7	112286323	112286538	60594	112225836	112225837	Mical2
chr7	112299765	112299950	74021	112225836	112225837	Mical2
chr7	116487635	116487792	-16655	116504369	116504370	Nucb2
chr7	128121587	128121768	-7890	128129568	128129569	Itgax
chr7	132306015	132306169	-11062	132317154	132317155	Chst15
chr7	132316479	132316807	-511	132317154	132317155	Chst15
chr7	143783952	143784184	-431	143784499	143784500	Mrgpre
chr7	143784243	143784385	-185	143784499	143784500	Mrgpre
chr8	13021898	13022080	-4045	13026034	13026035	F7
chr8	35376399	35376728	822	35375741	35375742	Ppp1r3b
chr8	35394228	35394357	18551	35375741	35375742	Ppp1r3b
chr8	35430703	35430904	55062	35375741	35375742	Ppp1r3b
chr8	35432390	35432527	56717	35375741	35375742	Ppp1r3b
chr8	39005790	39005927	0	39005867	39005868	Tusc3
chr8	39060049	39060200	54257	39005867	39005868	Tusc3
chr8	85515376	85515645	22893	85492617	85492618	Gpt2
chr8	104846889	104847116	0	104847068	104847069	Ces2c
chr8	107114971	107115074	-35638	107150661	107150662	Cyb5b
chr9	54544918	54545048	5999	54538984	54538985	Sh2d7
chr9	56860962	56861218	-4014	56865104	56865105	Cspg4
chr9	75342537	75342686	36323	75306288	75306289	Gnb5
chr9	75362247	75362570	-47606	75410015	75410016	Mapk6
chr9	75382933	75383095	-27001	75410015	75410016	Mapk6
chr9	75384858	75385053	-25059	75410015	75410016	Mapk6
chr9	75385071	75385222	-24868	75410015	75410016	Mapk6
chr9	75385270	75385545	-24607	75410015	75410016	Mapk6
chr9	94589751	94589943	51767	94538080	94538081	1190002N15Rik
chr9	106242915	106243086	-4952	106247953	106247954	Alas1
chr9	106244844	106245001	-3030	106247953	106247954	Alas1
chr9	106250466	106250594	2577	106247953	106247954	Alas1
chr9	106257869	106258078	10020	106247953	106247954	Alas1
chr9	106261178	106261360	13316	106247953	106247954	Alas1
chr9	108110795	108110986	-79491	108190382	108190383	Bsn
chr9	108120192	108120317	-70127	108190382	108190383	Bsn
chr9	122337490	122337682	-14030	122351616	122351617	Abhd5
chrX	135885804	135885919	0	135885851	135885852	Bhlhb9
chrX	164013517	164013620	-14440	164028009	164028010	Car5b
chrX	168779225	168779408	-15782	168795099	168795100	Arhgap6

## Sheet: RNA_repr_ATAC_closed+EGR_motif
Chromosome	PeakStart	PeakEnd	Distance	GeneStart	GeneEnd	ClosestTSS_ID
chr1	52817266	52817466	-321	52817687	52817688	Inpp1
chr1	52817667	52817867	0	52817687	52817688	Inpp1
chr1	72326329	72326529	19008	72307421	72307422	Xrcc5
chr1	131834588	131834788	6676	131828012	131828013	Slc41a1
chr1	133181047	133181247	-64950	133246097	133246098	Plekha6
chr1	133188886	133189086	-57111	133246097	133246098	Plekha6
chr1	133213814	133214014	-32183	133246097	133246098	Plekha6
chr1	133222802	133223002	-23195	133246097	133246098	Plekha6
chr1	133237718	133237918	-8279	133246097	133246098	Plekha6
chr1	135132530	135132730	0	135132725	135132726	Ptpn7
chr1	155167564	155167764	8961	155158703	155158704	Stx6
chr1	167012487	167012687	11170	167001417	167001418	Fam78b
chr1	167025926	167026126	24609	167001417	167001418	Fam78b
chr1	167070422	167070622	69105	167001417	167001418	Fam78b
chr10	13832843	13833043	-35886	13868829	13868830	Aig1
chr10	13837671	13837871	-31058	13868829	13868830	Aig1
chr10	13861444	13861644	-7285	13868829	13868830	Aig1
chr10	42876273	42876473	15861	42860512	42860513	Scml4
chr10	77536756	77536956	6508	77530348	77530349	Itgb2
chr10	93444497	93444697	-8799	93453396	93453397	Lta4h
chr10	93444718	93444918	-8578	93453396	93453397	Lta4h
chr11	22804705	22804905	-55530	22860335	22860336	B3gnt2
chr11	69134143	69134343	7866	69126377	69126378	Aloxe3
chr11	69778063	69778263	12251	69765912	69765913	Zbtb4
chr11	73160225	73160425	-205	73160530	73160531	P2rx5
chr11	76355503	76355703	-43537	76399140	76399141	Nxn
chr11	83746809	83747009	0	83746940	83746941	Wfdc21
chr11	99065997	99066197	-23208	99089305	99089306	Tns4
chr11	99073904	99074104	-15301	99089305	99089306	Tns4
chr11	99080935	99081135	-8270	99089305	99089306	Tns4
chr12	73547759	73547959	1465	73546394	73546395	Tmem30b
chr12	82072916	82073116	-97000	82170016	82170017	Sipa1l1
chr12	85795739	85795939	49300	85746539	85746540	Mfsd7c
chr12	86693483	86693683	14883	86678700	86678701	Vash1
chr13	38958124	38958324	-2650	38960874	38960875	Slc35b3
chr13	45530984	45531184	23640	45507444	45507445	Gmpr
chr13	64398200	64398400	27995	64370305	64370306	Ctsl
chr13	73773559	73773759	9962	73763697	73763698	Slc12a7
chr13	73774876	73775076	11279	73763697	73763698	Slc12a7
chr14	20214204	20214404	32523	20181781	20181782	Kcnk5
chr14	20782901	20783101	-11086	20794087	20794088	Camk2g
chr14	70778117	70778317	3836	70774381	70774382	Dok2
chr15	31536050	31536250	5114	31531036	31531037	March6
chr15	86078317	86078517	20722	86057695	86057696	Gramd4
chr15	91573131	91573331	-99993	91673224	91673225	Lrrk2
chr15	97311993	97312193	64807	97247286	97247287	Amigo2
chr15	97342995	97343195	95809	97247286	97247287	Amigo2
chr15	101846126	101846326	-4559	101850785	101850786	Krt1
chr15	101945505	101945705	5282	101940323	101940324	Krt79
chr16	10569937	10570137	24698	10545339	10545340	Clec16a
chr16	26348925	26349125	-22813	26371838	26371839	Cldn1
chr16	26355603	26355803	-16135	26371838	26371839	Cldn1
chr16	26371762	26371962	0	26371838	26371839	Cldn1
chr16	31452961	31453161	30764	31422297	31422298	Bdh1
chr16	44773705	44773905	8069	44765736	44765737	Cd200r1
chr16	44996963	44997163	-96990	45094053	45094054	Ccdc80
chr17	50420043	50420243	-89404	50509547	50509548	Plcl2
chr17	79099952	79100152	48146	79051906	79051907	Qpct
chr17	87616883	87617083	-18996	87635979	87635980	Epcam
chr18	37842731	37842931	36421	37806410	37806411	Pcdhgc3
chr18	50134877	50135077	6776	50128201	50128202	Hsd17b4
chr18	56981230	56981430	5952	56975378	56975379	C330018D20Rik
chr18	57042853	57043053	67575	56975378	56975379	C330018D20Rik
chr18	57043218	57043418	67940	56975378	56975379	C330018D20Rik
chr18	60625407	60625607	1203	60624304	60624305	Synpo
chr18	65593083	65593283	12953	65580230	65580231	Zfp532
chr18	65593785	65593985	13655	65580230	65580231	Zfp532
chr18	65626491	65626691	46361	65580230	65580231	Zfp532
chr18	80276948	80277148	21803	80255245	80255246	Pqlc1
chr19	20386445	20386645	-4125	20390670	20390671	Anxa1
chr19	38087282	38087482	-9697	38097079	38097080	Ffar4
chr19	38093530	38093730	-3449	38097079	38097080	Ffar4
chr19	38096884	38097084	0	38097079	38097080	Ffar4
chr19	45079774	45079974	3735	45076139	45076140	Kazald1
chr19	53477293	53477493	-51925	53529318	53529319	Dusp5
chr2	6210026	6210226	-2867	6212993	6212994	Echdc3
chr2	27232475	27232675	-14727	27247302	27247303	Sardh
chr2	62672852	62673052	8625	62664327	62664328	Gca
chr2	62681015	62681215	16788	62664327	62664328	Gca
chr2	62681762	62681962	17535	62664327	62664328	Gca
chr2	134724140	134724340	-61924	134786164	134786165	Plcb1
chr2	164351202	164351402	-5204	164356506	164356507	Slpi
chr2	164356268	164356468	-138	164356506	164356507	Slpi
chr2	166116093	166116293	-39489	166155682	166155683	Sulf2
chr2	166155449	166155649	-133	166155682	166155683	Sulf2
chr3	88455690	88455890	-5391	88461181	88461182	Sema4a
chr3	93520946	93521146	550	93520496	93520497	S100a11
chr3	104675459	104675659	36895	104638664	104638665	Slc16a1
chr3	104788914	104789114	0	104789034	104789035	Rhoc
chr3	123267346	123267546	0	123267496	123267497	Sec24d
chr3	129448833	129449033	-83453	129532386	129532387	Elovl6
chr3	129479744	129479944	-52542	129532386	129532387	Elovl6
chr3	129479913	129480113	-52373	129532386	129532387	Elovl6
chr3	129948467	129948667	-21638	129970205	129970206	Ccdc109b
chr4	10920453	10920653	-87065	11007618	11007619	Plekhf2
chr4	15319726	15319926	54006	15265820	15265821	Tmem64
chr4	19922421	19922621	0	19922565	19922566	Atp6v0d2
chr4	57295202	57295402	-6534	57301836	57301837	Ptpn3
chr4	57300713	57300913	-1023	57301836	57301837	Ptpn3
chr4	57902745	57902945	-13418	57916263	57916264	D630039A03Rik
chr4	57916578	57916778	415	57916263	57916264	D630039A03Rik
chr4	112287654	112287854	55509	112232245	112232246	Skint3
chr4	141642166	141642366	-21848	141664114	141664115	Plekhm2
chr4	152153795	152153995	1689	152152206	152152207	Espn
chr5	38217732	38217932	-2595	38220427	38220428	Zbtb49
chr5	109548834	109549034	-10058	109558992	109558993	Crlf2
chr5	109557062	109557262	-1830	109558992	109558993	Crlf2
chr5	124467822	124468022	-10312	124478234	124478235	Rilpl2
chr5	124468422	124468622	-9712	124478234	124478235	Rilpl2
chr5	147659905	147660105	-65982	147725987	147725988	Flt1
chr5	147669017	147669217	-56870	147725987	147725988	Flt1
chr5	148500617	148500817	-52070	148552787	148552788	Ubl3
chr6	37419174	37419374	-22873	37442147	37442148	Creb3l2
chr6	37419538	37419738	-22509	37442147	37442148	Creb3l2
chr6	72970832	72971032	12185	72958747	72958748	Tmsb10
chr6	72971221	72971421	12574	72958747	72958748	Tmsb10
chr6	128788589	128788789	-37625	128826314	128826315	Klrb1b
chr6	128826254	128826454	0	128826314	128826315	Klrb1b
chr6	129476933	129477133	4255	129472778	129472779	Clec7a
chr7	12891459	12891659	10381	12881178	12881179	Zfp128
chr7	19770462	19770662	0	19770531	19770532	Bcam
chr7	24451716	24451916	6135	24445681	24445682	Irgc1
chr7	31059260	31059460	-575	31059935	31059936	Lgi4
chr7	31059565	31059765	-270	31059935	31059936	Lgi4
chr7	43797952	43798152	475	43797577	43797578	Klk8
chr7	58608233	58608433	-49869	58658202	58658203	Atp10a
chr7	58633768	58633968	-24334	58658202	58658203	Atp10a
chr7	58638979	58639179	-19123	58658202	58658203	Atp10a
chr7	83826665	83826865	-57575	83884340	83884341	Mesdc1
chr7	112285645	112285845	59909	112225836	112225837	Mical2
chr7	112286330	112286530	60594	112225836	112225837	Mical2
chr8	13021889	13022089	-4045	13026034	13026035	F7
chr8	35430703	35430903	55062	35375741	35375742	Ppp1r3b
chr8	35432358	35432558	56717	35375741	35375742	Ppp1r3b
chr8	39005758	39005958	0	39005867	39005868	Tusc3
chr8	85515410	85515610	22893	85492617	85492618	Gpt2
chr8	104846902	104847102	0	104847068	104847069	Ces2c
chr9	56860990	56861190	-4014	56865104	56865105	Cspg4
chr9	75362308	75362508	-47607	75410015	75410016	Mapk6
chr9	94589747	94589947	51767	94538080	94538081	1190002N15Rik
chr9	106242900	106243100	-4953	106247953	106247954	Alas1
chr9	106250430	106250630	2577	106247953	106247954	Alas1
chr9	106257873	106258073	10020	106247953	106247954	Alas1
chr9	106261169	106261369	13316	106247953	106247954	Alas1
chr9	108110790	108110990	-79492	108190382	108190383	Bsn
chr9	108120154	108120354	-70128	108190382	108190383	Bsn
chr9	122337486	122337686	-14030	122351616	122351617	Abhd5
chrX	135885761	135885961	0	135885851	135885852	Bhlhb9
chrX	164013468	164013668	-14441	164028009	164028010	Car5b

## Sheet: RNA_repr_ATAC_closed+CEBP_motif
Chromosome	PeakStart	PeakEnd	Distance	GeneStart	GeneEnd	ClosestTSS_ID
chr1	51498838	51499038	20540	51478398	51478399	Nabp1
chr1	71967640	71967840	-37454	72005194	72005195	4933417E11Rik
chr1	72326329	72326529	19008	72307421	72307422	Xrcc5
chr1	133222802	133223002	-23195	133246097	133246098	Plekha6
chr1	155167564	155167764	8961	155158703	155158704	Stx6
chr1	167007396	167007596	6079	167001417	167001418	Fam78b
chr1	167012487	167012687	11170	167001417	167001418	Fam78b
chr1	167075827	167076027	74510	167001417	167001418	Fam78b
chr10	13792269	13792469	-76460	13868829	13868830	Aig1
chr10	13837671	13837871	-31058	13868829	13868830	Aig1
chr10	13851699	13851899	-17030	13868829	13868830	Aig1
chr10	13861444	13861644	-7285	13868829	13868830	Aig1
chr10	93444497	93444697	-8799	93453396	93453397	Lta4h
chr11	22804705	22804905	-55530	22860335	22860336	B3gnt2
chr11	73160225	73160425	-205	73160530	73160531	P2rx5
chr11	83616642	83616842	23656	83593086	83593087	Ccl6
chr11	99065997	99066197	-23208	99089305	99089306	Tns4
chr11	99080935	99081135	-8270	99089305	99089306	Tns4
chr11	99081188	99081388	-8017	99089305	99089306	Tns4
chr12	86694452	86694652	15852	86678700	86678701	Vash1
chr13	38958124	38958324	-2650	38960874	38960875	Slc35b3
chr13	62587830	62588030	-36251	62624181	62624182	6720489N17Rik
chr13	64422054	64422254	51849	64370305	64370306	Ctsl
chr13	73774876	73775076	11279	73763697	73763698	Slc12a7
chr14	20205833	20206033	24152	20181781	20181782	Kcnk5
chr14	20206548	20206748	24867	20181781	20181782	Kcnk5
chr14	20214204	20214404	32523	20181781	20181782	Kcnk5
chr14	43819579	43819779	0	43819638	43819639	Ear1
chr14	43844171	43844371	24633	43819638	43819639	Ear1
chr14	43898582	43898782	79044	43819638	43819639	Ear1
chr15	84325935	84326135	1315	84324720	84324721	Parvg
chr15	91633175	91633375	-39949	91673224	91673225	Lrrk2
chr15	91661056	91661256	-12068	91673224	91673225	Lrrk2
chr15	97213202	97213402	-33805	97247107	97247108	Pced1b
chr15	97311993	97312193	64807	97247286	97247287	Amigo2
chr15	97342995	97343195	95809	97247286	97247287	Amigo2
chr15	101945505	101945705	5282	101940323	101940324	Krt79
chr16	10550801	10551001	5562	10545339	10545340	Clec16a
chr16	26309513	26309713	-62225	26371838	26371839	Cldn1
chr16	44773705	44773905	8069	44765736	44765737	Cd200r1
chr18	57043218	57043418	67940	56975378	56975379	C330018D20Rik
chr18	60625407	60625607	1203	60624304	60624305	Synpo
chr18	65593083	65593283	12953	65580230	65580231	Zfp532
chr18	65593785	65593985	13655	65580230	65580231	Zfp532
chr19	20386445	20386645	-4125	20390670	20390671	Anxa1
chr19	23847738	23847938	88962	23758876	23758877	Apba1
chr19	29675821	29676021	27502	29648419	29648420	Ermp1
chr19	53476889	53477089	-52329	53529318	53529319	Dusp5
chr19	53565996	53566196	36778	53529318	53529319	Dusp5
chr2	6210026	6210226	-2867	6212993	6212994	Echdc3
chr2	62656192	62656392	-8035	62664327	62664328	Gca
chr2	62672852	62673052	8625	62664327	62664328	Gca
chr2	73392939	73393139	6560	73386479	73386480	Gpr155
chr2	134692225	134692425	-93839	134786164	134786165	Plcb1
chr2	134786477	134786677	413	134786164	134786165	Plcb1
chr2	164373315	164373515	16909	164356506	164356507	Slpi
chr2	166116093	166116293	-39489	166155682	166155683	Sulf2
chr3	29098588	29098788	16111	29082577	29082578	Egfem1
chr3	29176837	29177037	94360	29082577	29082578	Egfem1
chr3	67553938	67554138	38516	67515522	67515523	Rarres1
chr3	93511899	93512099	-8497	93520496	93520497	S100a11
chr3	97681343	97681543	23231	97658212	97658213	Prkab2
chr3	129573777	129573977	41491	129532386	129532387	Elovl6
chr4	10920453	10920653	-87065	11007618	11007619	Plekhf2
chr4	15299533	15299733	33813	15265820	15265821	Tmem64
chr5	43786010	43786210	-32783	43818893	43818894	Bst1
chr5	44075543	44075743	-26092	44101735	44101736	Prom1
chr5	109548834	109549034	-10058	109558992	109558993	Crlf2
chr5	109557062	109557262	-1830	109558992	109558993	Crlf2
chr5	144115070	144115270	14734	144100436	144100437	Lmtk2
chr5	148500617	148500817	-52070	148552787	148552788	Ubl3
chr5	149672702	149672902	-5455	149678257	149678258	B3glct
chr6	13684030	13684230	6165	13677965	13677966	B630005N14Rik
chr6	37419538	37419738	-22509	37442147	37442148	Creb3l2
chr6	38887797	38887997	-31089	38918986	38918987	Tbxas1
chr6	72958194	72958394	-453	72958747	72958748	Tmsb10
chr6	72971221	72971421	12574	72958747	72958748	Tmsb10
chr6	128788589	128788789	-37625	128826314	128826315	Klrb1b
chr6	128826254	128826454	0	128826314	128826315	Klrb1b
chr7	24451716	24451916	6135	24445681	24445682	Irgc1
chr7	58608233	58608433	-49869	58658202	58658203	Atp10a
chr7	58633768	58633968	-24334	58658202	58658203	Atp10a
chr7	68656536	68656736	-92601	68749237	68749238	Arrdc4
chr8	13021889	13022089	-4045	13026034	13026035	F7
chr8	35394192	35394392	18551	35375741	35375742	Ppp1r3b
chr9	75342511	75342711	36323	75306288	75306289	Gnb5
chr9	75362308	75362508	-47607	75410015	75410016	Mapk6
chr9	75382914	75383114	-27001	75410015	75410016	Mapk6
chr9	75385046	75385246	-24869	75410015	75410016	Mapk6
chr9	75385307	75385507	-24608	75410015	75410016	Mapk6
chr9	106242900	106243100	-4953	106247953	106247954	Alas1
chr9	106244822	106245022	-3031	106247953	106247954	Alas1
chr9	106257873	106258073	10020	106247953	106247954	Alas1

## Sheet: RNA_repr_ATAC_closed+PU.1_motif
Chromosome	PeakStart	PeakEnd	Distance	GeneStart	GeneEnd	ClosestTSS_ID
chr1	71967640	71967840	-37454	72005194	72005195	4933417E11Rik
chr1	133213814	133214014	-32183	133246097	133246098	Plekha6
chr1	167007396	167007596	6079	167001417	167001418	Fam78b
chr1	167012487	167012687	11170	167001417	167001418	Fam78b
chr10	13832686	13832886	-36043	13868829	13868830	Aig1
chr10	13837671	13837871	-31058	13868829	13868830	Aig1
chr10	13851699	13851899	-17030	13868829	13868830	Aig1
chr10	42876273	42876473	15861	42860512	42860513	Scml4
chr11	20770858	20771058	29403	20741555	20741556	Aftph
chr11	22804705	22804905	-55530	22860335	22860336	B3gnt2
chr11	76355503	76355703	-43537	76399140	76399141	Nxn
chr11	99065997	99066197	-23208	99089305	99089306	Tns4
chr11	99073904	99074104	-15301	99089305	99089306	Tns4
chr12	73547759	73547959	1465	73546394	73546395	Tmem30b
chr12	85795739	85795939	49300	85746539	85746540	Mfsd7c
chr12	86687925	86688125	9325	86678700	86678701	Vash1
chr12	86693483	86693683	14883	86678700	86678701	Vash1
chr12	86694452	86694652	15852	86678700	86678701	Vash1
chr13	62587830	62588030	-36251	62624181	62624182	6720489N17Rik
chr13	64398200	64398400	27995	64370305	64370306	Ctsl
chr13	64422054	64422254	51849	64370305	64370306	Ctsl
chr13	73774050	73774250	10453	73763697	73763698	Slc12a7
chr13	112510555	112510755	46585	112464070	112464071	Il6st
chr14	20205833	20206033	24152	20181781	20181782	Kcnk5
chr14	43886331	43886531	66793	43819638	43819639	Ear1
chr14	70778117	70778317	3836	70774381	70774382	Dok2
chr15	86069182	86069382	11587	86057695	86057696	Gramd4
chr15	91661056	91661256	-12068	91673224	91673225	Lrrk2
chr15	91703081	91703281	29957	91673224	91673225	Lrrk2
chr15	91703268	91703468	30144	91673224	91673225	Lrrk2
chr15	97213202	97213402	-33805	97247107	97247108	Pced1b
chr15	97311993	97312193	64807	97247286	97247287	Amigo2
chr16	10551029	10551229	5790	10545339	10545340	Clec16a
chr16	10566038	10566238	20799	10545339	10545340	Clec16a
chr16	26309513	26309713	-62225	26371838	26371839	Cldn1
chr16	26348925	26349125	-22813	26371838	26371839	Cldn1
chr16	26355603	26355803	-16135	26371838	26371839	Cldn1
chr16	26384175	26384375	12437	26371838	26371839	Cldn1
chr16	31452961	31453161	30764	31422297	31422298	Bdh1
chr17	79099702	79099902	47896	79051906	79051907	Qpct
chr18	46152484	46152684	-60022	46212606	46212607	Trim36
chr18	50134877	50135077	6776	50128201	50128202	Hsd17b4
chr18	56981230	56981430	5952	56975378	56975379	C330018D20Rik
chr18	60625407	60625607	1203	60624304	60624305	Synpo
chr18	65593785	65593985	13655	65580230	65580231	Zfp532
chr18	65599900	65600100	19770	65580230	65580231	Zfp532
chr18	65626491	65626691	46361	65580230	65580231	Zfp532
chr18	80276948	80277148	21803	80255245	80255246	Pqlc1
chr19	23847738	23847938	88962	23758876	23758877	Apba1
chr19	33919279	33919479	-41869	33961248	33961249	Lipf
chr19	38096884	38097084	0	38097079	38097080	Ffar4
chr19	38097115	38097315	136	38097079	38097080	Ffar4
chr19	53564327	53564527	35109	53529318	53529319	Dusp5
chr19	53565996	53566196	36778	53529318	53529319	Dusp5
chr2	27232475	27232675	-14727	27247302	27247303	Sardh
chr2	32608645	32608845	9036	32599709	32599710	St6galnac6
chr2	62656192	62656392	-8035	62664327	62664328	Gca
chr2	62681015	62681215	16788	62664327	62664328	Gca
chr2	134785993	134786193	0	134786164	134786165	Plcb1
chr2	164351202	164351402	-5204	164356506	164356507	Slpi
chr2	164359750	164359950	3344	164356506	164356507	Slpi
chr2	164373315	164373515	16909	164356506	164356507	Slpi
chr3	29082730	29082930	253	29082577	29082578	Egfem1
chr3	29098588	29098788	16111	29082577	29082578	Egfem1
chr3	29176837	29177037	94360	29082577	29082578	Egfem1
chr3	93511160	93511360	-9236	93520496	93520497	S100a11
chr3	104674417	104674617	35853	104638664	104638665	Slc16a1
chr3	123267824	123268024	428	123267496	123267497	Sec24d
chr3	129474553	129474753	-57733	129532386	129532387	Elovl6
chr3	129573777	129573977	41491	129532386	129532387	Elovl6
chr3	129948467	129948667	-21638	129970205	129970206	Ccdc109b
chr4	15256716	15256916	-9004	15265820	15265821	Tmem64
chr4	15299533	15299733	33813	15265820	15265821	Tmem64
chr4	15306615	15306815	40895	15265820	15265821	Tmem64
chr4	15306838	15307038	41118	15265820	15265821	Tmem64
chr4	15319726	15319926	54006	15265820	15265821	Tmem64
chr4	57902745	57902945	-13418	57916263	57916264	D630039A03Rik
chr4	62630074	62630274	70327	62559847	62559848	Rgs3
chr4	141642166	141642366	-21848	141664114	141664115	Plekhm2
chr4	152153795	152153995	1689	152152206	152152207	Espn
chr5	43786010	43786210	-32783	43818893	43818894	Bst1
chr5	44075543	44075743	-26092	44101735	44101736	Prom1
chr5	109557433	109557633	-1459	109558992	109558993	Crlf2
chr5	124468422	124468622	-9712	124478234	124478235	Rilpl2
chr5	148500617	148500817	-52070	148552787	148552788	Ubl3
chr5	149672702	149672902	-5455	149678257	149678258	B3glct
chr6	13684030	13684230	6165	13677965	13677966	B630005N14Rik
chr6	37419174	37419374	-22873	37442147	37442148	Creb3l2
chr6	37419538	37419738	-22509	37442147	37442148	Creb3l2
chr6	72971221	72971421	12574	72958747	72958748	Tmsb10
chr6	87533143	87533343	0	87533258	87533259	Arhgap25
chr6	128788589	128788789	-37625	128826314	128826315	Klrb1b
chr6	128826254	128826454	0	128826314	128826315	Klrb1b
chr7	31059565	31059765	-270	31059935	31059936	Lgi4
chr7	43797952	43798152	475	43797577	43797578	Klk8
chr7	112278755	112278955	53019	112225836	112225837	Mical2
chr7	112285645	112285845	59909	112225836	112225837	Mical2
chr7	112299757	112299957	74021	112225836	112225837	Mical2
chr7	116487613	116487813	-16656	116504369	116504370	Nucb2
chr7	132305992	132306192	-11062	132317154	132317155	Chst15
chr8	39005758	39005958	0	39005867	39005868	Tusc3
chr8	39060024	39060224	54257	39005867	39005868	Tusc3
chr8	104846902	104847102	0	104847068	104847069	Ces2c
chr8	107114922	107115122	-35639	107150661	107150662	Cyb5b
chr9	94589747	94589947	51767	94538080	94538081	1190002N15Rik
chr9	106257873	106258073	10020	106247953	106247954	Alas1
chr9	106261169	106261369	13316	106247953	106247954	Alas1
chr9	122337486	122337686	-14030	122351616	122351617	Abhd5
chrX	164013468	164013668	-14441	164028009	164028010	Car5b
chrX	168779216	168779416	-15783	168795099	168795100	Arhgap6

## Sheet: zym6_RNA_ind_ATAC_opened
Chromosome	PeakStart	PeakEnd	Distance	GeneStart	GeneEnd	ClosestTSS_ID
chr1	78657698	78657876	0	78657825	78657826	Utp14b
chr1	105790258	105790456	9634	105780723	105780724	Tnfrsf11a
chr1	132139671	132139824	0	132139684	132139685	Cdk18
chr1	132143171	132143400	3601	132139684	132139685	Cdk18
chr1	133777769	133777904	24090	133753746	133753747	Atp2b4
chr1	167268461	167268596	-16597	167285126	167285127	Uck2
chr1	167272006	167272153	-13046	167285126	167285127	Uck2
chr1	167284541	167284973	-369	167285126	167285127	Uck2
chr1	167285049	167285176	0	167285126	167285127	Uck2
chr1	170992674	170992843	16688	170976070	170976071	Fcgr2b
chr1	171558894	171559244	0	171559193	171559194	Cd244
chr1	171608490	171608634	1153	171607409	171607410	Ly9
chr1	171616967	171617197	9673	171607409	171607410	Ly9
chr1	172341014	172341165	-120	172341210	172341211	Kcnj10
chr1	172341205	172341487	0	172341210	172341211	Kcnj10
chr1	172348273	172348393	7123	172341210	172341211	Kcnj10
chr1	186677686	186677863	-28216	186705991	186705992	Tgfb2
chr10	8833952	8834065	-52060	8886069	8886070	Sash1
chr10	8870481	8870714	-15471	8886069	8886070	Sash1
chr10	8874130	8874271	-11868	8886069	8886070	Sash1
chr10	8878942	8879065	-7065	8886069	8886070	Sash1
chr10	8885734	8885994	-205	8886069	8886070	Sash1
chr10	8886003	8886175	0	8886069	8886070	Sash1
chr10	8886263	8886464	294	8886069	8886070	Sash1
chr10	8912315	8912512	26344	8886069	8886070	Sash1
chr10	8948370	8948523	62377	8886069	8886070	Sash1
chr10	8974010	8974149	88010	8886069	8886070	Sash1
chr10	63338806	63339045	-43517	63382443	63382444	Dnajc12
chr10	63339093	63339231	-43281	63382443	63382444	Dnajc12
chr10	77321057	77321253	-97117	77418272	77418273	Adarb1
chr10	77418138	77418449	0	77418272	77418273	Adarb1
chr10	79533674	79533877	0	79533786	79533787	Ppap2c
chr10	93261135	93261326	-49927	93311158	93311159	Elk3
chr10	93271927	93272099	-39145	93311158	93311159	Elk3
chr10	93273178	93273327	-37905	93311158	93311159	Elk3
chr10	93336228	93336403	25157	93311158	93311159	Elk3
chr10	117335745	117335891	42951	117292867	117292868	Lyz1
chr10	128909744	128909933	919	128908919	128908920	Cd63
chr10	128910138	128910242	1271	128908919	128908920	Cd63
chr10	128911493	128911618	2636	128908919	128908920	Cd63
chr11	5432501	5432610	-12290	5444846	5444847	Znrf3
chr11	5444681	5445151	0	5444846	5444847	Znrf3
chr11	54902814	54902965	0	54902854	54902855	Gpx3
chr11	62820175	62820477	0	62820253	62820254	Trim16
chr11	63827704	63827825	-94518	63922283	63922284	Hs3st3b1
chr11	63888115	63888228	-34111	63922283	63922284	Hs3st3b1
chr11	63891691	63891811	-30532	63922283	63922284	Hs3st3b1
chr11	63897092	63897212	-25131	63922283	63922284	Hs3st3b1
chr11	63897725	63897896	-24472	63922283	63922284	Hs3st3b1
chr11	63898053	63898176	-24168	63922283	63922284	Hs3st3b1
chr11	63898698	63898827	-23520	63922283	63922284	Hs3st3b1
chr11	63906581	63906729	-15628	63922283	63922284	Hs3st3b1
chr11	63906832	63906998	-15368	63922283	63922284	Hs3st3b1
chr11	63908607	63908773	-13593	63922283	63922284	Hs3st3b1
chr11	63914448	63914583	-7767	63922283	63922284	Hs3st3b1
chr11	63920580	63920714	-1636	63922283	63922284	Hs3st3b1
chr11	63922037	63922159	-185	63922283	63922284	Hs3st3b1
chr11	63922286	63922562	141	63922283	63922284	Hs3st3b1
chr11	63925396	63925582	3206	63922283	63922284	Hs3st3b1
chr11	78087057	78087255	-7517	78094673	78094674	Fam222b
chr11	94687298	94687406	9860	94677492	94677493	Xylt2
chr11	94732899	94733029	-28217	94761181	94761182	Gm11545
chr11	94753076	94753271	-8007	94761181	94761182	Gm11545
chr11	94760361	94760707	-647	94761181	94761182	Gm11545
chr11	94760964	94761100	-149	94761181	94761182	Gm11545
chr11	97660276	97660510	30678	97629715	97629716	E130012A19Rik
chr11	113733678	113733918	-18016	113751814	113751815	Cdc42ep4
chr11	113738010	113738147	-13735	113751814	113751815	Cdc42ep4
chr11	113747236	113747366	-4513	113751814	113751815	Cdc42ep4
chr11	113766344	113766518	14617	113751814	113751815	Cdc42ep4
chr11	114765316	114765465	0	114765389	114765390	Kif19a
chr11	115048439	115048586	-13524	115062037	115062038	Cd300e
chr11	116023779	116023974	-626	116024503	116024504	H3f3b
chr11	116694569	116694755	0	116694659	116694660	St6galnac2
chr11	117087075	117087218	10363	117076783	117076784	Snhg20
chr11	117881033	117881249	7616	117873525	117873526	Tha1
chr11	117939808	117940006	66382	117873525	117873526	Tha1
chr11	117946642	117946973	73282	117873525	117873526	Tha1
chr11	117954264	117954393	80803	117873525	117873526	Tha1
chr11	117959817	117960305	86536	117873525	117873526	Tha1
chr11	117963352	117963498	89900	117873525	117873526	Tha1
chr11	117963505	117963658	90056	117873525	117873526	Tha1
chr11	118348923	118349168	-6364	118355410	118355411	Timp2
chr11	118355003	118355195	-311	118355410	118355411	Timp2
chr11	118363039	118363203	7711	118355410	118355411	Timp2
chr11	118363204	118363487	7935	118355410	118355411	Timp2
chr11	118401910	118402108	-17108	118419117	118419118	Cant1
chr11	118415082	118415323	-3914	118419117	118419118	Cant1
chr11	118416263	118416390	-2790	118419117	118419118	Cant1
chr11	119159635	119159752	-68804	119228498	119228499	Tbc1d16
chr11	119190573	119190796	-37813	119228498	119228499	Tbc1d16
chr11	119223598	119223714	-4842	119228498	119228499	Tbc1d16
chr11	119355372	119355601	0	119355509	119355510	Sgsh
chr11	119375507	119375673	20033	119355557	119355558	Slc26a11
chr11	119377351	119377653	21945	119355557	119355558	Slc26a11
chr12	69582995	69583115	0	69583027	69583028	Vcpkmt
chr12	80112867	80113066	0	80113012	80113013	Zfp36l1
chr12	83972186	83972288	-15624	83987861	83987862	Acot2
chr12	84009404	84009833	0	84009502	84009503	Acot1
chr12	85177132	85177482	0	85177312	85177313	Pgf
chr12	85192759	85192943	15539	85177312	85177313	Pgf
chr12	87407590	87407738	19435	87388229	87388230	Sptlc2
chr12	99956411	99956722	-7932	99964499	99964500	Kcnk13
chr12	99965043	99965321	683	99964499	99964500	Kcnk13
chr12	99965681	99965872	1277	99964499	99964500	Kcnk13
chr12	99967159	99967264	2712	99964499	99964500	Kcnk13
chr12	99986864	99987095	22480	99964499	99964500	Kcnk13
chr12	99993664	99993791	29228	99964499	99964500	Kcnk13
chr12	100005379	100005578	40979	99964499	99964500	Kcnk13
chr13	4191082	4191242	0	4191187	4191188	Akr1c13
chr13	30714689	30714808	54689	30660059	30660060	Dusp22
chr13	30738452	30738738	78536	30660059	30660060	Dusp22
chr13	33952178	33952337	-50535	34002793	34002794	Serpinb6a
chr13	56084289	56084473	-51168	56135549	56135550	H2afy
chr13	56113693	56113833	-21786	56135549	56135550	H2afy
chr13	113553654	113553852	-64810	113618563	113618564	Snx18
chr13	113589645	113589770	-28855	113618563	113618564	Snx18
chr13	113589780	113589898	-28724	113618563	113618564	Snx18
chr14	27623514	27623645	1137	27622442	27622443	Erc2
chr14	75863813	75864026	18663	75845256	75845257	Tpt1
chr15	8636126	8636282	-74602	8710806	8710807	Slc1a3
chr15	8638724	8638874	-72007	8710806	8710807	Slc1a3
chr15	8642329	8642567	-68358	8710806	8710807	Slc1a3
chr15	8663817	8663939	-46928	8710806	8710807	Slc1a3
chr15	8681217	8681345	-29525	8710806	8710807	Slc1a3
chr15	10714692	10714900	166	10714630	10714631	Rai14
chr15	25321784	25321891	-91925	25413763	25413764	Basp1
chr15	25355393	25355582	-58275	25413763	25413764	Basp1
chr15	25364509	25364714	-49151	25413763	25413764	Basp1
chr15	25403816	25404098	-9806	25413763	25413764	Basp1
chr15	25412441	25412617	-1234	25413763	25413764	Basp1
chr15	25412738	25412951	-918	25413763	25413764	Basp1
chr15	25413454	25413764	0	25413763	25413764	Basp1
chr15	53386862	53387008	40753	53346182	53346183	Ext1
chr15	55547305	55547432	-9942	55557311	55557312	Mrpl13
chr15	58749143	58749340	-74184	58823426	58823427	Tmem65
chr15	78753853	78753958	-19538	78773444	78773445	Mfng
chr15	78754214	78754431	-19121	78773444	78773445	Mfng
chr15	78772095	78772238	-1277	78773444	78773445	Mfng
chr15	78773419	78773588	0	78773444	78773445	Mfng
chr15	80042255	80042448	27544	80014807	80014808	Pdgfb
chr15	80054161	80054326	39436	80014807	80014808	Pdgfb
chr15	80074820	80074957	60081	80014807	80014808	Pdgfb
chr15	83172151	83172372	-79511	83251773	83251774	A4galt
chr15	83174205	83174492	-77424	83251773	83251774	A4galt
chr15	83221786	83221995	-29882	83251773	83251774	A4galt
chr15	83223681	83223809	-28028	83251773	83251774	A4galt
chr15	83224116	83224223	-27603	83251773	83251774	A4galt
chr15	83251691	83251794	0	83251773	83251774	A4galt
chr15	83295017	83295220	43345	83251773	83251774	A4galt
chr15	85879138	85879433	0	85879327	85879328	Trmu
chr15	96588786	96588894	-54072	96642912	96642913	Slc38a1
chr15	96593085	96593312	-49713	96642912	96642913	Slc38a1
chr15	99449428	99449548	-8259	99457747	99457748	Nckap5l
chr15	100551946	100552054	-47983	100599983	100599984	Pou6f1
chr15	100552059	100552176	-47865	100599983	100599984	Pou6f1
chr15	100605058	100605186	5139	100599983	100599984	Pou6f1
chr16	10496110	10496301	16133	10480072	10480073	Ciita
chr16	22095875	22096039	-67341	22163298	22163299	Igf2bp2
chr16	22163068	22163188	-170	22163298	22163299	Igf2bp2
chr16	23167153	23167382	-57472	23224740	23224741	St6gal1
chr16	23271920	23272039	47239	23224740	23224741	St6gal1
chr16	23287425	23287617	62781	23224740	23224741	St6gal1
chr16	23307747	23307896	83081	23224740	23224741	St6gal1
chr16	23314489	23314626	89817	23224740	23224741	St6gal1
chr16	91354656	91354818	-18046	91372783	91372784	Ifnar2
chr16	91354827	91354960	-17889	91372783	91372784	Ifnar2
chr16	91355333	91355473	-17380	91372783	91372784	Ifnar2
chr16	91367145	91367400	-5510	91372783	91372784	Ifnar2
chr16	91373021	91373226	340	91372783	91372784	Ifnar2
chr16	91398186	91398446	25533	91372783	91372784	Ifnar2
chr16	92021088	92021235	-37160	92058322	92058323	Slc5a3
chr16	92028340	92028465	-29919	92058322	92058323	Slc5a3
chr16	92039622	92039740	-18641	92058322	92058323	Slc5a3
chr16	92105865	92106091	47642	92058336	92058337	Mrps6
chr17	23983554	23983668	-14488	23998099	23998100	Prss22
chr17	23993679	23993806	-4356	23998099	23998100	Prss22
chr17	23998448	23998677	463	23998099	23998100	Prss22
chr17	24015666	24015816	17642	23998099	23998100	Prss22
chr17	34257688	34257917	-5424	34263227	34263228	H2-Ab1
chr17	34261488	34261794	-1586	34263227	34263228	H2-Ab1
chr17	34263090	34263331	0	34263227	34263228	H2-Ab1
chr17	34287838	34287969	133	34287770	34287771	H2-Aa
chr17	34291707	34291817	3992	34287770	34287771	H2-Aa
chr17	34296084	34296330	8437	34287770	34287771	H2-Aa
chr17	34304882	34305018	-917	34305867	34305868	H2-Eb1
chr17	34312320	34312509	6547	34305867	34305868	H2-Eb1
chr17	40873870	40874035	-6604	40880557	40880558	9130008F23Rik
chr17	71250813	71250986	-60064	71310964	71310965	Emilin2
chr17	71256907	71257144	-53938	71310964	71310965	Emilin2
chr17	71257198	71257391	-53669	71310964	71310965	Emilin2
chr17	71259858	71259999	-51035	71310964	71310965	Emilin2
chr17	71286033	71286172	-24861	71310964	71310965	Emilin2
chr17	71287742	71287944	-23121	71310964	71310965	Emilin2
chr17	71288160	71288397	-22685	71310964	71310965	Emilin2
chr17	86203125	86203282	35418	86167785	86167786	Prkce
chr17	86218663	86218862	50977	86167785	86167786	Prkce
chr17	86231964	86232084	64239	86167785	86167786	Prkce
chr17	86232229	86232561	64610	86167785	86167786	Prkce
chr17	86242643	86242799	74936	86167785	86167786	Prkce
chr17	86249620	86249823	81936	86167785	86167786	Prkce
chr17	86663624	86663755	-90174	86753864	86753865	Epas1
chr17	86671330	86671471	-82463	86753864	86753865	Epas1
chr17	86677037	86677145	-76773	86753864	86753865	Epas1
chr17	86677336	86677658	-76367	86753864	86753865	Epas1
chr17	86685414	86685534	-68390	86753864	86753865	Epas1
chr17	86706584	86706752	-47196	86753864	86753865	Epas1
chr17	86723191	86723333	-30602	86753864	86753865	Epas1
chr17	86753628	86753783	-158	86753864	86753865	Epas1
chr17	86787186	86787354	33406	86753864	86753865	Epas1
chr17	86787948	86788081	34150	86753864	86753865	Epas1
chr17	86802828	86802977	49038	86753864	86753865	Epas1
chr17	88543506	88543647	13452	88530124	88530125	Ppp1r21
chr18	32377015	32377312	0	32377217	32377218	Bin1
chr18	32378287	32378403	1128	32377217	32377218	Bin1
chr18	32389788	32389934	12644	32377217	32377218	Bin1
chr18	32390101	32390240	12953	32377217	32377218	Bin1
chr18	32394468	32394574	17304	32377217	32377218	Bin1
chr18	32405456	32405562	28292	32377217	32377218	Bin1
chr18	32406853	32407023	29721	32377217	32377218	Bin1
chr18	32407381	32407625	30286	32377217	32377218	Bin1
chr18	32431689	32431825	54540	32377217	32377218	Bin1
chr18	32431841	32431988	54697	32377217	32377218	Bin1
chr18	43508964	43509269	70831	43438285	43438286	Dpysl3
chr18	60803595	60803849	0	60803849	60803850	Cd74
chr19	3687719	3687872	1232	3686563	3686564	Lrp5
chr19	3687974	3688077	1462	3686563	3686564	Lrp5
chr19	7557352	7557494	0	7557459	7557460	Pla2g16
chr19	7569728	7569911	12360	7557459	7557460	Pla2g16
chr19	7581267	7581385	23867	7557459	7557460	Pla2g16
chr19	7583271	7583403	25878	7557459	7557460	Pla2g16
chr19	42146361	42146561	17469	42128992	42128993	Avpi1
chr19	47406618	47406727	-57737	47464410	47464411	Sh3pxd2a
chr19	47432496	47432677	-31823	47464410	47464411	Sh3pxd2a
chr19	47440168	47440372	-24140	47464410	47464411	Sh3pxd2a
chr19	47441604	47441810	-22703	47464410	47464411	Sh3pxd2a
chr19	47446893	47447126	-17400	47464410	47464411	Sh3pxd2a
chr19	47447216	47447331	-17136	47464410	47464411	Sh3pxd2a
chr19	47458886	47459091	-5421	47464410	47464411	Sh3pxd2a
chr19	47464102	47464243	-237	47464410	47464411	Sh3pxd2a
chr19	47464308	47464617	0	47464410	47464411	Sh3pxd2a
chr19	47465567	47465727	1237	47464410	47464411	Sh3pxd2a
chr2	3118274	3118457	0	3118388	3118389	Fam171a1
chr2	3159171	3159317	40856	3118388	3118389	Fam171a1
chr2	14056102	14056209	121	14056034	14056035	Hacd1
chr2	25621866	25622094	-5993	25627973	25627974	Fcna
chr2	30901773	30901881	-1469	30903296	30903297	Ptges
chr2	33870978	33871115	-16898	33887945	33887946	Mvb12b
chr2	33884808	33885038	-3022	33887945	33887946	Mvb12b
chr2	33885062	33885203	-2812	33887945	33887946	Mvb12b
chr2	33887445	33887716	-364	33887945	33887946	Mvb12b
chr2	33908429	33908581	20560	33887945	33887946	Mvb12b
chr2	33918875	33919057	31021	33887945	33887946	Mvb12b
chr2	73014284	73014504	34962	72979432	72979433	Sp3os
chr2	73023845	73024070	44525	72979432	72979433	Sp3os
chr2	73038372	73038575	59041	72979432	72979433	Sp3os
chr2	73038583	73038731	59225	72979432	72979433	Sp3os
chr2	127182871	127183035	39497	127143456	127143457	Itpripl1
chr2	157422400	157422537	-1824	157424293	157424294	Src
chr2	157429901	157430193	5754	157424293	157424294	Src
chr2	157457550	157457675	33319	157424293	157424294	Src
chr2	157501472	157501696	77291	157424293	157424294	Src
chr2	157513767	157513938	89559	157424293	157424294	Src
chr2	158375607	158375746	0	158375638	158375639	Snhg11
chr2	164859752	164859923	2130	164857707	164857708	Pltp
chr3	14880422	14880553	-5938	14886426	14886427	Car2
chr3	19201432	19201572	14173	19187329	19187330	Mtfr1
chr3	38564952	38565160	80241	38484815	38484816	Ankrd50
chr3	52011486	52011616	-93454	52105005	52105006	Maml3
chr3	52066412	52066548	-38525	52105005	52105006	Maml3
chr3	52180921	52181114	76012	52105005	52105006	Maml3
chr3	61309287	61309482	-55122	61364507	61364508	Rap2b
chr3	61404355	61404476	39908	61364507	61364508	Rap2b
chr3	79900338	79900456	14467	79885930	79885931	Fam198b
chr3	79901832	79901950	15961	79885930	79885931	Fam198b
chr3	79977697	79977877	91857	79885930	79885931	Fam198b
chr3	81057816	81057999	21491	81036416	81036417	Pdgfc
chr3	89214211	89214547	-808	89215187	89215188	Thbs3
chr3	89233587	89233732	4603	89229056	89229057	Muc1
chr3	89233840	89234083	4905	89229056	89229057	Muc1
chr3	90612731	90612862	-97	90612894	90612895	S100a6
chr3	90613019	90613190	210	90612894	90612895	S100a6
chr3	95706380	95706524	-33116	95739568	95739569	Ecm1
chr3	95732758	95733086	-6646	95739568	95739569	Ecm1
chr3	95994604	95994750	-1161	95995838	95995839	Plekho1
chr3	101376960	101377152	0	101377125	101377126	Igsf3
chr3	101407643	101407916	30654	101377125	101377126	Igsf3
chr3	144135759	144135889	-69430	144205254	144205255	Lmo4
chr4	6415314	6415655	-38785	6454270	6454271	Nsmaf
chr4	6443962	6444149	-10214	6454270	6454271	Nsmaf
chr4	6453615	6453814	-555	6454270	6454271	Nsmaf
chr4	6453911	6454259	-185	6454270	6454271	Nsmaf
chr4	6513116	6513229	58902	6454270	6454271	Nsmaf
chr4	6898700	6898886	-91929	6990722	6990723	Tox
chr4	6953423	6953539	-37241	6990722	6990723	Tox
chr4	6990171	6990360	-456	6990722	6990723	Tox
chr4	6990716	6990865	0	6990722	6990723	Tox
chr4	6991184	6991389	564	6990722	6990723	Tox
chr4	43454581	43454736	0	43454625	43454626	Cd72
chr4	43492823	43493012	-140	43493058	43493059	Rmrp
chr4	47057347	47057499	-34530	47091953	47091954	Galnt12
chr4	47092068	47092171	166	47091953	47091954	Galnt12
chr4	126001942	126002070	-22653	126024659	126024660	Csf3r
chr4	126024605	126024779	0	126024659	126024660	Csf3r
chr4	126030828	126030949	6229	126024659	126024660	Csf3r
chr4	126148341	126148513	424	126148003	126148004	Eva1b
chr4	127314016	127314147	-16753	127330835	127330836	Gjb3
chr4	127324913	127325072	-5842	127330835	127330836	Gjb3
chr4	127327323	127327433	-3457	127330835	127330836	Gjb3
chr4	134245577	134245754	0	134245590	134245591	Zfp593
chr4	141271613	141271860	-29484	141301221	141301222	Epha2
chr4	141272981	141273176	-28142	141301221	141301222	Epha2
chr4	141287023	141287206	-14106	141301221	141301222	Epha2
chr4	141287813	141287950	-13339	141301221	141301222	Epha2
chr4	141301130	141301338	0	141301221	141301222	Epha2
chr4	141304397	141304514	3234	141301221	141301222	Epha2
chr4	147927804	147928005	-8870	147936775	147936776	Plod1
chr5	8675379	8675526	15360	8660092	8660093	Abcb1a
chr5	8798009	8798248	0	8798147	8798148	Abcb1b
chr5	8805932	8806086	7862	8798147	8798148	Abcb1b
chr5	8893625	8893832	0	8893721	8893722	Abcb4
chr5	8894680	8894811	1024	8893721	8893722	Abcb4
chr5	9068987	9069125	-31681	9100737	9100738	Tmem243
chr5	23783063	23783202	-577	23783710	23783711	Pus7
chr5	35653858	35654020	-25840	35679779	35679780	Htra3
chr5	35673184	35673354	-6510	35679779	35679780	Htra3
chr5	35679186	35679320	-526	35679779	35679780	Htra3
chr5	35679340	35679569	-324	35679779	35679780	Htra3
chr5	76905357	76905758	-46019	76951577	76951578	Ppat
chr5	81020829	81021024	-666	81021593	81021594	Adgrl3
chr5	110413127	110413258	-35309	110448502	110448503	Fbrsl1
chr5	110416655	110416759	-31795	110448502	110448503	Fbrsl1
chr5	122770828	122770933	-8528	122779409	122779410	Camkk2
chr5	122779507	122779809	249	122779409	122779410	Camkk2
chr5	136139548	136139691	838	136138781	136138782	Alkbh4
chr5	136140042	136140153	1316	136138781	136138782	Alkbh4
chr5	137645598	137645758	0	137645713	137645714	Irs3
chr5	138754447	138754617	-549	138755081	138755082	Fam20c
chr5	138754855	138755013	-147	138755081	138755082	Fam20c
chr5	138775155	138775374	20183	138755081	138755082	Fam20c
chr5	138994828	138995108	0	138994952	138994953	Pdgfa
chr5	138997602	138997717	2707	138994952	138994953	Pdgfa
chr5	139015166	139015344	20303	138994952	138994953	Pdgfa
chr5	139736301	139736494	0	139736332	139736333	Micall2
chr6	22355941	22356352	0	22356080	22356081	Fam3c
chr6	22423637	22423835	67656	22356080	22356081	Fam3c
chr6	39493292	39493568	-64403	39557833	39557834	Dennd2a
chr6	39507536	39507738	-50196	39557833	39557834	Dennd2a
chr6	39508104	39508349	-49606	39557833	39557834	Dennd2a
chr6	39557445	39557564	-328	39557833	39557834	Dennd2a
chr6	39573815	39573957	16053	39557833	39557834	Dennd2a
chr6	49013148	49013275	-23306	49036518	49036519	Gpnmb
chr6	49021135	49021339	-15281	49036518	49036519	Gpnmb
chr6	49028181	49028318	-8268	49036518	49036519	Gpnmb
chr6	49035824	49036072	-570	49036518	49036519	Gpnmb
chr6	49036619	49036793	188	49036518	49036519	Gpnmb
chr6	84020006	84020194	11502	84008598	84008599	Dysf
chr6	84020558	84020798	12080	84008598	84008599	Dysf
chr6	84058658	84058839	50150	84008598	84008599	Dysf
chr6	84068297	84068547	59824	84008598	84008599	Dysf
chr6	89632410	89632577	-11494	89643988	89643989	Txnrd3
chr6	95718658	95718911	0	95718845	95718846	Suclg2
chr6	99636847	99637041	-29826	99666770	99666771	Eif4e3
chr6	99637607	99637720	-29106	99666770	99666771	Eif4e3
chr6	99666732	99667112	0	99666770	99666771	Eif4e3
chr6	99667365	99667528	676	99666770	99666771	Eif4e3
chr6	112940318	112940436	-6888	112947265	112947266	Srgap3
chr6	112947052	112947172	-153	112947265	112947266	Srgap3
chr6	113037873	113038098	90720	112947265	112947266	Srgap3
chr6	113038111	113038252	90916	112947265	112947266	Srgap3
chr6	122856029	122856246	-18419	122874557	122874558	Necap1
chr6	135350238	135350467	-12578	135362931	135362932	Emp1
chr7	25120351	25120451	-12058	25132459	25132460	Pou2f2
chr7	25120598	25120773	-11773	25132459	25132460	Pou2f2
chr7	25129664	25129779	-2737	25132459	25132460	Pou2f2
chr7	25132462	25132594	69	25132459	25132460	Pou2f2
chr7	25133132	25133366	790	25132459	25132460	Pou2f2
chr7	29425424	29425629	-79932	29505459	29505460	Sipa1l3
chr7	38227959	38228157	0	38227993	38227994	Plekhf1
chr7	44004998	44005185	9212	43995879	43995880	Klk1b11
chr7	45083156	45083450	-8909	45092212	45092213	Rcn3
chr7	97780983	97781111	-61892	97842939	97842940	Pak1
chr7	97849660	97849861	6821	97842939	97842940	Pak1
chr7	110270423	110270763	48890	110221703	110221704	Swap70
chr7	142333373	142333483	-38830	142372258	142372259	Ifitm10
chr7	142449234	142449453	6875	142442468	142442469	Tnni2
chr8	33842298	33842498	-87464	33929862	33929863	Rbpms
chr8	33845791	33845938	-83997	33929862	33929863	Rbpms
chr8	33849433	33849535	-80378	33929862	33929863	Rbpms
chr8	33891069	33891245	-38705	33929862	33929863	Rbpms
chr8	33897797	33897968	-31979	33929862	33929863	Rbpms
chr8	33898952	33899056	-30858	33929862	33929863	Rbpms
chr8	41039587	41039719	-94072	41133725	41133726	Mtus1
chr8	41041824	41041980	-91823	41133725	41133726	Mtus1
chr8	56294441	56294647	0	56294552	56294553	Hpgd
chr8	56313778	56313948	19311	56294552	56294553	Hpgd
chr8	70616003	70616135	-775	70616844	70616845	Lrrc25
chr8	70618953	70619193	2229	70616844	70616845	Lrrc25
chr8	94778625	94778785	6525	94772180	94772181	Cx3cl1
chr8	95142326	95142562	0	95142539	95142540	Kifc3
chr8	111626062	111626178	-4201	111630321	111630322	Ldhd
chr8	111630292	111630420	0	111630321	111630322	Ldhd
chr9	22484733	22484889	9096	22475715	22475716	Bbs9
chr9	22494368	22494672	18805	22475715	22475716	Bbs9
chr9	22530845	22530956	55185	22475715	22475716	Bbs9
chr9	40392440	40392616	-63235	40455763	40455764	Gramd1b
chr9	50533388	50533542	-21672	50555137	50555138	Bco2
chr9	50553742	50553870	-1331	50555137	50555138	Bco2
chr9	62343170	62343397	1940	62341343	62341344	Anp32a
chr9	62363736	62363865	22457	62341343	62341344	Anp32a
chr9	83538329	83538451	-9948	83548338	83548339	Sh3bgrl2
chr9	88259707	88259860	-67825	88327609	88327610	Nt5e
chr9	88266473	88266610	-61067	88327609	88327610	Nt5e
chr9	119156688	119157163	0	119157092	119157093	Acaa1b
chr9	119165018	119165145	7989	119157092	119157093	Acaa1b
chr9	119165538	119165820	8587	119157092	119157093	Acaa1b
chr9	121613963	121614122	-27522	121641565	121641566	Lyzl4
chr9	121631928	121632237	-9482	121641565	121641566	Lyzl4
chr9	121636251	121636440	-5219	121641565	121641566	Lyzl4
chr9	121642594	121642728	1096	121641565	121641566	Lyzl4
chrX	71492620	71492796	-140	71492848	71492849	Cd99l2

## Sheet: zym6_RNA_ind_ATAC_closed
Chromosome	PeakStart	PeakEnd	Distance	GeneStart	GeneEnd	ClosestTSS_ID
chr1	170936473	170936669	-39499	170976070	170976071	Fcgr2b
chr11	118337608	118337763	-17724	118355410	118355411	Timp2
chr12	87399517	87399631	11345	87388229	87388230	Sptlc2
chr13	62956891	62957011	-7942	62964893	62964894	2010111I01Rik
chr19	11589298	11589447	-15430	11604803	11604804	Ms4a6d
chr2	33869503	33869626	-18380	33887945	33887946	Mvb12b
chr3	61344188	61344382	-20222	61364507	61364508	Rap2b
chr3	79852826	79852990	-33022	79885930	79885931	Fam198b
chr3	148867749	148867936	-86791	148954634	148954635	Adgrl2
chr4	22393253	22393415	35791	22357543	22357544	Fbxl4
chr4	141330166	141330289	29006	141301221	141301222	Epha2
chr5	23672353	23672533	-40223	23712666	23712667	AI506816
chr5	90987664	90987819	56545	90931196	90931197	Mthfd2l
chr6	39511840	39511967	-45929	39557833	39557834	Dennd2a
chr7	29447618	29447790	-57755	29505459	29505460	Sipa1l3
chr9	94589751	94589943	-80045	94669892	94669893	Slc9a9

## Sheet: zym6_RNA_repr_ATAC_opened
Chromosome	PeakStart	PeakEnd	Distance	GeneStart	GeneEnd	ClosestTSS_ID
chr1	39577500	39577654	231	39577346	39577347	Rnf149
chr1	52844772	52845059	27228	52817687	52817688	Inpp1
chr1	54475017	54475121	-82614	54557683	54557684	Pgap1
chr1	74587881	74588158	0	74588027	74588028	Zfp142
chr1	74588192	74588355	246	74588027	74588028	Zfp142
chr1	93038921	93039082	-62871	93101873	93101874	Kif1a
chr1	93069470	93069825	-32225	93101873	93101874	Kif1a
chr1	155018609	155018728	-80966	155099635	155099636	Ier5
chr10	39418500	39418698	48800	39369799	39369800	Fyn
chr10	39451176	39451406	81492	39369799	39369800	Fyn
chr10	67483460	67483560	-54359	67537869	67537870	Egr2
chr10	67598653	67598812	49778	67548954	67548955	Ado
chr10	67628849	67629097	80019	67548954	67548955	Ado
chr10	67629120	67629288	80250	67548954	67548955	Ado
chr10	67640798	67640969	91929	67548954	67548955	Ado
chr10	80939808	80939966	9796	80930091	80930092	Gadd45b
chr10	80940704	80940840	10681	80930091	80930092	Gadd45b
chr10	83360028	83360230	22313	83337816	83337817	Slc41a2
chr11	68852969	68853191	0	68853130	68853131	Ndel1
chr11	69408656	69408887	-4902	69413674	69413675	Kdm6b
chr11	75454664	75454792	-6811	75461539	75461540	Mir22hg
chr11	75653874	75654193	2524	75651509	75651510	Myo1c
chr11	75669926	75670121	18514	75651509	75651510	Myo1c
chr11	79652395	79652547	61259	79591212	79591213	Rab11fip4
chr11	79669359	79669497	78216	79591212	79591213	Rab11fip4
chr12	8450703	8450875	-49195	8499984	8499985	Rhob
chr12	8519576	8519708	19658	8499984	8499985	Rhob
chr12	25098844	25098985	2823	25096091	25096092	Id2
chr13	93772063	93772258	481	93771679	93771680	Arsb
chr13	94062892	94063037	5168	94057796	94057797	Lhfpl2
chr14	25747654	25747780	-21138	25768855	25768856	Zcchc24
chr14	70792713	70792875	18413	70774381	70774382	Dok2
chr15	39873844	39873996	-69836	39943756	39943757	Lrp12
chr15	73565280	73565407	52783	73512560	73512561	Dennd3
chr15	73571227	73571382	58744	73512560	73512561	Dennd3
chr15	78369042	78369199	43130	78325990	78325991	Csf2rb
chr15	79357565	79357859	11091	79346621	79346622	Maff
chr15	84321670	84321792	-2989	84324720	84324721	Parvg
chr15	101246325	101246648	-20359	101266846	101266847	Nr4a1
chr15	101266709	101266882	0	101266846	101266847	Nr4a1
chr17	8283631	8283937	0	8283813	8283814	Mpc1
chr17	28007225	28007395	98004	27909306	27909307	Anks1
chr17	29078998	29079166	-11904	29090986	29090987	Cdkn1a
chr17	29093675	29093798	2750	29090986	29090987	Cdkn1a
chr18	9449940	9450128	-115	9450149	9450150	Ccny
chr18	67939626	67939809	6460	67933257	67933258	Ldlrad4
chr19	41911656	41911848	-119	41911871	41911872	Pgam1
chr2	58161072	58161206	1018	58160121	58160122	Cytip
chr2	144316697	144316910	-15275	144332079	144332080	Ovol2
chr2	144368769	144369313	36962	144332079	144332080	Ovol2
chr2	148397004	148397216	1733	148395377	148395378	Sstr4
chr2	167631870	167632208	-29504	167661543	167661544	Tmem189
chr3	93547214	93547393	26807	93520496	93520497	S100a11
chr3	100439233	100439411	-49869	100489191	100489192	Fam46c
chr3	100440766	100440984	-48316	100489191	100489192	Fam46c
chr3	129901296	129901490	22787	129878606	129878607	Pla2g12a
chr4	109476533	109476649	87	109476504	109476505	Rnf11
chr4	109476650	109476773	207	109476504	109476505	Rnf11
chr4	132922558	132922677	-51477	132974095	132974096	Fgr
chr4	132944805	132944947	-29219	132974095	132974096	Fgr
chr5	30916138	30916442	2504	30913786	30913787	Emilin1
chr5	35718931	35719048	-10285	35729275	35729276	Sh3tc1
chr5	35729044	35729341	0	35729275	35729276	Sh3tc1
chr5	35757520	35757642	28306	35729275	35729276	Sh3tc1
chr5	38220411	38220547	0	38220427	38220428	Zbtb49
chr5	91962325	91962727	-356	91962882	91962883	Thap6
chr5	91962741	91962901	0	91962882	91962883	Thap6
chr5	91962928	91963182	0	91963067	91963068	Rchy1
chr5	117357227	117357571	0	117357305	117357306	Wsb2
chr5	130171543	130171744	26755	130144888	130144889	Kctd7
chr5	134214482	134214654	30530	134184038	134184039	Gtf2ird2
chr5	143669958	143670098	47581	143622447	143622448	Cyth3
chr5	148489375	148489613	-63293	148552787	148552788	Ubl3
chr6	17667855	17668042	-26045	17693994	17693995	St7
chr6	17675521	17675635	-18416	17693994	17693995	St7
chr6	17693914	17694375	0	17693994	17693995	St7
chr6	37442156	37442397	129	37442147	37442148	Creb3l2
chr6	48542314	48542477	-12403	48554799	48554800	Lrrc61
chr6	53308819	53308957	21593	53287295	53287296	9430076C15Rik
chr6	86733431	86733541	-60097	86793583	86793584	Anxa4
chr6	87496257	87496441	-36909	87533258	87533259	Arhgap25
chr6	90713202	90713460	-96791	90810122	90810123	Iqsec1
chr6	90716439	90716697	-93554	90810122	90810123	Iqsec1
chr6	90737568	90737679	-72498	90810122	90810123	Iqsec1
chr6	108668358	108668503	7801	108660629	108660630	Bhlhe40
chr6	108688454	108688648	27922	108660629	108660630	Bhlhe40
chr6	115360935	115361253	0	115360951	115360952	Pparg
chr6	120473508	120473869	10491	120463197	120463198	Il17ra
chr6	120908261	120908481	-8448	120916819	120916820	Bid
chr6	120915341	120915476	-1410	120916819	120916820	Bid
chr7	16309406	16309619	22718	16286794	16286795	Ccdc9
chr7	24457760	24457946	12172	24445681	24445682	Irgc1
chr7	83891751	83892156	7613	83884340	83884341	Mesdc1
chr7	84187773	84187885	35937	84151892	84151893	Abhd17c
chr7	84188286	84188429	36465	84151892	84151893	Abhd17c
chr7	99980344	99980547	0	99980457	99980458	Rnf169
chr7	113197294	113197438	-10099	113207465	113207466	Arntl
chr7	113207446	113207572	0	113207465	113207466	Arntl
chr7	116531387	116531516	27082	116504369	116504370	Nucb2
chr7	118703100	118703283	-2545	118705737	118705738	Gde1
chr7	139388463	139388606	-574	139389109	139389110	Inpp5a
chr7	139388951	139389076	-95	139389109	139389110	Inpp5a
chr7	143599821	143600219	-27824	143627844	143627845	Tnfrsf26
chr7	143686206	143686347	-55685	143741962	143741963	Osbpl5
chr8	13288081	13288264	159	13288013	13288014	Tmco3
chr8	13338555	13338678	50603	13288013	13288014	Tmco3
chr8	13338678	13338878	50765	13288013	13288014	Tmco3
chr8	39006257	39006384	453	39005867	39005868	Tusc3
chr8	84656902	84657118	-5841	84662851	84662852	Ier2
chr8	84662597	84662944	0	84662851	84662852	Ier2
chr9	25130480	25130600	-21240	25151780	25151781	Herpud2
chr9	25151709	25151923	0	25151780	25151781	Herpud2
chr9	57765075	57765299	-672	57765859	57765860	Clk3
chr9	65545765	65545913	-34247	65580086	65580087	Plekho2
chr9	96326620	96326770	-37603	96364298	96364299	Atp1b3
chr9	96364291	96364420	0	96364298	96364299	Atp1b3
chr9	119894729	119894927	0	119894895	119894896	Wdr48
chrX	134600764	134601254	0	134601004	134601005	Gla
chrX	167318926	167319113	-11550	167330570	167330571	Tlr7

[truncated: 11 more sheets: zym6_RNA_repr_ATAC_closed, zym6_RNA_repr_ATAC_closed+EGR, zym6_RNA_repr_ATAC_closed+CEBP, zym6_RNA_repr_ATAC_closed+PU.1, zym24_RNA_ind_ATAC_opened, zym24_RNA_ind_ATAC_closed, zym24_RNA_repr_ATAC_opened, zym24_RNA_repr_ATAC_closed, zym24_RNA_repr_ATAC_closed+EGR, zym24_RNA_repr_ATAC_closed_CEBP, zym24_RNA_repr_ATAC_closed_PU.1]
