# Supplementary material for: EGR2 is an epigenomic regulator of phagocytosis and antifungal immunity in alveolar macrophages
Source: JCI Insight. 2024 Sep 10;9(17):e164009. doi: 10.1172/jci.insight.164009 (PMC11385099; doi:10.1172/jci.insight.164009)
Supplement: Supplemental table 7 [file jciinsight-9-164009-s060.xls]

## Sheet: absolute Egr2-dependent
Gene	Gene	WT_1	WT_2	WT_3	KO_1	KO_2	KO_3	avg_WT	avg_KO	FC	P
Clec7a	Clec7a	777.66	840.751	746.122	300.153	92.3813	260.897	74.0623	1.27819	-1.85529	7.4524e-08
Klk8	Klk8	9.95342	5.90404	6.52163	0	0.19905	0.255674	20.0898	1.00661	-5.34067	4.869e-07
Krt1	Krt1	0.647499	1.04114	0.279056	0	0	0	18.3326	0.584984	-4.36995	0.0229883
Lta4h	Lta4h	100.62	96.1425	89.7978	61.8826	58.9873	56.0666	15.4194	0.76396	-0.695297	0.00315392
Mapk6	Mapk6	46.1986	52.6974	60.1163	24.2222	8.02431	14.8672	14.7293	0.333588	-1.75277	0.00208325
March6	March6	17.3989	20.8854	21.0519	17.6269	8.18626	13.4628	13.1448	0.274669	-0.594027	0.0315237
Mesdc1	Mesdc1	32.2749	27.8436	32.4854	12.1679	16.7386	13.0924	11.7987	0.341844	-1.13884	7.59802e-06
P2rx5	P2rx5	9.20362	8.08084	8.53543	0.621511	0.500286	0.390401	8.62048	0.368043	-4.00696	1.71256e-08
Pcdhgc3	Pcdhgc3	2.05034	3.75198	1.79462	0.07251	0.006984	0	8.60663	0.504066	-5.42228	2.31566e-05
Pced1b	Pced1b	16.2613	16.2135	20.935	10.4939	13.8009	12.0477	8.42454	1.09729	-0.554182	0.00370886
Plcb1	Plcb1	3.62575	1.86154	3.26657	0.100582	0.069052	0.132393	7.82268	1.47766	-4.46094	8.002e-05
Plekha6	Plekha6	22.5321	10.5217	21.944	1.25533	0.137637	0.361984	7.4597	0.151575	-4.89254	5.95589e-06
Plekhf2	Plekhf2	37.6806	36.862	36.4825	31.2302	22.024	26.2379	7.2982	1.28573	-0.481489	0.0219025
Plekhm2	Plekhm2	35.6586	42.9731	47.3884	29.0556	27.5156	25.4067	7.13016	1.65169	-0.619734	0.00212201
Ptpn3	Ptpn3	2.68382	2.92179	3.12485	0.112377	0.056733	0.01769	6.62689	1.27961	-4.94437	4.20992e-08
Ptpn7	Ptpn7	22.7917	18.3079	19.1697	2.02861	0.46165	0.52958	6.55881	0.334813	-4.27427	5.54321e-06
Qpct	Qpct	4.1485	2.68122	2.92762	0	0.410762	0.66495	6.50009	0.278787	-3.06766	0.000571679
S100a11	S100a11	1419.99	1026.69	892.05	418.178	474.025	562.167	6.1972	0.63772	-1.19885	0.000140983
Sardh	Sardh	0.834647	0.750323	0.848574	0	0.108571	0.036915	6.08204	0.761837	-3.36744	0.000134107
Sec24d	Sec24d	6.31893	7.48637	8.66877	5.11418	3.68687	3.24223	5.20458	0.825108	-0.894507	0.0138158
Sema4a	Sema4a	62.5536	61.0012	69.4381	38.4277	45.7326	36.9213	5.05476	1.03362	-0.672124	0.00279263
Sipa1l1	Sipa1l1	6.28608	6.62459	7.54501	3.3746	2.29968	2.97373	4.17179	0.898794	-1.23251	1.29169e-07
Skint3	Skint3	7.89533	6.45151	13.4103	3.31924	2.43982	4.45317	4.06342	1.98566	-1.43369	0.00164692
Slc12a7	Slc12a7	35.616	42.5631	38.7365	10.9189	10.9694	9.16135	4.05903	1.59513	-1.90941	1.05363e-07
Slc16a1	Slc16a1	6.83058	8.69313	6.3709	1.07047	1.52363	1.2631	3.85375	1.11252	-2.4746	7.20603e-05
Slc35b3	Slc35b3	21.715	21.9561	22.0923	13.2376	11.3912	12.1818	3.74888	0.104045	-0.83544	1.80531e-06
Slc41a1	Slc41a1	10.3804	10.0162	11.3431	6.29018	8.21345	6.48914	3.25245	0.358571	-0.594075	0.00291736
Slpi	Slpi	521.825	354.105	279.284	17.8107	12.1596	4.61841	3.09029	1.26503	-5.05767	0.00569314
Stx6	Stx6	45.5516	47.295	40.4396	29.5339	33.7194	32.562	2.91795	0.100676	-0.475778	0.0104843
Sulf2	Sulf2	186.193	193.484	175.458	118.041	142.361	123.706	2.91015	0.0622667	-0.531208	0.0176905
Synpo	Synpo	8.42463	9.93249	8.72624	2.75688	2.64431	3.72463	2.64097	0.23335	-1.55898	8.4496e-07
Tmem30b	Tmem30b	1.9693	2.11109	1.37736	0.581228	0.458065	0.494154	2.55453	0.360772	-1.76658	0.0117881
Tmem64	Tmem64	20.1895	23.6129	20.7151	11.108	5.47788	8.69208	2.54447	0.490616	-1.34835	2.64642e-05
Tmsb10	Tmsb10	879.953	714.221	689.911	67.7348	34.5178	54.5158	2.53232	0.026498	-3.86405	1.576e-08
Tns4	Tns4	2.61328	2.21966	1.58877	0.299722	0.220077	0.187997	2.21343	1.03015	-3.01318	1.08316e-05
Tusc3	Tusc3	70.5037	57.5738	55.8772	33.164	32.9686	30.3028	2.14057	0.235932	-0.931007	0.000323056
Ubl3	Ubl3	84.3412	84.671	84.5508	58.0989	51.1218	54.8927	2.04205	0.555348	-0.62734	8.23667e-05
Vash1	Vash1	5.81592	7.08023	6.60412	0.227217	0.312363	0.29678	1.81925	0.511149	-4.38767	2.29253e-09
Wfdc21	Wfdc21	339.48	284.136	188.799	16.5714	4.9388	4.34077	1.6049	0.202497	-4.96853	0.000161058
Xrcc5	Xrcc5	21.5109	19.3666	22.0143	5.02685	3.95911	5.54139	1.5364	0.079823	-2.1065	7.76907e-07
Zbtb4	Zbtb4	13.031	17.2322	18.0606	11.9061	10.9877	10.6852	1.38671	0.00465967	-0.523867	0.00394226
Zbtb49	Zbtb49	3.32152	4.20748	4.6481	1.70844	1.51047	1.56649	1.2031	0.051887	-1.32942	4.72659e-06
Zfp128	Zfp128	3.3184	2.76728	3.18518	1.36141	1.07885	1.35483	0.811181	0.0484953	-1.26652	2.72126e-06
Zfp532	Zfp532	1.62017	1.69994	1.28911	0.129656	0.018104	0.091709	0.655898	0	-3.79413	1.36694e-07

## Sheet: relative Egr2-dependent
Gene	WT_1	WT_2	WT_3	KO_1	KO_2	KO_3	avg_WT	avg_KO	FC	P
1190002N15Rik	10.0424	8.13332	11.8916	4.50126	1.54063	3.63015	1112.91	484.79	-1.62625	5.00409e-05
Abhd5	74.3722	79.6825	74.715	56.4432	47.0082	46.2292	823.203	496.913	-0.611676	0.00434588
Aig1	8.77862	11.2549	5.82791	0.454709	0.64942	0	788.178	217.81	-4.43031	0.00646614
Alas1	178.125	134.661	153.373	39.6137	42.9606	30.224	761.362	52.2561	-2.04611	0.0138839
Aloxe3	4.84193	5.9158	6.89624	2.79773	3.41273	2.84491	486.01	212.948	-0.955452	0.0152177
Anxa1	536.098	422.29	398.793	232.207	83.7095	240.45	452.394	185.456	-1.28635	0.000119211
Atp10a	37.7769	45.8902	46.1697	23.3754	16.1118	18.8926	385.072	11.5296	-1.1518	1.44115e-05
Atp6v0d2	474.018	507.119	476.892	271.636	109.64	257.567	349.115	132.601	-1.19036	0.000621659
B3gnt2	45.1504	41.7755	44.1447	30.6693	24.4071	26.8133	330.259	7.1338	-0.677931	0.000651013
Bcam	12.5664	18.0384	8.82957	0.391674	0.246025	0.186308	270.805	8.617	-5.41906	2.95476e-05
Bdh1	6.25569	8.62923	4.99575	1.59818	0.933685	1.30696	227.976	16.956	-2.34277	0.0014901
Bhlhb9	2.7693	2.98388	1.88022	0.506719	0.371358	0.593771	185.045	128.036	-2.29864	2.72656e-05
Bsn	1.54036	2.0075	2.57831	0.993835	0.174699	0.497511	156.781	58.8917	-1.81782	0.000185793
C330018D20Rik	6.20205	5.91596	7.29891	5.77425	2.76719	4.20916	155.386	37.5994	-0.602889	0.0481921
Camk2g	28.2063	25.375	31.7023	21.6362	20.1846	21.3993	126.794	74.5483	-0.431297	0.0058995
Car5b	8.2413	8.52628	6.70047	1.57881	1.28844	1.56572	112.949	50.7363	-2.37831	1.69907e-06
Ccdc109b	42.8253	31.3756	29.1525	6.81563	19.9088	10.945	99.4866	48.2876	-1.45369	0.000560505
Ccdc80	34.868	40.3707	35.1898	23.8293	21.7049	24.2204	95.5202	58.9788	-0.661992	0.0175657
Cd200r1	57.2946	63.2847	61.8135	36.761	9.662	27.5873	87.8866	4.69179	-1.30009	0.00021403
Ces2c	6.40383	9.44955	3.82306	0	0.59737	0.407068	84.521	54.7045	-4.1624	0.00291285
Cldn1	8.38017	11.7901	15.2259	0.217919	0.427505	0.380107	80.0166	40.783	-4.97899	4.70725e-06
Clec16a	17.2016	15.6974	16.8086	10.3267	8.33072	9.04977	76.2566	49.8935	-0.840908	1.63638e-05
Cmbl	22.1041	12.4386	9.64514	0	0.222178	0.778587	64.3309	40.3606	-5.33033	2.95611e-05
Creb3l2	6.76466	7.00771	6.90571	3.37453	2.69555	2.2534	61.3182	32.1451	-1.30257	5.2452e-06
Crlf2	99.0799	98.9795	100.4	42.314	51.4994	51.0493	60.7976	24.6701	-1.04234	2.06524e-07
Cspg4	6.93235	6.87698	4.43681	0.471584	0.743492	1.07044	57.4182	22.5632	-2.94311	0.0357666
Ctsl	177.472	161.568	131.304	58.7895	63.6961	54.1895	56.9694	14.8979	-1.41211	0.000554422
D630039A03Rik	16.2828	15.7268	14.2488	1.472	0.419063	0.400817	53.0041	15.7046	-4.27661	2.93099e-13
Dok2	38.7809	32.0891	34.7269	1.91349	3.89804	3.47951	44.4288	31.9384	-3.4925	0.000933032
Dusp5	44.1463	30.459	37.4318	11.3591	9.90552	10.6731	44.3006	27.6874	-1.80742	0.00468339
Echdc3	2.08817	1.99133	2.56079	0.523767	1.3677	1.19898	43.6902	27.2966	-1.07905	0.00721144
Elovl6	2.30018	2.31159	3.05183	0.239565	0.232647	0.610104	43.279	19.4599	-2.71511	1.66105e-07
Epcam	88.0362	67.6316	66.519	1.26825	1.21262	1.35371	42.0067	27.326	-5.82007	4.47385e-11
Espn	3.49249	4.54029	7.13149	0.749411	1.0957	1.25576	38.9719	10.3499	-2.25362	0.000190246
F7	346.934	333.209	367.203	126.655	146.206	124.943	37.3457	10.6459	-1.39638	3.79677e-06
Fam78b	4.62734	5.30214	5.68426	0.796313	0.699735	0.979276	37.1296	24.7408	-2.6092	0.0149519
Ffar4	63.8479	55.7699	51.2905	13.0513	15.8548	15.7877	37.0084	26.4974	-1.93269	2.21446e-07
Flt1	44.3912	41.971	46.5397	35.2955	20.4825	27.2842	36.9618	14.4027	-0.677446	0.000425554
Gca	5.84795	9.48246	9.94321	1.64615	0.760898	0.884833	36.8095	23.2515	-2.90317	0.00910703
Gmpr	83.16	80.5612	76.3286	37.4145	43.1508	41.7838	35.5157	11.9368	-0.971753	0.00199643
Gpt2	3.83768	4.81654	3.53606	1.9781	2.2004	1.77846	35.199	3.09701	-1.02085	0.0197509
Gramd4	38.5713	30.0629	37.9128	11.1564	13.1861	11.4681	34.4512	12.5565	-1.57037	6.37677e-08
Hsd17b4	160.717	133.512	86.1517	73.8539	81.0603	68.7308	30.868	13.9997	-0.765967	0.0261085
Inpp1	3.6841	3.25867	4.61848	0.893552	1.18593	1.25809	28.4279	21.0733	-1.76226	1.71244e-05
Irgc1	4.10357	4.76316	3.64864	1.29324	0.424952	0.978187	21.9211	12.2702	-2.17355	4.63052e-05
Itgb2	854.652	865.523	749.434	485.429	535.037	470.274	21.5058	8.426	-0.728216	3.91091e-05
Kazald1	100.454	78.7298	84.4761	8.41724	1.82146	3.83667	20.9639	4.84245	-4.21777	1.54519e-09
Kcnk5	3.01614	2.34176	2.56499	0	0.420435	0.279614	20.5785	14.1511	-3.32596	5.8475e-09
Klrb1b	6.41116	5.79387	6.38658	0.960737	0.176174	0.776248	19.7787	13.092	-3.21486	0.000850446
Krt79	429.363	270.549	290.866	14.7301	3.41654	3.25475	17.8033	12.1142	-5.5262	7.79799e-07
Lgi4	1.28037	2.39608	1.13824	0	0.30036	0.307132	16.5692	9.23573	-2.79631	0.00144693
Lrrk2	3.14901	3.99492	4.10271	0.085816	0.083567	0.142752	16.1079	11.193	-4.783	0.00668297
Mfsd7c	53.5658	63.3698	55.3189	22.1218	24.599	20.9688	10.5799	6.99759	-1.34624	2.47062e-07
Mical2	6.10157	8.29049	6.99843	2.16927	1.66526	1.12054	10.0224	3.22401	-2.08789	0.00643446
Nxn	1.31188	1.46724	0.830192	0	0.095341	0.06032	9.25239	3.40408	-3.85885	0.0027695
Olr1	95.6733	115.588	127.586	67.8095	22.8303	61.569	9.02779	3.04194	-1.15407	0.0149383
Plcl2	20.5632	20.3405	20.8318	15.5761	12.8183	14.0589	7.49136	4.01443	-0.539167	1.88403e-05
Ppp1r3b	5.45231	7.72684	5.68909	3.66198	1.81114	2.47475	6.89269	2.77449	-1.2369	0.000422644
Pqlc1	36.4575	38.0778	36.8533	20.7023	29.1935	24.3264	6.81856	2.88267	-0.585031	0.0269515
Rhoc	295.244	211.647	177.038	16.8415	16.3454	17.6812	6.47231	4.2502	-3.74639	0.00114507
Rilpl2	40.0965	35.9489	34.84	12.2318	19.5985	11.3779	6.28941	2.64929	-1.35766	0.0130051
Scml4	1.84192	0.952462	1.36576	0	0.013979	0	5.88465	3.01846	-5.22406	0.000350125
