# Supplementary material for: EGR2 is an epigenomic regulator of phagocytosis and antifungal immunity in alveolar macrophages
Source: JCI Insight. 2024 Sep 10;9(17):e164009. doi: 10.1172/jci.insight.164009 (PMC11385099; doi:10.1172/jci.insight.164009)
Supplement: Supplemental table 8 [file jciinsight-9-164009-s061.xlsx]

## Sheet: 44 absolute Egr2-dep. genes
Gene	WT_r1	WT_r2	Egr2KO_r1	Egr2KO_r2
Epcam	0.129252	0.125	0.0242915	0.0172414
Ptpn7	0.207483	0.183824	0.0769231	0.0379311
Plekha6	0.0136055	0.00490195	0	0.0103448
D630039A03Rik	0.360545	0.245098	0	0.0344827
Cmbl	0.0340135	0.0318628	0	0
Bcam	0.0544219	0.0563725	0.0161944	0.0413792
Cldn1	0.163265	0.22549	0.0242915	0.0448276
Aig1	0.0714286	0.125	0.0161944	0.0379311
P2rx5	0.329931	0.245098	0.00404858	0.0241379
Gca	0.326532	0.480392	0.194332	0.213793
Car5b	0.112245	0.0563725	0.0161944	0.0137931
Klk8	0.085034	0.0465686	0.00809717	0
Slc16a1	0.738096	0.615197	0.40081	0.241379
Mical2	0.605441	0.629903	0.165992	0.210345
Bdh1	0.0102041	0.00980392	0	0
Ces2c	0.0340135	0.0147059	0	0
Vash1	0.557824	0.500001	0.0769231	0.113793
Klrb1b	0.0986394	0.0980392	0.00809717	0
Cspg4	0.0170068	0.00980392	0.0242915	0.00689655
Fam78b	0.285714	0.333333	0.11336	0.0896552
Espn	0.0612246	0.0563725	0.0202429	0.0241379
Irgc1	0.102041	0.0784314	0.0404858	0.0241379
Gpt2	0.391157	0.296569	0.149798	0.210345
Zbtb49	0.894557	0.688725	0.473685	0.503448
Inpp1	0.333333	0.32353	0.137652	0.203449
Lrrk2	0.22449	0.25245	0.101215	0.0689655
Qpct	0	0.00735295	0	0.0275862
Zfp128	0.802721	0.607844	0.36842	0.437931
Plcb1	0.312926	0.220588	0.0769231	0.0896552
Ptpn3	0.57483	0.620099	0.0404858	0.0379311
Kcnk5	0.248299	0.374999	0.0809717	0.1
Elovl6	0.292518	0.296569	0.0323886	0.0793103
Bhlhb9	0.0952381	0.0539216	0.02834	0.0482759
Pcdhgc3	0.22449	0.142157	0.0323886	0.0448276
Echdc3	0.102041	0.142157	0.0728744	0.0482759
Tns4	0.0170068	0.00735295	0	0.0137931
Bsn	0.0102041	0.0245098	0	0.0310345
Tmem30b	0.20068	0.164216	0.0769231	0.0827586
Lgi4	0.0238095	0.00735295	0	0.00689655
Zfp532	0.0442178	0.0759804	0.0202429	0
Scml4	0.0170068	0.0710785	0.048583	0.0344827
Nxn	0.333333	0.370097	0.186235	0.217242
Sardh	0.0272108	0.0196079	0	0.0103448
Krt1	0.00340135	0.00245098	0	0

## Sheet: 62 relative Egr2-dep. genes
Gene	WT_r1	WT_r2	Egr2KO_r1	Egr2KO_r2
S100a11	0.632653	0.468137	0.449393	0.389655
Itgb2	0.751702	0.57598	0.481781	0.434483
Clec7a	0.534015	0.394609	0.242915	0.200001
Tmsb10	0.476192	0.57598	0.137652	0.137931
Atp6v0d2	0.85034	0.64951	0.510122	0.486207
Anxa1	0.772109	0.713236	0.506073	0.462068
Slpi	0.0680273	0.0220588	0	0.0103448
F7	0.540816	0.387256	0.246963	0.317242
Krt79	0	0.00490195	0	0.00689655
Wfdc21	0.139456	0.22549	0.00809717	0
Rhoc	0.59864	0.757353	0.137652	0.193103
Sulf2	0.595238	0.446078	0.364373	0.403448
Ctsl	0.697278	0.57598	0.36842	0.234482
Alas1	0.925171	1.05637	0.680163	0.920689
Hsd17b4	0.761905	0.519608	0.473685	0.403448
Olr1	0.758503	0.568627	0.461539	0.441379
Crlf2	0.523811	0.421569	0.40081	0.293103
Lta4h	0.962584	0.980392	0.874493	0.882759
Kazald1	0.792517	0.578431	0.0566802	0.0517241
Ubl3	0.612246	0.595588	0.578947	0.700001
Gmpr	0.503401	0.392158	0.31579	0.32069
Abhd5	0.523811	0.612746	0.720647	0.586206
Sema4a	0.00340135	0.00980392	0	0.00689655
Tusc3	0.479591	0.45098	0.477732	0.382759
Cd200r1	1.04082	0.811274	0.578947	0.613793
Mfsd7c	0.680273	0.862746	0.526315	0.496552
Ffar4	0.625851	0.580882	0.153846	0.241379
Mapk6	0.530613	0.448529	0.518219	0.534483
Stx6	0.659865	0.590686	0.473685	0.634482
Flt1	1.02381	0.968138	0.615385	0.789655
B3gnt2	0.7483	0.531863	0.299595	0.386207
Atp10a	0.758503	0.742648	0.51417	0.344827
Plekhm2	0.520409	0.485293	0.522268	0.493104
Slc12a7	0.493197	0.54902	0.0971659	0.162069
Dusp5	0.714286	0.602942	0.331983	0.379311
Pqlc1	0.329931	0.335784	0.251012	0.275862
Plekhf2	0.768707	1.01225	1.12551	0.944828
Rilpl2	0.97619	0.879902	0.639676	0.468965
Ccdc80	0.251701	0.137255	0.109312	0.0620689
Gramd4	0.0408165	0.0563725	0.00404858	0.00344827
Dok2	0.190476	0.156863	0.0242915	0.00689655
Ccdc109b	0.459184	0.352941	0.242915	0.0931035
Mesdc1	0.738096	0.77451	0.635627	0.734482
Camk2g	0.326532	0.563725	0.704454	0.448276
Slc35b3	0.360545	0.421569	0.145749	0.317242
Tmem64	0.510205	0.598039	0.530364	0.362068
Xrcc5	0.421768	0.325981	0.161944	0.162069
Plcl2	0.778911	0.75	0.919029	0.768966
March6	0.421768	0.678921	0.582997	0.444828
Pced1b	0.421768	0.42402	0.129555	0.113793
Clec16a	0.982995	0.89951	0.668017	0.606897
Zbtb4	0.819729	0.921568	0.554656	0.682758
Slc41a1	0.557824	0.600489	0.473685	0.551724
1190002N15Rik	0.357143	0.416667	0.190283	0.213793
Skint3	0.00680273	0.00245098	0	0
Synpo	0.136055	0.294118	0.109312	0.131034
Sec24d	0.554422	0.62255	0.22672	0.289655
Creb3l2	1.04422	1.13725	0.720647	0.886207
Sipa1l1	0.534015	0.529412	0.2834	0.306896
C330018D20Rik	0.391157	0.269607	0.2834	0.286207
Ppp1r3b	0.159864	0.105392	0.0931175	0.0241379
Aloxe3	0.0578232	0.0784314	0.0323886	0.0344827

## Sheet: 52 Egr2-dep. genes wo EGR motif
Gene	WT_r1	WT_r2	Egr2KO_r1	Egr2KO_r2
4933417E11Rik	0.00680273	0.00980392	0.00809717	0.00344827
6720489N17Rik	0.513605	0.321079	0.206478	0.217242
Acot11	0.0102041	0.00735295	0	0.00689655
Aftph	0.823131	1.08824	0.894737	1.01034
Amigo2	0.312926	0.321079	0.0809717	0.0551724
Apba1	0.309524	0.313726	0.291498	0.196552
Apcdd1	0.166667	0.159314	0.00809717	0.0206897
Arhgap25	0.625851	0.583333	0.295546	0.258621
Arhgap6	0	0.00490195	0	0.0137931
Arrdc4	0.853742	0.938726	1.1417	0.95862
B3glct	0.234694	0.210784	0.149798	0.113793
B630005N14Rik	1.04422	1.00245	0.983805	0.889655
Bst1	0.465988	0.482843	0.408907	0.382759
C2cd2	0.435374	0.404412	0.441295	0.451724
Chil3	1.28231	0.904412	0.94332	0.913792
Chst15	0.380953	0.37745	0.178137	0.110345
Cib2	0.537414	0.301471	0.11336	0.0931035
Cpeb1	0.0816327	0.0269607	0.02834	0.0275862
Cpne5	0.59864	0.556373	0.0647773	0.0724138
Cyb5b	0.744897	0.825981	0.797571	0.727586
E230016K23Rik	0.00680273	0	0.0202429	0
Ear1	0.22449	0.218137	0	0
Egfem1	0.0408165	0.0441177	0	0
Ermp1	0.70068	0.671569	0.530364	0.63793
Fn1	0.350341	0.235294	0.0647773	0.0724138
Gm13546	0.00680273	0.00735295	0	0.00344827
Gnb5	0	0	0	0
Gpr155	0.734694	0.769608	0.376519	0.424138
Hr	0.197279	0.188726	0.0202429	0.00689655
Il6st	0.867348	0.818627	0.696356	0.665517
Itgax	0.265306	0.365196	0.0931175	0.151724
Kcnj2	0.612246	0.683823	0.279353	0.258621
Lipf	0	0.00980392	0	0
Lmtk2	0.204082	0.348039	0.137652	0.106897
Mrgpre	0.0952381	0.0710785	0.0404858	0.0241379
Nabp1	0.602042	0.620099	0.765181	0.624138
Nucb2	0.360545	0.421569	0.453441	0.42069
Parvg	0.319727	0.235294	0.17409	0.175862
Ppm1j	0.170068	0.19853	0.0323886	0.0206897
Prkab2	0.670069	0.556373	0.777327	0.672414
Prom1	0.187075	0.25245	0.0890688	0.0793103
Rarres1	0.0646259	0.0294118	0.00809717	0.00689655
Rem1	0.159864	0.196079	0.0242915	0.0103448
Rgs3	0	0	0	0
Setd8	0.687074	0.718138	0.453441	0.493104
Sh2d7	0.0136055	0.00490195	0	0
Sh3tc1	0.309524	0.242647	0.251012	0.231034
Slc9a4	0.0306122	0.0343137	0.00809717	0.00689655
St6galnac6	0	0.00245098	0	0.00689655
Tbxas1	0.554422	0.529412	0.31579	0.265518
Trim36	0.0136055	0.0196079	0	0.00689655
Zfp873	0.380953	0.394609	0.194332	0.293103

## Sheet: 269 induced genes w opened peak
Gene	WT_r1	WT_r2	Egr2KO_r1	Egr2KO_r2
Rab32	0.782313	0.718138	0.688259	0.693103
Ppm1h	0.795919	0.767157	0.7166	0.810345
Cd63	0.07483	0.102941	0.157895	0.117241
Gucd1	0.846938	0.955883	0.967612	0.886207
Agpat3	0.119048	0.10049	0.0323886	0.0379311
Pdxk	0.493197	0.54902	0.36842	0.575862
Nfic	0.231293	0.232843	0.271254	0.137931
Slc25a3	1.15646	1.01225	1.43725	1.35517
Elk3	0.278912	0.235294	0.291498	0.272414
Hdac5	0.646259	0.473039	0.421053	0.537932
Arhgap27	0.564626	0.419118	0.558705	0.468965
Dcaf7	0.945579	1.20343	1.40081	1.13793
Map3k3	0.948981	1.05882	1.33198	1.41724
Cdc42ep4	0.530613	0.725491	0.445344	0.789655
Kif19a	0.0612246	0.0833334	0.0445344	0.0586206
Cd300lh	0.00340135	0	0.0161944	0
Cd300lh	0.0102041	0.00490195	0.0202429	0.0137931
Cd300e	0.0272108	0.00980392	0.00809717	0.0448276
St6galnac2	0.085034	0.0367647	0.048583	0.0724138
Tha1	0.29932	0.215686	0.0971659	0.103448
Timp2	0.258505	0.279413	0.376519	0.451724
Cant1	0.639455	0.602942	0.558705	0.568965
Cbx4	0.523811	0.691176	0.647773	0.67931
Tbc1d16	0.170068	0.0759804	0.125506	0.224138
Sgsh	0.22449	0.122549	0.275303	0.310345
Slc26a11	0.0782313	0.129902	0.109312	0.168965
Aatk	0.0136055	0.0269607	0	0.0137931
Rac3	0.0816327	0.137255	0.11336	0.124138
Dcxr	0.397958	0.269607	0.161944	0.289655
Cbr2	0.173469	0.188726	0.0364373	0.0517241
Csnk1d	1.38435	1.42402	1.69231	1.6069
Steap3	0.0136055	0.0147059	0	0
Cdk18	0.0952381	0.112745	0.109312	0.0724138
Nav1	0.0612246	0.0392158	0.00809717	0.0137931
Nipsnap1	0.102041	0.0416667	0	0.00689655
Rnf130	0.547618	0.539216	0.639676	0.606897
Rgl1	0.340135	0.39706	0.441295	0.403448
E330020D12Rik	0.986394	0.928921	0.959514	0.831035
Gpx3	0.00680273	0.00735295	0.0161944	0.0172414
Specc1	0.0408165	0.0906862	0.048583	0.0413792
Pigl	0.785715	0.875	0.663968	0.868966
Trim16	0.42517	0.392158	0.48583	0.444828
Hs3st3b1	0.343537	0.35049	0.850202	1.22414
Ctc1	0.683675	0.666667	0.558705	0.686206
Fcgr2b	0.261904	0.117647	0.392712	0.534483
Cd244	0.0952381	0.0882353	0.194332	0.144828
Kcnj10	0.0136055	0.0220588	0.267207	0.1
Slc43a2	0.993198	0.977942	1.02834	1.18965
Tgfb2	0.146259	0.0857844	0.165992	0.213793
Akap1	0.085034	0.125	0.170041	0.151724
Pctp	0.173469	0.0906862	0.0890688	0.0724138
Acsf2	0.285714	0.274511	0.1417	0.137931
Plxna2	0.0952381	0.213235	0.380566	0.344827
Xylt2	0.221089	0.267156	0.429149	0.327586
Gm11545	0.0816327	0.0318628	0.0931175	0.0793103
E130012A19Rik	0.0272108	0.0563725	0.0404858	0.0758621
Rin3	0.510205	0.362745	0.441295	0.496552
Inf2	0.346939	0.362745	0.429149	0.365518
Ankmy2	0.884354	0.698529	0.894737	0.965517
Zfp36l1	0.795919	0.955883	0.975708	0.85862
Actn1	0.85034	0.727942	1.25506	1.10345
Acot2	0.564626	0.517157	0.299595	0.462068
Acot1	0.374151	0.338235	0.433198	0.506896
Pgf	0.00680273	0.00980392	0.0850202	0.00689655
Fos	1.21089	0.975491	0.94332	1.02414
Sptlc2	0.795919	0.789216	0.910931	0.755173
Kcnk13	0.0170068	0.0465686	0.129555	0.213793
Gpr137b-ps	0.962584	0.89951	1.21053	1.23448
Hfe	0.370749	0.276962	0.194332	0.258621
Sox4	0.221089	0.218137	0.0931175	0.124138
Dusp22	0.394559	0.289216	0.323886	0.558621
Serpinb6a	1.04422	1.09069	1.06073	0.906896
Bphl	0.312926	0.281864	0.161944	0.189655
Ly86	0.0680273	0.0759804	0.0850202	0.0620689
Akr1c13	0.119048	0.0955883	0.105263	0.0758621
Tspan17	0.282312	0.227941	0.178137	0.234482
Cxcl14	0.0544219	0.0294118	0.02834	0.0655173
Neurl3	0.07483	0.0808823	0.287449	0.234482
Ankrd23	0.0102041	0	0	0.00344827
Tbc1d4	0.758503	0.845589	0.619434	0.544828
Erc2	0.132653	0.14951	0.133603	0.224138
Prkcd	1.21429	1.09314	1.50203	1.58275
1810011H11Rik	0.438776	0.360294	0.534413	0.634482
Wdfy4	0.295918	0.294118	0.303644	0.210345
Tep1	0.731294	0.72304	0.481781	0.551724
Slc40a1	0.221089	0.191177	0.251012	0.282758
Amer2	0.214286	0.276962	0.465587	0.455172
Rhobtb2	0.285714	0.210784	0.170041	0.241379
Tpt1	0.887756	0.914215	0.538461	0.744827
Dnajc15	0.510205	0.441177	0.45749	0.382759
Pou6f1	0.547618	0.563725	0.554656	0.586206
Krt80	0.00680273	0.00980392	0.0161944	0.0172414
Espl1	0.435374	0.328431	0.331983	0.303448
Zfp385a	0.217687	0.203432	0.194332	0.234482
Laptm4b	0.612246	0.634804	0.578947	0.624138
Nov	0.0272108	0.0220588	0.206478	0.313794
Tmem65	0.717688	0.610295	0.692308	0.813794
Zfp251	0.57483	0.453431	0.2834	0.424138
Foxred2	0.0510205	0.0441177	0.0404858	0.0310345
Mfng	0.0374151	0.0392158	0.0728744	0.0620689
Pdgfb	0.129252	0.301471	0.62753	0.675862
Rpl3	0.520409	0.490195	0.473685	0.379311
A4galt	0.0102041	0.0367647	0.0809717	0.0827586
Ttll1	0.112245	0.105392	0.0607288	0.134483
Pnpla3	0.14966	0.14951	0.251012	0.200001
Slc1a3	0.0986394	0.0612746	0.311741	0.151724
Plxnb2	0.608843	0.529412	0.862348	0.758621
Fmnl3	0.316328	0.227941	0.481781	0.306896
Nckap5l	0.227891	0.154412	0.22672	0.251725
Ciita	0.00340135	0.00980392	0.00809717	0.00344827
Snx29	0.568028	0.504903	0.570851	0.572413
Slc7a4	0.136055	0.0857844	0.0526315	0.1
Liph	0.159864	0.112745	0.0323886	0.0482759
Dgkg	0.360545	0.235294	0.267207	0.313794
St6gal1	0.374151	0.426471	0.37247	0.431035
G730013B05Rik	0.319727	0.227941	0.0728744	0.0965517
Ifnar2	0.819729	0.664216	0.753036	0.731034
Il10rb	0.44898	0.546569	0.489878	0.6
Pigq	0.503401	0.401961	0.489878	0.506896
Fgd2	0.0272108	0.00735295	0.0364373	0.0172414
H2-Aa	0.248299	0.125	0.22672	0.182758
H2-Eb1	0.0918367	0.142157	0.0850202	0.141379
Tns1	0.278912	0.284315	0.279353	0.151724
9130008F23Rik	0.581634	0.355392	0.728744	0.641378
Dnph1	0.085034	0.0465686	0.0202429	0.0551724
Cul9	0.278912	0.22549	0.214575	0.168965
Usp49	0.0986394	0.0906862	0.0769231	0.0448276
Rab31	0.343537	0.374999	0.319837	0.32069
Emilin2	0.156463	0.169118	0.242915	0.27931
Lbh	0.469387	0.262254	0.323886	0.258621
Haao	0.0680273	0.0637255	0.0526315	0.0413792
Prkce	0.197279	0.22549	0.2834	0.200001
Epas1	0.469387	0.274511	0.635627	0.696551
Bin1	0.132653	0.134804	0.319837	0.262069
Fgf1	0.0136055	0.0122549	0.0445344	0.00344827
Dpysl3	0.0170068	0.00980392	0.0404858	0.0137931
Mbp	0.680273	0.715687	0.595142	0.67931
Arl4c	0.670069	0.595588	1.7409	1.69655
Dagla	0.14966	0.17402	0.202429	0.17931
Lrp5	0.234694	0.355392	0.396761	0.462068
Sh3pxd2a	0.0782313	0.105392	0.263158	0.289655
Adra2a	0.0374151	0.0931374	0.165992	0.165517
Dpf2	1.54762	1.44363	1.79757	1.50345
Pla2g16	0.234694	0.382352	0.465587	0.472413
Lmo2	0.00680273	0	0	0.00689655
Tcp11l1	0.306122	0.379901	0.979758	0.927587
Chst14	0.234694	0.411765	0.295546	0.344827
Lzts3	0.136055	0.132353	0.0931175	0.0758621
Siglec1	0.156463	0.161765	0.0607288	0.0448276
Hacd1	0.59864	0.480392	0.392712	0.634482
Nol4l	0.653061	0.708333	0.991903	1.01034
Necab3	0	0.00490195	0	0.00344827
Src	0.0204082	0.0955883	0.165992	0.17931
Slc35c2	0.350341	0.259803	0.255061	0.193103
5031425F14Rik	0.0442178	0.0392158	0.02834	0.0206897
Tmem141	0.261904	0.218137	0.109312	0.244827
Fcna	0.0136055	0.00490195	0	0.0103448
Vav2	0.969389	0.80147	1.28745	1.26207
Lrrc8a	0.741498	1.01716	0.983805	0.799999
Fam171a1	0.231293	0.191177	0.267207	0.32069
Sh2d3c	0.221089	0.19853	0.323886	0.441379
Mvb12b	0.0986394	0.0955883	0.129555	0.103448
Ptgs1	0.0340135	0.0245098	0.0971659	0.113793
Tanc1	0.306122	0.362745	0.299595	0.162069
Madd	0.809525	0.857844	0.987854	0.775862
Dgkz	0.408165	0.269607	0.360324	0.4
Trp53i11	0.380953	0.409314	0.417003	0.35862
Igsf3	0.0816327	0.134804	0.137652	0.155173
Mtfr1	0.0986394	0.125	0.0404858	0.0655173
Rap2b	1.08844	1.09314	1.48583	1.59655
Fam198b	0.105442	0.139706	0.234819	0.186206
Muc1	0.105442	0.122549	0.0323886	0.0758621
Trim46	0.0714286	0.0539216	0.0769231	0.110345
Adam15	0.32313	0.306373	0.242915	0.313794
S100a4	0.0578232	0	0.11336	0.0517241
S100a6	0.210884	0.196079	0.54251	0.368966
Ecm1	0.00680273	0.0245098	0.0242915	0.0103448
Plekho1	0.272108	0.257352	0.392712	0.596552
Fcgr1	0.122449	0.147059	0.178137	0.113793
Csf3r	0.115646	0.0563725	0.287449	0.35862
Eva1b	0.0782313	0.105392	0.194332	0.182758
Sh3d21	0.193878	0.200981	0.117409	0.151724
Gjb3	0.0476192	0.0710785	0.0404858	0.0862068
Man1c1	0.588436	0.627452	0.931175	0.962068
Plod1	0.537414	0.585784	0.582997	0.493104
Klhl17	0.193878	0.257352	0.22672	0.22069
Tln1	1.02381	0.872549	1.07692	2022-01-01
Galnt12	0.108844	0.0784314	0.125506	0.131034
AI427809	0.0170068	0.0147059	0.00809717	0
Susd1	0.20068	0.335784	0.218624	0.310345
Nsmaf	0.22449	0.220588	0.271254	0.275862
Tox	0.136055	0.110294	0.307692	0.313794
Selplg	0.517007	0.546569	0.688259	0.624138
Sh2b3	0.391157	0.360294	0.267207	0.337931
Camkk2	0.503401	0.602942	0.991903	0.689655
Scarb1	0.836734	0.857844	0.919029	0.941379
Clip2	0.568028	0.607844	0.54251	0.524137
Hip1	0.0340135	0.0318628	0.0850202	0.124138
Irs3	0.12585	0.156863	0.165992	0.0896552
BC037034	0.649661	0.683823	0.82591	0.689655
Fam20c	0.0714286	0.0686274	0.392712	0.503448
Pdgfa	0.0816327	0.25245	0.336032	0.282758
Lfng	0.972791	0.89951	1.16194	1.44483
Ttyh3	0.350341	0.465686	0.696356	0.617241
Gna12	0.221089	0.232843	0.186235	0.224138
Card11	0.421768	0.42402	0.267207	0.35862
Ift172	0.248299	0.291667	0.194332	0.175862
Nat8l	0.132653	0.0710785	0.117409	0.244827
Htra3	0.0102041	0.0147059	0.0890688	0.12069
Slc2a9	0.0272108	0.00735295	0	0.00344827
Abcb1a	0.0578232	0.0588235	0.109312	0.110345
Abcb1b	0.0578232	0.0343137	0.178137	0.124138
Abcb4	0.0204082	0.0539216	0.0850202	0.224138
Srgap3	0.166667	0.159314	0.157895	0.210345
Pex5	0.394559	0.504903	0.348178	0.362068
Clec12a	0.0544219	0.0465686	0.0890688	0.0827586
Fam3c	0.353741	0.431373	0.591093	0.427587
Clec2l	0.0204082	0.00735295	0.0242915	0.0103448
Dennd2a	0.190476	0.188726	0.40081	0.327586
Repin1	0.268708	0.316177	0.275303	0.337931
Gpnmb	0.29932	0.409314	0.518219	0.306896
Fkbp9	0.217687	0.230392	0.0850202	0.110345
Dysf	0	0.0122549	0.00404858	0.0137931
Plxna1	0.418368	0.441177	0.619434	0.4
Slc41a3	0.214286	0.14951	0.190283	0.206897
Suclg2	0.227891	0.220588	0.259109	0.289655
Eif4e3	0.102041	0.0955883	0.198381	0.262069
Nlrp10	0.0986394	0.0539216	0.0607288	0.0620689
Lhpp	0.173469	0.125	0.0445344	0.137931
Tnni2	0.105442	0.0245098	0.0202429	0.0172414
C5ar2	0.0578232	0.0441177	0.0202429	0.0310345
Pou2f2	0.0136055	0.00980392	0.133603	0.0965517
Cyp2s1	0.170068	0.171569	0.02834	0.0965517
2310022A10Rik	0.595238	0.522059	0.421053	0.341379
Sipa1l3	0.108844	0.0735295	0.0607288	0.0275862
Fam187b	0.646259	0.54902	0.54251	0.455172
Plekhf1	0.210884	0.262254	0.255061	0.203449
Klk1b11	0.0136055	0.00245098	0.00404858	0.0206897
Rcn3	0.0238095	0.00490195	0.00809717	0.0172414
Epn1	1.0034	0.840687	0.781376	0.889655
Kctd21	0.59864	0.54902	0.591093	0.510345
Pak1	0.22449	0.134804	0.145749	0.189655
Tsku	0.268708	0.274511	0.37247	0.310345
Cdh1	0.520409	0.433824	0.356275	0.486207
Ldhd	0.0476192	0.0661765	0.00809717	0.0413792
Purg	0.602042	0.544118	0.453441	0.468965
Rbpms	0.452382	0.502452	0.352227	0.32069
Mtus1	0.27551	0.220588	0.105263	0.134483
Hpgd	0.163265	0.159314	0.392712	0.489655
Cx3cl1	0.295918	0.348039	0.453441	0.427587
Dusp7	0.846938	0.602942	0.785425	1.11034
Plxnb1	0.241497	0.196079	0.145749	0.168965
Tgfbr2	0.884354	0.867647	0.886639	1.02069
Acaa1b	0.636055	0.580882	0.672064	0.696551
Xylb	0.244898	0.245098	0.242915	0.237931
Lyzl4	0.292518	0.159314	0.37247	0.331035
Vipr1	0.183674	0.316177	0.445344	0.351724
S1pr2	0.952381	0.762255	1.05263	1.14138
Bbs9	0.455781	0.370097	0.465587	0.389655
Pknox2	0.0204082	0.0588235	0.11336	0.0482759
Sorl1	0.176871	0.257352	0.275303	0.141379
Il10ra	0.547618	0.49755	0.546559	0.662069
Bco2	0.20068	0.186275	0.0364373	0.0655173
Rab39	0.221089	0.200981	0.469636	0.524137
Anp32a	0.870748	1.01471	1.04049	1.07241
Tpm1	0.0272108	0.139706	0.00809717	0
Tbc1d2b	0.255102	0.220588	0.445344	0.248275
Cysltr1	0.0272108	0.0637255	0.0121457	0.0655173
Cd99l2	0.159864	0.10049	0.0971659	0.0379311
Stard8	0.153061	0.218137	0.0728744	0.110345
