# Supplementary material for: EGR2 is an epigenomic regulator of phagocytosis and antifungal immunity in alveolar macrophages
Source: JCI Insight. 2024 Sep 10;9(17):e164009. doi: 10.1172/jci.insight.164009 (PMC11385099; doi:10.1172/jci.insight.164009)
Supplement: Supplemental table 9 [file jciinsight-9-164009-s062.xlsx]

## Sheet: Core
All genes in "Core" set	Differentially expressed
Pecr	1810011H11Rik
Agmo	Fcgr1
Hacd4	Csf3r
1810011H11Rik	Plod1
Fer	Tbxas1
Tlr4	Cd164
Mr1	Ctsl
Arsg
Fcgr1
Fgd4
Sqrdl
Csf3r
Plod1
Tom1
Pld3
Tpp1
Ctsd
Lamp2
Pla2g4a
Mertk
Tlr7
Cd14
Tbxas1
Fcgr3
Sepp1
Cd164
Tcn2
Dok3
Ctsl
Tspan14
Comt
Dram2
Abca1

## Sheet: AM TFs
All genes in "AM TFs" set	Differentially expressed
Atad2	Ctnnb1
Baz1a	Egr2
Chd5	Hmgn2
Creb5
Ctnnb1
Egr2
Fosl2
Hat1
Hmgn2
Lima1
Lmo4
Lrrfip1
Lsr
Maff
Ncoa4
Rara
Rbl1
Runx2
Trerf1
Vdr
Wwtr1

## Sheet: AM signature
All genes in "AM signature" set	Differentially expressed
1600029D21Rik	Acaa1b
A430084P05Rik	Akap5
A430107O13Rik	Atp10a
Acaa1b	Card11
Afap1	Ccdc80
Agpat9	Cdh1
Akap5	Chil3
Al504432	Cldn1
Aldoc	Clec7a
Anxa2	Cpne5
Atp10a	Ear1
Atp13a3	Epcam
Atp6v0d2	Ffar4
Bcar3	Flt1
Bub1b	Itgax
C530008M17Rik	Kazald1
Car4	Krt19
Card11	Krt79
Ccdc80	Lipf
Cd2	Mfsd7c
Cd200r4	Mtmr7
Cd69	Naaa
Cdh1	Olr1
Ch25h	Phlda1
Chil3	Prr5l
Cidec	Ptpn12
Cldn1	S100a11
Clec7a	Slc9a4
Clmn	Tmem216
Cpne5
Ctsk
Cyp4f18
Dna2
Dnah11
Ear1
Ear10
Ear2
Epcam
Fabp1
Fam189a2
Ffar4
Flt1
Gal
Gcnt2
Htr2c
Il12rb2
Il1rn
Itgal
Itgax
Kazald1
Kcnn3
Krt19
Krt79
Kynu
L1cam
Lepr
Lipf
Lmo4
Ly75
Mak
Mamdc2
Matn2
Mcam
Mcoln3
Mfsd7c
Mmp8
Mtmr7
Naaa
Nceh1
Net1
Nrg4
Olr1
Perp
Phlda1
Pip2
Plp2
Plp2
Plscr1
Plxnc1
Prkar2b
Prkch
Prr5l
Ptpn12
Rab11fip1
Rufy4
S100a11
Scgb1a1
Sema3e
Sftpc
Siglec5
Slc39a2
Slc6a4
Slc9a4
Slc9a7
Spp1
Sulf2
Tc2n
Tlr2
Tmem138
Tmem154
Tmem216
Trem1
Trim29
Uck2
Ucp3
Vstm2a
Zfp125
